# Supplementary material for: Proteome Profiling of Cerebrospinal Fluid and Machine Learning Reveal Protein Classifiers of Two Forms of Alzheimer’s Disease Characterized by Increased or Not Altered Levels of Tau
Source: Mol Cell Proteomics. 2025 Jun 30;24(8):101025. doi: 10.1016/j.mcpro.2025.101025 (PMC12335992; doi:10.1016/j.mcpro.2025.101025)
Supplement: Supplementary Table 1 [file mmc1.xlsx]

## Sheet: Summary
1. The first worksheet "Astral" contains the relative quantification for each protein identified in each CSF sample by the Astral mass spectrometer.
2. The second worksheet "Exploris" contains the relative quantification for each protein identified in each CSF sample by the Exploris 480 mass spectrometer.

## Sheet: Astral
	Protein.Ids	Gene names	LFQ intensity CTL_1	LFQ intensity CTL_2	LFQ intensity CTL_3	LFQ intensity CTL_4	LFQ intensity CTL_5	LFQ intensity CTL_6	LFQ intensity CTL_7	LFQ intensity CTL_8	LFQ intensity CTL_9	LFQ intensity CTL_10	LFQ intensity CTL_11	LFQ intensity CTL_12	LFQ intensity CTL_13	LFQ intensity CTL_14	LFQ intensity CTL_15	LFQ intensity CTL_16	LFQ intensity CTL_17	LFQ intensity CTL_18	LFQ intensity CTL_19	LFQ intensity CTL_20	LFQ intensity CTL_21	LFQ intensity CTL_22	LFQ intensity CTL_23	LFQ intensity CTL_24	LFQ intensity CTL_25	LFQ intensity CTL_26	LFQ intensity CTL_27	LFQ intensity CTL_28	LFQ intensity CTL_29	LFQ intensity CTL_30	LFQ intensity CTL_31	LFQ intensity CTL_32	LFQ intensity CTL_33	LFQ intensity CTL_34	LFQ intensity CTL_35	LFQ intensity CTL_36	LFQ intensity CTL_37	LFQ intensity CTL_38	LFQ intensity CTL_39	LFQ intensity CTL_40	LFQ intensity CTL_41	LFQ intensity CTL_42	LFQ intensity CTL_43	LFQ intensity CTL_44	LFQ intensity CTL_45	LFQ intensity CTL_46	LFQ intensity CTL_47
Quantified proteins of CSF analysis, filtered according the following criteria: -no potential contaminant according the contaminants file in Perseus			Log2 transformed LFQ intensity values of control samples (biological replicate 1: CTL_1)	Log2 transformed LFQ intensity values of control samples (biological replicate 2: CTL_2)	Log2 transformed LFQ intensity values of control samples (biological replicate 3: CTL_3	Log2 transformed LFQ intensity values of control samples (biological replicate 4: CTL_4	Log2 transformed LFQ intensity values of control samples (biological replicate 5: CTL_5	Log2 transformed LFQ intensity values of control samples (biological replicate 6: CTL_6	Log2 transformed LFQ intensity values of control samples (biological replicate 7: CTL_7	Log2 transformed LFQ intensity values of control samples (biological replicate 8: CTL_8	Log2 transformed LFQ intensity values of control samples (biological replicate 9: CTL_9	Log2 transformed LFQ intensity values of control samples (biological replicate 10: CTL_10	Log2 transformed LFQ intensity values of control samples (biological replicate 11: CTL_11	Log2 transformed LFQ intensity values of control samples (biological replicate 12: CTL_12	Log2 transformed LFQ intensity values of control samples (biological replicate 13: CTL_13	Log2 transformed LFQ intensity values of control samples (biological replicate 14: CTL_14	Log2 transformed LFQ intensity values of control samples (biological replicate 15: CTL_15	Log2 transformed LFQ intensity values of control samples (biological replicate 16: CTL_16	Log2 transformed LFQ intensity values of control samples (biological replicate 17: CTL_17	Log2 transformed LFQ intensity values of control samples (biological replicate 18: CTL_18	Log2 transformed LFQ intensity values of control samples (biological replicate 19: CTL_19	Log2 transformed LFQ intensity values of control samples (biological replicate 20: CTL_20	Log2 transformed LFQ intensity values of control samples (biological replicate 21: CTL_21	Log2 transformed LFQ intensity values of control samples (biological replicate 22: CTL_22	Log2 transformed LFQ intensity values of control samples (biological replicate 23: CTL_23	Log2 transformed LFQ intensity values of control samples (biological replicate 24: CTL_24	Log2 transformed LFQ intensity values of control samples (biological replicate 25: CTL_25	Log2 transformed LFQ intensity values of control samples (biological replicate 26: CTL_26	Log2 transformed LFQ intensity values of control samples (biological replicate 27: CTL_27	Log2 transformed LFQ intensity values of control samples (biological replicate 28: CTL_28	Log2 transformed LFQ intensity values of control samples (biological replicate 29: CTL_29	Log2 transformed LFQ intensity values of control samples (biological replicate 30: CTL_30	Log2 transformed LFQ intensity values of control samples (biological replicate 31: CTL_31	Log2 transformed LFQ intensity values of control samples (biological replicate 32: CTL_32	Log2 transformed LFQ intensity values of control samples (biological replicate 33: CTL_33	Log2 transformed LFQ intensity values of control samples (biological replicate 34: CTL_34	Log2 transformed LFQ intensity values of control samples (biological replicate 35: CTL_35	Log2 transformed LFQ intensity values of control samples (biological replicate 36: CTL_36	Log2 transformed LFQ intensity values of control samples (biological replicate 37: CTL_37	Log2 transformed LFQ intensity values of control samples (biological replicate 38: CTL_38	Log2 transformed LFQ intensity values of control samples (biological replicate 39:CTL_39	Log2 transformed LFQ intensity values of control samples (biological replicate 40: CTL_40	Log2 transformed LFQ intensity values of control samples (biological replicate 41:CTL_41	Log2 transformed LFQ intensity values of control samples (biological replicate 42: CTL_42	Log2 transformed LFQ intensity values of control samples (biological replicate 43:CTL_43	Log2 transformed LFQ intensity values of control samples (biological replicate 44:CTL_44	Log2 transformed LFQ intensity values of control samples (biological replicate 45:CTL_45	Log2 transformed LFQ intensity values of control samples (biological replicate 46:CTL_46	Log2 transformed LFQ intensity values of control samples (biological replicate 47: CTL_47
Probable non-functional immunoglobulin kappa variable 3-7	A0A075B6H7;A0A0C4DH55;A0A0C4DH90;P01624	IGKV3-7	227286	23.2679	22.5823	23.181	23.4923	23.3101	21.9601	22.6714	22.9968	22.7796	22.8727	23.0241	22.8073	21.7915	23.0509	22.2535	24.6757	22.9243	23.5754	22.8538	23.7492	23.4425	23.7594	22.2273	22.5915	23.4041	23.239	24.2096	23.1976	23.7286	23.5404	24.0772	24.0359	22.6518	23.5869	23.4923	24.4425	23.1222	22.4551	23.7895	23.3778	23.3511	23.7796	24.0609	23.8858	23.7895	23.7182
Immunoglobulin lambda variable 4-69	A0A075B6H9	IGLV4-69	155506	15.9774	15.9894	15.7714	14.9931	14.7337	14.4424	14.7398	15.5057	15.7958	16.1034	15.469	15.1922	14.6966	16.1434	14.989	17.0418	NaN	17.337	16.4406	16.0483	16.9825	18.0858	15.639	15.5035	15.5879	15.1518	16.4888	16.4462	16.545	17.2303	18.8184	17.7694	16.5508	15.4659	15.4569	17.8107	16.6502	15.1015	16.0535	14.6873	16.3491	15.5101	16.4512	15.2008	15.8455	16.6457
Immunoglobulin lambda variable 8-61	A0A075B6I0	IGLV8-61	199882	20.6628	20.85	20.5261	19.8939	19.8661	18.3067	19.3584	19.3279	18.3573	20.2535	20.0292	21.2477	19.1645	20.7307	17.3081	21.9742	18.5238	NaN	19.019	19.0405	19.431	22.5892	19.5771	18.6973	18.6494	19.6582	21.3538	19.7367	18.3218	19.0054	20.6971	22.4526	19.4059	18.2126	19.5179	NaN	20.2764	NaN	18.078	19.6716	19.3368	19.0816	20.654	19.5408	19.6832	19.287
Immunoglobulin lambda variable 4-60	A0A075B6I1	IGLV4-60	NaN	16.1494	14.8271	NaN	15.0906	14.0531	15.1838	15.6866	15.527	15.5539	16.7314	NaN	14.6608	NaN	14.7407	15.4344	NaN	14.7826	16.1484	16.9343	17.1577	16.5863	15.3174	15.451	NaN	NaN	15.9233	16.7767	16.3495	16.7408	16.418	17.1726	NaN	NaN	16.4691	NaN	17.4785	16.0521	NaN	NaN	NaN	NaN	NaN	NaN	NaN	NaN	NaN
Immunoglobulin lambda variable 7-46	A0A075B6I9	IGLV7-46	216006	21.4676	22.3211	21.2593	20.2302	20.4067	20.1457	19.718	20.5545	19.1127	21.3211	21.4626	21.3484	19.7392	20.6714	19.8434	22.2506	20.2185	21.7756	21.5592	21.7634	22.3045	22.0658	21.0156	20.2185	21.2593	21.0951	21.4273	21.8152	21.4825	22.3988	21.0559	22.3045	20.68	20.6971	21.4118	21.7348	20.6276	19.6145	21.2477	19.8797	21.502	19.9742	21.9672	21.0224	21.5685	21.391
Probable non-functional immunoglobulin lambda variable 2-33	A0A075B6J2	IGLV2-33	NaN	NaN	NaN	NaN	NaN	NaN	NaN	NaN	NaN	NaN	17.7586	NaN	NaN	NaN	NaN	NaN	NaN	NaN	NaN	NaN	NaN	NaN	NaN	NaN	NaN	NaN	NaN	NaN	NaN	NaN	NaN	NaN	NaN	NaN	NaN	NaN	NaN	NaN	NaN	NaN	NaN	NaN	NaN	NaN	NaN	NaN	NaN
Immunoglobulin lambda variable 2-18	A0A075B6J9	IGLV2-18	169667	17.8518	18.0558	17.74	18.3614	17.2241	17.154	16.6766	18.5787	17.2708	17.6733	18.2342	18.8591	14.591	18.8195	16.5339	19.6986	18.5141	17.532	17.2186	16.5137	17.0833	17.9426	16.5426	15.2888	17.9079	17.8414	20.6971	16.9719	17.4985	17.7397	19.0649	18.9018	16.8159	16.5152	18.0188	18.5163	17.2808	16.2347	18.1009	17.2682	17.9196	17.2421	17.9017	16.5854	19.9316	15.1812
Immunoglobulin lambda variable 3-16	A0A075B6K0	IGLV3-16	NaN	17.1521	16.6261	16.8135	NaN	16.566	NaN	16.745	NaN	16.253	16.1356	NaN	17.4773	NaN	NaN	16.4668	19.671	NaN	NaN	NaN	NaN	19.0176	NaN	NaN	NaN	NaN	NaN	NaN	NaN	NaN	18.9834	NaN	NaN	NaN	NaN	NaN	NaN	16.9192	NaN	NaN	NaN	19.0067	17.7537	NaN	NaN	18.3344	17.6247
Immunoglobulin lambda variable 3-12	A0A075B6K2	IGLV3-12	NaN	NaN	NaN	13.0471	NaN	13.9114	NaN	12.7088	NaN	12.3399	13.6407	14.3855	12.2647	NaN	NaN	13.1686	15.9707	12.6013	NaN	NaN	11.6547	NaN	NaN	NaN	NaN	NaN	NaN	NaN	NaN	13.0327	NaN	NaN	NaN	NaN	NaN	NaN	NaN	15.3658	NaN	NaN	NaN	NaN	NaN	NaN	NaN	14.9918	NaN
Immunoglobulin lambda variable 3-10	A0A075B6K0;A0A075B6K4	IGLV3-10	171098	18.2457	17.5457	17.8208	17.7439	17.0985	16.9265	17.0244	18.258	17.6189	18.185	17.5409	18.8171	NaN	18.8367	16.6112	19.26	17.6949	18.3056	17.8777	18.1638	18.1504	18.6128	17.7673	17.8871	18.4887	17.6524	18.8633	18.3432	18.2515	17.9282	17.5773	18.5989	17.6066	17.7696	18.9469	18.8585	18.1427	17.7393	19.9233	17.4937	18.2165	17.8404	18.2561	21.2066	18.4336	16.8081
Immunoglobulin lambda variable 3-9	A0A075B6K5	IGLV3-9	171422	18.5607	18.0463	17.8056	18.4273	17.1465	NaN	17.7437	18.6561	17.3159	18.9078	17.8179	17.2778	14.8315	18.7071	16.5781	19.6738	17.7842	19.6046	18.5602	19.1203	18.6519	19.19	18.0061	18.5326	18.7374	18.6	19.1578	18.9928	20.0292	19.0866	18.9501	19.3274	18.991	19.0462	19.4157	20.4576	19.4321	19.5569	20.3211	18.4811	19.7797	19.1563	19.4498	19.764	20.4874	18.5646
Immunoglobulin kappa variable 2-28	A0A075B6P5;P01615	IGKV2-28;IGKV2D-28	218802	21.8802	22.4701	21.7056	22.0886	21.8913	20.4775	21.4015	21.5165	21.3699	21.8614	21.5915	21.6096	19.463	21.6051	21.9459	22.68	21.7182	22.6342	22.0122	22.8014	23.0902	22.9477	20.8113	21.2361	22.7675	21.6231	23.2051	22.0951	22.5938	23.0359	22.9495	23.074	21.6051	22.0359	22.6051	23.3645	21.7995	21.2933	23.002	22.1704	22.0691	22.417	22.8014	22.7553	22.8423	22.2535
Immunoglobulin heavy variable 3-64	A0A075B6Q5	IGHV3-64	17376	17.6903	16.3576	16.4984	17.0019	17.3967	15.8721	16.3447	17.1326	17.0072	17.7145	17.3237	17.3228	16.4256	17.84	17.1113	18.4991	17.6195	NaN	16.5677	16.3689	17.2874	18.0889	NaN	NaN	17.0113	16.4504	18.9026	16.8236	16.961	18.1036	18.6837	18.183	16.4414	16.2417	17.1682	16.9665	17.1385	17.1417	17.9644	17.081	17.2278	15.0423	17.8023	17.1538	18.1226	17.1284
Immunoglobulin heavy variable 4-4	A0A075B6R2;A0A075B7B6;A0A087WW49	IGHV4-4	152309	15.7574	16.1767	14.1857	15.8026	14.9144	14.2091	15.1141	15.7001	15.0119	17.2474	16.1269	17.1117	14.1844	15.818	NaN	16.746	15.962	15.6137	15.4542	NaN	16.9141	16.1824	NaN	NaN	16.1222	14.9669	14.8172	NaN	15.433	16.7642	NaN	16.3795	NaN	NaN	NaN	16.6574	NaN	NaN	NaN	16.336	NaN	NaN	NaN	NaN	16.823	NaN
Probable non-functional immunoglobulin kappa variable 2D-24	A0A075B6R9	IGKV2D-24	153801	15.5412	14.7944	15.0402	16.0306	14.8363	14.7256	15.1401	14.322	NaN	16.2462	16.4394	17.4047	13.3001	14.4438	15.005	17.6709	15.3811	NaN	14.9786	16.9125	NaN	16.517	15.6553	NaN	14.6276	NaN	NaN	NaN	NaN	NaN	NaN	NaN	NaN	NaN	NaN	NaN	NaN	NaN	NaN	NaN	NaN	NaN	NaN	NaN	NaN	NaN
Immunoglobulin kappa variable 2D-29	A0A075B6S2;A2NJV5	IGKV2D-29	202302	18.8089	19.9882	18.3332	18.0984	18.7038	17.6274	17.6154	19.8321	18.0963	17.5027	NaN	18.8371	17.7767	18.27	18.2301	19.0757	18.2825	19.6745	18.6194	19.5681	18.1177	19.1687	18.2691	18.2845	20.0691	18.8452	19.3067	17.6538	19.4592	17.6761	18.3618	18.9819	18.1195	18.4007	18.5996	20.9459	19.1812	18.515	18.484	18.1295	19.0963	18.4408	19.1148	26.726	20.7796	19.1004
Immunoglobulin kappa variable 1-27	A0A075B6S5;A0A0C4DH67;A0A0C4DH69	IGKV1-27	191876	19.6523	19.4964	19.7269	19.8215	19.6489	18.1362	19.5271	19.6244	19.8076	19.8373	19.6551	19.9316	18.5102	19.7591	19.1973	20.8576	19.491	19.0491	18.7581	19.4656	22.2679	19.5393	17.6959	17.7375	18.8657	18.7804	19.8719	18.7816	19.1688	22.8932	20.1206	19.8155	18.8627	19.2354	19.5513	20.417	19.4399	18.4588	20.3321	18.5339	19.3891	19.3997	19.491	19.6667	19.8228	19.2374
Probable non-functional immunoglobulinn kappa variable 1-37	A0A075B6S9	IGKV1-37	NaN	15.0213	15.4773	15.6766	16.5507	NaN	14.3341	15.7235	15.8577	17.0511	17.1189	16.9746	NaN	NaN	16.0406	18.104	17.9064	15.9911	NaN	16.4731	NaN	18.4498	16.4086	16.9343	16.5003	16.2695	15.8735	17.4071	15.7658	NaN	18.5094	16.9273	16.6598	17.1062	NaN	16.2879	16.7123	NaN	NaN	17.0264	NaN	NaN	16.0203	17.392	17.7946	17.4928	16.0471
Immunoglobulin heavy variable 4/OR15-8 (non-functional) (Fragment)	A0A075B7B6	IGHV4OR15-8	NaN	NaN	NaN	NaN	14.4222	NaN	NaN	NaN	16.066	NaN	NaN	NaN	NaN	16.7407	NaN	NaN	NaN	15.283	15.514	15.5057	15.8224	15.7405	NaN	NaN	NaN	NaN	14.959	15.5683	16.0146	15.7795	15.9352	16.6664	16.492	NaN	NaN	NaN	15.9511	14.9241	NaN	15.9274	NaN	16.6149	15.5184	NaN	NaN	16.1882	16.5192
Immunoglobulin heavy variable 3/OR16-12 (non-functional) (Fragment)	A0A075B7B8	IGHV3OR16-12	219134	21.9566	22.0789	21.6364	21.3699	21.2419	20.4476	20.7955	21.5638	21.4775	21.8538	21.7389	21.6929	21.5069	21.6453	21.6096	22.8346	21.3266	21.6231	21.1765	21.8689	21.5498	21.4476	19.7245	19.075	21.8423	20.8651	21.5356	21.8689	21.8614	22.1734	22.2273	22.6209	21.3101	21.6051	22.1916	22.4726	21.6141	20.9243	22.5333	21.1704	22.2477	21.8913	22.1765	21.7594	22.3017	21.7223
Immunoglobulin heavy variable 1/OR15-1 (non-functional) (Fragment)	A0A075B7D0	IGHV1OR15-1	214273	22.6497	20.2419	20.7876	20.6096	20.654	17.8977	20.1457	19.2402	19.9601	22.3129	19.7913	21.3699	20.8269	21.7796	19.8376	22.3672	20.9742	19.7887	20.7307	23.7895	21.2535	20.0691	18.8996	20.2877	20.4375	20.654	20.8423	18.344	20.6364	21.7675	20.5638	20.7553	18.9242	18.9272	20.5823	21.8113	19.9029	20.7715	20.8191	20.9316	21.4626	18.8801	20.1704	22.8764	20.8191	21.3045
Immunoglobulin kappa variable 1/OR2-108 (non-functional) (Fragment)	A0A075B7D4	IGKV1OR2-108	NaN	NaN	NaN	NaN	NaN	NaN	NaN	NaN	16.8424	15.7291	17.5302	NaN	NaN	NaN	NaN	15.3878	NaN	16.5559	NaN	NaN	NaN	NaN	NaN	NaN	NaN	NaN	NaN	NaN	NaN	NaN	NaN	NaN	16.2772	NaN	NaN	17.1206	NaN	NaN	NaN	NaN	NaN	NaN	NaN	NaN	NaN	NaN	NaN
Immunoglobulin heavy variable 3/OR15-7 (pseudogene) (Fragment)	A0A075B7D8	IGHV3OR15-7	179179	18.1292	17.8996	17.6985	18.0844	18.3805	17.2087	17.1527	18.716	18.1007	18.4057	18.1804	18.7301	17.6534	18.6538	19.0235	19.9185	17.881	17.5646	17.3831	18.7677	19.9742	18.1668	18.3093	NaN	17.8409	17.2372	18.2185	17.4735	18.1164	20.2877	19.0273	19.3752	17.5146	17.4619	17.77	19.6935	17.7248	17.2652	19.2557	17.4453	18.2711	17.9663	18.0923	18.0913	18.4872	17.5395
Immunoglobulin heavy variable 3/OR16-10 (non-functional) (Fragment)	A0A075B7F0	IGHV3OR16-10	NaN	16.877	17.3046	17.284	18.0165	17.1693	15.5606	NaN	16.9979	17.1171	16.2872	15.5188	16.7234	NaN	16.2024	18.0538	18.3955	17.545	NaN	14.7522	15.8091	NaN	NaN	15.8317	NaN	NaN	15.1132	NaN	NaN	NaN	NaN	16.8929	NaN	15.9288	15.5586	NaN	17.8324	17.3931	NaN	16.4758	15.6554	15.9371	16.5952	16.4217	NaN	NaN	NaN
Immunoglobulin lambda variable 5-45	A0A087WSX0;A0A0G2JS06	IGLV5-45	169438	17.3627	17.8721	17.6895	16.4752	16.3017	16.0521	16.3339	17.0617	16.0171	17.3733	16.7709	16.1862	16.3056	16.6916	15.9926	18.3998	16.5123	17.4752	17.7994	17.5312	18.2199	17.4406	17.4457	16.8621	17.7731	16.6355	17.9348	18.019	17.3257	18.6723	17.7177	18.0134	18.1891	17.5351	17.1577	18.695	18.0192	17.6331	18.0937	17.0075	17.3897	17.1996	19.0633	NaN	17.817	18.2956
Immunoglobulin heavy variable 4-30-2	A0A087WSY4	IGHV4-30-2	NaN	15.9032	NaN	NaN	NaN	16.6893	16.2499	NaN	16.7796	16.1928	16.6659	NaN	16.0944	NaN	NaN	16.5492	16.4348	18.257	NaN	NaN	NaN	NaN	NaN	NaN	NaN	NaN	16.5191	NaN	NaN	NaN	NaN	NaN	NaN	NaN	NaN	NaN	NaN	15.7304	15.5074	16.1345	NaN	NaN	NaN	NaN	16.7749	NaN	NaN
Immunoglobulin kappa variable 3D-15	A0A087WSY6	IGKV3D-15	201206	20.2989	20.1079	19.8675	20.2185	20.0821	18.4271	19.6988	19.8343	19.4604	20.5915	19.9742	20.1946	17.73	20.3752	19.3627	21.9566	19.6906	19.5007	19.0611	19.1583	19.6155	18.785	17.7453	17.9255	19.9601	19.0489	20.1079	18.3269	19.3272	20.0559	19.8876	19.2335	18.423	20.0156	19.4248	20.6714	19.1908	18.5498	19.3099	18.8883	18.8313	18.9321	18.6283	19.9882	19.6922	18.9015
Immunoglobulin kappa variable 1D-8	A0A087WSZ0	IGKV1D-8	NaN	16.1287	16.0664	17.1118	17.3468	16.2426	14.8881	16.2478	16.3715	15.8802	16.2513	16.3958	15.8077	14.5762	15.9516	16.1525	17.7695	15.5099	NaN	16.5009	16.2948	15.788	16.3799	15.1085	NaN	NaN	15.1411	16.4629	15.9652	15.9562	17.2141	16.1715	16.7788	16.6071	16.4307	16.0708	18.2024	16.4593	15.8357	17.4857	15.7841	16.5328	15.6546	16.2164	17.3763	NaN	16.6563
Immunoglobulin kappa variable 2-40	A0A087WW87;P01614	IGKV2-40;IGKV2D-40	146457	16.0876	16.2876	15.7753	16.0379	15.1171	16.4095	15.3648	14.5262	15.7193	15.9749	15.6418	14.9228	NaN	NaN	15.3805	16.3755	15.4305	15.5719	15.7811	16.8908	18.0291	16.8845	16.4012	16.9475	16.7389	17.1251	16.1331	15.9749	16.3014	17.6096	15.7478	16.778	16.6002	NaN	NaN	16.1949	15.1031	NaN	NaN	17.6732	16.4439	16.6849	15.7409	16.4613	17.8817	15.8639
Immunoglobulin heavy variable 1/OR21-1 (non-functional) (Fragment)	A0A087WYE8;A0A0B4J2B8	IGHV1OR21-1	153689	16.1703	15.9032	NaN	14.6661	15.094	NaN	NaN	14.505	14.771	14.8983	NaN	14.712	14.5435	NaN	NaN	15.0941	16.2891	NaN	NaN	NaN	NaN	NaN	NaN	NaN	NaN	NaN	NaN	14.0843	14.6968	15.1982	14.6807	15.5275	NaN	NaN	15.3749	NaN	NaN	NaN	NaN	NaN	NaN	NaN	NaN	NaN	NaN	NaN
Immunoglobulin kappa variable 3D-11	A0A0A0MRZ8;P04433	IGKV3-11;IGKV3D-11	225638	22.4898	22.6253	22.5117	23.3778	23.4923	21.5117	22.4476	22.343	21.8727	22.9316	22.4601	23.0359	21.1143	23.1719	22.3962	24.4738	22.1916	22.8987	22.3752	22.6865	22.3831	22.632	21.9637	21.6364	23.4425	22.5638	23.1441	22.3699	22.1238	22.4247	22.9334	22.8895	22.0156	22.0122	22.8461	23.4425	22.1488	21.2821	22.0854	21.8651	21.9637	22.1581	22.867	22.6757	22.5475	22.5568
Immunoglobulin heavy variable 1-45	A0A0A0MS14	IGHV1-45	141599	17.1115	17.313	16.0786	16.069	15.8888	16.2358	15.9412	16.1582	16.6584	17.3802	16.9156	16.8404	14.8161	15.8166	15.2088	17.9759	16.5672	15.568	16.2609	14.8699	15.8188	14.3327	NaN	NaN	16.3318	14.8197	16.2403	16.3561	15.9395	17.6752	14.2648	16.5632	14.798	15.555	15.3082	17.399	15.1024	14.0176	16.4658	17.5275	16.0325	15.965	15.3149	17.2413	16.1075	14.844
Immunoglobulin heavy variable 3-49	A0A0A0MS15;A0A0B4J1V6	IGHV3-49	184181	19.5698	19.0689	18.6249	18.978	18.3522	18.6786	18.7233	19.1898	19.1375	20.2066	19.3224	19.9742	18.1133	19.5642	18.5128	20.0951	18.392	19.2315	19.074	19.3684	19.0578	18.6597	17.8343	18.481	19.4507	18.6882	20.4972	18.3344	19.2831	19.4853	20.002	18.9273	17.9875	19.0674	18.8584	19.7417	17.9388	18.803	19.1328	19.2629	18.8538	18.792	18.8241	19.163	19.4472	18.7851
Immunoglobulin kappa variable 6D-21	A0A0A0MT36;A0A0C4DH26	IGKV6D-21	165174	16.5671	18.0014	15.8385	16.4775	17.1945	15.5297	16.1095	16.7573	16.5104	16.9456	17.1076	16.7332	14.4832	16.865	15.8418	18.5884	17.2171	16.5915	16.8864	15.7622	16.8919	17.0161	17.0923	16.5749	16.3315	17.1888	17.0736	15.4182	16.7256	16.9967	16.9402	16.3274	16.8212	18.1192	16.379	19.5883	16.4408	NaN	16.1287	17.1097	16.8991	17.172	17.2009	17.7391	18.27	17.3156
Immunoglobulin lambda variable 1-36	A0A0B4J1U3	IGLV1-36	NaN	NaN	NaN	NaN	16.2921	NaN	NaN	NaN	17.1678	16.3611	16.2155	17.23	16.4945	NaN	NaN	NaN	15.7943	17.0105	15.2712	15.9633	16.5456	17.0871	16.7665	NaN	NaN	15.154	14.6104	16.4355	17.0258	16.3927	17.9007	17.0773	16.9218	15.8007	16.2358	17.6423	15.9461	16.4957	NaN	17.024	16.024	16.8075	15.6843	16.5642	NaN	16.9679	16.8255
Immunoglobulin heavy variable 6-1	A0A0B4J1U7	IGHV6-1	201332	21.3266	20.4775	21.1395	21.5869	20.5731	20.2989	20.4273	20.4576	20.1457	21.1395	20.2877	20.9812	20.2302	20.6364	19.4724	22.3538	19.6401	22.1363	20.2185	21.2243	21.2535	21.9171	19.0625	18.3172	22.2506	21.0292	20.9243	20.1581	20.9459	21.3962	21.714	22.4476	19.9459	21.7796	20.7389	21.9847	19.9601	20.002	21.5685	20.7955	20.4676	20.3538	21.1206	20.3101	21.1395	22.538
Immunoglobulin heavy variable 3-15	A0A0B4J1V0	IGHV3-15	194928	19.6592	19.4543	19.1648	19.8449	19.5613	18.4008	18.8287	19.3952	18.1539	20.265	19.181	19.3212	18.6434	19.9742	19.2179	20.7471	18.7232	19.1677	19.248	20.5165	19.8565	19.8676	18.907	17.5661	19.7076	18.6736	19.7579	19.0021	19.1906	19.7241	19.5623	20.0292	18.8354	18.728	19.4025	19.8111	18.6824	18.3981	20.1946	18.8601	20.0821	19.2204	20.002	19.3555	20.1332	19.1198
Immunoglobulin heavy variable 2-26	A0A0B4J1V2	IGHV2-26	178566	18.7769	19.1695	19.1122	18.9603	18.4086	17.1437	18.9431	18.5254	18.7195	19.1298	19.2875	19.1218	18.0054	19.9742	19.0612	20.4476	19.0579	18.6273	17.7444	18.8522	18.7489	17.9606	17.9314	17.0265	NaN	19.5338	20.7389	18.5117	19.5967	19.2276	19.2682	18.5551	18.6892	19.1275	19.8376	20.7056	19.1636	18.8102	18.7308	19.4786	18.6481	18.9635	19.2554	19.4354	19.5999	19.3554
Immunoglobulin heavy variable 3-73	A0A0B4J1V6	IGHV3-73	179138	17.8638	18.2349	17.3505	18.0996	17.4988	17.1426	17.0064	17.9393	17.8346	18.1451	17.8458	17.6551	17.7654	17.6633	17.8392	19.1052	17.7931	18.0987	17.6739	18.3612	18.7443	18.9639	17.2769	16.9299	20.0691	17.1396	20.6006	17.761	18.0134	18.7727	18.2974	18.8334	17.814	18.8044	17.1615	18.5199	17.4217	17.8021	19.2981	18.1973	18.8516	18.1442	18.4774	17.596	18.9777	18.4125
Immunoglobulin heavy variable 3-74	A0A075B7E8;A0A0B4J1X5	IGHV3-74	208576	20.7307	21.7876	20.4576	21.6186	20.5915	20.1946	20.4576	21.3699	21.3805	21.8073	20.9742	21.6628	19.3637	21.7348	21.0821	22.7756	21.5069	21.5309	21.0951	21.9459	20.8346	21.6886	20.417	19.9058	NaN	21.4425	21.1206	20.9882	21.5213	21.4118	21.9061	22.4425	20.7634	22.0122	21.5213	22.9406	21.2066	21.3156	22.0122	21.1015	21.6886	21.743	21.632	20.2302	22.2564	21.002
Immunoglobulin heavy variable 3-43	A0A0B4J1X8	IGHV3-43	174943	18.2416	19.1345	18.38	18.1627	17.5177	16.4995	17.1395	17.9404	17.7678	18.0304	17.5012	17.745	17.7552	17.9397	18.9142	19.2486	18.1315	16.5076	17.3248	17.9783	17.3705	17.5264	16.2843	NaN	17.5183	17.5633	18.6616	17.0474	18.3412	18.0032	19.272	18.5923	17.5491	17.9143	17.452	18.3238	17.3091	16.8514	18.8019	16.9171	18.5661	17.7386	17.8553	17.73	18.0083	17.3365
Immunoglobulin lambda variable 9-49	A0A0B4J1Y8	IGLV9-49	178094	19.0956	17.0451	16.6697	17.9116	17.7039	16.377	16.5901	17.0491	14.998	18.239	NaN	17.8216	17.5244	17.5526	17.3158	15.7272	17.4202	19.7645	NaN	17.9143	16.0897	18.0774	17.4098	17.6576	19.4104	17.6604	16.8785	17.7552	18.3765	16.4399	17.3538	17.7213	17.9546	18.6352	NaN	17.2984	18.503	17.4995	19.1156	17.8013	19.0859	18.3087	18.4428	17.4016	17.0215	18.4835
Immunoglobulin heavy variable 3-72	A0A0B4J1Y9	IGHV3-72	222961	22.4015	22.417	21.823	22.3988	21.7182	20.7955	21.1332	21.6141	21.1269	22.0393	22.0122	22.2214	21.1206	21.5117	21.3752	22.9061	21.1079	22.2214	22.1734	22.6119	22.7223	23.0156	21.6051	20.7553	23.0292	21.8073	23.6757	21.8764	21.6453	22.3045	22.502	23.3778	21.2593	21.2125	21.6006	22.2989	22.0393	21.4015	22.6497	21.8423	21.9495	22.1269	21.6231	21.9601	22.2448	22.1673
Immunoglobulin kappa variable 1D-13	A0A0B4J2D9;P0DP09	IGKV1-13;IGKV1D-13	NaN	17.8218	16.0526	18.1173	16.7568	15.8868	NaN	18.9991	14.8808	16.8563	16.533	16.2203	17.6715	NaN	15.8609	16.3343	17.6674	NaN	16.2388	16.0439	19.184	NaN	17.2648	18.8236	NaN	16.0075	15.5696	16.4422	15.5278	16.1606	NaN	16.8088	17.5473	19.2146	16.3671	17.6699	16.9152	17.6833	18.8454	18.0054	NaN	NaN	NaN	15.5451	16.0137	17.4447	15.7301
Immunoglobulin kappa variable 6-21	A0A0C4DH24	IGKV6-21	168527	16.2506	15.5003	16.9143	17.7417	17.7008	NaN	16.2482	15.958	16.3741	17.4779	16.0279	17.3853	NaN	17.0527	15.7447	16.8441	16.0577	17.9053	16.8599	16.0203	16.579	18.0666	16.8814	15.5621	17.8876	NaN	17.0707	NaN	15.6241	16.2642	16.7599	17.5072	16.0168	NaN	17.2718	16.3213	15.9832	15.7247	16.2236	16.9217	NaN	16.8711	16.2706	17.5479	16.8349	NaN
Immunoglobulin kappa variable 3D-20	A0A0C4DH25	IGKV3D-20	215165	21.68	21.4425	21.3321	21.8269	22.6497	20.7056	21.9916	21.265	21.2764	22.0918	21.4221	22.3831	19.8382	21.9388	21.654	23.9672	21.4067	21.9207	21.4375	21.9207	23.0674	22.7098	20.654	20.4676	22.0625	21.1581	22.8327	21.0224	21.4923	22.7119	21.9601	22.1395	20.4375	21.1206	21.4526	22.7634	21.1269	20.4476	21.502	20.9672	21.4972	21.5498	21.7265	21.743	21.0088	21.743
Immunoglobulin heavy variable 1-3	A0A0C4DH29	IGHV1-3	154146	16.9594	17.4726	16.0723	NaN	NaN	16.0168	15.0844	NaN	NaN	17.3324	15.5247	16.6802	15.3992	16.7471	NaN	17.4005	15.6872	14.8104	14.8664	14.9171	NaN	NaN	NaN	NaN	NaN	NaN	NaN	NaN	NaN	16.3122	NaN	NaN	NaN	NaN	NaN	NaN	NaN	NaN	NaN	NaN	15.9247	NaN	NaN	NaN	NaN	NaN
Immunoglobulin heavy variable 1-18	A0A0C4DH31	IGHV1-18	20654	21.3321	20.7389	20.9951	21.0625	20.7634	19.3722	21.0359	20.5356	21.0224	21.7955	20.6714	21.0756	19.6757	21.2535	20.5451	22.6475	20.8876	19.8549	19.4917	19.7227	22.5141	20.0559	18.84	17.6276	20.1079	19.8386	20.3321	19.1956	19.5538	22.9079	19.5148	20.0156	19.8437	19.7335	19.9459	20.4972	19.474	19.4189	19.8263	19.1164	20.714	19.3983	18.8357	19.4596	19.8896	19.594
Immunoglobulin heavy variable 3-20	A0A0C4DH32	IGHV3-20	154983	16.5676	17.0258	15.2268	16.0979	15.231	NaN	NaN	15.6309	14.3062	14.8017	17.6894	16.1674	16.3427	16.194	15.9896	16.4174	15.8232	NaN	NaN	NaN	NaN	NaN	NaN	NaN	NaN	15.9775	15.1228	NaN	NaN	16.557	NaN	NaN	NaN	NaN	NaN	17.812	NaN	NaN	NaN	NaN	NaN	16.8183	NaN	NaN	NaN	NaN
Immunoglobulin heavy variable 1-24	A0A0C4DH33	IGHV1-24	163533	15.1037	14.2073	16.4169	14.5251	15.3104	NaN	15.6042	NaN	14.6636	15.1453	17.3179	15.1407	NaN	16.9775	14.1731	15.6563	NaN	14.7115	15.2246	16.0839	NaN	15.9783	17.5502	NaN	NaN	15.0626	NaN	NaN	15.6779	15.548	NaN	15.5016	17.5689	15.0064	NaN	15.4281	14.0523	NaN	NaN	14.6571	15.1592	14.7889	15.4448	NaN	15.7364	15.2251
Immunoglobulin heavy variable 4-28	A0A0C4DH34	IGHV4-28	197959	20.7223	20.0821	20.1206	20.4476	19.575	18.69	19.7886	19.7844	20.1581	20.2535	20.0691	20.0426	19.485	20.2302	18.9622	21.4923	19.9601	19.1711	18.8317	18.9092	19.2978	18.7051	17.8888	17.585	20.0951	19.4409	20.4775	18.5438	19.077	19.8792	20.1457	19.7788	18.5938	18.6687	18.8262	20.002	19.2702	18.8508	19.5674	18.0959	19.3592	19.2945	19.5784	19.3626	19.6363	19.5224
Probable non-functional immunoglobulin heavy variable 3-35	A0A0C4DH35	IGHV3-35	199123	20.2535	20.1206	19.1397	19.8032	18.8764	18.0599	18.5801	19.6033	19.1638	20.2419	20.265	19.9115	18.8681	20.3538	19.4733	21.3321	18.9254	18.8062	18.8479	19.9459	18.7826	19.5195	17.31	16.0164	18.8071	18.8389	19.7025	19.1371	19.9027	19.6571	20.2535	20.6628	19.0316	18.8746	19.5059	20.6186	19.8642	18.3168	20.1079	18.4745	19.8138	19.5187	19.7444	19.2641	19.3498	19.5599
Probable non-functional immunoglobulin heavy variable 3-38	A0A0C4DH36	IGHV3-38	189518	19.1543	18.216	18.4594	18.4042	17.7814	17.6174	17.7403	17.7342	18.1401	19.1765	17.8243	17.6163	17.7354	17.669	18.3124	19.0341	17.928	18.971	18.6332	19.7767	19.3345	19.3201	18.1735	18.1036	20.1704	18.1181	20.1581	17.3179	19.008	18.9723	18.9229	19.4684	17.4414	18.2494	18.8279	19.6249	18.1388	18.9948	19.0925	17.8183	18.7247	18.1585	18.729	18.0147	18.826	18.0108
Immunoglobulin heavy variable 5-51	A0A0C4DH38	IGHV5-51	192278	20.5823	19.5014	19.9742	19.6352	18.7517	18.6425	19.3882	19.4168	19.6426	20.5261	19.5008	19.5741	18.5632	19.5396	18.7526	20.6006	19.5701	20.0951	19.662	19.9882	20.4576	19.9308	19.143	17.5062	20.265	19.9271	19.9316	19.6417	20.417	20.6628	20.343	20.2185	19.8236	19.7669	20.0292	21.0756	19.2207	19.0618	20.2302	18.8378	19.8348	19.6089	19.9081	19.5999	20.5545	19.8306
Immunoglobulin heavy variable 2-70D	A0A0C4DH43	IGHV2-70D	189024	19.303	19.0656	17.4363	17.5754	19.2534	18.7919	19.1288	18.8079	18.1678	19.5533	19.5	19.5903	17.3099	18.8975	19.78	20.5165	19.1903	19.9601	19.5353	17.2693	20.5261	18.8856	19.193	17.9679	20.3962	17.5217	20.0821	18.9386	19.4519	20.714	17.8681	18.9221	20.1581	20.3752	19.2857	21.2125	19.4286	19.7855	20.5261	18.8812	20.1079	17.2579	16.016	19.6898	20.5451	18.7985
Immunoglobulin kappa variable 3D-7	A0A0C4DH55;A0A0C4DH90	IGKV3D-7	168218	17.9583	16.5702	18.9862	18.4641	17.2853	16.9709	17.2248	16.9872	16.9326	17.9604	18.1765	17.4102	14.796	17.8969	17.4914	18.176	17.1334	17.7971	17.1152	18.1406	NaN	17.2716	17.9034	NaN	NaN	17.4172	NaN	16.5443	17.3033	17.3695	17.8826	18.6473	18.8797	17.2472	17.2358	19.1334	17.0926	16.617	17.8504	17.9104	17.4279	18.0845	18.2325	17.303	17.8316	17.8997
Immunoglobulin kappa variable 1-8	A0A0C4DH67	IGKV1-8	167403	17.5643	17.3799	17.9164	17.6541	17.7262	16.7778	17.4233	16.9203	16.7158	17.2403	17.4864	17.236	15.77	17.7954	16.8241	18.7277	16.779	17.1656	16.5211	17.2927	16.6778	16.4388	15.0404	NaN	NaN	16.5003	17.3908	16.3846	16.6802	17.3413	17.1442	17.1158	15.74	17.0499	16.8487	17.907	16.6698	16.8785	17.6503	16.5056	17.2443	16.6313	16.2005	18.2951	17.9094	17.9772
Immunoglobulin kappa variable 2-24	A0A075B6R9;A0A0C4DH68	IGKV2-24	204375	20.417	20.3101	20.0691	20.4375	20.2066	18.7616	20.0559	19.3963	20.0559	20.2535	20.1946	20.8576	18.3808	20.5451	20.5545	21.743	19.63	19.516	18.7809	19.7909	20.0156	20.5545	19.2332	17.1881	19.8669	19.1601	19.9882	19.209	18.991	19.8776	20.0821	20.4375	19.0051	18.8903	19.2629	20.2877	18.9816	18.3252	19.4214	19.1911	19.0116	19.2301	20.0821	18.8605	19.0853	19.1352
Immunoglobulin kappa variable 1-12	A0A0C4DH72;A0A0C4DH73;P01597;P01611;P04432	IGKV1-12;IGKV1D-12	189973	20.2185	20.1946	20.4476	20.68	20.343	18.5285	20.4375	20.417	20.0951	20.8727	20.417	20.5165	19.2086	20.8346	20.5823	21.3592	19.6592	19.7401	20.4067	20.6096	21.2302	20.0951	18.6226	19.7775	20.0156	19.7819	20.5261	20.3101	19.833	21.7715	20.1581	19.9459	19.9014	19.4121	20.7389	21.4923	20.0559	19.2201	20.5069	19.7881	20.3645	20.0821	20.4676	20.8651	20.85	20.4067
Immunoglobulin heavy variable 1-69-2	A0A0G2JMI3	IGHV1-69-2	NaN	NaN	NaN	NaN	NaN	15.0591	NaN	NaN	NaN	15.9774	15.9203	14.1805	NaN	NaN	NaN	NaN	16.5053	15.6279	NaN	NaN	NaN	NaN	NaN	NaN	NaN	NaN	NaN	NaN	NaN	14.9219	16.4332	NaN	15.9656	NaN	NaN	NaN	15.7777	NaN	NaN	NaN	NaN	NaN	15.5483	NaN	17.1024	NaN	16.369
Ig-like domain-containing protein (Fragment)	A0A0G2JRQ6		188631	19.9163	19.3701	19.4379	19.9316	19.1546	18.327	19.7765	19.4851	18.0801	19.4	20.0292	19.1593	19.0112	19.1756	21.0292	21.1015	19.636	20.1206	18.5843	20.8876	22.7975	20.2185	20.265	20.343	20.2185	20.1704	19.8609	19.5933	20.3962	22.867	19.4571	19.1632	20.3752	19.4154	20.1825	20.2764	19.6398	19.6481	19.6548	19.6881	20.3752	20.343	20.0156	20.2419	21.1269	20.6006
Immunoglobulin lambda variable 5-39	A0A0G2JS06	IGLV5-39	169186	17.6445	16.403	16.7588	16.8734	16.485	15.4884	16.3908	16.2853	15.401	16.695	16.2774	16.9537	16.8294	17.4966	15.4441	18.3013	15.6979	NaN	NaN	18.4566	17.0998	17.9271	17.0801	NaN	17.0336	NaN	NaN	NaN	NaN	17.5056	NaN	18.2041	17.8611	17.5467	17.649	NaN	16.3852	NaN	17.6822	NaN	NaN	NaN	NaN	NaN	18.106	NaN
IGv domain-containing protein (Fragment)	A0A0J9YW62		NaN	13.5311	14.5332	14.9298	NaN	NaN	NaN	14.4851	NaN	14.685	15.2455	NaN	NaN	NaN	NaN	NaN	NaN	13.6168	15.6617	NaN	NaN	NaN	NaN	NaN	13.8942	15.6129	NaN	NaN	NaN	14.4156	NaN	NaN	NaN	NaN	NaN	NaN	NaN	14.3942	NaN	15.2081	NaN	NaN	14.7742	NaN	NaN	15.6448	15.161
Immunoglobulin heavy variable 3-64D	A0A0J9YX35	IGHV3-64D	200292	19.7514	19.3678	19.8251	18.9967	18.7611	17.8647	18.22	18.9878	19.1179	19.5358	19.8434	19.3643	18.7093	19.6121	19.1517	21.1332	18.574	20.0559	19.1284	18.9932	19.3369	19.367	17.6989	17.2544	20.5165	18.9199	20.5731	19.2217	20.1079	19.9067	20.2419	20.7223	18.8116	19.1765	20.1704	20.1079	19.0577	18.6932	19.8108	19.0285	19.715	19.2782	19.9742	19.5545	20.2185	19.4064
Immunoglobulin heavy variable 5-10-1	A0A0J9YXX1	IGHV5-10-1	192705	20.5069	16.1442	18.899	15.5437	16.704	16.3909	19.3093	19.1324	15.7728	20.5638	19.3491	16.5511	16.0184	19.2649	14.9188	20.9601	16.1951	21.2125	20.1946	16.3367	19.5642	19.8192	NaN	NaN	20.4375	21.417	NaN	19.1561	21.1143	20.3962	20.6006	21.1765	16.0586	16.4662	20.8191	21.5451	17.5232	19.0782	20.4273	17.0288	16.7646	17.2087	16.9089	20.4273	20.7471	18.1482
Ig-like domain-containing protein (Fragment)	A0A0J9YY99		16974	17.6092	17.061	17.7017	19.7231	17.9014	16.2949	17.5681	17.2292	18.5055	19.3016	17.9452	18.2574	17.7475	19.0768	16.991	19.5434	18.3586	18.1494	19.5153	17.6905	17.1664	17.491	17.1001	18.0774	17.9569	18.505	18.6577	17.4515	18.2347	17.2004	19.7756	17.5912	17.2768	19.2553	17.4407	19.1336	17.5005	17.7708	18.0665	18.855	18.0715	17.7519	20.2302	19.5483	19.9072	18.8312
Late cornified envelope protein 6A	A0A183	LCE6A	NaN	NaN	NaN	NaN	NaN	NaN	NaN	NaN	NaN	NaN	NaN	NaN	NaN	13.7783	NaN	NaN	NaN	NaN	NaN	NaN	NaN	NaN	NaN	NaN	NaN	12.5114	NaN	NaN	NaN	NaN	NaN	NaN	NaN	NaN	NaN	NaN	NaN	NaN	NaN	NaN	NaN	NaN	NaN	NaN	NaN	NaN	NaN
Putative small proline-rich protein 5	A0A1B0GTR4	SPRR5	130223	NaN	NaN	NaN	NaN	NaN	NaN	NaN	NaN	NaN	NaN	NaN	NaN	15.2378	NaN	NaN	NaN	NaN	NaN	NaN	NaN	NaN	NaN	NaN	NaN	NaN	NaN	NaN	NaN	13.6926	NaN	16.9034	NaN	NaN	NaN	NaN	NaN	NaN	NaN	12.3845	NaN	NaN	NaN	NaN	NaN	NaN	NaN
ETS domain-containing transcription factor ERF-like	A0A1W2PQ73	ERFL	229152	23.3778	NaN	23.2273	NaN	NaN	22.8442	NaN	22.2905	21.8987	23.7182	18.7896	21.4923	22.6119	NaN	NaN	NaN	NaN	21.7715	23.3239	23.9316	23.2821	21.0756	21.3538	20.5915	23.2961	23.3511	23.4041	19.2596	22.5731	17.8842	23.0292	23.3376	22.8346	22.0592	22.4067	NaN	23.2361	21.68	22.5545	22.5498	23.6971	22.3884	22.5404	22.4601	22.7975	22.2792
Immunoglobulin lambda constant 7	A0M8Q6	IGLC7	NaN	NaN	NaN	NaN	14.0728	NaN	NaN	14.5339	NaN	NaN	NaN	13.2945	13.8364	12.888	NaN	NaN	14.7821	NaN	NaN	14.3121	NaN	13.9574	NaN	13.8966	15.1644	13.3608	13.2697	14.8252	11.922	NaN	13.3993	14.0974	14.2778	12.7881	14.472	NaN	12.9706	14.0034	NaN	14.7202	NaN	NaN	13.3513	NaN	12.9762	NaN	NaN
Soluble scavenger receptor cysteine-rich domain-containing protein SSC5D	A1L4H1	SSC5D	176126	17.5932	17.335	17.8802	17.9369	17.6925	17.5668	17.8472	17.6942	17.5962	17.8077	17.8664	17.5929	16.4215	17.7117	17.3073	17.5096	17.5911	17.1662	17.9363	17.7813	17.9333	17.2307	17.6415	17.2205	17.5256	17.4194	17.5055	17.3197	17.4731	17.4741	16.9363	17.3213	17.258	16.9142	17.4298	17.4664	17.1161	16.9585	17.5103	17.2142	17.3415	17.0513	16.3999	17.3097	16.9591	17.2891
Immunoglobulin kappa variable 2-29	A2NJV5	IGKV2-29	169363	NaN	17.3521	NaN	NaN	NaN	NaN	NaN	17.4607	NaN	NaN	NaN	NaN	NaN	NaN	NaN	NaN	16.501	17.8166	NaN	NaN	NaN	14.7133	NaN	17.1319	18.3771	17.6842	NaN	NaN	18.1333	NaN	15.3737	NaN	NaN	17.1018	NaN	16.4916	17.6564	17.0953	NaN	NaN	17.3638	NaN	NaN	NaN	18.6611	17.473
Protein FAM234B	A2RU67	FAM234B	160555	15.1657	15.0331	15.0449	14.9726	15.0422	15.8804	15.4193	14.9368	15.0919	14.904	14.8524	15.7409	15.7421	15.163	15.5463	15.1583	15.1487	15.7683	16.1249	15.7586	15.4681	15.966	16.2257	15.4888	15.8723	15.685	16.3782	15.6107	15.5466	15.7193	NaN	15.3175	15.7693	15.5295	15.3986	NaN	16.1185	16.4178	15.4085	16.0758	15.363	15.7626	15.5124	15.9875	15.0553	15.9806
Putative keratin-87 protein	A6NCN2	KRT87P	NaN	NaN	NaN	NaN	NaN	NaN	NaN	NaN	NaN	NaN	NaN	NaN	NaN	NaN	NaN	NaN	NaN	NaN	NaN	NaN	NaN	NaN	NaN	NaN	NaN	NaN	NaN	NaN	NaN	NaN	NaN	NaN	NaN	NaN	NaN	NaN	NaN	NaN	NaN	NaN	NaN	NaN	NaN	NaN	NaN	18.7925	NaN
IgLON family member 5	A6NGN9	IGLON5	175502	17.4226	17.5267	17.5222	17.0363	17.1806	17.7714	17.3937	17.3932	17.2043	17.0987	16.9834	16.9522	15.1779	17.2459	17.4143	16.6386	17.3089	17.5042	17.3346	17.0214	17.2847	17.438	17.1625	17.5609	17.3937	17.0041	16.9255	17.1604	17.0628	17.4141	16.9345	17.1272	17.2175	17.2471	17.1743	16.7078	17.2347	17.2405	17.3949	17.2297	17.2427	17.2844	17.3654	17.2604	17.077	17.2587
rRNA/tRNA 2'-O-methyltransferase fibrillarin-like protein 1	A6NHQ2	FBLL1	NaN	NaN	NaN	NaN	NaN	NaN	NaN	NaN	NaN	NaN	NaN	NaN	NaN	17.1824	NaN	NaN	14.8638	NaN	16.4581	17.3666	16.9134	16.9382	17.2483	16.3624	15.5171	16.0682	15.8248	17.4456	15.5623	17.0357	16.5706	15.7781	16.2986	NaN	15.9966	16.5954	16.1686	16.0949	14.9993	16.6586	15.8257	NaN	16.7262	16.7654	16.3074	17.0765	16.8941
Protein shisa-7	A6NL88	SHISA7	164617	16.2305	16.2296	16.3269	16.0839	16.6197	17.1435	16.987	16.7579	14.6548	15.6373	15.9398	15.4844	NaN	15.9715	16.7412	15.8137	16.8794	14.523	15.7938	15.6002	15.6962	15.7921	15.0476	15.2868	15.0406	15.1392	15.2319	15.7742	15.6292	15.8111	14.5418	16.0713	16.3016	15.749	15.7323	15.8094	16.4424	15.6765	15.7912	15.7601	15.3652	15.4686	15.5136	15.6408	14.6002	15.4979
V-set and transmembrane domain-containing protein 2B	A6NLU5	VSTM2B	179762	17.9077	17.722	18.1441	17.9682	18.0182	18.1305	18.5296	18.6594	17.7062	18.3494	17.8446	18.0548	15.7841	17.8585	18.5498	17.5507	18.3044	17.9681	18.4238	18.1775	18.294	18.1481	18.1833	17.798	18.1935	17.7145	18.0501	18.3197	18.5329	18.3656	17.9757	18.4047	18.5745	18.5925	18.1643	17.774	18.7175	18.3594	18.3776	18.2786	18.7017	18.076	18.3661	18.2333	17.8471	18.3126
Transmembrane protein 212	A6NML5	TMEM212	151382	NaN	NaN	14.6914	14.3113	14.2751	NaN	15.1632	NaN	NaN	NaN	NaN	14.9404	17.6506	NaN	14.9194	NaN	12.8854	17.071	16.761	16.9558	17.3533	17.3265	16.5165	17.1386	NaN	17.0021	16.9271	17.016	16.5571	16.9956	15.4047	16.4328	16.6553	16.2441	16.6693	15.5536	16.3687	16.7598	16.6441	16.832	17.3311	16.6308	17.0076	17.2286	16.9524	16.2284
Alpha-2-macroglobulin-like protein 1	A8K2U0	A2ML1	184479	18.533	19.5971	18.5603	19.236	20.002	18.9797	18.7687	19.3952	19.3284	20.7796	19.1465	19.0731	20.4273	18.8933	18.6629	21.5356	18.3406	19.3183	19.2805	20.0156	20.2419	19.8844	19.8013	21.3592	20.5069	19.5552	20.0691	19.057	21.4676	19.7694	24.2317	19.6006	19.3825	20.4576	20.7056	20.9024	20.4576	19.6172	20.3321	19.5216	19.5044	18.8246	19.7655	19.7515	20.9024	19.9068
Cysteine-rich tail protein 1	A8MQ03	CYSRT1	NaN	NaN	NaN	NaN	NaN	NaN	NaN	NaN	NaN	NaN	NaN	NaN	NaN	NaN	NaN	NaN	NaN	NaN	NaN	NaN	NaN	NaN	NaN	NaN	NaN	NaN	NaN	NaN	NaN	NaN	NaN	17.3338	NaN	NaN	NaN	NaN	NaN	NaN	NaN	NaN	NaN	NaN	NaN	NaN	NaN	NaN	NaN
Putative uncharacterized protein ENSP00000380674	A8MTW9		14614	15.2508	16.0049	16.418	15.8182	16.5046	16.1941	17.3688	16.3832	12.5173	15.5362	16.907	17.7531	NaN	16.4529	17.0742	16.2023	16.7833	14.3829	15.4157	15.5133	15.8654	NaN	15.8314	15.933	14.9094	NaN	14.7329	14.2511	16.124	16.27	NaN	NaN	15.3813	14.5861	14.3803	14.9471	16.4696	16.1957	NaN	15.8183	16.1073	16.2239	15.9444	15.9783	14.7475	14.5859
Keratin-associated protein 9-7	A0A140TA67;A8MTY7;Q9BYP9;Q9BYQ0;Q9BYQ3;Q9BYQ4	KRTAP9-2;KRTAP9-3;KRTAP9-7;KRTAP9-8;KRTAP9-9	NaN	NaN	NaN	NaN	NaN	NaN	NaN	NaN	NaN	NaN	NaN	NaN	NaN	NaN	NaN	NaN	NaN	NaN	NaN	NaN	NaN	NaN	NaN	NaN	NaN	NaN	NaN	NaN	NaN	NaN	NaN	NaN	NaN	13.628	NaN	NaN	NaN	NaN	12.9665	NaN	NaN	NaN	NaN	NaN	NaN	NaN	NaN
Keratin-associated protein 16-1	A8MUX0	KRTAP16-1	NaN	NaN	NaN	NaN	NaN	NaN	NaN	14.6499	NaN	14.1996	NaN	NaN	NaN	NaN	NaN	NaN	NaN	NaN	NaN	NaN	NaN	NaN	NaN	NaN	NaN	NaN	NaN	NaN	NaN	NaN	NaN	NaN	NaN	14.977	NaN	NaN	NaN	NaN	17.5619	NaN	NaN	NaN	NaN	NaN	NaN	NaN	NaN
Keratin-associated protein 9-1	A8MXZ3	KRTAP9-1	NaN	NaN	NaN	NaN	NaN	NaN	NaN	NaN	NaN	NaN	NaN	NaN	NaN	NaN	NaN	NaN	NaN	NaN	NaN	NaN	NaN	NaN	NaN	NaN	NaN	NaN	NaN	NaN	NaN	NaN	NaN	NaN	NaN	NaN	NaN	NaN	NaN	NaN	NaN	NaN	NaN	NaN	NaN	NaN	NaN	NaN	NaN
Tudor domain-containing protein 15	B5MCY1	TDRD15	NaN	NaN	NaN	NaN	NaN	NaN	NaN	NaN	NaN	NaN	NaN	NaN	NaN	NaN	NaN	NaN	NaN	NaN	16.7295	15.3298	16.0139	16.0894	NaN	16.5888	17.1807	NaN	16.7988	NaN	16.6718	16.8979	16.8809	NaN	15.8671	16.0688	16.8834	17.1462	16.8884	16.2791	NaN	16.7586	16.2685	15.7403	NaN	16.5852	16.6393	17.1025	NaN
Eukaryotic translation initiation factor 3 subunit C-like protein	B5ME19;Q99613	EIF3C;EIF3CL	NaN	NaN	NaN	NaN	NaN	NaN	NaN	NaN	NaN	NaN	NaN	NaN	NaN	NaN	NaN	NaN	NaN	NaN	NaN	NaN	NaN	14.2202	NaN	NaN	NaN	NaN	NaN	14.0434	NaN	NaN	NaN	17.5018	NaN	NaN	NaN	NaN	NaN	NaN	NaN	NaN	NaN	NaN	NaN	NaN	NaN	15.7945	NaN
Immunoglobulin lambda-like polypeptide 5	A0M8Q6;B9A064;P0CF74;P0CG04;P0DOY2	IGLL5	240772	26.0084	24.7995	24.895	25.8069	25.065	24.6375	25.317	25.772	25.8264	26.4984	25.8167	26.0401	23.4425	25.8118	25.5135	27.2262	25.5285	25.1681	25.3101	25.5105	25.8433	25.3307	24.9672	24.5926	25.1174	25.4266	26.0359	25.4488	25.391	26.3595	26.391	26.2002	25.2207	25.2714	25.0401	26.604	25.433	24.5869	25.5696	24.5045	25.1095	25.1371	25.3745	25.1871	25.4984	25.1833
Putative transmembrane protein INAFM1	C9JVW0	INAFM1	187743	18.2578	19.3927	19.0116	19.0493	18.8204	19.061	18.65	19.4188	15.6839	18.0613	19.0627	18.8358	NaN	19.1387	19.4045	18.1416	19.0028	NaN	18.7819	19.2319	18.3813	19.0911	19.3405	19.091	19.1068	NaN	18.8702	18.5898	18.3253	18.9059	NaN	18.5037	18.3504	17.5547	17.4186	17.7029	18.3894	18.4202	17.8306	17.9585	18.5267	17.629	17.571	18.2995	17.9286	18.3275
Putative ubiquitin carboxyl-terminal hydrolase 17-like protein 23	A8MUK1;C9J2P7;C9JJH3;C9JLJ4;C9JPN9;C9JVI0;D6R901;D6R9N7;D6RA61;D6RBM5;D6RBQ6;D6RCP7;D6RJB6;Q0WX57;Q6QN14	USP17L23	NaN	NaN	NaN	NaN	NaN	NaN	NaN	NaN	NaN	NaN	NaN	NaN	NaN	NaN	NaN	NaN	NaN	NaN	15.6604	16.5347	17.7185	17.6194	17.1693	15.7527	16.6757	16.5859	16.7247	16.5729	16.6807	16.8187	16.5968	15.9219	16.8053	16.6947	17.1166	17.0407	15.2615	15.87	16.3114	16.7497	16.0497	16.8584	15.8026	16.114	16.8898	17.331	16.5383
Nascent polypeptide-associated complex subunit alpha, muscle-specific form	E9PAV3	NACA	NaN	NaN	NaN	NaN	NaN	NaN	NaN	NaN	NaN	NaN	NaN	NaN	NaN	NaN	NaN	NaN	NaN	NaN	NaN	NaN	NaN	NaN	NaN	NaN	NaN	15.9869	NaN	NaN	15.8626	16.4098	14.2937	17.8139	16.4015	16.004	14.9489	NaN	NaN	13.0049	13.6643	14.7508	13.6406	NaN	13.7559	14.7687	14.3795	16.0007	14.4251
Coiled-coil domain-containing glutamate-rich protein 2	I3L3R5	CCER2	NaN	NaN	NaN	NaN	NaN	NaN	NaN	14.338	14.7313	13.5014	14.058	NaN	NaN	NaN	NaN	NaN	NaN	NaN	NaN	16.0534	15.3902	15.3873	15.9271	15.8305	15.6101	15.6957	15.4225	15.8915	14.8053	15.5853	NaN	NaN	NaN	NaN	NaN	NaN	15.3969	15.7262	15.7909	15.7279	16.2504	NaN	14.9221	NaN	NaN	NaN	NaN
Deoxyribonuclease-2-alpha	O00115	DNASE2	178458	16.9972	16.8988	17.5253	17.5028	17.11	17.8472	16.7399	16.5507	16.8289	16.8479	17.2248	18.0979	17.0834	16.8779	17.5448	17.2137	17.7202	17.7986	17.9335	18.1487	17.6968	17.7199	17.8686	18.431	18.3543	18.1423	18.1606	18.1105	17.3829	17.312	17.3111	17.2267	17.4131	17.6514	17.272	17.4714	17.2635	17.6729	17.2665	18.1309	17.7038	18.2775	17.7032	17.1712	16.9621	18.0011
Thymidine kinase 2, mitochondrial	O00142	TK2	168058	16.5392	16.2244	17.0192	16.6787	16.185	16.4861	16.5318	16.875	NaN	NaN	NaN	NaN	18.0991	NaN	16.7741	NaN	16.9449	18.8512	16.6521	NaN	NaN	18.0439	NaN	NaN	NaN	18.4007	NaN	17.8408	18.6389	17.7725	16.8293	17.1858	17.812	19.3773	19.0079	NaN	NaN	19.4665	19.1751	19.7259	19.0893	19.6365	19.5974	18.653	18.936	19.5621
Frizzled-9	O00144	FZD9	150182	14.7102	15.4176	15.0846	14.7566	14.7691	15.4694	14.9371	15.2625	14.8042	14.7059	14.6884	14.7292	NaN	15.5908	15.1242	NaN	15.0882	NaN	14.1081	14.8851	14.4884	NaN	14.6279	NaN	NaN	14.2322	NaN	14.9317	13.9263	NaN	15.1099	NaN	NaN	NaN	14.6036	NaN	14.7805	NaN	NaN	14.9328	NaN	NaN	NaN	NaN	NaN	14.2961
PDZ and LIM domain protein 1	O00151	PDLIM1	NaN	NaN	NaN	NaN	NaN	NaN	NaN	NaN	NaN	NaN	NaN	NaN	NaN	NaN	NaN	NaN	NaN	NaN	NaN	NaN	NaN	NaN	NaN	NaN	NaN	NaN	NaN	NaN	NaN	NaN	NaN	16.7849	NaN	NaN	NaN	NaN	NaN	NaN	NaN	NaN	NaN	NaN	NaN	NaN	NaN	NaN	NaN
Cytosolic acyl coenzyme A thioester hydrolase	O00154	ACOT7	NaN	NaN	NaN	NaN	NaN	NaN	NaN	NaN	NaN	NaN	NaN	NaN	NaN	NaN	NaN	NaN	NaN	12.8827	NaN	NaN	NaN	NaN	NaN	NaN	NaN	NaN	NaN	NaN	NaN	16.1684	NaN	17.7188	NaN	14.2312	16.5737	NaN	NaN	NaN	16.9158	NaN	NaN	NaN	NaN	NaN	16.9336	NaN	NaN
Unconventional myosin-Ic	O00159	MYO1C	NaN	NaN	NaN	NaN	NaN	NaN	NaN	NaN	NaN	NaN	NaN	NaN	NaN	NaN	NaN	NaN	NaN	NaN	17.306	16.3082	17.2611	17.2091	17.09	15.7673	16.7253	16.5655	17.1972	16.2078	17.0178	17.082	17.2617	16.7408	17.2498	16.996	17.9148	17.9802	17.6654	16.9435	17.3787	18.1114	17.2824	17.9102	17.0051	17.3407	17.5867	18.1181	17.6214
Mannan-binding lectin serine protease 2	O00187	MASP2	14.88	16.0322	14.9734	14.729	15.8122	15.5968	15.1967	15.1788	15.7399	16.3567	15.91	15.9408	15.1691	NaN	16.0346	14.4877	17.77	15.4154	NaN	16.7552	15.4542	17.2378	NaN	16.0079	15.9594	NaN	16.0087	15.9436	15.9607	14.0132	16.6844	16.2049	15.7593	15.532	14.2708	15.3016	17.1304	16.1859	13.9557	16.0038	14.6436	NaN	15.3403	16.3352	15.0237	16.2554	NaN
Ras-related protein Rab-27B	O00194	RAB27B	NaN	NaN	NaN	NaN	NaN	NaN	NaN	NaN	NaN	NaN	NaN	NaN	NaN	NaN	NaN	NaN	NaN	NaN	NaN	NaN	NaN	NaN	NaN	NaN	NaN	NaN	NaN	NaN	NaN	NaN	NaN	16.6762	NaN	NaN	NaN	NaN	NaN	NaN	NaN	NaN	NaN	NaN	NaN	NaN	NaN	NaN	NaN
Sulfotransferase 2B1	O00204	SULT2B1	NaN	NaN	NaN	NaN	NaN	NaN	NaN	NaN	NaN	NaN	NaN	NaN	NaN	15.6845	NaN	NaN	NaN	NaN	NaN	NaN	NaN	NaN	NaN	NaN	NaN	NaN	NaN	NaN	NaN	14.0618	NaN	16.972	NaN	NaN	NaN	NaN	NaN	NaN	NaN	NaN	NaN	NaN	NaN	NaN	NaN	NaN	NaN
26S proteasome non-ATPase regulatory subunit 11	O00231	PSMD11	NaN	NaN	NaN	NaN	NaN	NaN	NaN	NaN	15.9846	NaN	NaN	NaN	NaN	NaN	NaN	NaN	NaN	NaN	NaN	NaN	NaN	NaN	NaN	NaN	NaN	NaN	NaN	NaN	NaN	NaN	NaN	18.375	NaN	NaN	16.9808	16.2764	NaN	NaN	NaN	NaN	NaN	NaN	NaN	NaN	NaN	NaN	NaN
Signal-regulatory protein beta-1	O00241	SIRPB1	NaN	NaN	12.7968	NaN	NaN	NaN	NaN	NaN	NaN	NaN	NaN	NaN	NaN	NaN	NaN	NaN	NaN	13.5789	NaN	NaN	14.3941	NaN	NaN	NaN	NaN	NaN	NaN	NaN	14.0974	NaN	NaN	14.4927	NaN	NaN	NaN	NaN	NaN	NaN	NaN	NaN	NaN	NaN	NaN	14.5183	NaN	NaN	NaN
Copper transport protein ATOX1	O00244	ATOX1	NaN	NaN	NaN	13.6371	14.646	NaN	14.5141	14.9602	NaN	NaN	14.5003	15.0511	NaN	NaN	NaN	14.3871	NaN	NaN	NaN	15.0682	NaN	14.6731	NaN	NaN	NaN	NaN	NaN	NaN	NaN	NaN	NaN	NaN	NaN	15.0805	NaN	NaN	NaN	15.1657	NaN	NaN	14.2771	NaN	NaN	NaN	NaN	NaN	14.6831
Membrane-associated progesterone receptor component 1	O00264	PGRMC1	177921	16.9335	17.2657	17.7389	17.3687	17.1612	17.3321	17.4233	17.3845	17.0096	17.122	17.2362	17.0825	NaN	17.2006	17.1851	16.8618	17.3539	17.7917	17.6569	17.7306	17.7918	17.3604	17.6844	18.1069	17.7445	18.0809	17.8702	17.6647	17.7008	17.4496	18.6099	17.7052	17.652	17.7657	18.0825	17.8992	17.6863	17.8603	18.0059	17.7722	17.9806	17.8614	17.8963	17.8284	17.2589	17.9547
Transcription elongation factor SPT5	O00267	SUPT5H	160592	15.9085	15.5645	15.1429	14.7145	14.6641	14.3639	13.9693	15.3207	13.3843	13.9317	14.8098	NaN	17.9524	NaN	14.5892	15.2073	15.0608	17.1523	15.5861	16.0692	16.4246	15.4668	14.8965	15.8541	15.614	15.8195	15.5997	15.2365	14.9143	16.2054	NaN	NaN	NaN	15.8489	15.9298	16.2522	15.8893	15.422	16.2205	15.0148	15.6628	15.6035	15.2955	14.7551	16.1201	16.0095
Chloride intracellular channel protein 1	O00299	CLIC1	154151	15.1196	15.8473	15.4519	14.9235	15.8622	15.0175	15.3387	15.4426	15.6082	15.1442	15.5354	15.0373	15.9142	15.0432	15.7458	15.0698	15.4517	15.8894	15.7758	16.1285	16.0183	NaN	16.2569	16.6685	15.7016	16.0694	16.2031	15.9244	16.4309	16.0712	19.856	15.567	15.2091	16.1851	17.5906	15.2331	16.1109	16.1788	16.083	16.0229	16.1912	15.7279	16.0364	16.0135	16.6682	16.3594
Eukaryotic translation initiation factor 3 subunit F	O00303	EIF3F	NaN	NaN	NaN	NaN	NaN	NaN	NaN	NaN	NaN	NaN	NaN	NaN	NaN	NaN	NaN	NaN	NaN	NaN	NaN	NaN	NaN	NaN	NaN	NaN	NaN	NaN	NaN	15.4113	NaN	NaN	NaN	18.3776	NaN	NaN	NaN	NaN	NaN	NaN	NaN	NaN	NaN	NaN	NaN	NaN	NaN	16.7547	NaN
Matrilin-2	O00339	MATN2	162467	16.6128	15.9227	15.8258	16.2814	15.4821	15.8612	16.1122	16.1426	15.8981	16.0435	16.2272	15.8721	17.7846	16.1931	15.5872	15.5728	15.8956	16.907	16.053	15.6045	16.1958	NaN	16.0917	16.6891	16.3681	16.9253	16.0214	15.9723	15.7772	16.084	15.4843	16.1017	15.4755	16.1255	16.5183	16.4836	15.7098	15.2473	16.6172	15.4752	16.0806	15.9201	15.7789	15.9879	15.1612	16.3943
Sulfhydryl oxidase 1	O00391	QSOX1	195366	19.4407	19.2497	19.5228	19.286	19.5893	19.4534	19.551	19.5534	18.8315	19.2999	19.1878	19.3386	18.9327	19.3987	19.5827	19.5038	19.5167	19.6049	19.776	19.6642	19.5357	19.5594	19.5241	19.371	19.6947	19.4804	19.6625	19.4334	19.3245	19.2542	19.3469	19.2491	19.3548	19.2951	19.4748	19.1435	19.4046	19.3352	19.4782	19.4393	19.5495	19.4678	19.5463	19.6794	19.1864	19.6066
Actin nucleation-promoting factor WASL	O00401	WASL	NaN	NaN	17.4395	NaN	17.6218	NaN	15.6491	17.0142	NaN	16.4436	17.4514	NaN	NaN	17.6501	18.6548	16.9981	NaN	17.6793	15.6365	16.9489	NaN	NaN	NaN	18.906	19.7107	NaN	16.0104	NaN	NaN	16.0579	15.5797	17.1886	15.8653	NaN	17.1681	17.3373	NaN	15.6308	16.7243	17.6868	16.2033	16.7752	16.1982	16.3691	16.7746	17.6409	16.9134
Importin-5	O00410	IPO5	NaN	NaN	NaN	NaN	NaN	NaN	NaN	NaN	NaN	NaN	NaN	NaN	NaN	NaN	NaN	NaN	NaN	NaN	NaN	NaN	NaN	NaN	NaN	NaN	NaN	NaN	NaN	NaN	15.0898	14.6886	15.5078	16.7665	14.7097	14.3996	14.7128	NaN	NaN	NaN	NaN	NaN	NaN	NaN	NaN	NaN	NaN	NaN	NaN
Dynamin-1-like protein	O00429	DNM1L	NaN	NaN	NaN	NaN	NaN	NaN	NaN	NaN	NaN	NaN	NaN	NaN	NaN	NaN	NaN	NaN	NaN	NaN	NaN	NaN	NaN	NaN	NaN	NaN	NaN	NaN	NaN	NaN	NaN	NaN	NaN	16.0004	NaN	NaN	NaN	NaN	NaN	NaN	NaN	NaN	NaN	NaN	NaN	NaN	NaN	NaN	NaN
GDNF family receptor alpha-2	O00451	GFRA2	192537	19.1748	19.1574	19.0485	18.479	19.1647	19.4181	19.5395	18.983	18.634	18.8775	18.5946	18.9718	18.7876	18.4288	18.8875	18.9058	19.1038	18.1275	18.8849	18.3779	18.7701	18.4093	18.6125	18.2607	18.6198	18.0449	18.618	18.53	18.6974	18.8281	17.7987	18.6411	18.7757	18.9175	18.3062	18.8843	19.675	18.751	18.2988	18.5156	18.8361	18.6708	18.7133	18.6964	17.7439	18.8512
Golgi integral membrane protein 4	O00461	GOLIM4	169031	16.7145	16.7923	16.9859	16.5919	16.595	17.0263	17.1841	16.9251	16.5741	16.825	16.6082	16.52	13.8314	16.7894	16.9966	15.8461	16.8869	16.6508	16.7942	16.7418	16.7005	16.3101	16.3781	16.13	16.2178	16.3621	16.297	16.7549	16.6293	16.8081	15.4887	16.3078	16.5177	17.0789	16.651	16.6163	17.4468	17.109	16.9592	17.2119	17.0464	16.946	16.8785	16.6614	16.4871	16.7866
Beta-mannosidase	O00462	MANBA	184527	18.5006	18.0969	18.2811	18.3092	18.3438	18.4276	18.0808	17.9953	18.0572	17.9021	18.1509	18.3103	17.2652	18.0362	18.2427	17.5623	18.3395	18.754	18.5066	18.683	18.4294	18.6296	18.3114	18.8822	18.7275	18.8467	18.7974	18.3851	18.3979	18.3837	18.645	18.3901	18.4214	18.4766	18.6859	18.0084	18.5703	18.795	18.5987	18.7727	18.7114	18.6222	18.505	18.4827	18.2925	18.5675
Agrin	O00468	AGRN	204972	20.3101	20.1332	20.2764	20.2302	20.3101	20.265	20.1206	20.2066	19.8083	20.2302	20.0292	19.8803	19.8137	20.3211	20.2877	19.8262	20.7471	20.1704	20.7876	20.3962	20.1946	20.2185	19.9316	19.7801	20.1946	20.5069	20.2302	20.2877	20.4972	20.3211	20.1581	20.2877	20.1946	20.2185	20.3645	20.1332	20.2989	20.2535	20.2302	20.343	20.5545	20.4067	20.343	20.3962	19.9007	20.654
26S proteasome non-ATPase regulatory subunit 14	O00487	PSMD14	NaN	NaN	NaN	NaN	NaN	NaN	NaN	NaN	NaN	NaN	NaN	NaN	NaN	NaN	NaN	NaN	NaN	NaN	NaN	NaN	NaN	NaN	NaN	NaN	NaN	NaN	NaN	NaN	NaN	15.8609	NaN	18.2711	NaN	NaN	NaN	NaN	NaN	NaN	NaN	NaN	NaN	NaN	NaN	NaN	NaN	NaN	NaN
Importin subunit alpha-4	O00505	KPNA3	NaN	NaN	NaN	NaN	NaN	NaN	NaN	NaN	NaN	NaN	NaN	NaN	NaN	NaN	NaN	NaN	NaN	NaN	NaN	NaN	NaN	NaN	NaN	NaN	NaN	NaN	NaN	NaN	NaN	NaN	NaN	15.8943	NaN	NaN	NaN	NaN	NaN	NaN	NaN	NaN	NaN	NaN	NaN	NaN	NaN	NaN	NaN
Neural cell adhesion molecule L1-like protein	O00533	CHL1	217836	22.002	21.9916	21.7594	21.8727	22.1519	22.2214	22.7035	22.6497	21.8651	22.1825	21.9916	22.2792	20.9243	21.7553	22.2506	21.7098	22.1886	22.1642	22.3403	22.0459	22.3538	22.2933	22.6409	22.2302	22.3962	22.0559	22.1488	22.1673	22.2821	22.5069	22.0393	22.5777	22.5685	22.6907	22.0789	22.2066	23.0173	22.538	22.2989	22.2477	22.0983	22.1856	22.3988	21.8913	21.5498	22.0258
Syntenin-1	O00560	SDCBP	146701	14.2127	14.44	14.2946	14.7038	14.1981	14.8862	14.5576	14.1412	14.4455	14.2969	15.4362	15.1521	13.6737	14.4436	14.8087	14.1739	15.2313	15.3964	14.9314	15.5757	15.307	15.1215	15.3273	15.4719	14.1155	15.3418	14.4744	15.3009	15.1861	15.2729	15.4587	15.3434	14.7354	15.3427	15.4461	14.5335	15.0288	15.6334	15.1723	15.4264	NaN	15.0161	15.127	14.8017	14.9897	15.2702
ATP-dependent RNA helicase DDX3X	O00571;O15523;Q9NQI0	DDX3X	NaN	NaN	NaN	NaN	NaN	NaN	NaN	NaN	NaN	NaN	NaN	NaN	NaN	NaN	NaN	NaN	15.3777	NaN	NaN	NaN	NaN	16.2825	NaN	NaN	NaN	NaN	NaN	NaN	NaN	16.9004	NaN	18.5352	NaN	NaN	NaN	NaN	NaN	NaN	NaN	NaN	NaN	NaN	NaN	NaN	NaN	NaN	NaN
Ribonuclease T2	O00584	RNASET2	193941	19.2244	19.6149	19.5361	19.6854	19.775	19.5338	19.5236	19.347	19.7833	19.6015	19.9459	20.1457	17.3587	19.3437	20.1946	19.305	20.0156	18.8606	19.4995	19.9119	19.5359	19.6111	19.3011	19.7363	19.3577	20.3752	19.9882	19.8855	19.6337	19.8722	19.9742	20.1206	19.5296	19.4792	19.4999	19.856	19.7331	19.516	19.61	19.7917	19.6628	19.9252	20.0292	19.524	18.7492	19.518
Lysosomal alpha-mannosidase	M0QZ24;O00754	MAN2B1	159127	15.5086	15.2367	16.0484	15.7509	16.4941	15.7081	15.5231	15.0979	15.6305	15.6839	15.6528	16.3518	16.0971	15.9918	15.9796	15.6824	16.1783	15.5732	15.5819	15.782	NaN	NaN	15.3446	15.2813	15.1101	16.3164	15.2726	15.5352	15.7618	15.4642	16.2132	15.8818	15.9169	16.0021	15.6838	14.7921	15.2907	16.2678	NaN	15.7223	NaN	16.0438	15.5146	NaN	NaN	15.8279
Immunoglobulin superfamily containing leucine-rich repeat protein	O14498	ISLR	201079	20.2535	20.2989	20.1704	20.3645	20.5545	20.3857	20.6628	20.4476	20.3962	20.4576	20.2302	20.1206	18.3117	20.417	20.5731	20.1079	20.2302	20.4476	20.6186	20.6628	20.2989	20.2066	20.3752	19.3923	20.4676	20.4874	20.4273	20.5261	20.5451	20.4576	20.2535	20.4676	20.5451	20.3321	20.7471	20.3101	20.5545	20.4375	20.6886	20.3645	20.6364	20.3645	20.4273	20.5731	20.1946	20.4375
Adhesion G protein-coupled receptor B1	O14514	ADGRB1	166868	16.0647	16.1585	16.3773	15.1469	16.1948	16.8333	16.073	15.8002	15.8414	15.8824	15.4964	16.3713	17.342	15.8134	16.4721	14.7141	16.2387	16.319	16.2398	15.5533	15.6632	NaN	16.1421	17.364	15.8235	15.3331	15.797	16.2046	15.6687	16.5367	15.6073	15.981	15.4856	16.5548	15.6666	15.6654	16.0104	16.1148	16.1787	15.79	16.684	16.3537	15.992	16.4768	16.268	16.7191
Receptor-type tyrosine-protein phosphatase T	O14522	PTPRT	168947	16.4147	16.606	16.4653	15.8981	16.7031	17.0405	16.6489	16.3591	16.383	16.45	15.805	16.6294	16.3115	15.5964	16.4282	15.8523	16.4957	16.8264	16.7681	16.5639	16.7524	15.931	16.9137	16.6133	16.8205	16.1761	16.8253	16.3301	16.1391	16.6183	16.1073	16.357	16.6387	16.8164	16.317	16.596	16.9362	16.7269	16.4459	16.5604	16.043	16.2565	16.4995	16.5491	NaN	16.6809
Astrotactin-1	O14525	ASTN1	NaN	NaN	NaN	NaN	NaN	NaN	10.6763	11.8388	12.3897	NaN	12.1939	12.5164	13.3289	NaN	NaN	12.0002	12.8609	12.702	NaN	NaN	NaN	NaN	NaN	NaN	NaN	NaN	12.5837	NaN	NaN	12.1371	12.9751	NaN	NaN	12.9437	NaN	NaN	NaN	13.138	NaN	NaN	NaN	NaN	12.9041	NaN	NaN	NaN	13.4561
Neurocan core protein	O14594	NCAN	225141	22.4324	22.4526	22.3936	21.9207	22.4349	22.5475	22.502	22.0559	20.8423	21.928	21.6714	22.3266	21.1765	21.8727	22.3565	21.6409	22.2849	21.5777	22.3884	21.9024	22.2961	21.823	21.9423	21.4726	22.1673	21.9024	21.9672	21.8839	21.8113	22.3017	21.2821	22.0224	22.2707	22.0854	21.8651	21.6186	22.4247	22.2361	21.6628	21.9423	21.8073	21.9882	21.9742	21.6757	20.9388	21.8346
Late cornified envelope protein 2B	O14633;Q5T7P3;Q5TA76;Q5TA78;Q5TA79;Q5TA81;Q5TA82;Q9BYE3	LCE2B;LCE2C	NaN	NaN	12.895	NaN	NaN	12.7283	NaN	NaN	13.7668	NaN	NaN	12.2045	NaN	16.7751	12.8378	NaN	NaN	12.5719	NaN	13.0859	14.686	14.5371	NaN	13.1462	NaN	15.4033	13.6593	NaN	NaN	16.4433	13.9511	19.163	NaN	NaN	NaN	13.9938	14.3792	16.0994	13.3594	14.3014	13.0828	NaN	NaN	NaN	NaN	15.5867	NaN
Transmembrane gamma-carboxyglutamic acid protein 1	O14668	PRRG1	136081	NaN	14.1884	14.4533	14.5773	14.3778	NaN	NaN	15.1817	NaN	NaN	NaN	NaN	NaN	NaN	13.6103	15.6171	NaN	NaN	NaN	16.3876	14.7181	NaN	NaN	NaN	14.6981	NaN	NaN	NaN	14.0805	NaN	NaN	NaN	NaN	NaN	14.5635	NaN	NaN	NaN	NaN	NaN	NaN	NaN	13.9314	NaN	NaN	14.7721
Disintegrin and metalloproteinase domain-containing protein 10	O14672	ADAM10	16441	16.4289	16.4788	16.8695	16.2724	16.4641	16.4256	16.5608	16.5037	16.4272	16.1437	16.5755	16.3467	NaN	16.4908	16.4175	16.3555	16.6549	15.6494	16.909	16.7068	16.7798	17.273	16.7233	16.7789	16.6763	15.98	16.8909	16.6691	16.8299	16.717	16.6395	16.8613	16.9432	16.7604	17.0922	16.3929	16.6401	16.19	16.9396	17.03	16.6686	16.8126	16.5328	17.1217	16.6585	16.8047
Inositol monophosphatase 2	O14732	IMPA2	NaN	NaN	NaN	NaN	NaN	NaN	NaN	13.1879	13.2453	NaN	NaN	15.2361	14.8995	16.485	15.0209	12.7103	13.1477	NaN	15.3949	NaN	NaN	NaN	NaN	NaN	16.8024	15.8489	15.9308	NaN	NaN	16.7419	15.1901	19.0571	NaN	NaN	15.3096	NaN	16.2689	15.5929	16.0428	16.6026	NaN	NaN	14.9124	15.1522	NaN	17.288	15.8458
Dual specificity mitogen-activated protein kinase kinase 7	O14733	MAP2K7	182786	18.6064	17.4031	17.4367	18.2284	16.0722	18.0603	16.9483	17.6137	16.1077	15.0216	16.0343	15.2557	18.2585	15.2347	16.9058	17.6254	18.2404	18.4524	18.2484	18.3048	18.2062	18.0056	17.6913	16.7656	18.4912	18.1846	18.3247	17.9949	18.208	18.1081	17.0006	17.7068	17.6069	18.0485	18.5795	18.0516	17.9058	18.617	18.8699	18.5287	18.5333	18.1851	18.0069	18.4223	18.4067	18.6893
Tripeptidyl-peptidase 1	O14773	TPP1	202877	20.2764	19.5161	19.5145	19.7704	19.7801	20.2877	19.66	18.8819	20.1332	19.4921	19.3952	20.0426	18.9679	19.5815	20.0691	19.0503	20.1332	19.8918	19.6684	19.7938	19.2917	19.2353	19.1288	19.6476	19.7615	20.3321	19.5501	19.802	19.2265	19.4123	19.564	19.5533	19.088	19.2452	18.9879	19.5843	19.4876	19.4315	19.362	20.0292	19.6834	20.0156	19.5487	19.2765	19.2877	19.9142
Neuropilin-1	O14786	NRP1	179305	17.5613	17.9573	17.8862	18.0156	18.1071	17.7424	18.0655	18.1006	17.6415	17.899	18.0261	17.8657	17.2942	17.8701	17.8365	17.9673	17.8923	17.7163	17.6681	17.8189	17.8409	17.9891	17.8046	17.5701	17.7198	17.8321	17.6243	17.8748	17.9689	18.0281	17.0675	17.7399	17.718	17.9198	17.8163	17.834	17.9898	17.9182	17.71	17.9402	18.0483	17.9291	18.0137	17.8673	17.6858	17.6953
Apolipoprotein L1	O14791	APOL1	173066	18.0845	19.0113	17.535	18.3851	18.4558	17.1986	17.3314	17.3639	18.0344	17.8542	17.5439	17.7317	17.9653	19.1413	17.0045	20.6714	18.3525	18.1086	17.4154	18.7186	18.6705	18.2464	17.2307	17.4769	18.0293	17.898	18.3812	17.7329	17.1882	18.3203	17.7102	18.067	17.068	17.6927	17.4728	19.4504	16.9729	17.0392	17.4005	17.7162	17.8324	17.5889	17.8754	17.1051	18.9883	18.1614
Growth/differentiation factor 8	O14793	MSTN	168989	17.0737	17.1378	17.0744	17.5685	17.0091	17.0562	16.9055	17.2262	17.4435	17.3934	16.9252	17.0567	17.7139	17.083	17.0475	16.3056	16.7079	17.9519	17.5588	17.7924	17.1978	17.3308	18.3042	17.7295	17.6396	17.6693	17.0251	18.0888	17.5396	17.4398	17.479	18.0105	17.9508	17.8975	18.0552	17.513	17.4621	17.6541	17.6518	17.9995	17.7809	17.6529	17.4422	18.107	17.3185	17.7376
Proteasome subunit alpha type-7	O14818	PSMA7	NaN	NaN	NaN	NaN	NaN	NaN	NaN	NaN	14.5793	13.7572	NaN	14.2414	NaN	16.4404	14.2685	14.1048	NaN	13.0831	NaN	15.3437	16.0321	16.5933	NaN	16.1076	17.0501	16.8342	14.8846	16.0555	15.0379	16.5185	NaN	19.0315	16.6389	16.558	16.2477	15.5929	NaN	NaN	16.4775	NaN	NaN	NaN	NaN	NaN	NaN	16.3271	NaN
Protocadherin-17	O14917	PCDH17	176932	17.5531	17.1555	17.4628	17.8507	17.6266	17.8825	17.5441	17.3091	17.6974	17.3572	17.304	17.6534	15.6771	17.0704	17.7868	17.2992	17.9325	17.5005	17.9586	17.7294	17.5141	18.0533	18.243	17.5385	17.8722	17.4083	17.9034	17.9138	17.1436	17.5621	17.5708	17.8102	17.9348	17.7229	17.6545	17.2721	17.8311	17.8186	17.6096	17.9944	17.2253	18.0667	17.7063	17.7379	17.2647	17.7286
Myosin regulatory light chain 12B	O14950;P19105	MYL12A;MYL12B	NaN	NaN	NaN	NaN	NaN	NaN	NaN	NaN	NaN	NaN	NaN	NaN	NaN	NaN	NaN	NaN	NaN	NaN	NaN	14.0365	14.836	NaN	NaN	14.3358	14.5965	NaN	NaN	NaN	NaN	13.9908	NaN	18.6812	NaN	NaN	NaN	14.8665	NaN	14.0493	NaN	NaN	NaN	NaN	13.4997	NaN	NaN	18.6485	NaN
Long-chain fatty acid transport protein 2	O14975	SLC27A2	NaN	20.3321	19.8835	18.3805	18.4786	17.841	17.1612	17.8769	19.0156	18.9798	19.328	18.0964	18.1991	16.9336	18.6712	17.7662	21.1765	17.5645	18.5363	18.9682	19.9459	19.1459	19.7512	18.1969	18.3885	19.0139	18.3156	19.6426	18.4432	18.7886	18.1509	18.6961	18.932	17.9476	19.4848	19.592	19.4003	18.6461	18.9635	19.9061	18.5328	19.1823	18.9148	19.3274	19.5295	19.8231	20.3101
Exportin-1	O14980	XPO1	NaN	NaN	NaN	NaN	NaN	NaN	NaN	NaN	NaN	NaN	NaN	NaN	NaN	NaN	NaN	NaN	NaN	NaN	NaN	NaN	NaN	NaN	NaN	NaN	NaN	NaN	NaN	NaN	NaN	14.3725	14.3756	16.8858	15.1566	14.3158	14.9543	NaN	NaN	NaN	13.8913	NaN	NaN	NaN	NaN	NaN	NaN	NaN	NaN
Sarcoplasmic/endoplasmic reticulum calcium ATPase 1	O14983;P16615	ATP2A1	NaN	NaN	NaN	NaN	NaN	15.5059	NaN	14.7413	15.5116	NaN	NaN	15.9967	NaN	NaN	15.2247	NaN	NaN	NaN	15.9243	NaN	NaN	NaN	NaN	NaN	NaN	NaN	NaN	13.1253	NaN	13.5943	NaN	16.6126	NaN	NaN	NaN	NaN	NaN	16.6156	NaN	NaN	16.8933	17.4971	16.8139	NaN	NaN	NaN	NaN
Plexin-B2	O15031	PLXNB2	196612	19.2938	19.3098	19.6952	19.6703	19.311	19.6953	19.6088	19.5595	19.7818	19.7345	19.5251	19.4988	18.77	19.6015	19.6988	19.2747	19.4146	19.7271	19.891	19.4984	19.6734	19.4067	19.9238	19.6281	20.1206	19.9097	19.9459	19.858	19.313	19.7563	19.5527	19.1396	19.78	19.3337	19.6906	19.472	19.4977	19.6821	19.477	19.9601	19.8665	19.7488	19.4316	19.7793	19.3479	19.5982
Semaphorin-3E	O15041	SEMA3E	152235	14.9723	16.376	15.2372	15.8431	16.0197	15.6207	16.3996	NaN	15.1724	15.2276	15.6861	15.9789	16.044	15.4767	15.8315	15.9714	15.7425	15.2762	15.4426	16.7124	16.933	NaN	17.3248	17.9334	NaN	16.1828	16.1644	NaN	16.5987	16.5979	NaN	NaN	NaN	17.0933	NaN	16.7845	16.13	16.1516	16.638	16.0453	16.876	15.8823	NaN	16.4329	17.1986	15.7458
Synemin	O15061	SYNM	NaN	NaN	NaN	NaN	NaN	NaN	NaN	NaN	15.9951	NaN	NaN	NaN	NaN	NaN	17.0372	15.8144	16.4992	NaN	NaN	NaN	17.271	NaN	16.6631	16.5609	NaN	16.3315	15.3713	NaN	NaN	NaN	15.1791	NaN	14.7559	14.0439	NaN	NaN	NaN	NaN	NaN	NaN	NaN	NaN	NaN	NaN	NaN	NaN	NaN
Phosphoribosylformylglycinamidine synthase	O15067	PFAS	NaN	NaN	NaN	NaN	NaN	NaN	NaN	14.5909	NaN	14.9288	NaN	NaN	NaN	NaN	NaN	NaN	NaN	NaN	NaN	NaN	NaN	NaN	NaN	NaN	NaN	NaN	NaN	NaN	NaN	NaN	16.4058	NaN	NaN	NaN	15.4515	NaN	16.6354	14.9845	NaN	NaN	14.383	NaN	14.749	14.0406	14.0849	NaN	NaN
A disintegrin and metalloproteinase with thrombospondin motifs 3	O15072	ADAMTS3	NaN	NaN	NaN	NaN	NaN	NaN	NaN	15.303	15.599	NaN	15.5772	NaN	15.7283	NaN	NaN	15.1962	NaN	NaN	NaN	15.1081	NaN	NaN	16.3707	16.0208	15.6881	17.219	NaN	17.2367	15.6329	16.1107	15.0555	NaN	15.5458	15.5713	14.8766	15.0879	16.1957	15.3662	15.9675	14.8489	14.0576	NaN	NaN	14.4273	14.5643	NaN	NaN
Actin-related protein 2/3 complex subunit 1B	O15143	ARPC1B	NaN	NaN	NaN	NaN	NaN	NaN	NaN	NaN	NaN	NaN	NaN	NaN	NaN	NaN	NaN	NaN	NaN	NaN	NaN	NaN	NaN	NaN	NaN	NaN	NaN	NaN	NaN	NaN	NaN	NaN	NaN	17.5444	NaN	NaN	NaN	NaN	NaN	NaN	NaN	NaN	NaN	NaN	NaN	NaN	NaN	NaN	NaN
Actin-related protein 2/3 complex subunit 2	O15144	ARPC2	NaN	NaN	NaN	NaN	NaN	NaN	13.5387	NaN	15.0204	14.8781	NaN	NaN	NaN	14.1423	NaN	NaN	NaN	NaN	NaN	NaN	NaN	NaN	NaN	NaN	NaN	NaN	NaN	NaN	15.6552	15.2885	NaN	18.6312	NaN	NaN	14.9192	15.894	NaN	14.4726	NaN	14.6121	NaN	NaN	NaN	NaN	NaN	15.6533	NaN
Actin-related protein 2/3 complex subunit 3	O15145	ARPC3	NaN	NaN	NaN	NaN	NaN	NaN	NaN	NaN	NaN	NaN	NaN	NaN	NaN	14.8928	NaN	NaN	NaN	NaN	NaN	NaN	13.7697	NaN	NaN	NaN	NaN	NaN	13.4922	NaN	NaN	15.2569	NaN	18.0126	NaN	NaN	NaN	15.9879	NaN	14.4264	NaN	NaN	NaN	NaN	NaN	NaN	NaN	NaN	NaN
Membrane-associated progesterone receptor component 2	O15173	PGRMC2	NaN	NaN	NaN	NaN	NaN	NaN	NaN	NaN	NaN	NaN	NaN	NaN	NaN	NaN	NaN	NaN	NaN	NaN	NaN	NaN	15.0566	NaN	NaN	NaN	NaN	NaN	NaN	NaN	NaN	NaN	NaN	17.6938	NaN	NaN	NaN	NaN	NaN	NaN	NaN	NaN	NaN	NaN	NaN	NaN	NaN	NaN	NaN
Ephrin type-B receptor 6	O15197	EPHB6	167695	17.1252	16.9982	16.8559	15.8388	16.8335	17.1617	17.4214	17.1194	14.9506	16.5013	16.0121	16.9624	16.0441	16.7136	16.9814	16.9283	16.9899	16.3914	16.848	16.8307	17.2094	16.5092	16.372	16.3864	16.6606	15.3824	16.6164	16.6543	16.5605	17.1984	15.5436	16.1257	16.8985	17.1928	16.4208	16.2537	17.1421	16.8656	16.7891	16.8201	16.9961	16.645	16.8467	16.8289	16.1128	16.859
ADAM DEC1	O15204	ADAMDEC1	176825	17.1193	17.6835	17.3582	16.7868	16.8648	17.0308	17.0774	17.4848	16.1438	16.8268	17.3005	16.4248	NaN	17.0873	16.6927	17.2349	16.9787	NaN	16.8415	17.2589	NaN	16.7393	NaN	NaN	NaN	17.5143	NaN	16.7511	16.757	16.408	NaN	NaN	15.7794	16.388	17.0845	17.3865	15.6862	NaN	NaN	NaN	NaN	NaN	16.561	15.3735	17.3488	16.2049
Laminin subunit alpha-5	O15230	LAMA5	169157	17.1003	16.9224	16.8059	16.774	16.8077	16.9562	16.5936	16.5411	16.9238	16.6071	16.4997	16.7224	16.4581	16.7408	17.0181	16.661	16.7513	16.9961	16.8202	17.0614	17.1189	16.9886	17.1658	16.0858	16.5833	17.0791	17.05	16.6251	17.0273	16.9628	16.2368	16.4585	16.6869	17.1091	16.9431	17.0271	16.9876	16.7441	17.1264	16.7641	16.9317	17.0496	16.4479	17.0219	16.665	17.12
Zinc finger protein 185	O15231	ZNF185	NaN	14.0176	NaN	NaN	14.2693	NaN	13.4465	13.6639	NaN	NaN	NaN	NaN	NaN	NaN	NaN	NaN	NaN	NaN	NaN	NaN	NaN	NaN	14.6914	NaN	NaN	NaN	NaN	NaN	NaN	NaN	NaN	16.5508	NaN	NaN	NaN	14.9101	15.5978	NaN	NaN	NaN	NaN	14.7292	NaN	NaN	NaN	NaN	NaN
Matrilin-3	O15232	MATN3	148139	14.102	13.7526	14.5147	14.8894	13.7681	13.6582	14.4852	14.989	14.4972	14.8039	14.3582	14.9071	15.0982	14.9698	14.659	NaN	13.8741	14.8433	15.1067	14.6293	15.1504	15.1458	15.1351	15.2912	14.752	15.283	14.1522	14.8309	14.1695	14.7597	NaN	NaN	14.2434	15.2152	14.7857	15.1131	14.5792	14.6783	14.8157	14.9733	15.6762	15.3212	15.8882	15.2024	NaN	14.9103
Neurosecretory protein VGF	O15240	VGF	218423	21.2707	21.3484	21.4221	20.7634	22.5892	22.3699	22.1457	22.4551	20.714	21.5685	21.2877	22.4015	18.9266	21.9134	22.1856	21.7223	22.0625	20.654	22.1488	21.1886	21.8152	22.0258	22.3294	21.8538	21.4221	20.4676	21.8802	21.5638	21.9098	21.7836	20.714	21.7223	22.1765	22.3831	21.4221	21.4375	22.8557	21.8113	21.3699	21.9916	21.6141	21.4576	21.8727	21.6096	21.6929	22.0658
Chondroadherin	O15335	CHAD	176712	16.7997	17.1604	17.736	16.9489	18.0737	17.7235	17.0398	17.1316	16.8835	16.702	17.1236	16.9774	19.7657	18.6486	16.7648	16.3146	16.6647	17.7675	16.9608	16.0819	16.289	17.1846	16.7818	16.8255	17.4365	17.257	17.1406	16.6778	15.6906	16.1257	16.8029	17.1434	17.0156	17.012	17.2514	NaN	16.6524	16.5347	16.2852	17.4204	17.0096	17.4732	16.7455	16.9106	17.2826	17.3612
Prosaposin receptor GPR37	O15354	GPR37	197522	19.4146	19.1247	19.5547	19.4375	19.4743	19.7967	19.8415	19.8717	18.6041	18.9592	19.7327	19.4494	15.7883	19.4353	19.8505	18.2905	19.9742	18.4887	19.0911	19.3632	18.8379	18.6297	19.2418	19.3535	18.7644	18.731	19.0464	19.3982	19.1336	19.4923	18.2239	19.0607	19.7358	19.6022	19.6682	19.2315	20.1079	19.8127	19.8257	19.9882	19.6692	19.9459	19.8332	20.0821	19.0146	19.8368
Eukaryotic translation initiation factor 3 subunit D	O15371	EIF3D	NaN	NaN	NaN	NaN	NaN	NaN	NaN	NaN	NaN	NaN	NaN	NaN	NaN	NaN	NaN	NaN	NaN	NaN	NaN	NaN	NaN	NaN	NaN	NaN	NaN	NaN	NaN	NaN	NaN	13.8836	NaN	18.0068	NaN	NaN	17.5434	NaN	NaN	NaN	17.0057	NaN	15.621	17.0847	NaN	NaN	NaN	NaN	NaN
Neural cell adhesion molecule 2	O15394	NCAM2	197718	19.6587	19.7769	19.9601	20.1825	19.9459	19.8623	20.4972	20.3645	19.7479	19.9105	20.1457	19.8145	19.1415	19.8131	20.5165	19.3742	20.1581	20.0292	20.2185	20.2535	20.4775	20.1332	20.2302	20.265	20.1332	20.2989	20.1332	20.4476	20.2535	20.3962	19.9742	20.3101	20.1581	20.0559	19.9882	19.7633	20.3101	20.265	20.2877	20.1206	19.8801	20.1581	20.1946	20.265	19.4059	20.2185
Syntaxin-7	O15400	STX7	162755	15.9626	16.2634	16.2429	15.7577	15.8187	15.8094	15.6676	15.8614	15.5389	15.6613	15.69	15.6693	15.2266	15.4145	15.8819	16.1348	15.8112	15.6648	16.4207	14.7914	16.1627	15.3716	15.6039	NaN	16.5489	15.7381	15.7915	16.0266	NaN	16.8462	15.831	15.846	15.4029	15.4515	15.816	15.7176	16.0875	16.3633	NaN	16.4459	15.8641	16.0226	16.1068	16.4082	NaN	16.2092
ATP-binding cassette sub-family C member 3	O15438	ABCC3	NaN	NaN	NaN	NaN	NaN	NaN	NaN	NaN	NaN	NaN	NaN	NaN	NaN	NaN	NaN	NaN	NaN	NaN	17.3826	NaN	NaN	NaN	NaN	16.4699	17.0763	NaN	17.0727	NaN	NaN	17.5305	16.8387	NaN	17.1994	17.1757	18.3335	18.2781	16.5145	16.7523	17.6928	18.4733	17.4122	17.8665	16.7311	17.1065	18.0142	18.4476	18.0243
Alpha-2,8-sialyltransferase 8E	O15466	ST8SIA5	166995	NaN	15.9276	16.7332	16.125	16.056	16.3986	16.1584	16.304	16.3203	16.3431	15.3189	16.0576	16.4958	16.2617	16.1983	17.7165	15.7237	16.5285	16.653	16.185	16.8319	NaN	16.5839	NaN	16.3269	16.2318	15.9312	16.4107	16.0815	16.2407	15.4626	16.0615	15.8796	16.3977	15.7996	NaN	15.6314	16.0819	16.1208	16.9356	16.6204	16.4218	16.1969	16.3533	NaN	16.3267
Synaptobrevin homolog YKT6	O15498	YKT6	142342	NaN	NaN	13.5754	NaN	13.5502	13.936	14.2947	14.1609	14.7947	14.0294	13.4299	14.2704	15.4241	13.8844	13.819	13.2054	12.9481	NaN	NaN	NaN	NaN	NaN	15.2406	NaN	NaN	NaN	14.3199	13.9649	15.3617	14.4252	18.4023	NaN	NaN	NaN	NaN	NaN	NaN	NaN	NaN	14.8273	NaN	15.1167	NaN	NaN	NaN	14.5511
Actin-related protein 2/3 complex subunit 5	O15511	ARPC5	NaN	NaN	NaN	NaN	NaN	NaN	NaN	NaN	NaN	NaN	NaN	NaN	NaN	NaN	NaN	NaN	NaN	NaN	NaN	NaN	NaN	NaN	NaN	NaN	NaN	NaN	NaN	NaN	NaN	NaN	NaN	18.2354	NaN	NaN	NaN	NaN	NaN	NaN	NaN	NaN	NaN	NaN	NaN	NaN	NaN	NaN	NaN
Fatty acid-binding protein, brain	O15540	FABP7	NaN	16.596	NaN	16.5086	16.07	NaN	NaN	16.0247	16.5598	16.3859	16.3667	18.4115	NaN	NaN	NaN	16.0913	NaN	16.186	NaN	16.9787	NaN	17.3996	NaN	17.1618	NaN	17.4838	NaN	NaN	16.8043	NaN	17.2758	NaN	17.1042	NaN	NaN	NaN	NaN	16.3808	NaN	NaN	NaN	NaN	NaN	NaN	NaN	18.3777	NaN
ATP-dependent RNA helicase DHX15	O43143	DHX15	NaN	NaN	NaN	NaN	NaN	14.5391	NaN	NaN	NaN	NaN	NaN	NaN	NaN	NaN	NaN	NaN	NaN	NaN	NaN	NaN	NaN	NaN	NaN	NaN	NaN	NaN	NaN	NaN	NaN	13.9376	NaN	16.8673	NaN	NaN	NaN	NaN	NaN	NaN	NaN	NaN	NaN	NaN	NaN	NaN	NaN	NaN	NaN
Small G protein signaling modulator 2	O43147	SGSM2	NaN	NaN	NaN	NaN	NaN	NaN	NaN	NaN	NaN	NaN	NaN	NaN	NaN	NaN	NaN	NaN	NaN	NaN	NaN	NaN	NaN	NaN	NaN	NaN	NaN	NaN	NaN	NaN	NaN	NaN	NaN	NaN	NaN	NaN	NaN	NaN	NaN	NaN	NaN	NaN	NaN	NaN	NaN	NaN	NaN	NaN	NaN
Plexin-B1	O43157	PLXNB1	189805	18.6613	18.9302	19.0747	18.7561	18.9634	18.9301	18.6959	18.6422	18.8395	18.6759	18.4728	19.0595	18.7869	18.8762	18.9815	18.617	18.8028	18.751	18.5528	18.09	18.7656	18.2022	18.7686	18.3439	18.4386	19.1302	17.8624	18.8214	18.0936	18.911	18.359	18.5203	18.7459	18.5469	18.6085	19.3976	18.4759	18.5384	18.6253	18.9166	18.7701	18.8747	18.5178	18.557	18.0629	18.7103
Sia-alpha-2,3-Gal-beta-1,4-GlcNAc-R:alpha 2,8-sialyltransferase	O43173	ST8SIA3	167298	16.4354	16.4467	16.8193	15.8868	16.6071	16.5334	16.3162	16.15	16.3931	15.9426	15.2088	16.3226	16.4255	16.4582	16.6772	14.862	15.8344	17.3495	17.288	17.0538	16.9591	17.0054	16.8537	16.5334	16.8272	16.7456	16.8654	17.1415	16.7221	17.0971	16.821	16.8062	16.6619	16.9886	17.4301	16.6215	17.0244	17.3673	16.9056	17.1719	17.2583	17.0537	17.0107	17.0191	16.5378	17.2087
D-3-phosphoglycerate dehydrogenase	O43175	PHGDH	NaN	NaN	NaN	NaN	NaN	14.6716	NaN	NaN	NaN	NaN	13.4915	NaN	NaN	NaN	NaN	NaN	NaN	NaN	NaN	NaN	16.1556	NaN	NaN	NaN	NaN	NaN	NaN	NaN	NaN	16.3084	18.2357	20.5261	NaN	17.7831	16.6985	16.6856	NaN	15.4395	NaN	NaN	NaN	NaN	NaN	NaN	NaN	NaN	NaN
Cytoplasmic dynein 1 light intermediate chain 2	O43237	DYNC1LI2	125977	12.5961	12.8863	12.8932	13.3145	13.2937	12.7435	13.8067	13.8159	NaN	12.753	13.8932	14.1388	NaN	13.5925	13.7763	12.2102	13.4795	11.8389	13.8136	NaN	NaN	NaN	NaN	NaN	13.442	NaN	12.8367	13.211	13.2777	13.1792	NaN	NaN	NaN	13.2386	12.3756	13.5572	13.4533	13.0887	12.9397	13.3099	13.3649	13.738	12.9388	12.5916	13.5791	13.2573
Kallikrein-10	O43240	KLK10	164237	15.2624	17.4414	16.8249	16.3042	16.136	16.4183	16.2172	17.3371	16.8275	16.3608	15.9835	16.1943	17.7663	16.1087	16.6367	17.1528	16.9352	17.0912	17.008	NaN	16.7706	NaN	NaN	17.4612	17.4405	16.5989	NaN	17.1069	18.3582	NaN	19.1374	16.8166	15.5893	17.1512	18.9602	17.5032	17.8947	16.7323	16.7698	16.8026	NaN	16.8195	17.1788	NaN	17.299	17.2601
26S proteasome non-ATPase regulatory subunit 3	O43242	PSMD3	NaN	NaN	NaN	NaN	NaN	NaN	NaN	NaN	NaN	NaN	NaN	NaN	NaN	NaN	NaN	NaN	NaN	NaN	NaN	NaN	NaN	NaN	NaN	NaN	NaN	NaN	NaN	NaN	NaN	NaN	NaN	16.9885	NaN	NaN	NaN	NaN	NaN	NaN	NaN	NaN	NaN	NaN	NaN	NaN	NaN	NaN	NaN
Kunitz-type protease inhibitor 1	O43278	SPINT1	159928	14.4964	15.759	15.669	16.0823	15.7463	16.1702	15.8368	15.9041	16.3572	16.0899	15.7466	16.1467	13.5725	15.923	16.195	15.2471	15.5892	16.4987	16.5186	16.7001	16.5127	16.6459	17.1458	16.7492	17.3511	16.5046	16.7197	16.9234	16.4282	16.7742	17.4014	16.2681	17.0231	16.1963	17.1017	16.7443	16.612	16.4391	16.6584	17.0543	17.0523	17.1302	16.961	17.0491	16.4479	16.902
Kunitz-type protease inhibitor 2	O43291	SPINT2	187865	18.3127	18.7103	18.7161	18.6806	18.7835	19.191	19.3104	18.9929	18.2101	18.7683	18.7083	18.8084	14.3135	18.3442	18.9891	18.6455	18.94	17.612	18.8804	18.6694	18.8505	18.3532	18.9154	18.8789	18.8436	18.2749	18.7153	18.9425	18.8929	18.8714	18.1443	18.7885	18.7189	18.7051	18.8591	18.205	19.2892	18.7404	18.7533	18.709	18.654	18.5831	18.538	18.7929	17.8968	18.5632
Leucine-rich repeat transmembrane neuronal protein 2	O43300	LRRTM2	162048	16.3783	16.0403	16.1841	16.2142	16.0939	16.5511	16.5776	16.6742	15.8894	16.4014	16.1664	16.3632	16.4056	15.9737	16.3546	16.0454	16.3779	17.4332	17.0837	16.9459	17.1859	17.5203	18.1384	16.8634	17.0442	16.7548	17.1968	16.8861	17.3758	17.5881	NaN	16.7147	17.0616	17.091	17.0197	17.6631	17.1932	17.3148	17.172	17.3129	17.319	17.2733	17.2466	NaN	17.3065	17.41
Heterogeneous nuclear ribonucleoprotein R	O43390	HNRNPR	145509	15.3582	14.5371	NaN	NaN	NaN	14.422	14.8652	15.4987	16.1834	15.9652	15.7515	15.8812	NaN	NaN	NaN	NaN	NaN	NaN	NaN	NaN	NaN	NaN	NaN	NaN	NaN	NaN	NaN	17.002	16.4422	16.6489	17.177	NaN	NaN	NaN	NaN	NaN	NaN	NaN	NaN	NaN	NaN	NaN	NaN	NaN	NaN	NaN
Thioredoxin-like protein 1	O43396	TXNL1	NaN	NaN	NaN	NaN	NaN	NaN	15.2281	14.6044	15.561	NaN	14.6571	14.396	NaN	NaN	NaN	14.9166	NaN	NaN	NaN	15.7146	NaN	15.5663	NaN	15.6621	NaN	NaN	NaN	15.5915	NaN	15.7479	NaN	18.5962	13.6898	14.4689	15.2494	16.5111	NaN	14.7763	15.3662	NaN	15.1042	NaN	NaN	13.8288	NaN	15.9098	NaN
Tumor protein D54	O43399	TPD52L2	NaN	NaN	NaN	NaN	NaN	NaN	NaN	NaN	NaN	NaN	NaN	NaN	NaN	NaN	NaN	NaN	NaN	NaN	NaN	NaN	NaN	NaN	NaN	NaN	NaN	NaN	NaN	NaN	NaN	NaN	NaN	16.9294	NaN	NaN	NaN	NaN	NaN	NaN	NaN	NaN	NaN	NaN	NaN	NaN	NaN	NaN	NaN
Cochlin	O43405	COCH	168678	17.6385	17.0395	18.5815	18.285	18.0865	17.9527	18.2751	18.4305	17.8711	17.8255	17.6703	17.4278	19.0593	17.4871	17.9857	16.4468	17.9799	18.6148	18.6411	18.2396	18.3775	18.4019	18.7899	18.1267	18.7253	18.2799	18.6397	18.6177	18.7041	18.6827	17.9063	17.9802	18.5244	18.2385	18.6129	17.6906	18.1337	18.8838	18.581	18.4146	18.5325	18.9199	18.9539	19.1077	17.8391	18.9455
Trans-Golgi network integral membrane protein 2	O43493	TGOLN2	17294	17.6685	17.6262	17.3443	17.8491	18.0595	18.1058	18.5458	18.0969	14.541	18.1424	18.2043	18.2016	14.2903	17.8734	18.0187	17.6953	17.5786	18.0579	17.9563	17.6955	18.0072	18.0905	18.0872	17.7473	17.5147	17.786	17.4312	17.8026	17.9198	17.7865	17.3093	17.7745	18.0287	17.8588	17.8758	17.4431	18.3345	17.8795	17.7408	18.0631	17.8886	17.9837	18.0044	17.8632	17.6868	17.7129
Beta-1,4-glucuronyltransferase 1	O43505	B4GAT1	232125	22.7574	22.9316	23.239	22.2273	22.8876	23.1931	22.9406	22.9243	22.6518	22.7675	22.8152	22.9968	22.7348	22.8876	23.391	22.4775	22.9916	22.3457	23.1031	22.7223	22.7389	22.5615	22.2125	21.5498	23.3778	22.5568	22.6074	22.8346	22.7013	22.9672	22.4273	23.0902	22.8346	22.7265	22.3936	22.3857	23.0723	22.4947	22.2477	22.2066	22.6907	22.8764	22.5045	22.6409	22.1238	22.5685
Tumor necrosis factor ligand superfamily member 12	O43508	TNFSF12	164252	16.6988	16.6293	16.8376	15.9913	16.3154	16.6358	16.6928	16.3594	15.6689	16.1885	16.1076	16.1627	16.536	16.6539	16.4488	15.7454	16.454	15.0363	15.6112	15.5005	NaN	14.479	NaN	NaN	15.8274	15.4401	15.1	13.8917	NaN	NaN	NaN	NaN	NaN	14.5212	14.8736	NaN	15.2532	15.4544	NaN	15.2065	17.1359	14.316	NaN	15.0085	NaN	16.8249
Carbohydrate sulfotransferase 10	O43529	CHST10	164112	16.8117	17.0729	17.0066	16.8327	17.186	17.1999	17.1781	17.2953	16.7607	17.0404	16.4943	17.2412	16.1797	16.8749	17.3848	16.2885	17.0982	17.4223	17.2762	16.8861	16.8504	16.8532	16.9255	15.6558	17.0937	16.5779	16.6561	17.1749	16.9839	16.5487	16.1868	16.9976	17.1616	16.8199	17.0875	17.0972	17.0865	17.4313	16.8619	16.9538	17.0886	17.1434	17.3007	17.3933	16.8914	17.2876
Protein-glutamine gamma-glutamyltransferase 5	O43548	TGM5	NaN	NaN	NaN	NaN	NaN	NaN	NaN	NaN	NaN	NaN	NaN	NaN	NaN	17.2083	NaN	NaN	NaN	NaN	NaN	NaN	NaN	NaN	NaN	NaN	15.8873	NaN	NaN	NaN	NaN	NaN	14.7023	NaN	NaN	NaN	NaN	15.4582	NaN	NaN	14.9497	NaN	NaN	NaN	NaN	NaN	NaN	NaN	NaN
Epsilon-sarcoglycan	O43556	SGCE	185047	18.3213	18.3754	18.7	18.4989	18.2898	18.4416	18.7087	18.5222	18.3685	18.7639	18.2274	18.3959	16.3387	18.187	18.7959	18.1948	18.4686	18.6348	18.6499	18.5058	18.3939	18.8713	18.5281	18.5288	18.7092	18.9432	18.3922	19.0324	18.6822	18.7196	18.4385	18.7485	18.738	18.4234	18.6554	18.3167	18.8585	18.7853	18.6247	18.6184	18.7073	18.5814	18.5423	18.8366	18.1132	18.7168
E3 ubiquitin-protein ligase RNF13	O43567	RNF13	171069	16.7819	17.3513	17.7261	17.5007	17.6765	17.2989	18.1121	17.2605	17.1604	17.4591	17.3256	17.8994	13.9975	17.2282	18.1715	17.4847	17.532	16.6197	17.497	17.4848	17.4745	17.6825	17.8878	17.8032	17.8059	16.5751	17.3075	17.1742	16.7196	16.8895	16.108	17.0325	16.7063	16.3601	17.0475	16.6486	17.3349	17.378	16.8853	17.2416	17.1924	17.0934	16.9256	16.9281	15.2978	17.1904
Hypocretin neuropeptide precursor	O43612	HCRT	170568	16.2793	17.2844	16.5992	17.1272	17.133	16.3903	16.9934	17.8001	16.9574	17.6922	17.7057	18.214	NaN	17.1474	17.4803	17.6856	18.0534	NaN	17.6797	17.7416	17.4674	17.4822	17.8019	18.1002	17.341	NaN	17.9183	18.5416	18.1997	18.2917	NaN	18.4891	18.3563	17.9285	17.683	17.9389	17.9971	17.9384	17.7868	18.1499	17.8912	17.7663	17.8287	18.26	17.4024	17.6741
Alpha-actinin-4	O43707	ACTN4	16788	15.8634	16.5506	15.7634	14.9273	14.9573	14.6413	NaN	15.6887	15.741	15.3873	15.5291	16.0245	16.2387	15.2483	15.7003	15.5483	14.9345	16.4572	16.4336	15.3953	16.1313	NaN	15.9964	16.3477	15.9615	15.5897	NaN	16.8921	17.2703	17.1564	20.1206	16.2814	15.8479	16.9208	17.3028	16.3132	15.8912	15.6212	15.5177	15.4553	NaN	15.5661	15.5933	16.1128	15.1023	15.9547
Small glutamine-rich tetratricopeptide repeat-containing protein alpha	O43765	SGTA	NaN	NaN	NaN	NaN	NaN	NaN	NaN	NaN	NaN	NaN	NaN	NaN	NaN	NaN	NaN	NaN	NaN	NaN	NaN	NaN	NaN	NaN	NaN	NaN	NaN	NaN	NaN	NaN	NaN	NaN	NaN	16.0878	NaN	NaN	NaN	NaN	NaN	NaN	NaN	NaN	NaN	NaN	NaN	NaN	NaN	NaN	NaN
Asparagine--tRNA ligase, cytoplasmic	O43776	NARS1	NaN	NaN	NaN	NaN	NaN	NaN	NaN	NaN	NaN	NaN	12.6662	NaN	NaN	NaN	NaN	NaN	NaN	NaN	NaN	NaN	NaN	NaN	NaN	NaN	NaN	NaN	NaN	NaN	NaN	NaN	NaN	16.994	NaN	NaN	NaN	NaN	NaN	NaN	NaN	NaN	NaN	NaN	NaN	NaN	NaN	NaN	NaN
Keratin, type II cuticular Hb6	O43790;Q14533	KRT86	15908	17.5086	15.6441	NaN	NaN	NaN	NaN	15.1984	15.1942	NaN	NaN	NaN	NaN	15.7734	NaN	14.8961	NaN	NaN	17.1379	16.5538	17.0703	17.4	17.8148	NaN	17.2455	NaN	18.0807	NaN	NaN	17.753	18.6288	NaN	14.3907	20.7389	20.3321	NaN	NaN	NaN	21.417	17.3377	NaN	17.7467	15.98	16.0391	NaN	22.5045	NaN
Unconventional myosin-Ib	O43795	MYO1B	NaN	NaN	NaN	NaN	NaN	NaN	NaN	NaN	NaN	NaN	NaN	NaN	NaN	NaN	NaN	NaN	NaN	NaN	NaN	NaN	NaN	NaN	NaN	NaN	NaN	NaN	NaN	NaN	NaN	NaN	NaN	16.4831	NaN	NaN	NaN	16.3269	NaN	NaN	NaN	NaN	15.8281	NaN	NaN	NaN	NaN	16.5988	NaN
Angiopoietin-related protein 7	O43827	ANGPTL7	171572	18.503	16.7152	16.7715	18.4112	18.5441	17.8036	17.0328	18.0598	18.0512	17.7415	18.6592	17.4139	NaN	17.7181	17.2601	17.247	17.3357	18.1806	17.9937	18.3281	17.6453	18.3641	17.5364	17.7825	18.2602	18.7761	18.5777	17.8605	17.7322	18.455	17.7114	17.9913	18.5769	NaN	19.1243	18.5646	17.719	18.5991	18.9906	17.9398	18.8464	18.1066	18.1832	18.1061	NaN	18.2811
EGF-like repeat and discoidin I-like domain-containing protein 3	O43854	EDIL3	NaN	NaN	NaN	NaN	NaN	NaN	15.2637	NaN	NaN	15.4265	16.6353	16.1008	15.7563	17.2576	17.7727	16.4628	NaN	NaN	16.6562	17.124	NaN	16.3531	NaN	16.4442	17.5864	NaN	16.8851	NaN	16.8404	16.4247	16.7766	16.5496	17.1678	16.8071	18.0524	17.3596	16.8265	15.361	17.0436	17.9205	16.6636	17.6722	16.3708	16.8939	17.2823	17.9997	17.5833
CD5 antigen-like	O43866	CD5L	16325	16.6305	16.3595	16.7738	16.5063	17.4756	14.7484	15.9249	16.7441	16.2589	16.7932	16.404	18.3934	14.2881	16.2516	15.9102	21.6276	15.6683	15.8561	17.1007	17.0947	16.5497	16.6592	15.8978	17.4241	16.9767	16.5567	17.1601	16.7186	17.8934	16.4176	17.4524	17.7957	16.1256	17.5144	17.1017	18.2845	16.3344	16.6131	17.1932	15.7764	17.2774	16.8918	17.8209	16.9433	17.5889	16.786
Adhesion G protein-coupled receptor B2	O60241	ADGRB2	20343	20.3857	20.0559	20.3962	19.7667	20.5261	20.654	20.9459	20.4273	19.735	20.1704	19.7118	20.1704	18.0163	19.9316	20.4576	19.9271	20.4576	19.9316	20.3645	20.417	20.5261	20.2764	20.5356	20.4972	20.2419	19.854	20.1457	20.1581	20.4067	20.5261	19.8088	20.4775	20.417	20.4874	19.8877	19.8997	20.85	20.3538	20.1581	20.1946	20.1332	20.0426	20.0292	20.1332	19.5547	20.2877
Adhesion G protein-coupled receptor B3	O60242	ADGRB3	16369	16.1681	16.3297	16.376	15.9132	16.0658	16.7279	15.8401	15.3306	16.7105	16.3478	16.0734	16.8638	16.3623	16.4169	16.5963	16.1446	16.1035	16.3621	16.4745	16.0564	16.3005	16.4915	NaN	NaN	16.7326	15.8015	16.3289	15.9502	15.6649	16.1315	15.0517	15.7653	16.4323	15.7174	15.777	NaN	15.9375	15.8508	15.6009	16.2532	16.1809	16.4434	16.0353	15.983	NaN	15.7051
Heparan-sulfate 6-O-sulfotransferase 1	O60243	HS6ST1	148337	NaN	14.7679	14.9572	14.7656	15.2053	15.6017	14.9583	15.0501	14.648	15.2621	14.1332	14.7139	16.0803	15.4591	15.0672	15.0076	15.4609	15.7061	14.7148	14.9791	15.2722	NaN	16.3306	NaN	14.8677	14.5609	15.048	15.6274	NaN	15.1325	NaN	15.3454	14.9629	15.8527	15.6528	NaN	14.6428	15.4642	NaN	15.23	NaN	15.5233	NaN	15.5723	NaN	15.1901
Protocadherin-7	O60245	PCDH7	165205	16.3228	16.3636	16.4129	16.0085	16.5129	16.6995	16.83	16.587	16.4017	16.5566	16.1934	16.4696	15.2737	16.1125	16.6166	16.3863	16.5371	16.1959	16.5569	16.1704	16.7711	16.6441	16.8449	16.4712	16.2588	16.2526	16.3376	16.4025	16.4434	16.6106	16.6931	16.3349	16.5597	16.8154	16.3281	16.0844	16.8195	16.7205	16.2217	16.4477	16.0371	16.4024	16.4744	16.2568	15.2779	16.5626
Sushi domain-containing protein 5	O60279	SUSD5	193801	19.4422	19.3415	19.5002	19.003	19.6948	19.5752	19.5784	19.4849	18.914	19.2464	19.1894	19.5214	16.9472	19.2035	19.5642	19.0951	19.6538	19.1192	19.5075	19.4558	19.8187	19.6257	19.3395	19.3709	19.1487	19.5773	19.2834	19.5122	19.8982	19.6724	19.2734	19.8344	19.8694	19.9316	19.5856	19.7502	20.1079	19.896	19.8527	19.6328	19.6051	19.7744	19.5946	19.6304	19.2015	19.7127
Periplakin	O60437	PPL	NaN	NaN	NaN	NaN	NaN	17.728	NaN	NaN	NaN	NaN	17.7594	NaN	NaN	19.2164	NaN	NaN	18.4918	16.0034	17.5479	19.6471	20.8191	20.714	20.7876	19.3713	19.9882	20.1206	17.8171	20.002	14.398	18.3781	18.0716	17.6012	18.2241	17.9442	20.5069	20.1704	17.9662	17.5001	20.0951	20.5356	19.2774	20.343	18.9739	19.3449	20.1825	20.6006	20.0292
Neuropilin-2	O60462	NRP2	171417	17.1358	17.2189	17.2223	17.3131	17.3096	17.051	17.2517	17.3689	17.0913	17.1235	17.3605	17.3019	16.8877	17.4675	17.2533	16.7937	17.4038	17.4224	17.4579	17.4982	17.5095	17.5301	17.382	17.6062	17.6882	17.5826	17.593	17.3395	17.2516	17.6509	17.588	17.3978	17.362	17.4845	17.7065	17.7106	17.3715	17.4609	18.0217	17.4367	17.655	17.6309	17.653	17.5822	17.4061	17.4592
Mannosyl-oligosaccharide 1,2-alpha-mannosidase IB	O60476	MAN1A2	154231	15.5856	15.9552	16.3329	15.7602	15.875	15.8646	15.9877	15.9712	15.5327	16.0291	15.779	16.1319	16.2177	15.7575	16.0006	16.3783	15.8755	15.9294	16.2548	16.6576	16.4239	16.4655	16.5443	16.3657	15.8381	16.0225	16.1068	15.8145	15.9645	16.1438	16.18	16.4981	16.3771	16.1213	16.2813	15.9497	16.516	16.3881	16.2256	16.5749	16.5327	16.2835	16.537	16.55	NaN	16.4829
Sorting nexin-3	O60493	SNX3	169751	NaN	NaN	16.5495	NaN	NaN	NaN	16.0792	NaN	13.7259	NaN	NaN	NaN	NaN	NaN	NaN	NaN	NaN	18.411	18.3066	17.4054	19.4423	19.2839	NaN	NaN	20.9672	NaN	20.6886	NaN	18.8223	19.0772	19.5175	NaN	13.177	18.8955	18.1485	NaN	NaN	17.8372	18.0547	17.6041	19.3065	18.3272	18.1255	17.7036	17.008	17.2365
Heterogeneous nuclear ribonucleoprotein Q	O43390;O60506	SYNCRIP	NaN	NaN	NaN	NaN	15.7109	15.4828	NaN	NaN	15.6474	12.7424	15.9467	NaN	16.7653	12.6604	16.1106	NaN	NaN	NaN	NaN	16.0481	16.9035	NaN	NaN	14.893	NaN	16.163	NaN	NaN	14.5791	15.4373	15.5036	18.7916	NaN	15.7995	15.4243	15.9926	NaN	14.8846	15.6587	15.3852	NaN	NaN	NaN	NaN	NaN	17.0961	15.6296
Gremlin-1	O60565	GREM1	NaN	NaN	12.5316	12.2173	14.3451	NaN	14.2455	14.6993	14.4627	NaN	NaN	12.4344	13.4229	14.0944	NaN	13.8805	NaN	14.5162	14.5609	14.3138	15.3928	15.4479	14.3733	15.4194	15.497	14.8399	14.9676	14.6771	15.6006	16.2091	15.2647	NaN	14.8657	14.6466	15.5621	15.2388	NaN	14.8571	15.488	15.1543	14.6193	15.0973	15.0323	15.2535	15.7519	14.8419	14.7992
Multifunctional procollagen lysine hydroxylase and glycosyltransferase LH3	O60568	PLOD3	173129	17.3178	16.8027	17.0623	17.2636	16.7665	16.9164	16.4633	16.2896	16.254	16.645	16.9871	16.8912	16.6456	16.7474	16.9735	16.7788	17.2538	17.0017	16.9543	17.3521	17.1703	17.3652	17.3035	17.2316	16.5176	17.299	17.3725	16.7409	16.8731	16.9288	16.7016	16.5824	16.3804	17.1259	16.9394	16.9722	16.2278	16.512	16.7539	17.208	16.6725	17.1543	17.1781	17.1185	16.7409	17.2849
GDNF family receptor alpha-3	O60609	GFRA3	162725	16.1063	16.0592	15.5631	16.0562	15.7256	16.4646	15.47	15.7345	15.789	15.7651	15.7964	15.716	15.5636	16.2708	16.11	14.7315	15.958	16.8848	16.7202	16.5552	16.5556	16.3993	16.9558	NaN	17.1374	16.9039	17.449	16.5076	15.8727	16.242	NaN	15.8513	15.7745	15.9328	17.0952	16.3996	16.0142	16.6365	16.8406	16.0996	16.9372	16.4322	16.318	16.4981	16.2955	16.4127
Selenoprotein F	O60613	SELENOF	137596	NaN	13.9469	13.9294	14.6662	14.549	14.0741	13.36	13.6342	14.9084	14.9376	14.4531	14.369	NaN	15.1231	14.8612	NaN	14.887	NaN	14.8857	NaN	NaN	NaN	15.439	NaN	NaN	15.5417	NaN	15.1403	NaN	NaN	NaN	NaN	NaN	NaN	NaN	NaN	NaN	NaN	NaN	15.3056	NaN	NaN	NaN	NaN	NaN	14.3656
UDP-glucose 6-dehydrogenase	O60701	UGDH	NaN	NaN	NaN	NaN	NaN	NaN	NaN	NaN	NaN	NaN	NaN	NaN	NaN	NaN	NaN	NaN	NaN	NaN	NaN	NaN	NaN	NaN	NaN	NaN	NaN	NaN	NaN	NaN	NaN	NaN	NaN	17.0634	NaN	NaN	NaN	NaN	NaN	NaN	NaN	NaN	NaN	NaN	NaN	NaN	NaN	NaN	NaN
Catenin delta-1	O60716	CTNND1	NaN	NaN	NaN	NaN	NaN	NaN	NaN	NaN	NaN	12.8071	NaN	NaN	NaN	NaN	NaN	NaN	NaN	NaN	NaN	NaN	NaN	NaN	NaN	NaN	NaN	NaN	NaN	NaN	NaN	NaN	NaN	16.1435	NaN	NaN	NaN	14.8975	NaN	NaN	NaN	NaN	NaN	NaN	NaN	NaN	NaN	NaN	NaN
General vesicular transport factor p115	O60763	USO1	NaN	NaN	NaN	NaN	NaN	NaN	NaN	NaN	NaN	NaN	NaN	NaN	NaN	NaN	NaN	NaN	NaN	NaN	NaN	NaN	NaN	NaN	NaN	NaN	NaN	14.3725	NaN	NaN	NaN	NaN	NaN	15.558	NaN	NaN	NaN	NaN	NaN	NaN	NaN	NaN	NaN	NaN	NaN	NaN	NaN	NaN	NaN
Histone H2B type 1-K	O60814;P06899;P23527;P33778;P57053;P58876;P62807;Q16778;Q5QNW6;Q8N257;Q93079;Q96A08;Q99877;Q99879;Q99880	H2BC10;H2BC12;H2BC12L;H2BC13;H2BC14;H2BC15;H2BC18;H2BC5;H2BC9	15157	15.1648	14.9947	NaN	14.7189	14.0067	17.8092	NaN	16.6731	19.3491	16.6294	15.9519	15.9128	18.3941	16.4788	17.2903	15.7419	17.0999	17.2963	17.2628	18.3735	18.8085	18.6512	17.9608	19.0067	18.2907	17.0673	18.2952	17.5909	18.0894	17.6763	22.4015	17.6898	18.7659	19.1525	18.5227	17.7379	18	19.8761	18.4386	17.7606	18.4953	17.0682	NaN	17.8749	22.4874	18.1854
G-protein coupled receptor 37-like 1	O60883	GPR37L1	200821	20.4375	19.659	19.7127	20.3962	19.6367	19.7114	20.1704	21.0156	15.6311	19.6202	20.6971	19.6571	13.742	19.471	20.4972	20.1206	20.3857	20.2989	21.0426	20.8876	20.8346	21.2764	19.8838	20.953	20.5731	20.5069	21.2535	21.1946	21.8346	21.2821	20.5823	21.4626	21.3962	21.85	21.3321	20.8876	21.8269	21.9495	21.4015	21.6971	21.3857	21.3752	21.7182	21.2877	21.2989	21.6497
Protein CutA	O60888	CUTA	199316	19.8611	19.7397	20.2302	20.4676	20.4067	20.4067	20.7634	20.9742	20.9812	20.7223	20.8034	20.654	17.9768	20.0426	20.4775	19.7867	20.7471	19.8565	21.0493	20.68	20.417	20.5165	21.0691	21.4874	20.4476	20.8576	20.7955	20.6886	20.4476	20.3962	20.4874	20.8346	20.3321	20.4775	20.2877	20.4576	20.9672	20.4375	20.1079	20.6186	20.1581	20.68	20.6096	20.654	19.9004	20.6971
Cathepsin L2	O60911	CTSV	NaN	NaN	NaN	NaN	NaN	NaN	13.4767	NaN	14.582	NaN	NaN	13.9109	NaN	16.0626	NaN	NaN	NaN	13.793	NaN	NaN	NaN	NaN	NaN	NaN	17.6592	16.4665	14.5262	15.2988	15.0372	16.3904	NaN	19.7207	NaN	14.1574	NaN	15.0355	15.2279	14.3662	14.3572	14.9712	14.8991	14.5368	14.1836	15.1843	14.4011	16.04	15.5991
Sodium channel subunit beta-2	O60939	SCN2B	164358	16.5456	16.502	16.7234	16.3943	16.3636	16.8561	17.0989	16.7659	15.9861	15.9831	16.4373	16.6464	15.2482	16.4044	16.3798	16.0202	16.7183	16.9225	16.7513	16.2421	16.7992	16.069	17.5305	16.9174	16.8287	16.2011	17.1308	16.5314	16.3411	16.9393	16.9781	16.9333	17.2008	17.2218	16.7041	16.3458	16.763	16.6401	16.8495	16.6333	16.5507	16.9146	17.0868	16.7395	16.3436	16.8018
Glycosaminoglycan xylosylkinase	O75063	FAM20B	16.82	16.9527	16.8327	17.0883	16.4486	16.3496	16.9785	16.1237	17.0481	16.6476	16.9563	16.5098	16.984	17.1323	16.8606	16.922	16.9362	16.7582	17.467	17.373	16.9138	16.9477	NaN	17.2079	NaN	17.5334	17.0678	17.0908	17.3277	17.2317	17.3872	17.8682	17.2276	17.439	17.5006	17.656	17.5793	17.3693	17.0705	NaN	17.5198	17.6181	17.3461	17.5002	18.1683	20.2877	17.2084
EF-hand calcium-binding domain-containing protein 14	O75071	EFCAB14	183424	17.9568	18.2009	18.1537	18.6802	18.4174	18.7082	18.3547	18.5801	18.4602	18.262	18.3886	18.4727	16.7999	18.3814	18.3769	18.2214	18.0486	18.4782	18.8443	18.5934	18.6728	18.8254	18.9404	18.3709	18.5671	17.955	18.6598	18.0777	18.1259	18.2421	18.0485	18.2265	18.0665	18.1926	18.5581	17.7698	18.4531	18.3978	18.3821	18.6648	18.4901	18.5304	18.5675	18.8389	18.4141	18.3904
Disintegrin and metalloproteinase domain-containing protein 23	O75077	ADAM23	183183	17.7294	17.591	17.8131	17.7041	17.7646	17.6898	18.1398	18.1021	17.5927	18.0327	17.9242	18.1133	19.5027	17.8354	17.9062	18.4139	17.8833	18.2311	17.9164	17.7877	18.4536	18.8285	17.9375	18.2942	18.074	17.8916	18.1782	17.818	17.878	18.4783	17.863	17.8763	18.1291	18.6124	18.3626	17.9013	18.4052	18.4793	18.3958	18.2586	18.2845	18.2431	18.1737	18.5861	18.2415	18.1353
Disintegrin and metalloproteinase domain-containing protein 11	O75078	ADAM11	174842	17.3479	16.9374	17.4673	17.373	17.1326	17.4259	17.4837	17.0119	17.4251	17.3247	17.1586	17.2125	16.6972	16.636	16.9603	16.9689	16.8363	17.4755	17.4277	16.9678	17.1822	17.4626	17.4617	17.2341	17.5862	16.9146	16.9794	17.4434	16.8896	17.3313	16.7509	17.275	17.4707	17.2916	16.9594	16.8026	17.5778	17.1442	17.0169	17.389	17.4071	17.3806	17.2416	17.2528	17.1544	17.4489
WD repeat-containing protein 1	O75083	WDR1	144011	NaN	16.3743	14.7966	NaN	16.0835	15.2585	15.789	15.1711	16.2739	NaN	15.7104	15.5372	14.632	16.2871	15.5157	NaN	15.404	14.8027	15.8862	NaN	NaN	NaN	16.5515	NaN	16.056	15.0916	16.3509	15.5985	16.4931	16.4133	18.7168	16.3114	16.1001	16.3965	16.4137	17.5079	15.7499	16.0172	16.3922	15.6582	16.5303	16.2451	16.2442	16.43	16.6058	15.8121
Frizzled-7	O75084;Q14332;Q9UP38	FZD7	166811	15.8342	17.0789	16.4776	16.5972	16.3966	16.8123	16.5531	16.9107	16.4029	16.838	16.9274	16.7267	NaN	16.9075	16.918	16.256	16.6741	17.1386	16.9293	16.604	16.9447	16.4907	16.6516	16.224	16.8074	16.9841	NaN	16.9179	15.5598	16.8041	16.1164	16.324	16.9535	16.7569	17.3026	16.8023	16.9023	17.2766	16.9799	17.0917	17.0847	17.5637	17.1596	17.1811	17.2085	17.1042
Slit homolog 1 protein	O75093	SLIT1	20.68	20.5731	20.9388	20.9098	20.5451	20.7223	21.0625	21.2707	20.7223	20.3962	20.654	20.0821	20.2302	19.676	20.5545	20.4576	20.3645	20.7056	20.5451	20.417	20.3857	20.5823	20.5915	20.3752	20.3101	20.7307	20.3101	20.3321	20.5638	20.4375	20.0292	19.9742	20.5165	20.714	20.0691	19.9262	19.4545	20.2989	20.1704	19.5272	19.8989	19.8004	19.8635	20.0156	20.0156	19.598	20.002
Slit homolog 3 protein	O75094	SLIT3	13193	NaN	13.213	12.793	12.8412	12.6447	13.3069	13.4032	12.9593	NaN	NaN	12.3662	NaN	NaN	12.5469	12.7126	NaN	13.024	NaN	NaN	12.0636	NaN	NaN	NaN	NaN	NaN	NaN	NaN	11.5939	NaN	NaN	NaN	NaN	NaN	NaN	NaN	NaN	NaN	NaN	NaN	11.8944	NaN	NaN	NaN	NaN	NaN	10.2577
Low-density lipoprotein receptor-related protein 4	O75096	LRP4	13997	NaN	13.152	13.5957	14.2691	13.8329	14.4536	12.4093	13.1381	NaN	NaN	13.5648	13.2696	NaN	13.1825	14.0284	NaN	15.0364	NaN	13.637	NaN	NaN	NaN	NaN	NaN	13.3014	14.361	12.9323	14.1123	NaN	13.9002	NaN	NaN	NaN	NaN	NaN	NaN	13.6393	NaN	NaN	NaN	NaN	NaN	NaN	NaN	NaN	NaN
Copine-3	O75131	CPNE3	NaN	NaN	NaN	NaN	NaN	NaN	NaN	NaN	NaN	NaN	NaN	NaN	NaN	15.6877	NaN	NaN	14.2037	NaN	15.3249	NaN	NaN	NaN	NaN	NaN	NaN	14.9617	NaN	NaN	14.0627	15.5013	NaN	18.0362	NaN	NaN	16.4857	NaN	NaN	14.7673	15.5522	16.2081	15.2447	15.7425	NaN	15.1859	NaN	16.9246	15.742
ICOS ligand	A0A087X1L8;O75144	ICOSLG	200821	20.0426	20.1206	19.8022	20.0426	19.9742	20.002	19.6896	20.1206	19.9601	19.6954	19.8382	19.7127	17.1345	19.9601	20.2877	19.5691	20.5261	19.8818	20.68	20.4775	20.7955	20.3752	20.7955	20.8034	20.1079	20.1704	20.1206	20.3752	20.2066	20.6364	19.2983	19.7539	20.2764	20.0292	19.8875	19.9601	20.2419	20.4476	20.0821	20.2185	20.343	20.1825	20.1332	20.4676	19.0602	20.002
Clustered mitochondria protein homolog	O75153	CLUH	NaN	NaN	NaN	NaN	NaN	NaN	NaN	NaN	NaN	NaN	NaN	NaN	NaN	NaN	NaN	NaN	NaN	NaN	NaN	NaN	NaN	NaN	NaN	NaN	NaN	NaN	NaN	NaN	NaN	NaN	NaN	17.4921	NaN	NaN	NaN	NaN	NaN	NaN	NaN	NaN	NaN	NaN	NaN	NaN	NaN	NaN	NaN
A disintegrin and metalloproteinase with thrombospondin motifs 4	O75173	ADAMTS4	172274	16.981	17.1119	17.6604	17.7879	17.6463	17.5396	17.7721	17.7045	16.7346	16.9547	18.2712	17.5012	15.5882	17.4664	17.9769	16.4126	17.957	16.6237	17.0994	17.45	16.9755	16.8866	16.6327	16.8269	16.7434	17.0753	16.8239	16.2664	16.833	16.6391	16.8178	17.1658	16.9043	16.4972	16.6014	16.5676	17.1628	16.4748	16.7989	17.0434	16.7488	16.8519	16.8061	17.1288	16.8006	16.7863
Gamma-glutamylcyclotransferase	O75223	GGCT	15016	15.9332	15.5976	15.5952	16.0642	15.0683	15.5457	15.5836	16.4277	15.2739	15.4607	15.7702	15.7434	16.8775	15.7958	15.5798	15.6645	15.5068	17.0421	16.5374	17.2474	17.4542	17.1642	17.0298	18.6421	17.6382	17.0288	17.1036	16.7842	17.5853	16.7428	18.929	17.0874	16.8994	17.4587	16.932	16.2732	16.1444	17.3736	17.1617	16.8222	16.8908	16.7406	16.6513	17.0299	18.0409	16.6925
NADH dehydrogenase [ubiquinone] iron-sulfur protein 7, mitochondrial	O75251	NDUFS7	NaN	NaN	16.7954	NaN	NaN	NaN	NaN	17.3198	NaN	NaN	NaN	NaN	NaN	NaN	16.6706	NaN	NaN	16.9145	NaN	NaN	NaN	NaN	NaN	NaN	17.1727	NaN	NaN	NaN	NaN	16.549	NaN	16.0121	16.8587	16.6847	16.9832	NaN	16.7481	NaN	16.2733	NaN	NaN	NaN	16.9373	NaN	NaN	17.5186	NaN
NADH dehydrogenase [ubiquinone] iron-sulfur protein 2, mitochondrial	O75306	NDUFS2	NaN	NaN	NaN	NaN	NaN	NaN	NaN	NaN	NaN	NaN	NaN	NaN	NaN	NaN	NaN	NaN	NaN	NaN	NaN	NaN	NaN	NaN	NaN	NaN	NaN	NaN	NaN	NaN	NaN	NaN	NaN	17.3332	NaN	NaN	NaN	NaN	NaN	NaN	NaN	NaN	NaN	NaN	NaN	NaN	NaN	NaN	NaN
Semaphorin-7A	O75326	SEMA7A	208034	19.9459	19.8939	20.6006	20.2419	20.002	20.6714	19.6536	19.2721	19.7703	19.6665	20.002	20.6186	18.9668	19.8201	20.4676	19.5137	20.0691	20.2764	20.3752	20.2185	20.3962	19.7322	20.3752	19.9601	20.4476	20.1704	20.5356	20.2302	19.2542	20.3752	19.9742	20.002	20.2419	20.002	19.7626	19.6271	20.1079	20.0951	19.799	20.1946	19.9	20.2989	19.872	19.6316	19.1803	20.1332
Cartilage intermediate layer protein 1	O75339	CILP	NaN	NaN	NaN	NaN	15.4807	17.1335	NaN	NaN	15.613	NaN	17.3402	16.5158	16.7306	18.0613	19.2697	NaN	NaN	NaN	NaN	NaN	NaN	NaN	NaN	NaN	NaN	NaN	15.4849	NaN	NaN	NaN	NaN	NaN	NaN	NaN	NaN	NaN	NaN	16.5235	NaN	NaN	NaN	NaN	NaN	NaN	NaN	17.0005	NaN
Programmed cell death protein 6	O75340	PDCD6	15829	NaN	16.8654	16.249	16.3689	NaN	15.1313	NaN	NaN	17.1802	NaN	NaN	NaN	15.2637	NaN	15.3397	NaN	NaN	NaN	NaN	NaN	NaN	NaN	NaN	NaN	15.6746	NaN	NaN	NaN	NaN	NaN	17.2185	NaN	NaN	NaN	NaN	NaN	14.1857	NaN	NaN	NaN	NaN	NaN	NaN	NaN	NaN	NaN
Arachidonate 12-lipoxygenase, 12R-type	O75342	ALOX12B	NaN	15.2321	NaN	NaN	NaN	NaN	NaN	NaN	15.2383	NaN	NaN	NaN	NaN	18.1624	NaN	14.5642	NaN	NaN	16.5481	16.0435	16.8095	17.1084	16.8247	16.8575	18.177	17.3378	16.9141	16.6537	16.5887	17.5495	17.0412	18.8096	16.5614	15.314	17.4956	17.747	NaN	16.8394	17.0739	17.4866	16.7477	17.0421	16.8357	16.8698	16.9069	18.1784	17.0928
Tubulin-specific chaperone A	O75347	TBCA	153604	NaN	15.5684	15.7106	14.9398	15.0378	15.1001	15.3726	NaN	15.8834	14.7536	14.9578	14.8122	NaN	15.6618	15.0843	15.2077	15.1585	NaN	16.0287	NaN	NaN	NaN	NaN	NaN	NaN	NaN	NaN	NaN	15.2583	NaN	NaN	NaN	15.6935	NaN	NaN	NaN	15.0771	NaN	NaN	NaN	NaN	NaN	NaN	NaN	NaN	NaN
V-type proton ATPase subunit G 1	O75348	ATP6V1G1	NaN	NaN	NaN	NaN	NaN	NaN	NaN	NaN	NaN	NaN	NaN	NaN	NaN	NaN	NaN	NaN	NaN	NaN	NaN	NaN	NaN	NaN	NaN	NaN	NaN	NaN	NaN	NaN	NaN	NaN	NaN	17.3729	NaN	NaN	NaN	NaN	NaN	NaN	NaN	NaN	NaN	NaN	NaN	NaN	NaN	NaN	NaN
Vacuolar protein sorting-associated protein 4B	I3L4J1;O75351;Q6PIW4;Q9UN37	VPS4B	NaN	NaN	NaN	NaN	NaN	NaN	NaN	NaN	NaN	NaN	NaN	NaN	NaN	NaN	NaN	NaN	NaN	NaN	NaN	NaN	NaN	NaN	NaN	NaN	NaN	NaN	NaN	NaN	NaN	NaN	15.4906	18.0373	NaN	NaN	18.4137	NaN	NaN	NaN	NaN	NaN	NaN	NaN	NaN	NaN	NaN	NaN	NaN
Ectonucleoside triphosphate diphosphohydrolase 6	O75354	ENTPD6	155977	14.8184	14.7409	15.1929	14.0886	14.0697	15.0003	14.7607	13.4639	NaN	NaN	NaN	13.741	14.7823	NaN	14.5851	NaN	14.3272	NaN	16.7807	17.5697	NaN	17.3782	17.1765	NaN	16.7586	15.9914	NaN	NaN	NaN	16.8807	NaN	NaN	16.9613	17.949	18.019	NaN	NaN	17.4335	NaN	17.0247	17.6364	NaN	NaN	NaN	NaN	NaN
Core histone macro-H2A.1	O75367	MACROH2A1	NaN	NaN	NaN	NaN	NaN	NaN	NaN	NaN	NaN	NaN	NaN	NaN	NaN	NaN	NaN	NaN	NaN	13.5935	NaN	NaN	NaN	NaN	NaN	NaN	NaN	NaN	NaN	NaN	NaN	NaN	NaN	17.8829	NaN	NaN	NaN	NaN	NaN	NaN	NaN	NaN	NaN	NaN	NaN	NaN	NaN	NaN	NaN
Adapter SH3BGRL	O75368	SH3BGRL	168661	17.04	16.9672	16.9439	16.0733	16.6456	16.4661	16.6539	16.5734	16.5312	16.3909	16.4653	16.7363	NaN	16.2552	16.9102	16.6745	16.6118	15.5925	16.6686	16.2181	16.1788	16.6186	16.6859	16.3774	16.5021	15.9064	16.6748	16.5865	16.9984	16.3854	16.6977	16.5899	16.8852	16.6504	16.8305	16.0268	16.5859	16.9895	16.6467	16.3635	16.7248	16.7462	16.2157	16.9038	16.124	16.452
Filamin-B	O75369	FLNB	145568	NaN	NaN	NaN	NaN	NaN	NaN	15.2856	15.292	15.8962	NaN	15.1907	15.6832	15.6921	NaN	15.7841	NaN	17.3556	16.3333	NaN	17.0036	15.9267	NaN	15.7734	16.9847	16.7147	15.8819	16.078	16.9748	16.9148	16.1036	19.5992	16.0897	15.8648	16.6641	16.7488	15.3843	15.1753	16.7103	16.4939	15.9208	NaN	15.8106	15.8463	NaN	16.9594	16.4811
Citrate synthase, mitochondrial	O75390	CS	NaN	NaN	NaN	NaN	NaN	NaN	NaN	NaN	NaN	NaN	NaN	NaN	13.9615	NaN	NaN	NaN	NaN	NaN	NaN	NaN	15.0484	15.5989	15.7642	17.0895	17.5718	15.4074	15.9295	15.8602	NaN	17.0567	NaN	18.7367	NaN	NaN	NaN	NaN	NaN	NaN	NaN	NaN	NaN	NaN	NaN	NaN	15.3384	16.7945	NaN
Katanin p60 ATPase-containing subunit A1	O75449;Q9BW62	KATNA1;KATNAL1	NaN	NaN	NaN	NaN	NaN	NaN	NaN	NaN	NaN	NaN	NaN	NaN	NaN	NaN	NaN	NaN	NaN	NaN	17.1093	17.2559	18.3064	18.3862	18.3395	17.9312	18.4202	18.6832	16.8403	18.5826	16.5668	16.3284	16.7605	16.2815	16.9771	16.4865	17.9295	17.7061	16.561	16.0615	17.1419	17.6692	16.3373	17.2533	16.6189	16.6645	17.1228	17.6787	17.214
Glypican-4	O75487	GPC4	NaN	NaN	NaN	NaN	NaN	NaN	NaN	NaN	NaN	12.9002	NaN	NaN	NaN	NaN	NaN	NaN	NaN	13.5458	NaN	NaN	NaN	NaN	NaN	NaN	NaN	NaN	NaN	NaN	NaN	NaN	NaN	NaN	NaN	NaN	NaN	12.053	NaN	NaN	NaN	NaN	NaN	NaN	NaN	NaN	NaN	NaN	NaN
Carbonic anhydrase-related protein 11	O75493	CA11	179774	17.4792	17.2151	17.7189	16.8098	17.1528	17.6299	16.2289	16.6186	17.3254	16.9214	16.9422	17.4397	18.7266	16.1174	17.3882	16.7931	16.7412	18.253	17.5671	16.9193	17.0857	17.0981	17.068	16.5528	17.4548	17.3587	17.3204	15.9424	14.2468	16.8081	NaN	17	16.4195	16.8057	15.6392	17.0437	17.3403	17.2955	17.1726	17.5876	17.2262	17.7586	17.0212	17.1525	17.3424	17.3122
Ceroid-lipofuscinosis neuronal protein 5	O75503	CLN5	182036	17.5962	16.5334	18.0408	17.6428	17.719	18.0274	17.4495	17.226	17.2114	17.3827	17.8965	17.7221	16.9153	16.8135	17.9687	16.9312	18.1007	18.231	17.6578	18.2629	17.7664	17.6275	18.0774	18.4649	17.9743	18.5073	18.2607	17.9762	17.6104	17.9634	18.2612	17.7756	17.6152	17.7922	17.9807	18.2356	17.4874	17.8081	17.9986	18.2297	18.4374	18.5866	18.2106	18.033	17.3283	18.4054
Tumor necrosis factor receptor superfamily member 21	O75509	TNFRSF21	187448	18.7755	18.8225	18.7913	18.8979	18.8561	19.2718	19.5467	19.2085	18.2065	18.6264	18.9475	18.9381	16.9404	18.3541	18.9924	18.1769	19.1102	18.8344	19.1364	19.1022	19.219	18.6862	18.9616	19.1693	19.1531	18.964	18.9601	19.4424	19.6465	19.4797	18.8709	19.4407	19.5797	19.4927	19.2169	18.907	19.93	19.3948	19.2466	19.5763	19.2666	19.2933	19.4141	19.2608	18.8318	19.1992
Barrier-to-autointegration factor	O75531	BANF1	15572	14.6172	13.1363	NaN	NaN	NaN	NaN	NaN	NaN	13.9669	NaN	NaN	12.237	NaN	NaN	NaN	NaN	NaN	NaN	NaN	NaN	13.9206	NaN	17.3378	NaN	NaN	NaN	NaN	NaN	14.5189	15.1291	17.3241	16.0346	15.6124	NaN	NaN	14.1094	13.1328	NaN	NaN	NaN	NaN	NaN	NaN	NaN	NaN	NaN
Splicing factor 3B subunit 1	O75533	SF3B1	NaN	NaN	NaN	NaN	NaN	NaN	16.9151	NaN	17.555	16.3167	NaN	NaN	NaN	NaN	NaN	NaN	NaN	17.0218	16.9622	NaN	NaN	18.2337	NaN	NaN	16.9849	NaN	NaN	NaN	NaN	16.6989	NaN	16.9685	NaN	15.8391	15.2571	NaN	NaN	NaN	NaN	NaN	NaN	NaN	NaN	16.9896	NaN	NaN	NaN
Cold shock domain-containing protein E1	O75534	CSDE1	NaN	NaN	NaN	NaN	NaN	NaN	NaN	NaN	NaN	NaN	NaN	NaN	NaN	NaN	NaN	NaN	NaN	NaN	NaN	NaN	NaN	NaN	17.8329	NaN	17.733	NaN	NaN	NaN	NaN	NaN	NaN	17.6413	NaN	NaN	NaN	NaN	NaN	NaN	NaN	NaN	NaN	NaN	NaN	NaN	NaN	NaN	NaN
Mammaglobin-B	O75556	SCGB2A1	NaN	NaN	NaN	NaN	NaN	NaN	NaN	NaN	NaN	16.4539	17.4417	15.6684	NaN	16.6625	NaN	NaN	NaN	NaN	NaN	NaN	NaN	NaN	NaN	NaN	NaN	NaN	NaN	NaN	NaN	16.0847	NaN	NaN	NaN	NaN	NaN	NaN	NaN	NaN	NaN	NaN	NaN	NaN	NaN	NaN	NaN	NaN	NaN
Peptidoglycan recognition protein 1	O75594	PGLYRP1	NaN	NaN	NaN	NaN	NaN	NaN	NaN	NaN	NaN	12.2455	11.5165	10.6305	NaN	NaN	NaN	NaN	NaN	11.3579	NaN	NaN	NaN	NaN	NaN	NaN	NaN	NaN	NaN	NaN	NaN	NaN	NaN	NaN	NaN	NaN	NaN	NaN	NaN	NaN	NaN	NaN	NaN	NaN	NaN	NaN	NaN	NaN	NaN
Acyl-protein thioesterase 1	O75608	LYPLA1	NaN	NaN	NaN	NaN	NaN	NaN	NaN	NaN	NaN	14.5069	NaN	NaN	NaN	16.5315	NaN	NaN	NaN	NaN	NaN	NaN	NaN	NaN	NaN	NaN	16.1874	NaN	NaN	NaN	14.9428	15.0307	NaN	17.2335	14.7747	15.003	NaN	16.6661	NaN	NaN	16.0114	NaN	NaN	NaN	NaN	NaN	NaN	NaN	NaN
Protein CREG1	O75629	CREG1	172974	17.2725	17.0026	17.276	17.2864	17.0937	17.2898	16.7216	17.3835	16.9453	17.1483	17.5777	17.4199	17.9922	16.9345	17.68	16.8116	17.7648	17.5092	17.2641	17.557	17.6096	17.4003	17.4798	19.1034	18.0379	17.6023	17.3949	17.7192	18.3668	17.3168	19.644	17.2746	17.4982	NaN	18.1689	17.7878	18.158	17.5332	17.8048	17.8028	18.1034	17.6353	17.5557	17.3654	18.1205	18.0764
Serpin B7	O75635	SERPINB7	151256	16.2528	NaN	NaN	NaN	NaN	14.9786	14.9984	14.9691	NaN	14.274	15.2258	NaN	16.3844	14.0784	NaN	NaN	NaN	16.8843	14.7825	16.3869	15.8437	16.2718	15.6018	16.8194	16.3948	15.746	15.6588	16.07	16.7215	15.9131	17.5744	16.2358	NaN	16.0194	15.9779	15.8874	15.7303	15.9864	16.5466	NaN	16.4811	15.7794	16.3669	15.9826	17.1215	16.7438
Ficolin-3	O75636	FCN3	160562	17.0511	15.4688	14.8109	16.0145	15.9979	14.926	15.6952	16.4664	16.5998	16.076	16.4601	16.0202	NaN	16.3622	15.1498	19.9742	15.6623	14.8862	15.0728	NaN	15.6872	NaN	NaN	NaN	NaN	14.954	15.2762	15.6948	NaN	16.1344	NaN	NaN	15.9699	16.638	15.9414	16.8328	15.5142	15.7669	NaN	15.9952	16.8145	15.2042	16.0691	16.462	17.4016	15.9175
U5 small nuclear ribonucleoprotein 200 kDa helicase	O75643	SNRNP200	NaN	NaN	NaN	NaN	NaN	NaN	NaN	NaN	NaN	NaN	NaN	NaN	NaN	NaN	NaN	NaN	NaN	NaN	16.03	16.1405	17.1638	16.8351	17.0534	NaN	15.8245	16.2141	15.4188	16.2002	NaN	16.303	15.9801	22.1426	NaN	NaN	18.1148	17.9104	15.7601	15.313	17.5444	18.271	16.8301	17.3898	16.3903	16.6704	17.3939	18.1117	17.6424
Scrapie-responsive protein 1	O75711	SCRG1	210951	21.2821	21.417	21.953	22.0983	21.5498	22.1734	22.0559	22.6253	22.3017	22.5141	22.1457	21.953	18.4737	21.7265	22.1673	21.1642	22.0658	21.6628	22.4972	22.8858	22.8093	22.6649	22.9406	23.0821	22.4923	21.6006	22.4526	22.2877	22.6562	22.4849	20.8346	22.8385	23.0902	22.0088	22.0789	22.2066	22.823	22.0526	22.0156	22.2989	22.0691	22.6164	22.2006	22.4041	21.8113	22.3211
WD repeat and HMG-box DNA-binding protein 1	O75717	WDHD1	176423	18.91	17.3766	16.9474	19.568	17.7284	18.4467	18.0541	18.1641	19.5093	18.5143	18.7881	18.389	20.5638	18.0595	17.2425	18.5863	18.7803	20.9388	20.8269	21.8876	20.9243	21.0559	21.3101	21.2361	20.9171	19.6328	21.6843	20.7307	20.4775	20.9024	20.8423	21.6971	20.6886	19.7279	20.3101	21.1765	20.0559	19.7073	20.0559	20.0951	20.654	20.002	20.2535	20.0292	19.7434	19.8528
UDP-GalNAc:beta-1,3-N-acetylgalactosaminyltransferase 1	O75752	B3GALNT1	16602	16.404	16.702	16.9042	16.634	16.765	16.9329	17.174	16.9056	16.6555	16.4749	16.4779	16.6899	15.5645	16.4399	16.9449	16.7173	16.7612	17.4147	17.0491	16.9	17.4048	17.3883	17.3844	17.0459	17.1079	16.9668	16.9525	16.8532	17.2277	17.0581	16.4517	16.9831	17.0614	17.0466	17.1231	16.7244	17.1457	17.2849	16.923	17.0535	17.1837	17.1705	17.2596	17.3346	17.0113	16.9296
Paralemmin-1	O75781	PALM	NaN	14.6977	NaN	NaN	NaN	NaN	14.2474	NaN	NaN	NaN	NaN	13.5311	NaN	NaN	NaN	NaN	NaN	NaN	NaN	NaN	NaN	14.897	NaN	14.3856	14.1003	NaN	NaN	NaN	14.1188	14.5026	14.5729	NaN	NaN	14.802	14.9501	NaN	NaN	15.8473	15.0056	14.0857	14.9203	13.8741	14.7507	14.1063	15.0804	14.6516	14.967
Renin receptor	O75787	ATP6AP2	18007	17.9271	17.6802	17.9849	17.559	18.0704	18.8666	17.6643	17.8468	17.9761	18.4177	18.0913	18.2949	18.9624	18.262	18.4708	16.8143	17.2139	17.9728	17.8093	17.7018	17.9185	18.3267	17.8476	17.9996	17.9215	17.7528	17.7604	18.1414	17.1762	17.551	17.5529	17.6466	17.3733	18.1804	18.5108	17.584	17.1179	18.0616	17.6748	17.6598	17.8785	18.3845	18.2252	18.4005	17.7288	17.8284
Ribonuclease H2 subunit A	O75792	RNASEH2A	NaN	NaN	NaN	NaN	NaN	NaN	NaN	NaN	NaN	NaN	NaN	NaN	14.8993	NaN	NaN	NaN	NaN	NaN	17.7417	17.331	18.2771	18.1082	NaN	18.3557	19.1728	17.7586	17.6142	17.6335	NaN	NaN	NaN	NaN	NaN	17.7244	NaN	NaN	NaN	NaN	NaN	NaN	NaN	17.6695	17.0511	17.3376	17.4415	17.9649	17.2674
Carbonyl reductase [NADPH] 3	O75828	CBR3	NaN	NaN	NaN	NaN	NaN	NaN	NaN	NaN	NaN	13.4861	NaN	NaN	NaN	NaN	NaN	NaN	NaN	NaN	NaN	14.0074	NaN	NaN	NaN	NaN	NaN	NaN	NaN	NaN	NaN	NaN	NaN	16.1636	NaN	NaN	NaN	NaN	NaN	NaN	NaN	NaN	NaN	NaN	NaN	NaN	NaN	NaN	NaN
26S proteasome non-ATPase regulatory subunit 10	O75832	PSMD10	NaN	NaN	NaN	NaN	NaN	NaN	NaN	NaN	NaN	NaN	NaN	NaN	NaN	NaN	NaN	NaN	NaN	13.7921	NaN	NaN	NaN	NaN	NaN	NaN	NaN	NaN	NaN	NaN	14.4232	13.8313	14.198	14.5155	13.7854	NaN	NaN	15.0271	NaN	14.4585	NaN	NaN	NaN	NaN	NaN	NaN	NaN	NaN	NaN
Isocitrate dehydrogenase [NADP] cytoplasmic	O75874	IDH1	153063	15.7353	15.4376	15.2207	15.6014	15.9315	15.6765	16.0205	16.4268	16.2844	16.1569	16.2019	15.4992	17.5344	15.6691	15.5018	15.8504	15.483	17.1489	16.4756	16.9461	16.6595	16.9306	18.9794	19.2293	16.565	17.172	16.3105	17.279	17.4241	17.3068	18.2619	17.5018	17.4496	18.1558	17.9917	17.5673	17.0257	17.6916	18.1103	17.1895	17.9952	17.3978	17.5689	17.8122	18.5647	17.6346
Attractin	O75882	ATRN	187897	19.2601	18.8532	18.9937	19.4166	18.9741	19.0383	18.6573	19.0965	18.9913	18.8867	19.0412	19.0512	17.5692	18.9618	18.8735	20.0156	19.0426	18.9481	18.8317	19.1875	18.7202	18.4133	18.2522	18.1244	19.32	19.1775	19.206	18.9272	18.7118	18.8611	18.8281	18.6721	18.6391	18.8511	18.8116	19.3882	18.5286	18.948	18.7338	18.8222	18.8363	18.9553	18.862	18.6903	18.6986	18.9439
ATP synthase subunit d, mitochondrial	O75947	ATP5PD	NaN	NaN	NaN	NaN	NaN	NaN	NaN	NaN	NaN	NaN	NaN	NaN	NaN	NaN	NaN	NaN	NaN	NaN	NaN	NaN	NaN	NaN	NaN	NaN	NaN	NaN	NaN	NaN	NaN	NaN	NaN	18.5933	NaN	NaN	NaN	NaN	NaN	NaN	NaN	NaN	NaN	NaN	NaN	NaN	NaN	NaN	NaN
ATP synthase subunit g, mitochondrial	O75964	ATP5MG	NaN	NaN	16.2728	NaN	NaN	NaN	NaN	NaN	NaN	NaN	NaN	NaN	NaN	NaN	NaN	NaN	NaN	NaN	NaN	NaN	NaN	NaN	NaN	NaN	NaN	NaN	NaN	NaN	NaN	14.6813	NaN	17.3616	NaN	NaN	NaN	NaN	NaN	NaN	NaN	NaN	NaN	NaN	NaN	NaN	NaN	NaN	NaN
C1q-related factor	O75973	C1QL1	157882	15.5365	16.1768	16.0484	16.1039	15.9366	16.2458	16.0401	16.3604	16.3447	16.0401	16.21	16.1002	NaN	16.0037	16.2702	15.9386	16.3951	15.8439	16.3332	16.6913	16.2804	16.7939	16.6133	NaN	16.6489	16.4136	16.4962	16.3755	16.3433	16.6802	NaN	16.2385	16.0252	16.3596	15.7898	16.3142	15.7463	16.3352	16.067	16.4897	16.8735	16.558	NaN	15.4221	15.8008	16.2369
Carboxypeptidase D	O75976	CPD	162061	16.5734	16.1994	16.5525	15.5284	16.4635	16.3763	16.3911	16.1473	16.604	16.5049	15.2628	16.5526	15.3363	16.4188	16.7429	16.1093	16.4379	16.0242	16.1373	16.1084	16.5508	16.7838	16.3705	NaN	16.7493	15.8396	16.9054	16.0314	15.8371	16.1881	15.462	15.4536	16.5085	16.0554	16.472	16.0303	16.3627	16.464	16.2344	16.4037	16.3295	16.4261	16.5339	16.3193	16.3003	16.7073
Glutaredoxin-3	O76003	GLRX3	NaN	NaN	NaN	NaN	NaN	NaN	NaN	NaN	NaN	NaN	NaN	NaN	NaN	NaN	NaN	NaN	NaN	NaN	NaN	NaN	NaN	NaN	NaN	NaN	NaN	NaN	NaN	NaN	NaN	NaN	NaN	17.5071	NaN	NaN	NaN	NaN	NaN	NaN	NaN	NaN	NaN	NaN	NaN	NaN	NaN	NaN	NaN
Keratin, type I cuticular Ha3-I	O76009	KRT33A	NaN	NaN	NaN	NaN	NaN	NaN	NaN	NaN	NaN	NaN	NaN	NaN	NaN	NaN	NaN	NaN	NaN	NaN	NaN	NaN	NaN	NaN	NaN	NaN	NaN	NaN	NaN	NaN	NaN	NaN	NaN	NaN	NaN	17.7436	NaN	NaN	NaN	NaN	17.0025	15.3426	NaN	NaN	13.8781	NaN	NaN	NaN	NaN
Keratin, type I cuticular Ha4	A0A140TA62;O76011	KRT34	NaN	NaN	NaN	NaN	15.2566	NaN	NaN	NaN	14.8227	NaN	NaN	NaN	NaN	NaN	NaN	NaN	NaN	NaN	NaN	NaN	NaN	17.3328	16.7905	13.9281	16.3441	NaN	17.0284	NaN	NaN	16.6372	18.242	17.9017	NaN	19.4638	19.5468	16.9661	17.6049	NaN	19.8681	17.034	NaN	17.6339	NaN	15.689	NaN	17.4952	NaN
Keratin, type I cuticular Ha6	O76013	KRT36	161785	NaN	14.394	NaN	NaN	NaN	NaN	13.8033	14.9876	NaN	NaN	NaN	NaN	17.2462	NaN	NaN	NaN	NaN	NaN	15.0221	15.1655	16.8349	16.5347	17.092	17.8337	NaN	NaN	15.0659	NaN	15.3297	16.1852	16.443	15.9844	17.1137	17.5525	16.6844	NaN	17.1749	19.2881	17.2782	NaN	17.9864	15.8587	16.1262	16.2855	18.2894	16.5699
Keratin, type I cuticular Ha8	O76014;O76015	KRT38	NaN	NaN	NaN	NaN	NaN	NaN	NaN	15.5849	NaN	NaN	NaN	NaN	NaN	NaN	NaN	15.2003	NaN	NaN	NaN	NaN	NaN	15.641	15.2864	16.4596	16.976	17.1033	NaN	NaN	NaN	NaN	NaN	NaN	NaN	17.8052	NaN	NaN	NaN	NaN	18.6427	NaN	NaN	NaN	NaN	NaN	NaN	NaN	NaN
Annexin A9	O76027	ANXA9	NaN	NaN	NaN	NaN	NaN	NaN	NaN	NaN	NaN	NaN	NaN	NaN	NaN	NaN	NaN	NaN	NaN	NaN	NaN	NaN	NaN	NaN	NaN	NaN	NaN	NaN	NaN	NaN	NaN	NaN	NaN	NaN	NaN	NaN	NaN	17.0415	NaN	NaN	NaN	NaN	NaN	NaN	NaN	NaN	NaN	NaN	NaN
ATP-dependent Clp protease ATP-binding subunit clpX-like, mitochondrial	O76031	CLPX	NaN	NaN	NaN	NaN	NaN	NaN	NaN	NaN	19.4948	21.1206	17.7897	18.2893	NaN	NaN	16.4791	18.8257	NaN	NaN	17.485	17.3744	18.6255	18.5324	18.7063	17.8408	18.7071	17.5263	17.2769	17.5293	17.1928	17.6762	17.8019	17.7903	17.8327	17.6282	18.4822	17.9167	16.9818	16.755	17.8921	17.9876	17.165	17.8736	17.177	17.4304	17.827	18.5366	17.4942
Stanniocalcin-2	O76061	STC2	170276	17.0908	17.3387	17.1372	16.8942	16.8562	16.76	16.932	16.8867	17.1516	17.0591	16.7549	16.8704	16.7248	16.9054	16.577	16.3897	16.6925	17.0005	16.8876	16.7182	16.6543	16.6331	16.4262	16.0179	16.7256	16.9565	16.6051	16.6422	16.6036	17.0334	17.157	17.1379	17.0449	16.5858	15.9248	16.4228	17.0386	16.5874	16.7842	16.8327	17.1458	17.2826	17.1713	16.9906	16.9789	16.9036
Gamma-synuclein	O76070	SNCG	136314	14.4067	NaN	14.5441	14.8287	14.6359	15.0277	14.8107	15.1889	14.0062	14.6962	15.2417	14.5387	NaN	14.0274	14.9955	15.1332	15.0066	NaN	15.5194	14.1761	15.5558	15.6715	15.2816	15.5238	15.1785	NaN	15.3935	15.6033	14.9669	NaN	NaN	15.0553	14.7187	NaN	16.1797	14.1387	14.7366	15.4224	14.9449	15.1187	NaN	14.8475	13.9899	16.4798	NaN	NaN
CCN family member 5	O76076	CCN5	NaN	NaN	NaN	13.7239	12.5974	NaN	14.5026	15.0804	14.6797	14.19	14.7488	15.0278	NaN	NaN	14.1525	15.2097	13.1811	13.0682	NaN	14.3358	NaN	NaN	NaN	NaN	NaN	NaN	NaN	NaN	NaN	13.238	NaN	NaN	NaN	NaN	13.0798	NaN	13.7876	13.6713	NaN	13.4338	NaN	NaN	NaN	NaN	NaN	NaN	NaN
N(G),N(G)-dimethylarginine dimethylaminohydrolase 1	O94760	DDAH1	181135	17.9601	17.886	18.1988	17.768	17.527	18.3222	18.1711	17.7698	17.6897	17.3769	17.6688	17.827	16.4291	17.4298	17.6971	17.1391	17.8356	18.4982	18.2854	18.2594	18.1872	18.3018	18.3947	18.4667	18.0922	17.9188	18.0033	18.2674	18.0137	18.0925	18.0465	18.0241	18.2582	18.2455	18.1086	17.9144	18.3959	18.1919	18.2143	18.4753	18.0718	18.2757	18.0051	18.1716	17.6979	18.112
Galactosylgalactosylxylosylprotein 3-beta-glucuronosyltransferase 3	O94766	B3GAT3	158793	15.2521	15.8563	16.0091	15.3474	15.2872	15.765	15.2417	16.0422	16.6696	16.4273	NaN	16.6447	15.7671	16.6617	16.0937	15.7839	15.7728	16.4258	NaN	NaN	15.969	NaN	NaN	NaN	16.1243	16.2449	15.926	14.8168	NaN	15.4894	16.1711	NaN	15.8276	NaN	15.9808	NaN	NaN	NaN	NaN	NaN	NaN	16.4727	NaN	NaN	NaN	NaN
Extracellular matrix protein 2	O94769	ECM2	193151	17.8156	19.1079	19.3111	19.4341	19.6868	19.4941	19.3062	19.5527	19.2117	19.7307	19.5616	19.2155	18.7722	19.9882	19.1802	19.2365	19.6657	19.4495	19.6497	19.1924	19.0951	19.1456	18.7749	18.5724	19.6054	19.6341	19.3718	19.3914	18.7984	19.1476	18.9117	19.1493	19.0248	19.0142	19.2022	19.2634	18.9953	19.1245	19.3976	19.4623	19.5095	19.5738	19.3047	19.4878	19.0173	19.39
Lymphocyte antigen 6H	O94772	LY6H	195729	19.1754	19.3895	19.5119	19.4345	19.8204	20.3101	19.9742	20.343	19.1149	19.873	19.3886	19.8256	17.0164	19.1938	20.3211	19.1823	19.8174	17.912	20.4375	20.3211	21.0951	19.6408	20.2877	20.0559	20.5165	19.378	20.6276	20.0821	20.4775	20.4476	19.5652	20.3211	20.5261	19.8402	19.7608	19.3197	20.4576	19.8306	19.59	19.488	19.5601	19.0787	19.1359	19.647	18.3585	19.3178
Contactin-5	O94779	CNTN5	142175	13.2847	14.8262	14.5222	14.3259	15.3066	14.6431	15.2521	14.6734	14.9006	14.7771	13.9219	15.1569	13.9499	14.1892	15.0313	14.0099	14.631	15.537	14.7721	15.404	NaN	14.6419	15.1882	15.3894	14.4984	14.1353	14.68	15.0267	14.3917	14.5389	14.9884	14.6952	14.8656	14.8144	15.1632	15.3104	15.047	14.8356	14.3246	14.9278	15.019	14.7886	14.9353	15.7745	15.2956	13.9707
Ubiquitin carboxyl-terminal hydrolase 1	O94782	USP1	NaN	NaN	NaN	NaN	NaN	NaN	NaN	NaN	13.7813	NaN	NaN	NaN	NaN	NaN	13.3254	NaN	NaN	NaN	14.8491	NaN	NaN	NaN	NaN	15.3944	NaN	NaN	16.0398	NaN	NaN	14.2906	14.4602	NaN	NaN	13.6551	17.5086	16.5957	18.7248	NaN	17.2835	17.5608	17.0702	17.6844	17.0808	17.7334	17.1722	17.5391	17.1024
Neurofascin	O94856	NFASC	20002	19.8953	19.7152	19.853	19.5829	19.77	20.1825	19.8572	19.6348	19.6468	19.7137	19.3705	19.9601	20.3857	19.5222	20.0292	19.2876	19.8406	19.7272	19.8784	19.5171	19.7634	19.6276	19.4781	19.2541	19.6059	19.5302	19.5123	19.739	19.5204	19.9459	19.1574	19.7747	20.0559	20.002	19.5683	19.4277	19.9316	19.9882	19.5922	19.6662	19.8089	19.832	19.711	19.7039	19.1493	19.8582
Leucine-rich repeats and immunoglobulin-like domains protein 2	O94898	LRIG2	153981	NaN	14.3624	NaN	14.4457	14.8904	15.1867	15.0014	14.6231	14.7347	14.3202	14.366	NaN	16.1502	14.6852	NaN	NaN	15.2575	17.0992	16.7323	15.9204	17.3102	16.2	15.5387	NaN	NaN	17.7126	NaN	15.5857	NaN	NaN	NaN	NaN	NaN	NaN	15.6792	NaN	15.603	15.9573	NaN	NaN	NaN	NaN	NaN	NaN	NaN	NaN
Erlin-2	O75477;O94905	ERLIN2	NaN	NaN	NaN	NaN	NaN	NaN	NaN	NaN	NaN	NaN	NaN	NaN	NaN	NaN	NaN	NaN	NaN	NaN	NaN	NaN	NaN	NaN	NaN	NaN	NaN	NaN	NaN	NaN	NaN	NaN	NaN	17.6233	NaN	NaN	NaN	15.5375	NaN	NaN	NaN	NaN	NaN	NaN	NaN	NaN	NaN	NaN	NaN
Adhesion G protein-coupled receptor L1	O94910	ADGRL1	204067	20.0821	20.0821	20.417	19.9742	20.0691	20.3752	20.2419	20.0559	20.0951	20.0156	20.0559	20.2989	18.1321	19.8098	20.3538	19.4828	20.2302	20.002	20.4476	20.1457	20.3101	19.8806	20.1206	19.8711	20.5638	19.9316	20.4775	20.3962	20.0951	20.3857	19.9206	20.4576	20.4874	20.0156	20.1332	19.764	20.5261	20.1825	19.859	20.1825	20.0821	20.1704	20.1079	20.1206	19.3604	20.2185
Endonuclease domain-containing 1 protein	O94919	ENDOD1	201079	19.903	19.9459	19.9742	20.1704	20.0951	19.8755	20.3645	20.3538	19.7978	20.0292	20.2302	20.0951	17.431	19.7632	20.3211	19.3283	19.1809	20.002	20.1457	20.1457	20.3101	20.0156	20.1581	20.1206	20.0559	20.0951	20.0691	20.3211	20.2535	20.3211	20.0951	20.1079	20.2764	20.1457	20.2185	19.7309	20.3538	20.4375	20.2877	20.1206	20.1457	20.1206	20.3101	20.343	19.6053	20.0951
SLIT and NTRK-like protein 3	O94933	SLITRK3	15468	15.4487	15.0662	15.4443	15.1474	15.4679	16.0165	15.5628	15.6085	13.8579	15.1529	15.0137	15.7489	14.3452	15.1894	15.9281	13.6821	15.5036	15.5358	15.9477	15.5969	15.1162	15.2328	15.7253	NaN	NaN	14.8434	13.7276	15.9469	15.3502	15.8727	NaN	16.0165	16.19	NaN	NaN	NaN	16.453	15.7827	NaN	14.7043	NaN	15.6925	15.8602	NaN	NaN	NaN
Calsyntenin-1	O94985	CLSTN1	223511	22.2506	22.239	22.3376	22.2905	22.3538	22.8595	22.6029	22.5045	22.0156	22.1269	22.2506	22.5662	20.7796	22.2792	22.5938	21.8191	22.5708	22.4898	22.7161	22.3805	22.7553	22.6186	22.9423	22.6822	22.8913	22.1488	22.6453	22.6074	22.4247	22.8191	22.5309	22.8423	23.0207	22.8519	22.4041	22.2564	22.9812	22.7389	22.3725	22.7975	22.5754	22.882	22.928	22.7836	22.2448	22.6186
SLIT and NTRK-like protein 5	O94991	SLITRK5	177436	17.7303	17.2815	17.3906	16.6028	17.1512	17.388	16.9981	16.5836	16.9935	16.9232	16.7259	17.0936	17.0529	16.5053	17.0027	16.9668	16.9234	17.5871	17.4339	17.2271	17.6117	17.4551	17.4176	17.0448	17.2641	17.2984	17.0508	16.8413	16.99	17.4799	17.2099	17.1753	17.2151	17.5391	17.2941	17.6012	17.6837	17.5342	17.1605	17.141	17.3141	17.2654	17.4397	16.9033	16.8273	17.2646
Serine protease 23	O95084	PRSS23	166408	16.7578	15.9742	15.7081	16.0374	15.6791	16.4155	15.5105	16.0047	14.7307	15.3936	15.9987	15.3388	NaN	15.4872	15.2795	16.0021	15.3237	NaN	16.2882	15.8868	15.4145	16.3864	15.6761	16.5429	15.8208	NaN	15.3185	15.6096	16.1377	15.4459	NaN	15.8164	15.7407	15.7334	15.7851	15.1915	15.7656	15.2339	16.0243	15.9127	15.7735	15.9825	16.0334	16.4472	15.4014	16.4095
Dual specificity protein phosphatase 14	O95147	DUSP14	NaN	NaN	NaN	NaN	NaN	NaN	NaN	NaN	NaN	NaN	NaN	NaN	NaN	NaN	NaN	NaN	NaN	NaN	NaN	NaN	NaN	NaN	NaN	NaN	NaN	13.9762	NaN	NaN	NaN	NaN	NaN	NaN	NaN	NaN	NaN	NaN	NaN	NaN	12.8009	NaN	NaN	NaN	NaN	NaN	NaN	NaN	NaN
Neurexophilin-4	O95158	NXPH4	175788	17.49	17.3696	18.43	16.9384	17.671	18.1073	18.0515	18.4457	15.0317	15.4185	18.0438	17.5489	NaN	18.2195	18.7797	16.371	17.041	18.2888	18.8874	18.8184	18.7084	19.1763	19.2505	19.9303	19.6281	17.8748	18.5528	19.202	18.7315	18.5335	17.2411	18.4178	19.2885	19.0529	19.6919	18.0569	18.9404	19.1779	19.5147	19.8721	19.359	19.9316	19.3134	19.7309	19.4262	19.7289
Zinc finger protein-like 1	O95159	ZFPL1	NaN	NaN	NaN	NaN	14.1272	NaN	13.8843	14.0234	14.9979	14.7913	15.049	14.1959	14.947	NaN	14.3656	14.4008	NaN	14.557	NaN	14.5003	NaN	NaN	NaN	14.6561	14.8456	NaN	NaN	NaN	NaN	NaN	14.594	NaN	NaN	NaN	NaN	14.5411	NaN	15.0236	NaN	13.4002	NaN	NaN	NaN	NaN	NaN	NaN	15.2379
Netrin receptor UNC5C	O95185	UNC5C	165851	15.8008	16.4368	16.7178	16.8424	16.8463	16.7569	17.235	17.007	15.7851	16.8572	16.8041	16.9858	NaN	16.4631	17.0676	16.9805	16.7352	17.0434	17.1845	17.3287	17.09	17.4175	17.2688	17.6573	17.1062	16.9247	16.9602	17.3982	17.0433	16.8336	16.1685	16.9511	17.0772	16.6155	17.0193	16.6646	17.0423	16.406	16.7522	16.7351	16.8886	16.5377	16.7326	17.523	15.4901	16.8062
Chondroitin sulfate proteoglycan 5	O95196	CSPG5	202764	19.786	20.0292	20.1206	19.864	20.002	20.3752	20.4576	19.4868	19.1965	19.5619	19.3522	19.4172	17.8502	19.3247	19.8102	19.3895	19.645	19.7776	19.7555	19.3628	19.8122	19.7871	19.4457	19.5102	19.5296	19.1541	19.2402	19.7019	19.4972	19.7015	19.5094	19.7478	19.8663	20.0951	19.6294	18.9566	20.0951	19.9459	19.3934	19.7392	19.4179	19.5843	19.5731	19.2669	19.0265	19.6657
Protocadherin-8	O95206	PCDH8	162595	16.3931	16.7445	16.4362	16.0913	16.855	16.579	16.9553	16.5854	15.8431	16.3594	16.1719	16.0944	NaN	16.3716	16.291	16.529	16.1875	15.9211	16.1417	15.6785	16.2958	15.6743	16.0471	15.6789	15.7501	15.1863	16.0861	15.6975	16.2604	16.3206	15.4426	15.4524	15.8238	16.427	15.9453	16.1295	16.4201	16.2181	16.3754	16.0307	16.6667	16.3286	16.6198	16.6912	NaN	16.2461
Ly6/PLAUR domain-containing protein 3	O95274	LYPD3	152792	NaN	NaN	NaN	NaN	NaN	NaN	NaN	NaN	NaN	NaN	NaN	NaN	NaN	NaN	NaN	NaN	NaN	NaN	NaN	NaN	NaN	NaN	NaN	NaN	NaN	12.8768	NaN	NaN	NaN	NaN	18.8555	13.4324	12.5976	14.2792	14.7985	14.1184	14.1787	13.8434	NaN	NaN	NaN	NaN	NaN	NaN	NaN	13.232
NADH dehydrogenase [ubiquinone] 1 alpha subcomplex subunit 10, mitochondrial	O95299	NDUFA10	NaN	NaN	NaN	NaN	NaN	15.6341	NaN	NaN	NaN	NaN	16.7401	NaN	NaN	NaN	NaN	NaN	NaN	NaN	NaN	NaN	NaN	NaN	NaN	NaN	NaN	NaN	NaN	NaN	NaN	NaN	NaN	17.07	NaN	NaN	NaN	NaN	NaN	NaN	NaN	NaN	NaN	NaN	NaN	NaN	NaN	NaN	NaN
6-phosphogluconolactonase	M0R0U3;O95336	PGLS	150049	NaN	NaN	14.7749	14.3658	14.779	NaN	14.2505	15.0319	13.9796	14.6864	14.0515	14.68	15.4351	14.379	14.8246	14.6266	14.9771	15.521	15.6766	15.1396	14.9198	15.5621	NaN	15.0942	15.6376	14.5192	15.3225	15.1203	15.445	15.6798	17.0355	15.0653	15.3217	14.7135	15.8777	14.9748	15.1143	15.3027	15.0047	15.0226	NaN	15.1542	14.8009	15.5239	NaN	15.6134
Tripartite motif-containing protein 16	O95361	TRIM16	NaN	NaN	NaN	NaN	NaN	NaN	NaN	NaN	NaN	NaN	NaN	NaN	NaN	NaN	NaN	NaN	NaN	NaN	NaN	NaN	NaN	NaN	NaN	NaN	NaN	NaN	NaN	NaN	NaN	NaN	NaN	17.9794	NaN	NaN	NaN	NaN	NaN	NaN	NaN	NaN	NaN	NaN	NaN	NaN	NaN	NaN	NaN
Growth/differentiation factor 11	O95390	GDF11	182777	17.6148	17.8043	17.8926	18.1215	18.2527	18.0961	18.2512	18.3396	17.9138	18.3992	18.1268	18.3637	19.0688	18.2381	17.9365	18.03	17.9675	18.5839	18.6148	18.5892	18.6276	18.3867	18.5465	18.5445	18.6234	18.2945	18.8503	18.5373	17.8397	18.3565	18.443	18.436	18.608	18.3377	18.4172	17.9265	18.5279	18.0722	18.2773	18.5146	18.3075	18.1324	18.1729	18.4821	17.5314	18.3061
Tumor necrosis factor receptor superfamily member 6B	O95407	TNFRSF6B	139573	13.7957	13.709	NaN	NaN	NaN	14.2992	13.5083	NaN	12.566	14.038	13.8462	NaN	14.0542	13.9866	13.9777	12.4473	14.3645	NaN	13.4715	NaN	14.4472	NaN	NaN	NaN	NaN	NaN	NaN	NaN	14.187	14.5043	NaN	NaN	NaN	NaN	NaN	NaN	13.2222	NaN	NaN	NaN	NaN	NaN	12.8104	14.1867	NaN	NaN
Papilin	O95428	PAPLN	179428	18.155	18.0566	18.1097	17.8545	17.4399	18.115	18.3116	18.0485	17.9281	18.0921	17.6912	17.816	17.0933	18.2666	18.0133	17.776	17.9545	18.0011	18.115	18.0576	18.2246	18.0888	17.8471	17.5947	17.8397	17.8008	17.9466	18.0829	17.7763	18.1504	17.8294	18.0407	18.0423	17.9157	18.0788	18.1602	17.9784	18.1241	18.147	18.2047	18.2045	18.0891	17.9355	17.8113	17.8065	18.3646
Activator of 90 kDa heat shock protein ATPase homolog 1	O95433	AHSA1	NaN	NaN	NaN	NaN	NaN	NaN	NaN	NaN	NaN	NaN	NaN	NaN	NaN	NaN	NaN	NaN	NaN	NaN	19.2626	16.0471	NaN	17.9724	17.5775	16.0455	17.9762	NaN	16.9958	17.488	15.7214	NaN	15.1841	19.739	NaN	16.1562	16.5255	NaN	15.7972	NaN	18.0825	17.7207	NaN	15.9326	NaN	17.2533	NaN	15.9638	16.3774
Apolipoprotein M	O95445	APOM	182847	18.9251	19.7865	18.948	19.7193	19.8575	18.2051	18.338	20.0156	19.2688	18.8512	19.0871	19.3811	18.7963	19.9882	18.5358	21.2419	19.1427	18.9552	19.0715	20.5069	19.6964	19.8612	19.5397	19.7547	19.4481	19.79	20.2764	19.4231	19.2598	19.3855	20.1079	19.8297	19.113	19.6056	19.587	21.5451	18.6936	19.0168	19.6409	19.5852	20.3538	19.5584	20.0292	19.0645	20.9742	19.9314
A disintegrin and metalloproteinase with thrombospondin motifs 2	O95450	ADAMTS2	155012	15.5365	15.2889	14.8947	15.3933	16.057	16.2374	15.1319	15.7271	16.15	15.8956	15.4699	15.4545	NaN	16.1468	15.9863	15.877	15.6263	16.3196	15.8695	16.0001	NaN	NaN	16.2266	16.1975	15.43	15.6104	15.9974	15.505	14.7765	15.0009	15.357	NaN	NaN	NaN	15.813	16.1835	15.7958	15.7995	15.4747	16.3777	NaN	15.9873	15.8709	16.3713	15.8585	16.2296
Phospholipid-transporting ATPase ABCA1	O95477	ABCA1	NaN	NaN	17.7975	NaN	NaN	NaN	NaN	NaN	NaN	NaN	NaN	NaN	NaN	16.36	18.1183	NaN	NaN	NaN	NaN	NaN	NaN	NaN	NaN	NaN	NaN	18.7635	NaN	NaN	NaN	17.7332	NaN	NaN	NaN	NaN	NaN	NaN	NaN	NaN	NaN	NaN	NaN	NaN	NaN	NaN	19.0011	NaN	NaN
Adhesion G protein-coupled receptor L2	O95490	ADGRL2	165264	16.2836	16.3622	16.4385	15.0308	16.0315	15.8639	16.4271	16.1947	15.5958	15.8238	15.3735	15.7766	13.8359	15.3574	16.4813	15.0433	16.3863	17.1741	16.3488	16.412	16.6379	16.4243	16.4932	18.0228	16.0893	16.3176	16.2735	16.679	16.5934	16.6085	16.5068	16.4068	16.4744	17.469	17.4244	16.6203	16.7991	17.0369	16.8422	16.696	16.9467	16.3283	16.961	17.029	17.5588	17.2288
Pantetheinase	O95497	VNN1	160627	13.6918	16.0292	15.4064	17.0366	16.9046	15.7867	15.023	16.0176	15.8742	16.2796	14.0459	16.0953	NaN	15.6877	14.2251	16.3409	16.167	16.038	NaN	16.3596	NaN	NaN	NaN	NaN	15.6108	NaN	15.5634	15.4653	15.0758	NaN	NaN	15.6785	12.8549	13.6289	15.7131	16.9499	15.9439	14.9538	NaN	NaN	16.2027	15.2984	16.5792	NaN	NaN	14.6325
Neuronal pentraxin receptor	O95502	NPTXR	217995	21.6497	21.1143	21.4775	21.2877	21.9637	22.1825	21.9171	21.5356	21.0493	21.2535	21.4425	21.928	19.9316	21.1825	22.002	21.4972	21.8307	21.654	22.0224	21.6584	22.0258	22.2302	22.44	22.239	22.0918	21.6096	22.0325	22.0393	21.8987	21.9566	21.3538	22.0088	22.2989	22.2905	21.8576	21.5823	22.5117	22.0054	21.5638	21.8689	21.7056	21.6364	21.8913	21.5685	21.1015	21.9423
Persulfide dioxygenase ETHE1, mitochondrial	O95571	ETHE1	NaN	NaN	NaN	NaN	NaN	NaN	NaN	NaN	NaN	NaN	NaN	NaN	NaN	NaN	NaN	NaN	NaN	NaN	NaN	NaN	NaN	NaN	NaN	NaN	NaN	NaN	NaN	NaN	NaN	NaN	NaN	17.9606	NaN	NaN	NaN	NaN	NaN	NaN	NaN	NaN	NaN	NaN	NaN	NaN	NaN	NaN	NaN
Fatty acid CoA ligase Acsl3	O95573	ACSL3	NaN	NaN	NaN	NaN	NaN	NaN	NaN	NaN	NaN	NaN	NaN	NaN	NaN	NaN	NaN	NaN	NaN	NaN	NaN	NaN	NaN	NaN	NaN	NaN	NaN	NaN	NaN	NaN	NaN	NaN	NaN	17.9981	NaN	NaN	NaN	NaN	NaN	NaN	NaN	NaN	NaN	NaN	NaN	NaN	NaN	NaN	NaN
Follistatin-related protein 3	O95633	FSTL3	169936	17.24	17.2665	16.8791	17.0473	17.2295	16.9684	17.4158	17.53	16.6859	17.1562	17.48	16.6643	14.971	17.0039	17.0657	16.2268	17.1041	15.6833	16.9522	16.8115	16.8616	15.847	16.307	16.3538	16.772	16.9148	16.8592	16.9386	16.8601	16.3155	16.3615	16.4029	17.0353	16.7264	17.1356	17.0362	16.4474	16.0611	16.9485	16.6752	16.9563	16.3887	16.2416	16.6264	16.0636	16.5888
Keratin, type II cytoskeletal 75	O95678	KRT75	NaN	NaN	NaN	NaN	NaN	NaN	NaN	NaN	15.7416	NaN	NaN	NaN	NaN	15.6303	NaN	NaN	NaN	NaN	NaN	NaN	15.8727	NaN	15.8304	NaN	NaN	NaN	15.1269	NaN	NaN	16.7904	17.0065	19.1005	NaN	17.7262	17.995	NaN	NaN	NaN	18.9686	16.5909	NaN	16.2472	15.3582	15.76	NaN	19.3435	NaN
Lymphocyte antigen 86	O95711	LY86	155137	16.5136	16.6073	15.9537	16.7397	16.5557	15.7112	16.3499	16.4449	17.1318	16.9807	16.7024	17.3027	NaN	16.6606	16.5026	16.6346	16.815	16.0927	17.5277	17.6183	17.6563	17.2991	17.9742	17.3287	18.3443	16.4226	17.8202	15.0075	14.9469	16.9539	NaN	NaN	14.6553	15.5589	15.4201	15.9572	16.7146	16.3451	16.1588	15.4561	15.9793	16.1978	15.8658	16.6844	15.4467	15.0731
Putative postmeiotic segregation increased 2-like protein 2	O95744	PMS2P2	17556	17.0213	18.1172	17.6114	17.9379	17.326	NaN	16.557	17.4082	NaN	17.5796	15.5185	17.6401	16.0064	18.3139	NaN	19.0694	16.262	17.7685	17.578	17.7772	NaN	17.7319	17.4873	NaN	18.077	17.4371	18.027	NaN	NaN	16.7557	NaN	17.9356	16.6493	NaN	NaN	18.8563	NaN	NaN	NaN	NaN	18.4352	NaN	NaN	NaN	18.9505	17.7756
Serine/threonine-protein kinase OSR1	O95747	OXSR1	NaN	NaN	NaN	NaN	NaN	NaN	NaN	NaN	NaN	NaN	NaN	NaN	NaN	NaN	NaN	NaN	NaN	NaN	NaN	NaN	NaN	NaN	NaN	15.559	16.7456	NaN	NaN	NaN	NaN	NaN	NaN	16.4261	14.1417	NaN	NaN	NaN	NaN	NaN	NaN	NaN	NaN	NaN	NaN	NaN	NaN	NaN	NaN
Angiopoietin-related protein 1	O95841	ANGPTL1	148959	15.6772	NaN	14.6966	14.0357	14.8314	14.9368	14.2703	14.5018	14.0147	15.0091	14.8222	14.7686	NaN	15.1554	15.0544	NaN	15.082	NaN	15.4945	14.0638	NaN	NaN	NaN	NaN	14.5932	NaN	NaN	14.5837	15.4624	15.4056	NaN	14.1535	15.1819	15.5366	15.1494	15.3299	14.8568	14.8296	15.8218	15.6476	NaN	15.7729	14.7934	15.9612	NaN	15.3107
N(G),N(G)-dimethylarginine dimethylaminohydrolase 2	O95865	DDAH2	140989	14.3151	NaN	NaN	NaN	NaN	NaN	11.9772	NaN	NaN	NaN	NaN	NaN	15.8444	NaN	13.8329	NaN	NaN	15.2108	15.3248	16.205	15.0447	15.7609	15.7418	16.2519	16.1357	15.4519	15.8803	14.608	14.8067	NaN	15.3912	NaN	NaN	15.411	15.6193	NaN	14.9757	15.4871	15.9753	15.0154	NaN	14.4545	14.6676	15.9894	NaN	15.9678
Lymphocyte antigen 6 complex locus protein G6c	O95867	LY6G6C	NaN	NaN	NaN	NaN	NaN	NaN	NaN	NaN	NaN	NaN	NaN	NaN	NaN	17.1934	NaN	NaN	NaN	NaN	NaN	14.8988	NaN	16.0513	NaN	16.2754	15.9896	16.9445	NaN	NaN	NaN	16.1112	15.3908	17.1258	NaN	NaN	15.3646	17.3868	NaN	NaN	15.7902	NaN	14.8823	NaN	NaN	NaN	NaN	NaN	NaN
Noelin-2	K7EIS8;O95897	OLFM2	163828	16.4286	16.2511	16.6035	16.4278	16.051	16.3348	16.3125	15.6921	16.1261	16.1412	16.0453	16.2827	16.7364	16.0043	16.3269	16.3287	16.1235	17.2482	16.7845	17.0505	16.8121	17.4961	16.9673	17.0609	18.0405	16.7703	17.9657	16.5259	15.8592	17.0536	16.4021	15.6308	16.1405	17.0313	16.7466	16.6242	16.7217	16.5858	16.9665	16.6827	NaN	16.9613	16.3466	17.418	17.2106	17.5686
Integrin beta-like protein 1	O95965	ITGBL1	173956	16.7582	17.2229	16.9744	17.2657	17.5308	17.5202	17.2759	17.0528	17.0024	17.3116	16.998	17.0936	16.0379	17.0957	17.4668	17.1692	16.9726	16.6446	16.9586	16.7012	16.2927	17.1417	15.197	16.6262	16.8398	17.1428	16.3608	16.8967	16.9457	16.3509	16.8866	16.7771	16.7156	16.8829	16.9327	16.7657	16.5684	16.8162	16.8885	16.5776	17.1183	16.9795	16.7048	17.0974	15.9232	17.1489
EGF-containing fibulin-like extracellular matrix protein 2	O95967	EFEMP2	183425	18.7551	18.5561	18.6826	17.953	18.1085	18.2745	18.2316	18.0266	18.1311	18.1706	17.7608	17.2699	17.8528	18.3158	18.2884	17.9188	18.0995	17.4977	18.1955	18.0232	18.0358	17.1753	17.3562	17.1242	17.8078	18.1585	17.7595	18.1889	18.0464	17.9718	17.8123	17.9759	18.1332	17.7818	18.205	17.842	17.6782	17.5897	17.9482	17.8736	17.9135	17.7043	17.8306	18.2643	17.3058	18.0705
Secretoglobin family 1D member 1	O95968	SCGB1D1	NaN	NaN	NaN	NaN	NaN	NaN	NaN	NaN	NaN	NaN	NaN	NaN	NaN	NaN	NaN	NaN	NaN	NaN	NaN	NaN	NaN	NaN	NaN	NaN	NaN	NaN	NaN	NaN	NaN	NaN	NaN	NaN	NaN	NaN	NaN	NaN	NaN	NaN	NaN	NaN	NaN	NaN	NaN	NaN	NaN	NaN	NaN
Secretoglobin family 1D member 2	O95969	SCGB1D2	NaN	NaN	14.4312	12.8222	13.151	NaN	NaN	NaN	15.7183	NaN	13.5527	14.1741	NaN	16.7691	15.0015	14.5278	NaN	14.1813	14.2779	15.2172	16.16	15.689	16.3552	16.1022	18.1343	16.6546	15.8212	15.3716	15.931	16.6538	16.1039	15.2498	15.1902	16.1314	15.718	14.7746	15.9593	14.8873	15.2671	15.7918	15.0053	15.22	14.8107	15.6896	15.0673	16.1119	15.2159
Reversion-inducing cysteine-rich protein with Kazal motifs	O95980	RECK	185193	18.9568	18.1854	18.5855	18.8637	19.199	17.9336	18.5634	18.3972	18.9724	18.9346	18.7749	19.0202	17.6824	18.8378	18.6573	19.3895	18.3608	19.2939	18.139	18.6403	17.1788	18.0504	18.3654	18.9642	NaN	18.2766	17.4639	18.2776	18.4557	18.2036	18.2471	18.5049	18.3784	18.0524	19.1902	19.3005	18.0044	17.2025	18.8315	19.0351	18.5864	18.1695	18.5308	18.4387	18.3884	18.24
Interleukin-18-binding protein	O95998	IL18BP	174337	18.0637	17.1891	17.8472	17.1653	17.2497	18.1011	17.2924	18.6117	NaN	16.1249	17.2558	17.25	NaN	16.9961	17.9428	NaN	18.1611	18.3888	16.9659	17.7838	NaN	NaN	17.942	17.7617	NaN	17.5903	NaN	18.2483	18.6244	18.8731	16.0655	18.2954	18.9801	18.933	18.8301	17.9066	18.7421	18.3983	19.1246	19.0013	18.7986	18.6574	18.6843	18.716	17.3326	18.7373
NADH dehydrogenase [ubiquinone] 1 beta subcomplex subunit 10	O96000	NDUFB10	NaN	NaN	NaN	NaN	NaN	NaN	NaN	NaN	NaN	NaN	NaN	NaN	NaN	NaN	NaN	NaN	NaN	NaN	NaN	NaN	NaN	NaN	NaN	NaN	NaN	NaN	NaN	NaN	NaN	14.4346	NaN	17.2678	NaN	NaN	NaN	NaN	NaN	NaN	NaN	NaN	NaN	NaN	13.0427	NaN	NaN	NaN	NaN
Cytochrome b5	P00167	CYB5A	NaN	NaN	NaN	NaN	NaN	NaN	NaN	NaN	NaN	NaN	NaN	NaN	NaN	NaN	NaN	NaN	NaN	NaN	NaN	NaN	NaN	NaN	NaN	NaN	NaN	NaN	NaN	15.33	NaN	16.2273	NaN	17.4857	NaN	NaN	17.0893	NaN	NaN	NaN	NaN	NaN	NaN	NaN	NaN	NaN	NaN	17.7699	NaN
All-trans-retinol dehydrogenase [NAD(+)] ADH1B	P00325	ADH1B	NaN	NaN	11.9469	NaN	NaN	14.2723	NaN	NaN	NaN	13.0567	NaN	NaN	NaN	NaN	NaN	13.4921	NaN	13.3315	NaN	NaN	NaN	NaN	NaN	14.817	NaN	NaN	14.7927	NaN	NaN	15.0747	NaN	NaN	NaN	NaN	NaN	NaN	NaN	NaN	NaN	NaN	NaN	NaN	15.2406	NaN	16.0475	NaN	NaN
L-lactate dehydrogenase A chain	P00338	LDHA	172303	17.7027	17.9979	17.8519	17.9593	17.3209	17.8688	17.8204	18.2075	18.1083	17.8011	17.6429	17.6224	18.7412	17.7658	17.9833	17.3768	17.8498	18.3769	18.6039	18.5784	18.4476	18.9625	18.3974	18.834	18.5476	18.1704	18.717	18.4395	18.635	18.0569	22.2155	18.6293	18.2963	18.6213	18.6319	18.7146	18.8351	18.7877	18.46	18.3533	18.0416	18.6869	18.1911	18.7513	18.2538	18.3099
Aldehyde dehydrogenase 1A1	P00352	ALDH1A1	NaN	NaN	NaN	NaN	NaN	14.573	NaN	14.3677	NaN	14.9914	NaN	NaN	NaN	NaN	13.8622	NaN	NaN	14.02	NaN	15.2803	NaN	NaN	NaN	NaN	NaN	NaN	NaN	NaN	NaN	NaN	NaN	14.7987	NaN	NaN	NaN	NaN	NaN	NaN	NaN	NaN	NaN	NaN	NaN	NaN	NaN	NaN	NaN
Glutamate dehydrogenase 1, mitochondrial	P00367;P49448	GLUD1	NaN	NaN	NaN	NaN	NaN	NaN	NaN	NaN	NaN	NaN	NaN	NaN	NaN	NaN	NaN	NaN	NaN	NaN	NaN	NaN	NaN	NaN	NaN	NaN	NaN	NaN	NaN	NaN	NaN	NaN	NaN	17.8987	NaN	NaN	16.6503	NaN	NaN	16.1742	NaN	NaN	NaN	NaN	NaN	NaN	NaN	NaN	NaN
NADH-cytochrome b5 reductase 3	P00387	CYB5R3	202989	21.1079	20.9672	20.3101	20.953	21.0156	19.7141	19.4835	20.1704	19.9239	20.2185	19.6169	19.682	18.1715	21.3699	19.2721	21.4775	19.7043	19.7528	19.1937	20.5069	19.5029	19.3726	18.8964	18.8569	20.1581	18.1245	19.3686	19.5178	18.3225	19.6402	17.8232	19.5735	18.3784	NaN	18.6125	20.2419	18.2103	18.4123	18.5586	18.8838	20.2989	19.2603	19.344	18.8687	20.1946	19.7773
Glutathione reductase, mitochondrial	P00390	GSR	162544	16.6279	16.9603	16.3713	16.8124	16.5853	16.7909	17.0119	17.0054	16.3406	16.5403	16.8126	16.7999	16.5408	16.4574	16.5495	16.9006	16.7798	16.8538	17.0929	17.4165	17.3959	17.2571	17.1765	17.6407	17.1135	16.8964	17.2539	16.8817	16.7542	17.0432	17.7465	17.1407	16.9187	17.3645	17.096	16.2909	17.0243	17.2703	17.3481	16.7595	16.5791	17.0726	16.942	17.1092	16.9549	16.9341
Cytochrome c oxidase subunit 2	P00403	MT-CO2	NaN	NaN	NaN	NaN	NaN	NaN	NaN	NaN	NaN	NaN	NaN	NaN	NaN	NaN	NaN	NaN	NaN	NaN	NaN	NaN	NaN	NaN	NaN	NaN	14.3668	NaN	NaN	NaN	NaN	16.819	NaN	20.9951	NaN	NaN	NaN	16.428	NaN	16.3458	NaN	NaN	NaN	NaN	NaN	NaN	NaN	NaN	NaN
Superoxide dismutase [Cu-Zn]	P00441	SOD1	212185	20.9024	20.9742	21.3266	21.0156	20.5356	20.7955	21.2302	21.0756	19.6489	20.4775	20.7876	20.5638	17.338	20.2419	20.9316	19.8784	20.6453	20.9812	21.502	21.502	21.6453	21.7634	21.502	21.8073	21.2877	20.85	21.2707	21.4576	21.654	21.6186	21.4626	21.8727	21.8423	21.3857	21.2821	21.1269	21.9672	21.6929	21.3752	21.3321	21.3156	21.4526	21.3376	21.3805	20.7389	21.1457
Ceruloplasmin	P00450	CP	221519	22.9725	23.0156	22.5165	23.2535	23.0658	22.2332	22.5189	22.7451	23.0292	22.3645	23.2679	23.0641	21.4118	22.6929	22.3321	23.632	22.8171	22.5708	22.4375	23.3645	23.4551	22.9795	22.417	22.6497	22.4996	22.7098	23.0983	22.5333	22.6029	23.2961	23.0789	23.0951	22.2821	22.5117	22.2679	23.391	22.6342	21.743	22.4451	22.632	22.7796	22.1426	22.6409	22.7533	22.8913	22.3156
Coagulation factor XIII A chain	P00488	F13A1	NaN	14.7929	NaN	NaN	14.0943	15.2398	14.5993	14.4374	15.3213	14.8089	14.3625	15.0227	14.9573	15.7249	15.6898	14.1498	16.7573	13.9015	16.0016	15.2376	15.8011	15.5714	15.6283	15.4326	NaN	15.1147	15.6616	15.7398	15.6481	15.2484	15.2948	15.8938	15.7227	14.7438	15.4985	15.9637	15.4717	15.2432	15.4435	15.8191	15.3766	15.3219	15.0662	NaN	15.785	16.0925	14.9571
Purine nucleoside phosphorylase	P00491	PNP	159694	NaN	NaN	NaN	NaN	14.8613	14.3544	NaN	14.6447	14.3263	NaN	14.9089	14.3653	16.9246	NaN	14.8472	15.4541	12.478	15.6905	15.8243	16.5109	16.4291	15.8293	16.0192	16.5095	17.1062	15.6485	15.9389	16.7458	16.1187	15.9953	17.9893	15.7449	15.185	16.1094	16.6083	16.4097	16.4879	16.1589	16.449	15.4983	16.6002	NaN	15.8944	16.0447	17.1624	15.466
Hypoxanthine-guanine phosphoribosyltransferase	P00492	HPRT1	166063	16.3436	16.7342	16.6611	16.2291	16.7361	17.059	17.1821	16.8287	16.6551	16.8279	16.3338	16.9612	17.066	16.5042	16.6837	16.6086	16.8026	16.6674	16.8673	16.6815	16.1646	16.2689	16.9398	16.947	17.2873	16.3734	16.895	16.5948	16.7324	16.724	18.6249	17.0057	16.8031	17.001	16.8176	16.8965	17.0379	17.1765	16.848	16.7828	16.7905	17.1497	16.716	17.0995	17.138	16.8536
Aspartate aminotransferase, mitochondrial	P00505	GOT2	182279	17.8748	17.7521	18.0529	17.2508	17.6632	17.7784	17.5483	17.2402	17.3825	17.338	17.2709	17.2761	17.3177	17.2306	17.4564	17.2181	17.652	17.4211	17.4958	17.0546	17.5018	18.0641	16.9344	17.4277	18.1697	17.4361	18.0259	17.2015	17.0629	17.1066	18.8467	16.973	16.9901	17.5498	17.8119	16.6776	17.3922	17.7604	17.56	17.4829	17.8557	17.5596	17.1382	17.3611	17.0597	17.6612
Epidermal growth factor receptor	P00533	EGFR	168956	16.0645	16.284	16.6913	16.3714	16.1872	16.4991	16.2346	15.9746	15.9999	16.1609	16.1744	16.4888	16.0256	15.9715	16.5251	16.1602	16.3979	16.2725	16.1683	15.936	16.4428	15.556	16.2615	16.707	15.8984	15.9032	16.3075	15.9737	15.6195	16.3272	16.7262	16.0088	16.3276	15.9962	16.033	15.8703	16.0972	15.9831	15.8861	16.0667	16.5762	16.0664	16.0642	15.9204	16.4255	16.479
Phosphoglycerate kinase 1	P00558	PGK1	16732	17.0486	17.1276	17.1884	17.1793	16.956	17.1778	17.2416	17.5372	17.5637	17.1324	17.4958	16.784	18.7097	17.0202	17.1131	16.9744	17.1083	17.0438	17.5177	17.526	17.3254	17.7502	17.1484	17.4935	17.3099	17.3922	17.2924	17.5167	17.9154	17.1547	20.7955	17.6341	17.0763	17.5907	17.6107	17.5128	17.6012	17.629	17.466	17.3819	17.244	17.3853	17.2925	17.2071	17.2205	17.0481
Adenylate kinase isoenzyme 1	P00568	AK1	NaN	NaN	NaN	NaN	NaN	NaN	NaN	NaN	15.0965	15.0708	14.3453	14.5469	NaN	NaN	15.7387	15.4023	14.8242	14.9743	NaN	16.2559	15.6866	15.6536	16.3518	15.977	17.1003	NaN	15.5422	NaN	16.0348	16.6655	16.4661	17.4874	15.8165	15.0651	16.7972	16.437	16.0292	15.6321	16.2576	16.6478	15.5186	17.2046	15.2771	17.0552	NaN	16.9813	NaN
Prothrombin	P00734	F2	209601	21.6886	21.8538	21.1457	21.7013	21.3805	20.7389	20.8651	21.5498	21.7348	21.3805	21.3266	21.5545	21.6186	22.5545	20.5069	22.3988	21.1015	20.6096	20.4067	21.3752	20.9672	20.7471	19.6244	20.1946	21.0224	21.0625	21.4375	20.8191	20.2989	21.2877	21.3805	21.3211	20.654	21.0088	20.9098	22.1488	20.8034	20.3857	20.8727	21.0493	21.265	20.9171	20.9951	20.9243	21.417	20.8727
Complement C1r subcomponent	P00736	C1R	205356	20.9171	21.0625	20.5638	20.8191	20.5261	20.6364	20.7715	20.5823	20.2989	20.7471	20.8576	20.7389	19.542	20.7796	20.8727	21.3376	20.7389	20.5451	20.8269	20.8113	20.8269	20.5356	20.895	20.2877	20.714	21.1206	20.8191	21.1079	21.4676	21.1143	20.8651	21.1332	21.2933	20.7715	20.8113	20.9742	20.9098	20.8651	21.002	20.8346	20.9951	20.7876	20.7955	21.1332	20.7223	20.9742
Haptoglobin	P00738	HP	239672	26.0359	25.7619	24.1946	23.6971	26.1565	25.6971	25.2207	23.867	24.6971	24.3376	24.9933	24.1642	20.9742	26.0975	22.4825	27.509	24.5345	23.7182	23.8385	26.4707	25.7543	24.9495	22.9024	24.3031	24.2021	24.8528	26.2077	24.7846	25.7024	25.4892	25.8457	25.1527	22.8727	26.1757	25.1604	27.2535	26.632	24.6595	25.48	23.7796	25.1135	25.5522	22.0393	23.867	26.6595	25.4923
Haptoglobin-related protein	P00739	HPR	157175	17.6006	17.5005	16.7904	18.0517	18.3609	16.6619	16.7714	17.9838	17.4219	16.0588	16.4746	17.2552	14.898	17.9931	14.8461	20.4067	16.5337	16.8523	16.8196	18.1076	17.1009	16.1684	16.5958	16.4366	16.5763	17.7565	18.2958	16.7026	16.9806	17.0671	17.5201	15.8591	16.2616	17.0505	16.8862	19.1087	17.4656	15.6847	17.0269	16.7728	17.0204	16.3131	16.2425	16.0549	18.6566	17.5768
Coagulation factor IX	P00740	F9	173404	17.4783	18.0454	17.1467	17.9549	17.3625	17.6275	17.6946	18.1605	18.406	17.9672	18.0923	17.9974	17.8436	18.6829	16.9597	19.1642	17.9208	17.4059	17.4927	17.9188	17.7279	17.5054	16.6601	16.8495	17.2285	17.7411	17.8933	17.5694	16.9569	17.5973	17.4303	17.4974	16.4651	17.5102	17.5037	18.2267	17.1869	16.9575	17.23	17.347	17.6011	17.5421	17.9152	17.3687	17.9122	17.4792
Coagulation factor X	P00742	F10	196946	19.6873	20.1581	19.5298	20.5069	20.2877	19.9882	19.9061	20.6714	19.8965	20.2419	20.2419	20.002	20.9812	21.4923	19.6571	20.7796	19.7069	19.5627	19.5908	19.8667	20.1079	19.5587	19.3421	19.3959	19.7132	19.7858	20.1581	20.2066	19.4532	20.1332	19.9601	20.0426	19.3268	19.883	19.1628	20.4775	19.7223	19.4045	19.7517	19.811	19.6325	19.8706	19.9316	19.2413	20.0559	19.5717
Complement factor D	P00746	CFD	206186	20.6628	20.0951	20.5451	20.3857	20.7056	20.0426	20.5638	20.6096	20.2302	21.0821	20.8651	20.4476	19.5785	20.7056	20.0951	20.3752	20.2066	20.6276	20.2419	20.4874	19.1517	19.5555	19.2908	19.4824	19.9882	20.5451	20.0951	19.1587	20.1946	19.5441	19.8172	19.9742	19.6907	20.0292	19.7442	20.8876	20.4676	19.7256	19.9882	19.8683	20.343	20.2185	20.2535	20.4476	19.7211	19.4625
Plasminogen	P00747	PLG	212125	21.8651	22.2621	21.2302	22.1015	21.8987	20.6453	21.0224	22.1795	21.8651	21.7512	21.8034	22.0054	21.7512	22.3239	20.8802	23.0309	21.5915	20.417	21.1946	21.7553	20.9459	20.5915	20.1704	20.3645	21.0088	21.8269	21.8113	21.1825	20.9098	21.5498	21.7715	21.7675	21.0691	20.9672	21.1642	22.9043	21.2006	20.4972	21.1642	21.0088	21.265	21.0359	21.1581	21.1206	21.4476	21.2419
Coagulation factor XII	P00748	F12	20265	21.1704	21.3045	20.6886	20.6364	21.2066	19.6631	19.6157	21.4375	21.2593	20.5731	20.7876	20.9024	20.2302	20.9951	19.6606	22.1426	20.4874	19.0716	20.2877	20.6886	20.265	19.6325	19.4094	19.2496	18.8475	21.1206	20.5823	20.2066	20.0559	20.8802	20.9459	21.1015	20.6276	20.1079	20.1079	21.6231	20.4676	19.8811	20.6096	20.1206	20.654	20.7634	20.3645	20.4576	21.0088	20.6628
Complement factor B	P00751	CFB	218651	22.6649	23.211	21.8839	22.8288	22.6929	21.8152	21.8346	22.5451	22.8932	22.7876	22.9352	22.7634	23.391	22.8054	21.7307	23.3778	22.7655	22.2214	21.6364	22.265	22.5309	21.5356	21.4576	21.7471	21.7389	22.4349	22.2477	22.3073	22.3538	23.1825	22.4701	22.3565	21.9847	21.9985	22.0789	23.0592	22.1976	21.3321	21.8307	21.7995	22.4451	21.9423	22.2707	21.9985	22.5261	21.7915
ATP synthase subunit a	P00846	MT-ATP6	NaN	NaN	NaN	NaN	NaN	NaN	NaN	NaN	NaN	NaN	NaN	NaN	NaN	NaN	NaN	NaN	NaN	NaN	NaN	NaN	NaN	NaN	NaN	NaN	NaN	NaN	NaN	NaN	NaN	NaN	NaN	16.708	NaN	NaN	NaN	NaN	NaN	NaN	NaN	NaN	NaN	NaN	NaN	NaN	NaN	NaN	NaN
Carbonic anhydrase 1	P00915	CA1	150762	NaN	NaN	NaN	17.1951	17.7493	18.5655	13.6626	16.1406	15.0779	16.3366	17.2613	18.3068	14.0641	NaN	16.5926	20.343	NaN	15.6767	21.3211	NaN	16.3762	17.7291	19.328	16.682	NaN	15.3348	16.3541	15.7539	18.0159	15.8575	NaN	17.9855	19.9041	NaN	20.6006	NaN	17.2039	NaN	20.1332	NaN	18.8578	13.9487	15.7919	NaN	NaN	15.6213
Carbonic anhydrase 2	P00918	CA2	171556	NaN	NaN	15.8384	15.3033	16.0044	16.3871	15.4953	NaN	NaN	17.5226	16.3744	16.6783	14.9676	16.3609	NaN	17.9462	15.8652	16.3314	18.9096	15.5924	15.2555	16.4526	17.2647	16.6371	16.8948	15.9058	17.4739	16.7297	17.3742	15.5342	18.4749	16.8509	17.7605	NaN	18.8267	NaN	15.867	NaN	18.1863	NaN	17.2646	NaN	16.8266	NaN	NaN	16.4198
Argininosuccinate synthase	P00966	ASS1	NaN	NaN	NaN	NaN	NaN	NaN	NaN	NaN	NaN	NaN	NaN	NaN	NaN	15.9045	NaN	NaN	NaN	NaN	18.16	17.4972	18.6976	18.5194	18.748	18.0672	18.7228	17.576	18.1386	17.8989	17.9826	18.4746	18.2421	18.0035	18.2957	18.0888	19.0723	18.9776	18.3724	17.5171	18.5798	18.9496	18.075	18.5264	18.0365	18.405	18.5406	18.8848	18.6405
Antithrombin-III	P01008	SERPINC1	227655	23.1348	23.2096	22.6518	23.4041	22.9548	21.9098	22.2273	22.9261	22.7077	22.7035	22.9171	23.0173	23.0275	23.0821	21.9847	23.1441	22.4923	23.3645	22.8633	23.8093	23.3778	23.2199	22.4751	22.9189	23.1946	23.5165	23.4425	23.1079	22.9171	23.4676	23.5522	23.7286	22.7655	23.0999	22.9566	23.9134	22.632	22.3831	23.1238	23.0576	23.48	23.1253	23.4425	23.0426	23.391	23.0037
Alpha-1-antitrypsin	P01009	SERPINA1	26726	27.2445	27.1507	26.515	27.2262	26.965	26.1115	26.4785	26.7645	26.5225	27.0813	27.3239	27.1795	26.5522	26.8264	26.4846	27.0084	26.4441	27.2803	26.5165	27.2714	27.726	27.1604	26.5492	26.5898	27.2445	26.8858	27.141	26.6865	26.4536	27.5826	27.2077	27.1604	26.341	26.8741	26.8385	27.5969	26.632	26.2151	26.726	26.5898	27.217	26.7771	27.0609	27.0296	26.9088	26.5754
Alpha-1-antichymotrypsin	P01011	SERPINA3	240359	24.8528	24.7543	24.5869	24.4923	24.141	23.7695	23.7492	24.6153	24.6209	24.2891	25.1332	24.7945	24.6264	24.4362	23.8385	24.7338	24.417	24.5869	23.867	24.48	25.1332	24.0105	23.2535	23.5638	24.1015	24.391	24.0275	24.002	24.2243	25.3031	24.6811	24.2891	23.9134	24.5105	24.1488	24.5045	23.8576	23.5285	24.0691	24.3975	24.217	24.0359	24.391	24.4362	24.4234	24.3031
Angiotensinogen	P01019	AGT	254707	25.2426	25.0526	25.4831	24.8433	24.3444	24.8288	24.3578	24.4488	24.6971	24.4041	24.6703	24.6209	24.8093	24.2535	24.7645	24.1642	24.7234	24.8336	24.8191	24.9539	24.9134	24.5463	24.7182	24.7389	24.558	24.8433	24.9933	24.8093	24.1642	24.9225	24.7492	24.5105	24.654	24.7077	24.5638	24.7129	24.3376	24.6918	24.5165	25.0567	24.6486	24.8997	24.8093	24.6431	24.3444	24.9977
Alpha-2-macroglobulin	P01023	A2M	243712	24.4488	24.6153	24.2535	24.4298	24.2317	23.7695	24.2535	24.3645	23.8191	24.2243	24.3778	24.3645	23.5869	24.1015	24.1871	26.3118	24.0609	24.0935	24.2607	24.4105	24.275	24.217	24.019	23.9225	24.1719	24.2535	24.2607	24.2607	24.3975	24.3031	24.2243	24.3778	24.2096	24.0359	24.1174	24.9406	24.4362	24.2096	24.3239	24.1946	24.2679	24.2243	24.2096	24.3031	24.217	24.141
Complement C3	P01024	C3	247846	25.1371	25.1488	24.654	25.4202	24.848	24.1795	24.48	24.6486	25.065	25.0359	24.9225	24.976	24.8904	25.3204	24.2961	26.1642	24.7846	24.5696	24.5812	25.0935	24.9933	24.6096	24.3645	24.1871	24.8433	24.558	25.0275	24.4676	24.317	24.8904	24.7389	24.7846	24.3307	24.4105	24.4362	25.6096	24.2821	24.1946	24.4676	24.4738	24.7543	24.1795	24.6431	24.3376	24.7895	24.5345
Complement C5	P01031	C5	188757	19.866	20.1079	19.0171	20.2877	19.7764	18.7647	18.9068	19.6025	20.4067	19.8638	19.5621	19.9601	19.0115	20.3101	18.5754	21.3156	19.3546	19.5257	19.2378	20.3211	20.1946	19.75	19.2062	19.2386	19.6812	19.8515	20.1457	19.5592	19.2499	20.2066	19.7054	19.6457	18.9396	19.7642	19.6094	21.2066	19.247	18.8565	19.7814	19.367	20.0292	19.511	19.8577	19.3021	20.417	19.6396
Metalloproteinase inhibitor 1	P01033	TIMP1	200292	20.6453	20.5356	20.417	20.5915	20.1457	20.5915	20.5451	20.7307	20.1825	20.654	20.8802	20.2535	18.545	20.3962	20.7389	19.7434	20.6096	19.7339	20.6714	20.5915	20.3321	19.3966	19.6315	19.2679	20.3962	20.9171	20.6971	20.7056	21.3484	20.9882	20.8113	21.391	21.2593	20.1581	20.4775	20.7796	20.5823	20.417	20.68	20.3538	20.654	20.5261	20.3101	21.1015	20.1206	20.7715
Cystatin-C	P01034	CST3	277958	28.0137	27.9031	28.203	27.7389	27.6251	27.604	28.019	27.965	27.4073	27.6527	27.5536	27.6663	27.019	27.4938	27.8445	27.2714	27.976	28.1015	27.8564	27.6595	27.4314	27.4707	27.5609	27.6798	27.9259	27.6181	27.5165	27.5463	27.3324	27.5014	27.5389	27.8799	27.632	27.2262	27.5826	27.1984	27.5536	27.5682	27.5536	27.5898	27.1507	27.3992	27.6389	27.726	26.7389	27.6389
Cystatin-S	P01036	CST4	NaN	NaN	NaN	NaN	NaN	NaN	NaN	NaN	NaN	NaN	15.4188	NaN	NaN	NaN	NaN	NaN	NaN	NaN	NaN	NaN	NaN	16.054	NaN	NaN	NaN	NaN	NaN	NaN	14.0009	NaN	NaN	NaN	NaN	NaN	NaN	NaN	NaN	NaN	NaN	NaN	NaN	NaN	NaN	NaN	NaN	NaN	NaN
Cystatin-SN	P01036;P01037;P09228	CST1	149447	NaN	15.2748	14.5686	NaN	NaN	14.0685	15.2702	15.9772	16.3513	16.8031	15.4511	14.8063	15.3515	15.7382	15.275	NaN	15.0653	15.8716	14.7653	16.5847	18.8995	16.4617	19.5771	16.6013	15.4911	13.7366	15.906	15.3551	15.3948	NaN	NaN	15.4972	14.5828	14.9741	NaN	15.7765	16.0466	15.2646	16.1709	16.4954	15.1749	15.2585	15.9838	NaN	NaN	15.6906
Cystatin-A	P01040	CSTA	198436	17.6893	18.315	17.3977	18.308	17.1319	17.1369	18.6184	19.1744	17.5404	18.713	18.5479	18.7039	19.0195	18.3859	17.8157	18.9359	18.5245	20.3752	19.1142	20.2185	20.654	20.3645	20.8423	22.4118	21.417	20.4676	20.002	19.7876	20.8876	19.5883	22.3511	20.1332	20.1206	20.6453	20.2764	19.7029	18.975	20.9459	20.4375	20.1704	19.6839	19.4467	19.9316	20.343	21.1581	19.684
Kininogen-1	P01042	KNG1	220625	22.6757	22.8191	22.2273	23.1363	22.8191	22.0224	22.1363	22.8538	23.0838	22.9985	22.538	22.6843	21.0691	23.0443	21.8385	23.5754	22.4375	22.2477	22.6096	23.5638	23.2288	22.8746	22.3752	22.5592	22.7634	22.9847	23.2821	23.0854	22.7776	23.3511	23.1612	23.2679	22.4874	22.8404	22.7634	23.8858	22.2679	22.1047	22.7451	22.48	23.181	22.6409	22.8595	22.6051	23.417	22.7735
Platelet-derived growth factor subunit B	P01127	PDGFB	191389	18.9798	19.3878	19.0196	19.4219	20.1079	19.9742	20.1704	20.0292	18.4764	19.4541	19.6368	19.9302	15.7215	19.8246	20.2185	19.7476	19.9601	18.4053	19.6471	19.1308	19.5849	19.5904	19.9742	19.3472	19.3489	17.7931	19.2308	19.3988	19.4837	19.3819	18.249	19.1143	19.5049	19.2713	19.4162	18.8979	19.8356	19.503	19.4517	19.5522	19.1585	19.2287	18.8385	19.5045	19.1296	19.2086
Low-density lipoprotein receptor	P01130	LDLR	169352	16.7273	16.458	16.9206	17.1516	16.6257	17.0852	17.4285	16.7085	16.538	17.2773	17.0903	16.8735	13.908	17.2119	16.77	16.0448	16.7429	15.5222	17.6302	17.6505	NaN	NaN	17.2943	17.657	NaN	17.1923	NaN	17.9043	17.2762	17.5869	17.6163	16.9313	17.5714	17.0956	17.7473	16.6067	17.8088	17.6184	17.4928	17.3911	17.4256	17.4595	17.4025	17.654	16.8397	17.18
Oxytocin-neurophysin 1	P01178;P01185	OXT	166388	16.393	16.4655	16.8109	17.1526	16.4908	16.6508	16.4153	16.7701	17.2057	17.005	17.3173	16.0715	NaN	16.046	16.8205	16.3442	17.1814	16.2327	17.3427	17.5141	17.4777	16.4514	17.4504	17.6197	17.2607	17.0786	17.5411	17.4502	17.0316	17.4345	15.6615	17.7449	17.1102	16.7992	16.8956	16.6005	16.8778	16.8353	17.3323	17.5477	17.6535	17.3475	17.1466	17.3586	16.5658	16.897
Proenkephalin-A	P01210	PENK	200951	19.9459	20.2877	21.0156	21.0292	20.9316	20.1206	20.714	21.7182	20.1206	20.5356	20.9316	21.1143	17.3093	20.8802	20.953	20.0559	21.1642	19.9882	20.9171	21.0821	21.2361	21.5498	21.0088	21.3805	21.4576	20.0691	21.9459	20.953	20.7389	21.2185	20.1704	21.5069	21.0886	20.7715	21.0493	20.7553	20.9882	20.7715	21.8307	21.2302	21.4825	20.8876	21.0559	21.3211	20.9812	21.1332
Prolactin	P01236	PRL	144339	14.9837	15.7511	14.6546	14.7342	15.3218	14.9022	15.0492	14.6987	14.4199	15.1309	15.3546	15.5604	14.6846	15.0633	14.8208	15.1107	14.4545	NaN	15.0998	16.0036	15.5463	NaN	14.0972	16.3054	NaN	17.6727	16.1245	14.885	NaN	NaN	16.8429	15.9422	13.9286	15.0139	NaN	15.6658	14.724	NaN	NaN	15.3433	15.639	NaN	NaN	NaN	NaN	NaN
Calcitonin	P01258;P10092	CALCA	149081	14.2613	15.0991	14.8997	15.1221	14.4197	14.6646	15.1825	15.4004	14.8395	14.8761	15.368	14.9966	NaN	14.5827	14.4796	14.7079	15.3102	NaN	15.0141	14.4795	14.1608	15.463	14.6882	14.9746	15.8434	NaN	16.1573	14.2415	14.0825	NaN	NaN	14.7853	14.3237	13.5609	15.0958	15.5129	14.6946	NaN	14.2877	14.5457	14.0463	14.7455	15.2651	14.6623	14.7687	14.4245
VIP peptides	P01282	VIP	14263	14.3533	NaN	NaN	NaN	13.7212	14.9396	NaN	NaN	NaN	NaN	NaN	NaN	NaN	NaN	NaN	NaN	13.4778	NaN	15.6587	NaN	15.7958	15.4618	14.2059	15.4654	14.1971	NaN	15.0697	14.639	15.2283	15.0288	NaN	NaN	14.8303	14.9309	NaN	NaN	16.0386	14.9014	15.3972	14.9487	14.698	14.4886	14.7621	14.0471	NaN	15.0357
Pro-neuropeptide Y	P01303	NPY	166631	16.5283	16.2548	16.4853	16.5002	17.271	16.874	17.2986	17.7204	17.5742	17.6558	17.8171	18.2728	NaN	17.3849	17.8199	17.8215	17.5674	NaN	17.6504	18.2829	17.7551	18.447	18.6007	18.519	19.3796	NaN	19.1754	17.5643	17.669	18.9751	NaN	18.3304	18.1533	17.7903	17.1715	17.8696	18.5516	17.8288	17.6526	18.0184	17.7407	16.9712	16.9053	17.5465	NaN	17.4077
Insulin-like growth factor II	P01344	IGF2	204676	20.68	20.3752	20.6971	21.2877	21.2361	20.7796	21.2125	21.0088	20.2302	21.0756	21.1519	20.7307	17.4285	20.8876	20.7389	20.3962	21.2535	18.8439	21.0359	21.3211	21.0559	19.7248	19.8956	19.9242	21.3211	19.7301	21.2989	20.7471	20.4676	20.6186	19.9289	20.4676	20.7876	19.4376	20.1704	20.4874	20.2419	18.9433	19.7485	19.7586	20.0559	19.486	19.3341	20.3752	19.3254	19.6182
Immunoglobulin J chain	P01591	JCHAIN	18999	19.6769	18.9976	18.5504	19.0668	19.3223	18.2227	19.1376	19.7145	19.1674	20.343	19.2819	20.3962	17.4794	19.9882	18.9581	23.0951	18.7322	19.2712	19.1432	19.2858	19.6626	20.9742	19.0882	19.3177	20.1079	17.5423	19.7614	18.9977	20.5731	19.2555	19.7201	21.7265	19.4592	19.4266	19.7534	21.3484	19.0439	18.9602	20.5731	18.5696	19.2999	19.63	20.2302	20.1079	20.1079	18.8742
Immunoglobulin kappa variable 1D-33	P01593;P01594	IGKV1-33;IGKV1D-33	188997	19.2704	20.2877	19.6307	20.0426	20.0292	17.5955	19.6122	20.1079	20.1581	20.2066	19.9882	19.7568	17.1079	19.7761	20.3211	20.85	19.4705	19.1866	19.4475	20.1825	21.3156	20.6186	19.4405	20.8346	19.6438	19.7914	20.3211	19.8914	20.3645	21.265	19.0655	20.2185	19.6093	19.1303	20.0691	20.1206	19.4827	18.7984	19.7053	18.7467	19.4545	19.2103	19.7195	20.6714	20.3101	19.7428
Immunoglobulin kappa variable 1-39	P01597;P04432	IGKV1-39;IGKV1D-39	171045	17.1693	16.5725	17.7082	16.9978	17.0834	NaN	16.9457	16.821	16.2733	17.2235	16.5673	16.5639	15.9637	17.7179	16.4654	18.1067	16.1296	16.3101	16.5994	16.3707	17.0704	15.9408	NaN	NaN	NaN	16.2883	NaN	16.6444	16.4478	18.2329	16.5295	16.8768	16.2096	16.4058	17.3777	17.9359	16.0249	16.5238	17.1868	16.6795	17.274	16.3108	17.1202	17.5206	17.5394	17.1573
Immunoglobulin kappa variable 1-17	P01599	IGKV1-17	187293	18.2043	19.0263	18.2791	18.3571	18.415	17.2299	17.9949	18.2648	18.5045	18.6764	18.002	18.8161	16.7051	18.9999	18.4717	19.9459	18.654	17.7631	17.7569	18.1784	18.7561	18.6531	17.4387	16.7479	18.0629	18.0713	19.4066	17.9037	18.6784	19.2521	19.1172	19.4182	18.9216	17.6682	18.4319	19.2065	18.2919	17.4917	19.6149	18.0302	18.3838	18.1253	18.9553	19.2763	18.3901	18.3627
Immunoglobulin kappa variable 1D-16	P01601	IGKV1D-16	NaN	NaN	NaN	NaN	18.3125	NaN	NaN	18.1142	18.8323	17.4771	17.9578	NaN	18.7469	16.169	NaN	18.6173	17.6297	NaN	NaN	17.0263	18.6845	17.8552	17.3483	16.6946	NaN	16.7605	17.1749	NaN	16.7059	16.7025	18.0676	16.3617	NaN	16.1901	17.9497	17.4182	NaN	NaN	NaN	NaN	NaN	NaN	NaN	17.5358	NaN	NaN	NaN
Immunoglobulin kappa variable 1-5	P01602	IGKV1-5	20654	20.953	20.654	20.5165	20.5261	20.4676	19.2643	20.2302	20.5451	19.5774	20.7553	20.1704	20.4972	19.0387	22.9495	20.6006	21.8073	20.3538	20.0292	19.6027	19.7151	20.2419	20.2764	19.3844	19.3603	20.343	19.9742	21.0559	19.871	19.9882	21.1765	20.2419	20.9098	20.0156	20.0292	20.5451	21.0359	19.9074	19.1771	20.2989	19.9316	20.3752	20.5451	20.5069	20.1079	20.5165	20.2066
Immunoglobulin kappa variable 3-20	P01619	IGKV3-20	23848	24.1795	23.9847	24.317	24.2891	24.3307	22.7995	23.9495	24.2021	23.7796	24.654	24.1565	24.1642	21.9316	24.6209	23.632	25.7895	24.1871	23.9225	22.9495	23.6757	23.5045	23.9406	22.0156	21.5961	23.9847	23.3645	24.239	23.4676	23.7077	24.1795	24.002	23.9584	22.8783	24.019	24.0275	25.0732	23.654	22.9968	24.4362	23.3511	23.848	23.9406	24.0691	24.3307	24.1015	23.4551
Immunoglobulin lambda variable 1-44	P01699	IGLV1-44	NaN	NaN	NaN	NaN	NaN	NaN	NaN	NaN	NaN	NaN	NaN	NaN	NaN	NaN	NaN	NaN	NaN	NaN	NaN	NaN	NaN	NaN	NaN	17.0253	NaN	NaN	NaN	NaN	NaN	NaN	NaN	NaN	NaN	17.2489	NaN	NaN	NaN	NaN	NaN	NaN	NaN	NaN	NaN	NaN	NaN	NaN	NaN
Immunoglobulin lambda variable 1-47	P01700	IGLV1-47	200559	20.9098	20.265	20.1825	20.1206	19.596	19.3719	20.5069	20.1332	20.5261	21.5731	20.6276	20.5915	18.3438	20.9388	19.8803	22.7348	20.4273	20.8269	20.4476	20.7796	20.9882	21.2066	19.7896	19.3712	20.8269	20.7056	21.1206	21.0359	21.0426	21.0691	21.4273	21.4375	20.5731	20.7471	20.85	21.9024	20.7307	20.654	20.9812	20.1581	21.3266	20.7553	21.8727	20.953	21.0821	21.1332
Immunoglobulin lambda variable 1-51	P01701	IGLV1-51	184473	19.4701	19.2197	18.8994	20.2764	19.0136	19.7132	19.4684	19.4595	19.9459	20.5261	20.0559	20.3101	16.83	20.1332	19.4739	21.0493	19.5048	20.3538	20.6364	20.6886	21.1269	21.0088	19.9316	19.0082	20.5915	19.0961	21.1642	19.5429	20.002	20.5545	20.1946	20.2066	18.6847	18.6509	18.8218	20.4067	19.7028	18.9825	19.889	18.9691	19.7513	19.2121	19.8559	19.2465	19.6589	19.4124
Immunoglobulin lambda variable 1-40	P01703	IGLV1-40	175965	18.0016	18.1631	18.2353	17.9288	17.7032	17.4433	18.3187	18.416	18.8511	19.5141	19.7128	18.9186	16.9659	18.9797	17.7683	19.8178	17.9875	17.7283	18.1164	18.196	19.2316	19.1883	18.2289	18.0861	17.8269	19.1522	18.2964	18.7826	19.0773	18.8079	18.6933	18.9339	18.3422	19.8994	19.526	19.3931	19.0857	18.352	19.1877	18.7644	19.2914	18.67	19.3822	18.7365	19.7834	17.96
Immunoglobulin lambda variable 2-14	P01704	IGLV2-14	19335	19.4635	NaN	19.2754	15.3555	18.0018	NaN	18.6727	NaN	18.3985	18.2932	15.7144	19.4149	17.5997	15.9855	20.0559	17.561	NaN	NaN	NaN	19.2323	20.6096	17.9588	17.7515	NaN	NaN	19.1555	NaN	NaN	19.527	20.4067	NaN	NaN	17.9154	19.4107	NaN	16.7915	18.2853	NaN	20.2185	NaN	19.5549	18.7122	NaN	18.5396	NaN	19.8255
Immunoglobulin lambda variable 2-23	P01705	IGLV2-23	NaN	NaN	16.5524	17.0998	18.1786	NaN	16.6498	17.4958	NaN	17.3469	18.1613	16.5567	18.4918	NaN	18.4476	17.0257	19.5896	18.693	17.9018	17.0908	18.0272	19.2174	19.2309	18.8012	18.1452	18.763	17.2072	19.6982	NaN	18.1763	18.9985	NaN	17.0399	17.1455	18.2099	NaN	NaN	NaN	NaN	20.6886	NaN	NaN	18.2171	17.8247	18.154	18.7076	18.3952
Immunoglobulin lambda variable 2-11	P01706	IGLV2-11	169875	16.893	18.3225	16.731	18.848	17.2364	15.9419	18.4668	18.1561	17.981	18.7576	17.0706	18.1635	NaN	18.6422	17.2378	19.9459	19.3001	18.876	17.8123	18.8237	20.2989	18.8952	18.2086	17.4219	20.4972	18.5318	18.8099	17.8728	18.01	19.9459	20.2302	19.5331	NaN	18.1909	19.321	19.2507	17.6785	17.9306	19.5576	17.315	19.41	17.9894	18.3793	17.9439	19.1976	18.326
Immunoglobulin lambda variable 2-8	P01706;P01709	IGLV2-8	178961	18.9073	18.8977	18.8434	19.0561	18.6859	17.9126	18.5363	19.099	18.2865	19.4314	18.5388	19.0603	17.0657	19.5898	18.6088	20.5638	18.7017	18.8655	19.1644	19.5461	19.6913	20.1206	19.3876	18.8661	20.0156	17.9507	20.85	18.7794	19.4096	19.2589	19.7229	20.1581	18.6193	18.2625	18.5377	19.771	19.082	17.6722	19.5697	17.6936	18.765	17.8859	19.109	17.975	19.6164	17.2973
Immunoglobulin lambda variable 3-19	P01714	IGLV3-19	187685	19.5893	18.2089	19.2092	19.8946	18.423	17.7936	19.189	19.573	18.2801	19.3918	18.9092	18.8462	18.2194	19.7868	20.895	20.0821	19.7902	19.7351	19.8336	19.3486	20.343	20.2877	19.2432	19.6034	20.2535	19.1619	20.6886	20.5356	19.9277	20.654	20.2302	20.7389	19.5631	19.5354	21.0426	21.265	19.7947	19.6994	20.5545	19.3852	20.1079	19.8041	19.8353	20.4576	20.9601	19.6074
Immunoglobulin lambda variable 3-1	P01715	IGLV3-1	164599	17.4269	15.6775	16.707	16.883	15.809	15.0597	17.0726	16.8818	15.1458	16.8749	16.8039	16.1972	14.3167	16.4687	16.2209	17.6669	15.4181	15.5515	16.7768	17.0102	17.3823	15.5544	16.3919	16.4471	17.0825	16.8175	17.6479	17.1303	17.2709	17.9354	17.133	17.368	17.0304	16.8018	17.2984	17.7654	17.208	17.0222	17.7464	16.2672	17.2174	16.365	16.181	17.8254	17.2757	16.0723
Immunoglobulin lambda variable 3-25	P01717	IGLV3-25	186541	20.3101	19.008	19.6855	20.5451	19.1858	18.3747	20.2185	20.1946	18.6211	20.7715	20.002	19.8911	17.6013	20.5731	19.6657	21.8538	20.2877	20.343	20.7796	19.5331	23.019	20.1206	19.7686	19.101	20.0156	19.8297	20.2764	20.7876	20.1946	23.0071	20.0951	20.2989	19.6853	19.702	20.6453	21.1332	20.0156	19.6424	20.4972	19.6023	20.4576	19.9742	19.9882	19.8759	20.2989	20.1581
Immunoglobulin lambda variable 3-27	P01718	IGLV3-27	17707	17.1444	NaN	17.57	17.9075	NaN	16.3489	18.2763	17.2291	NaN	17.5207	17.0731	17.3899	NaN	16.5971	16.088	18.5491	18.368	NaN	17.522	16.7759	NaN	16.9441	17.482	NaN	17.5628	17.8997	17.315	17.1215	17.1596	17.1357	NaN	17.3471	17.4189	NaN	18.0527	18.181	17.0837	NaN	17.8622	17.2491	18.3164	17.3807	17.2806	17.8404	17.8234	16.9441
Immunoglobulin lambda variable 6-57	P01721	IGLV6-57	161103	17.4006	16.9762	16.3003	16.9727	16.0321	15.3496	16.5292	17.5251	16.5418	17.7449	17.2734	16.7498	NaN	17.9414	17.4246	18.9917	16.9467	16.7786	17.5357	19.6697	17.5854	17.3075	16.7806	15.7185	17.6328	16.4547	17.871	17.3519	17.3117	17.4087	17.1607	17.7369	17.5538	16.97	17.8647	18.7318	17.4546	16.5044	17.5238	16.5154	16.6201	17.126	17.5857	17.3186	17.794	17.7522
Immunoglobulin heavy variable 1-69	P01742	IGHV1-69	202877	21.6231	21.0821	21.1581	20.417	20.7876	20.002	20.714	20.6006	20.9024	22.2214	20.895	21.7756	20.1946	21.4476	20.417	22.0459	21.4775	20.1704	19.7681	21.8689	21.6929	20.265	18.8072	18.6791	20.7223	19.5638	20.5165	20.4676	20.6364	22.0723	20.7307	20.8346	19.8619	20.4476	20.4067	21.9388	20.1825	19.3289	21.0088	20.4576	20.8802	20.1206	20.2066	21.9316	20.7389	20.8113
Immunoglobulin heavy variable 1-46	P01743	IGHV1-46	170065	17.9523	16.4628	17.2125	16.7291	16.5695	15.486	17.1027	16.3632	16.5601	17.3531	17.0645	16.0543	15.5678	17.0546	16.4902	17.4773	16.5723	16.1436	16.7815	17.7317	16.1628	NaN	NaN	NaN	NaN	NaN	NaN	16.0345	16.3102	16.2577	16.7788	16.8468	16.3645	16.5834	16.2924	16.7396	15.6973	NaN	16.3334	NaN	16.5504	NaN	NaN	NaN	NaN	NaN
Immunoglobulin heavy variable 3-23	P01764	IGHV3-23	NaN	NaN	NaN	NaN	NaN	15.2034	NaN	NaN	NaN	14.4388	14.9471	NaN	NaN	NaN	NaN	13.7472	16.3042	14.0918	NaN	NaN	NaN	NaN	NaN	NaN	NaN	NaN	NaN	NaN	NaN	NaN	NaN	NaN	NaN	NaN	NaN	NaN	NaN	NaN	NaN	NaN	NaN	NaN	NaN	NaN	NaN	NaN	NaN
Immunoglobulin heavy variable 3-13	P01766	IGHV3-13	185698	19.8253	18.5513	18.9301	18.4959	18.3345	16.2604	17.8582	18.6153	17.5576	20.0559	18.9122	19.0561	17.9694	18.9468	19.684	20.9388	18.617	16.7886	17.5339	18.7261	18.2329	21.1886	16.715	16.2618	17.6482	17.2901	18.0739	16.6331	17.5661	18.0436	17.6308	21.2243	16.5511	17.4117	17.9465	18.4901	17.7558	15.9025	17.1513	17.3596	18.7951	17.8772	17.4061	17.2487	17.1909	17.5354
Immunoglobulin heavy variable 3-30	A0A0J9YY99;P01768;P01772;P0DP02;P0DP03	IGHV3-30;IGHV3-30-5	202877	20.9672	20.4576	20.5915	20.9812	20.1332	19.9181	20.8576	20.3101	20.2877	21.68	20.4676	20.5261	20.6628	20.8346	20.5823	22.2155	20.5451	20.2877	20.4476	20.9171	20.7307	20.5545	19.3336	19.4574	19.8673	20.0691	20.9459	20.8191	21.0625	21.0691	21.8152	21.3484	20.895	20.9098	21.8073	21.0951	20.9672	20.1946	21.3857	20.2764	21.0426	20.7553	21.1581	21.0951	21.1143	20.6453
Immunoglobulin heavy variable 3-7	P01780	IGHV3-7	216141	21.7512	21.5165	21.0359	21.6714	21.0224	20.2302	20.8876	21.0224	20.9316	21.7389	21.3645	21.8651	20.7876	21.7348	21.2125	22.6209	21.0426	21.6886	21.2302	22.1765	21.8346	22.4701	21.1704	20.6364	22.5731	21.1519	22.2821	21.4874	22.0691	22.3376	22.5285	22.9079	21.6628	21.7098	22.0691	22.6231	21.5309	20.953	22.2792	21.5069	22.3321	21.8727	22.3619	21.714	22.391	21.8839
Immunoglobulin heavy variable 3-9	P01782;P0DP04	IGHV3-9	190471	19.8451	20.2764	19.9882	19.8161	19.5801	17.4548	18.8232	18.6128	19.2253	19.9601	19.4516	19.7639	18.6408	18.5387	19.2063	20.714	18.8601	18.1133	17.3751	18.8652	18.2675	19.2042	17.0286	16.5394	17.9209	17.024	18.4665	18.8336	19.8228	18.5217	18.8286	20.1704	18.7628	18.6312	17.8353	19.698	19.353	17.2597	18.5463	17.9752	19.5273	18.9033	19.3602	18.6681	18.8352	19.0784
Immunoglobulin heavy variable 2-5	P01817	IGHV2-5	156153	15.8968	16.6968	NaN	16.0466	14.3937	14.8669	16.9554	15.2514	15.241	17.6276	15.582	17.3976	16.4815	17.3354	15.8911	18.4642	14.966	17.4196	15.8922	17.2975	16.9907	NaN	NaN	NaN	16.1147	16.497	17.8263	NaN	17.8743	17.6275	16.8149	17.475	16.8615	18.2574	NaN	17.5687	17.7347	16.942	18.4705	16.8701	17.3693	15.279	17.3081	16.2976	18.4927	16.412
Polymeric immunoglobulin receptor	P01833	PIGR	164797	16.5915	16.9963	16.2279	16.4977	17.0698	16.6338	16.3001	17.0957	17.625	18.3356	17.9138	17.0627	18.0779	16.7371	18.5764	18.2285	16.9103	17.237	17.0912	17.1847	18.598	17.2393	18.4663	17.4122	17.0053	16.7835	17.4432	16.7292	17.2503	17.0415	17.1024	16.9625	16.9356	16.9189	16.5102	17.0645	16.771	16.5245	16.9753	16.7634	17.1747	17.0584	17.2378	16.9436	16.8775	17.0139
Immunoglobulin kappa constant	P01834	IGKC	256153	26.5551	26.4138	25.8834	26.7645	26.2553	25.1795	25.9271	26.1927	26.1814	26.632	26.143	26.3118	24.7129	26.5725	26.0338	27.5536	25.7182	25.9517	26.0084	26.6865	27.0711	26.4892	25.7077	25.8288	26.3427	26.1469	26.8142	25.6676	26.0732	27.0609	26.7645	26.5595	25.7895	25.5696	25.7441	27.2353	25.767	24.9043	26.065	25.4457	25.9043	25.902	26.1115	27.604	26.2821	25.976
Immunoglobulin heavy constant epsilon	P01854	IGHE	NaN	NaN	NaN	14.0723	NaN	NaN	NaN	15.5287	14.3621	NaN	NaN	NaN	NaN	NaN	NaN	NaN	NaN	NaN	NaN	NaN	NaN	NaN	NaN	NaN	13.5394	NaN	NaN	NaN	NaN	NaN	NaN	NaN	NaN	NaN	NaN	NaN	NaN	NaN	NaN	NaN	NaN	NaN	NaN	NaN	NaN	17.0356	NaN
Immunoglobulin heavy constant gamma 1	P01857;P01859	IGHG1	262803	27.1115	26.9428	26.8385	27.8974	27.0401	25.9584	27.1115	27.0914	27.0401	27.2077	27.1015	27.4073	26.6458	27.6798	27.4473	28.3869	26.8504	26.8504	26.5711	27.0401	27.7389	26.4953	25.6153	26.6865	26.9088	27.1507	27.6865	26.4723	26.5404	27.9484	27.965	26.9203	25.7821	26.9203	26.6181	28.1984	26.604	26.0854	26.8264	26.3324	26.4057	26.6998	26.7517	28.3494	27.341	26.8504
Immunoglobulin heavy constant gamma 2	P01859	IGHG2	255045	26.1194	25.8927	24.867	25.9473	25.8741	24.1565	24.6757	25.7619	25.317	25.9473	25.797	25.8361	25.6865	25.9847	24.9406	26.3595	25.1488	25.4234	25.7363	26.3712	25.1214	25.7594	25.5285	23.7895	26.2058	24.7492	26.0212	25.0813	25.6125	25.3975	26.4892	26.8974	25.3101	24.9933	25.2207	25.9539	25.3511	24.5225	26.1015	24.2535	25.772	25.2535	25.6649	25.065	25.7077	25.2679
Immunoglobulin heavy constant gamma 3	P01860	IGHG3	261214	26.965	26.5754	26.1908	26.3679	26.4923	24.7846	26.3861	26.9316	26.604	27.1312	26.8385	26.2335	26.5682	25.9248	26.5898	28.6285	26.7517	26.6595	26.5725	26.604	27.2535	26.5898	25.7492	25.4923	26.7645	26.1719	27.0711	26.3376	26.9869	27.2979	27.0914	27.1015	25.976	26.1075	26.1194	26.9088	26.3959	25.8764	26.9088	25.7182	26.7771	26.3562	26.8142	27.6663	26.4073	26.3393
Immunoglobulin heavy constant gamma 4	P01861	IGHG4	227574	24.3645	25.1757	25.1565	23.7182	24.7182	22.5356	24.654	24.4362	25.239	25.4008	25.2133	25.2821	25.4488	23.8093	23.4425	25.772	25.5869	23.9043	25.2785	25.4266	24.9406	24.6811	25.1604	24.8093	24.5463	25.8741	25.4488	24.217	25.5315	25.0275	25.0935	24.824	25.3943	24.918	23.5404	25.4138	24.6703	23.9584	24.2243	25.0567	24.8623	25.1095	23.7895	24.3239	24.9716	24.4041
Immunoglobulin heavy constant mu	P01871	IGHM	18963	19.9742	19.6442	20.2764	19.9459	21.002	18.2681	19.4058	20.5915	20.4476	19.7327	19.6989	22.2361	19.2423	19.9311	19.5998	25.4266	18.5487	20.2419	21.1395	20.5823	20.953	22.4273	19.1379	19.8738	20.4874	19.5434	21.3805	18.8583	21.5117	20.7056	20.68	22.5093	18.929	20.7471	20.2764	21.6843	19.3466	19.3921	20.5261	19.3582	20.6364	20.6364	21.2535	22.0559	21.0625	20.2764
Immunoglobulin heavy constant alpha 1	P01876	IGHA1	24019	25.4234	24.2317	24.6595	24.9716	24.3307	25.0401	24.141	25.2353	25.3811	26.4598	24.989	24.6264	21.9985	25.1174	23.8093	27.1507	24.1332	24.0105	24.1488	24.1015	24.7645	24.6264	24.3307	23.6431	24.1719	23.5522	23.6209	22.8689	24.3844	25.0609	25.1488	25.4041	24.4362	24.4984	24.9539	26.3992	24.5869	24.3778	25.3811	23.7182	24.2891	24.275	24.3239	24.1488	25.1527	24.2243
Immunoglobulin heavy constant alpha 2	P01877	IGHA2	207223	22.0625	20.6971	20.2185	21.0359	21.1581	21.8423	20.8802	21.3266	21.3857	21.6141	21.1332	21.4324	18.3627	21.4375	19.835	23.0088	20.4476	19.1256	20.1946	20.0426	19.9147	18.631	20.6971	19.3477	18.0844	18.1317	19.9882	18.2075	18.7031	20.2989	21.2419	19.705	19.9278	18.7387	19.9255	22.0224	20.0821	19.5744	19.9601	18.7233	20.1206	19.9252	19.4833	19.3022	21.0359	19.9742
Immunoglobulin heavy constant delta	P01880	IGHD	166691	17.8582	17.4136	16.6257	16.8021	16.8561	13.8011	NaN	17.2624	17.0823	16.8226	16.6103	16.9723	16.8185	NaN	16.7127	19.566	17.7278	NaN	16.5312	16.9444	17.507	NaN	NaN	16.2326	17.6483	16.065	NaN	16.1382	17.7724	17.2832	NaN	NaN	NaN	NaN	18.007	15.6716	18.4677	17.3235	17.7267	17.5396	17.2978	NaN	18.5265	16.3077	18.3303	17.3944
	P01891	HLA-A	171266	16.3696	15.597	15.7883	16.8874	16.5895	15.233	15.4164	15.8082	16.2527	15.8435	16.2222	16.6892	15.2784	17.1061	16.6125	16.0789	17.0374	15.9312	17.1944	16.2602	16.7657	17.1455	16.2754	NaN	16.2992	16.1388	17.4378	17.2647	16.2702	16.6557	17.3187	17.3857	17.4299	17.5972	15.1053	15.8533	16.1129	16.5681	16.096	16.4372	16.5919	17.3749	16.9748	17.6008	17.6917	15.4842
Putative HLA class I histocompatibility antigen, alpha chain H	P01893	HLA-H	178376	NaN	19.5747	17.3711	17.7113	16.9774	16.1704	16.695	16.4278	16.2829	16.661	15.8127	17.8954	15.4313	17.8488	16.6225	NaN	17.8861	16.4116	17.7841	16.1501	17.6114	17.5253	17.2213	NaN	NaN	17.2757	18.5711	18.3236	17.4408	18.0634	18.7011	18.1514	17.8803	18.433	16.2665	17.6402	17.1822	17.9943	17.4482	17.8496	17.2087	18.4203	17.1953	18.1105	18.2025	17.2911
HLA class II histocompatibility antigen, DR alpha chain	A0A0G2JMH6;P01903;P01906	HLA-DRA	151776	15.8343	15.8957	16.1008	15.7879	14.8871	15.0794	14.5107	15.3918	15.6883	14.7776	14.7302	17.0973	13.7782	16.0241	16.2985	15.238	15.4811	16.5578	16.5504	16.5199	16.6096	16.506	15.8072	16.1341	18.1008	16.8938	18.3596	16.6628	15.6443	16.308	17.6343	15.655	15.8617	15.3385	NaN	15.9374	14.2079	16.8231	NaN	15.6658	NaN	16.002	NaN	16.0475	NaN	16.5353
HLA class II histocompatibility antigen, DRB1 beta chain	P01911;P79483	HLA-DRB1	NaN	15.9047	15.4749	15.0632	15.8321	15.4339	15.3014	14.6109	NaN	15.8287	15.2951	14.8673	16.5184	NaN	15.9511	16.4581	15.1717	16.0099	16.1517	15.7645	15.3179	15.1446	15.056	14.76	15.1663	15.7546	16.1128	15.6604	15.7453	15.5908	15.3233	17.1709	15.4389	15.0446	14.2236	NaN	NaN	NaN	16.2239	NaN	NaN	NaN	14.6188	NaN	14.4751	NaN	15.9554
Hemoglobin subunit delta	P02042	HBD	150461	NaN	NaN	NaN	17.6373	18.1119	19.2665	13.5907	16.8503	NaN	16.4368	17.6419	19.3156	16.1517	NaN	17.4074	21.2302	NaN	NaN	20.9882	NaN	NaN	17.8734	18.9641	NaN	NaN	NaN	NaN	14.6155	18.0699	15.1185	NaN	18.2231	19.5092	NaN	21.3101	NaN	18.191	NaN	20.4972	14.1609	20.1581	14.6704	14.279	NaN	14.3751	15.3959
Myoglobin	P02144	MB	136142	14.5653	15.128	13.4255	NaN	16.2835	14.5571	14.0179	14.3883	14.1701	15.5455	16.5192	17.1401	14.462	15.4059	17.3744	15.1611	13.723	NaN	15.0286	NaN	NaN	17.1911	NaN	NaN	NaN	NaN	NaN	15.0125	14.5718	NaN	NaN	16.0691	NaN	NaN	15.48	NaN	15.9403	14.525	14.9209	NaN	NaN	NaN	14.6693	NaN	15.2172	15.127
Collagen alpha-1(I) chain	P02452	COL1A1	192713	19.5572	19.2288	19.2664	19.7505	19.5501	19.572	19.5076	19.6767	19.1918	19.5873	19.8537	19.2115	18.8258	19.5958	19.4158	18.9501	19.5624	19.9187	19.8038	19.8218	19.5453	19.5725	19.7703	19.8106	19.9459	20.0426	20.1581	19.842	20.2877	19.5628	19.9601	19.9459	20.1079	19.4006	20.0292	19.8798	19.683	19.671	20.2877	19.6672	20.0691	19.6277	19.6688	19.9882	19.4841	19.8743
Collagen alpha-1(II) chain	P02458	COL2A1	NaN	NaN	NaN	NaN	NaN	18.141	15.8663	NaN	19.2239	NaN	NaN	NaN	NaN	NaN	21.1704	NaN	18.256	NaN	17.8169	NaN	17.6214	16.9613	NaN	16.8789	17.7404	NaN	18.3004	18.5314	18.2663	18.9361	18.42	17.4359	18.5559	18.6533	19.5459	19.7429	18.2477	18.2766	18.7038	19.7252	17.7908	17.7852	17.3553	18.2962	18.3531	18.8974	18.4418
Collagen alpha-1(III) chain	P02461	COL3A1	173008	17.3044	17.1168	17.0819	17.7325	17.6537	17.7692	17.5619	17.4981	17.2602	17.5316	17.9979	17.4518	19.5689	17.722	17.615	16.7108	17.648	17.6944	17.8172	17.9848	17.2546	17.5588	17.9397	17.8162	18.1244	18.0819	18.5261	17.7993	18.1918	17.4409	17.6796	18.0476	17.7886	17.0807	17.6347	17.4967	17.7503	17.4941	18.0496	17.6651	17.8974	17.4626	17.5271	17.7381	17.0144	17.6309
Collagen alpha-1(IV) chain	P02462	COL4A1	156889	15.3305	15.8673	15.7521	15.3732	15.5917	15.6272	15.5479	15.3809	12.909	15.4181	15.8801	15.5564	13.7472	15.4158	15.6227	14.873	15.5408	14.4995	15.1696	14.6246	14.6249	14.7531	14.3667	13.6041	14.6268	14.8762	14.3323	13.9035	14.3288	14.5726	13.9412	14.571	14.6982	14.1248	13.3923	14.5103	15.493	14.0741	14.5739	14.2251	14.1062	14.2256	14.028	14.1956	13.6708	13.857
Alpha-crystallin B chain	P02511	CRYAB	NaN	NaN	NaN	NaN	NaN	NaN	NaN	NaN	NaN	NaN	NaN	13.1989	NaN	NaN	NaN	NaN	NaN	NaN	NaN	NaN	NaN	NaN	NaN	NaN	NaN	NaN	NaN	NaN	NaN	NaN	NaN	16.8822	NaN	NaN	NaN	NaN	NaN	13.8954	NaN	NaN	NaN	NaN	NaN	NaN	NaN	14.0512	NaN
Keratin, type I cytoskeletal 14	P02533	KRT14	205356	21.6006	21.8191	20.8576	21.4726	20.8191	20.4874	20.9459	21.68	19.8646	20.5731	21.1332	20.9171	23.9225	20.9098	22.4526	20.6186	21.3805	23.1704	22.1673	22.9352	23.0037	22.5261	23.1627	23.976	25.0443	23.2961	23.087	22.0258	23.9933	23.2679	26.8858	23.0674	22.4551	23.4551	23.5522	23.3645	21.6231	24.2243	23.2679	22.8764	22.9298	21.9847	22.9459	22.3156	23.8093	22.3805
Keratin, type II cytoskeletal 6A	P02538;P04259;P48668	KRT6A	189996	19.004	19.7815	18.8753	19.4201	18.2177	18.0435	19.0732	19.8821	18.5384	19.0091	18.9463	19.4486	23.4676	19.2663	20.9459	19.1149	19.094	20.8191	20.2535	20.895	21.2821	20.1946	20.953	22.0854	23.5165	21.343	21.2593	19.8842	23.632	21.7512	26.6181	21.5404	20.5638	21.9243	21.3805	22.3884	20.0156	22.9847	21.7471	21.3211	21.2006	19.9882	20.7955	20.7471	22.2564	20.8034
Prelamin-A/C	P02545	LMNA	149669	NaN	NaN	NaN	15.2463	16.0499	15.6139	15.5886	17.0777	NaN	NaN	15.8217	NaN	16.9732	NaN	15.8144	NaN	13.3484	NaN	NaN	13.476	16.764	NaN	16.1642	17.8477	16.809	16.3032	16.4181	15.6269	18.1242	16.0625	21.632	16.8129	16.1706	17.3495	19.452	17.1181	17.2353	17.4844	NaN	16.0482	NaN	NaN	16.8384	NaN	18.062	16.9477
Spectrin alpha chain, erythrocytic 1	P02549	SPTA1	159644	NaN	NaN	NaN	NaN	NaN	14.9901	NaN	NaN	NaN	13.9092	14.9966	13.1948	15.2643	NaN	14.5453	14.2977	14.3683	NaN	16.4256	NaN	NaN	16.6088	15.3065	NaN	NaN	NaN	NaN	NaN	15.6286	NaN	NaN	NaN	14.6191	NaN	15.695	16.1726	NaN	NaN	15.4072	NaN	NaN	17.1775	NaN	NaN	NaN	NaN
Troponin C, skeletal muscle	P02585	TNNC2	NaN	NaN	NaN	NaN	NaN	NaN	NaN	NaN	NaN	NaN	NaN	NaN	NaN	NaN	15.6685	NaN	NaN	NaN	NaN	NaN	NaN	NaN	NaN	NaN	NaN	NaN	NaN	NaN	NaN	NaN	NaN	NaN	NaN	NaN	NaN	NaN	NaN	NaN	NaN	NaN	NaN	NaN	NaN	NaN	NaN	NaN	NaN
Apolipoprotein A-I	P02647	APOA1	250691	25.9088	25.9316	24.9933	26.4953	26.1391	24.9716	24.654	26.0212	26.1681	25.7543	25.6153	25.8118	24.7234	26.3762	24.7024	27.17	25.3376	25.7182	25.5983	26.726	25.976	26.1174	24.9406	24.5983	26.0254	25.5492	26.3204	26.0547	25.2607	26.0464	26.0752	26.217	25.0105	25.7745	25.8811	27.189	25.1293	25.4105	25.558	25.5638	26.4057	25.673	26.0484	25.3135	26.6865	25.7517
Apolipoprotein E	P02649	APOE	267129	26.5595	26.3135	26.8504	26.4154	26.2768	26.48	26.2979	26.0955	25.3811	25.9043	25.6237	26.0401	27.0296	25.9933	26.1332	25.5898	25.8019	26.506	25.7103	25.5195	25.7517	26.2114	25.217	25.1681	26.5754	25.7338	25.9998	25.7745	25.1371	25.9606	25.7745	25.673	25.5492	25.6375	25.772	25.0894	25.4234	25.4707	25.5725	25.8599	25.9495	25.772	25.6012	25.7846	25.5075	25.6784
Apolipoprotein A-II	P02652	APOA2	248858	24.848	24.8764	23.7895	25.4676	24.5105	23.1886	23.2506	25.0148	24.976	24.3645	23.9584	24.5105	24.0443	25.1055	23.3645	25.7594	23.9495	25.065	24.3031	25.8361	25.1488	26.0914	24.5812	25.0854	25.3239	24.0935	25.0317	24.4362	24.5983	24.632	24.417	24.9495	24.2535	24.7234	25.0401	25.141	24.0935	24.3511	24.6971	24.5638	25.1604	24.6096	25.228	24.5225	25.4953	24.9495
Apolipoprotein C-I	P02654	APOC1	177557	20.1704	20.654	19.882	19.5548	19.2226	17.8768	17.2985	20.2419	18.8362	19.2246	19.0665	19.0586	19.7288	19.55	19.2613	21.8987	18.6949	19.2976	18.1495	19.6697	17.8794	18.8829	16.7407	16.2703	18.3321	18.87	18.905	18.1093	17.6918	19.0109	19.4341	18.7568	18.0123	19.0846	18.9751	21.1143	18.5928	18.7715	18.5846	18.5353	18.9217	18.7895	18.3604	18.5786	19.7064	18.5648
Apolipoprotein C-II	P02655	APOC2	NaN	18.0418	18.9228	17.9613	17.665	18.1761	16.2657	15.4813	18.8555	17.5037	18.0771	17.9516	17.5838	16.5187	18.4058	17.9368	20.8876	18.0336	17.7676	18.3041	20.3752	19.4524	18.8803	17.8958	17.9031	19.3728	16.4156	18.6638	18.9698	17.3168	19.7114	16.8819	18.9656	17.5834	18.9478	18.6136	20.5356	17.7702	18.8833	17.7852	18.2116	18.4878	17.5077	18.0463	18.1393	19.6361	17.7468
Apolipoprotein C-III	P02656	APOC3	183057	20.0951	21.9243	20.343	19.8314	20.002	17.9789	18.5623	21.0359	20.5731	20.4273	20.3645	20.343	18.1625	20.8576	19.9601	23.8093	20.4676	19.7588	20.7715	21.8839	20.6971	19.8099	19.1529	18.8414	20.3538	18.217	20.1206	20.5545	18.4577	20.8269	18.7462	20.0292	18.7973	20.3101	20.7471	22.4551	19.2409	20.4067	19.2498	19.1481	19.9601	19.1001	19.5236	19.5459	21.0359	18.7399
Fibrinogen alpha chain	P02671	FGA	213266	21.7995	21.7553	20.4874	21.6186	21.0292	21.0886	20.7307	21.002	21.8764	21.417	21.7013	22.3936	21.9951	22.9152	20.4375	21.417	21.3376	21.2361	20.7955	21.7675	22.5754	21.2933	21.2933	21.2933	21.2764	21.417	22.0224	21.391	21.7182	22.5662	21.8191	20.953	21.2933	21.9777	21.1269	23.1901	21.0821	20.8651	21.7915	21.1143	20.9951	21.4676	21.654	21.2989	22.1886	21.5117
Fibrinogen beta chain	P02675	FGB	211079	21.8764	21.7389	20.7715	21.9061	21.0625	21.1519	20.7876	20.9951	22.4651	21.8307	21.6364	22.7223	21.3962	23.2679	20.5356	21.3156	21.5356	21.3266	20.9243	21.9207	22.5823	20.9243	21.2361	21.1269	21.6006	21.6671	22.4947	21.502	21.9985	22.8783	22.0122	21.0224	21.5165	22.1143	21.2933	23.4425	21.1704	21.0292	21.9672	21.3962	21.0756	21.7098	21.9352	21.6141	22.1916	21.7182
Fibrinogen gamma chain	P02679	FGG	210559	21.7056	21.5915	20.5069	21.5869	20.68	20.9388	20.4375	20.7056	22.5545	21.5592	21.3101	22.3805	19.7759	22.9477	20.1946	20.9243	21.3592	21.2006	20.7553	21.823	22.5846	20.8423	21.2933	21.0359	21.2989	21.4825	22.2448	21.3045	21.7182	22.7389	22.0854	20.9098	21.4726	21.8764	21.0426	23.2961	21.0886	20.8423	21.714	21.0691	20.7876	21.4923	21.6628	21.2821	21.8576	21.4015
Band 3 anion transport protein	P02730	SLC4A1	138125	NaN	NaN	NaN	NaN	15.6596	15.6088	NaN	NaN	NaN	NaN	14.356	14.7653	NaN	NaN	14.5795	15.5422	NaN	NaN	16.4175	NaN	15.3534	NaN	17.0133	NaN	NaN	NaN	NaN	NaN	NaN	NaN	NaN	NaN	NaN	NaN	16.4363	NaN	14.7454	NaN	16.3763	NaN	NaN	NaN	NaN	NaN	NaN	NaN
C-reactive protein	P02741	CRP	154504	18.297	15.5724	15.8637	15.913	15.6535	17.6656	15.8206	14.4366	17.6027	17.7	17.456	16.5151	15.3077	16.4902	14.467	18.3846	18.1341	17.3341	NaN	16.0374	20.3211	16.9905	NaN	NaN	16.7682	16.1029	NaN	15.8592	16.1269	20.6714	NaN	16.7562	NaN	19.1489	NaN	15.5108	18.591	NaN	15.7366	16.3762	NaN	NaN	NaN	17.3128	NaN	NaN
Serum amyloid P-component	P02743	APCS	173086	18.2581	18.5409	17.3105	18.5615	17.2875	17.3596	17.9412	18.3911	18.7771	18.4365	17.6855	17.563	16.9206	19.4386	16.2414	21.4118	18.4082	18.7655	17.8981	17.9125	18.3634	17.9316	17.1387	16.4093	18.1252	18.3445	17.7774	18.2271	17.9591	18.801	18.2873	18.3508	18.32	18.7233	19.3481	19.9742	17.6849	18.1653	18.6153	18.3195	18.7172	18.7562	19.5782	18.5279	20.2185	18.7353
Complement C1q subcomponent subunit A	P02745	C1QA	213156	22.0951	21.6276	21.4576	21.2419	20.6006	20.895	21.2066	20.9951	19.7892	20.8651	21.4067	21.2302	21.343	20.9882	21.1269	21.953	21.0156	21.3592	21.265	21.3805	21.5823	21.4118	21.0559	20.5915	20.9812	21.265	21.2821	21.3538	21.8385	21.7056	21.0156	21.6671	21.5498	21.3484	21.1642	21.5869	21.1015	21.3805	21.4874	21.2593	21.3266	21.4324	21.3962	21.6929	21.3266	20.8269
Complement C1q subcomponent subunit B	P02746	C1QB	204273	21.0559	20.714	20.5356	20.417	19.9459	20.0951	20.4273	20.2419	19.0776	20.265	20.5261	20.4476	20.2066	20.2764	20.343	21.343	20.4273	20.0951	20.0292	19.6887	19.9882	20.0426	19.5476	19.3048	20.6096	19.6107	20.7634	19.4366	19.8716	20.2185	19.1947	19.7825	19.6778	19.8644	19.7141	20.2419	19.4393	19.6697	19.9742	19.7333	20.1581	19.9459	19.7549	20.1206	20.0559	19.5439
Complement C1q subcomponent subunit C	P02747	C1QC	21823	22.4144	22.2273	21.8113	21.9637	21.4273	21.6453	21.9171	21.7512	21.3805	21.7056	22.0359	21.7307	22.1886	21.6757	21.9882	22.8913	21.9352	21.6096	21.5777	21.3538	21.7098	21.5638	21.3538	20.5165	21.2419	21.2185	21.4726	21.6006	21.8269	21.7594	20.9601	21.7013	21.6929	21.6628	21.3592	21.9847	21.2877	21.5869	21.9207	21.5961	21.4825	21.6141	21.632	21.9672	21.6497	21.1395
Complement component C9	P02748	C9	211332	22.4751	22.3805	21.68	22.1734	22.2448	21.4626	21.7056	21.2821	22.3348	22.1488	22.0789	22.265	21.4526	22.58	21.4972	22.6141	22.0156	21.8876	21.5261	22.0592	23.0707	21.2477	21.1519	21.3645	21.9495	21.8876	22.1765	21.8987	22.1332	23.1916	22.2273	21.3045	21.4676	21.6843	21.823	22.5309	21.8385	20.7955	21.9495	21.5915	21.9316	21.6628	22.1704	22.3831	22.4247	20.8876
Beta-2-glycoprotein 1	P02749	APOH	216971	23.4041	23.2961	21.5165	23.5045	23.239	22.8054	22.9882	23.3101	23.5165	23.3645	23.5983	23.0609	20.9742	23.8093	22.3017	24.2021	23.3376	21.823	23.4425	23.867	23.2821	22.6475	22.7533	23.2821	22.9513	23.417	23.4923	23.3239	23.0325	23.0409	23.2679	23.4425	23.074	23.1095	23.2361	24.3844	22.9459	22.4324	22.0526	22.8288	23.7077	23.002	23.2679	23.1111	23.7077	23.002
Leucine-rich alpha-2-glycoprotein	P02750	LRG1	20953	22.5165	22.1363	21.4375	21.7098	21.8269	20.9951	21.5777	21.0625	22.1143	21.8034	22.5731	22.0393	18.8779	21.6231	20.8113	22.0592	21.4576	22.2214	21.9352	22.3376	23.6209	22.1015	21.7715	21.3752	22.3294	21.8764	22.6992	22.155	22.1301	23.6431	22.5522	22.1856	21.8461	22.743	22.1174	22.3699	22.3565	21.2477	21.7512	21.8913	22.7675	22.0723	22.0592	22.5261	22.5498	21.7675
Fibronectin	P02751	FN1	224041	22.6929	22.2821	22.5404	22.7836	22.3156	22.7182	22.6518	22.3884	22.0122	22.5869	22.4898	22.3619	21.8423	22.6822	22.695	23.1238	22.3857	22.343	22.4476	22.3962	22.2989	22.265	22.7098	22.1765	22.3592	22.4947	22.2332	22.5708	23.1961	22.4701	22.0359	22.7182	23.0886	22.2506	22.5475	22.5961	22.7223	22.7286	23.0275	22.6497	22.1765	22.6209	22.3565	22.5069	22.0292	22.7035
Retinol-binding protein 4	P02753	RBP4	226453	23.4041	23.2361	22.7574	22.9495	23.0641	22.7013	22.6342	22.8461	22.2535	22.6628	23.2317	22.8913	20.7715	23.2821	22.1332	23.4298	23.1704	22.002	23.1015	23.0559	22.1174	22.0426	22.2448	22.002	22.3884	22.5892	22.5475	22.9207	22.1673	22.4349	22.3672	22.6628	22.2736	22.7574	22.7614	23.6431	22.4118	22.2125	22.3752	22.3266	23.0037	22.8689	22.8614	22.5685	23.1206	22.8633
Protein AMBP	P02760	AMBP	212933	22.1976	21.9847	21.4273	22.3156	21.9566	21.2989	21.7915	21.9707	22.1946	22.1301	22.3045	21.7056	20.002	22.3962	20.9601	23.417	21.6929	20.6971	21.7955	22.4947	21.7223	21.1765	21.0292	21.002	21.9352	21.8614	22.2096	21.9812	21.7307	21.8346	21.7876	21.9707	21.4526	21.8876	22.2593	23.3376	21.9098	21.2066	21.8764	21.6757	22.3857	22.0625	21.9207	21.7675	22.6843	21.8346
Alpha-1-acid glycoprotein 1	P02763	ORM1	236096	25.0854	24.5638	23.9316	25.3031	25.2714	24.2679	24.7234	24.8764	25.2499	25.2679	25.7415	25.0567	20.895	25.1565	23.0105	25.0975	24.8528	24.7024	24.2821	24.9316	25.965	24.4362	24.417	24.417	24.5345	24.5463	24.0526	24.417	24.6918	26.4346	24.9716	25.317	24.4862	25.4769	24.8288	25.2317	25.4953	23.4425	24.7543	24.7594	24.8904	24.5225	25.1253	24.9628	25.2785	24.4676
Alpha-2-HS-glycoprotein	P02765	AHSG	234041	23.2535	24.2243	23.3101	24.3645	24.4738	23.3645	23.6971	24.4362	23.6971	24.1642	24.019	23.8858	21.7223	24.7846	23.3511	24.2243	23.48	23.7286	23.7389	24.6757	24.2243	23.9134	23.5638	23.5983	24.5463	24.0609	24.4984	24.3101	23.6431	24.002	23.8385	24.2243	23.9406	23.391	23.8288	25.0233	23.7077	23.2243	23.5522	24.0275	24.317	23.9043	24.3975	23.6971	24.391	23.7895
Transthyretin	P02766	TTR	263066	26.8264	25.9383	26.4676	26.726	26.8142	26.7895	26.673	26.5898	26.1155	26.0464	27.0711	26.7771	23.2535	26.2335	26.6595	26.3376	26.9428	26.1795	24.4425	24.9225	24.2463	24.4676	24.4234	24.7995	24.6595	24.317	24.6757	23.0409	23.5754	24.275	24.239	24.5983	24.0935	23.9584	23.5869	24.6264	23.976	23.178	24.019	24.217	26.1776	25.0105	24.8433	24.4862	24.632	26.3975
Albumin	P02768	ALB	286424	28.9456	28.8887	28.3828	29.3599	28.9841	28.1015	28.4512	29.0531	28.55	28.8173	28.9231	28.7613	28.7833	29.1724	28.1984	29.196	28.4154	28.5389	28.4032	29.2077	28.6251	28.2077	28.3452	28.1604	29.2123	28.6181	28.8324	28.4433	28.0864	28.3578	28.5933	28.5898	28.0505	27.8623	28.0609	29.027	27.8445	27.3324	27.9923	28.1312	29.0453	28.2216	28.4314	28.4032	28.4785	28.2803
Alpha-fetoprotein	P02771	AFP	140325	14.8156	13.2589	NaN	14.1735	NaN	15.0834	NaN	10.9073	NaN	NaN	NaN	NaN	14.9411	NaN	NaN	NaN	15.1846	15.9007	NaN	16.6062	NaN	16.7841	NaN	NaN	NaN	NaN	NaN	18.7112	17.8529	15.8112	15.88	NaN	NaN	NaN	NaN	15.815	15.7355	15.4129	16.4103	NaN	16.4488	16.0998	16.2288	NaN	NaN	16.1552
Vitamin D-binding protein	P02774	GC	235983	24.3101	23.9584	23.6865	24.604	24.1946	23.5045	23.6649	24.1719	24.2607	24.3645	24.5165	24.3778	22.9847	24.5045	23.1856	24.7745	23.9847	23.9495	24.0691	24.6375	24.6431	24.1253	24.0105	23.7286	24.5345	24.4298	24.6153	24.0526	23.895	24.5522	24.5638	24.7389	24.0359	23.9134	23.9406	24.7286	24.019	22.9134	23.867	23.867	24.1946	23.8191	24.2021	23.9584	24.2821	23.5165
Platelet basic protein	P02775	PPBP	146777	14.6574	15.2091	NaN	14.8684	15.4314	14.658	15.5789	15.3825	15.6342	15.8749	16.1965	17.3795	NaN	15.6231	15.1398	21.6671	15.3865	NaN	17.3127	16.6728	16.6816	NaN	NaN	NaN	17.0378	NaN	18.6603	16.9008	16.8352	NaN	NaN	16.2009	NaN	NaN	16.3581	NaN	17.1481	NaN	NaN	NaN	NaN	16.3037	NaN	NaN	NaN	NaN
Platelet factor 4	P02776	PF4	NaN	NaN	NaN	NaN	NaN	14.0086	13.6133	13.0285	NaN	NaN	NaN	NaN	14.8061	NaN	NaN	NaN	20.5915	NaN	NaN	14.4309	NaN	NaN	15.0654	NaN	NaN	NaN	NaN	NaN	NaN	NaN	NaN	NaN	NaN	NaN	NaN	NaN	NaN	NaN	NaN	NaN	12.9085	NaN	NaN	NaN	NaN	NaN	NaN
Transferrin receptor protein 1	P02786	TFRC	16364	15.8624	17.2196	16.3157	16.1854	16.2949	15.9514	15.9766	16.1441	16.6662	16.9944	15.4424	16.236	16.7067	16.5409	15.9901	17.3005	15.9324	16.2832	16.5056	17.2951	17.2922	17.4089	17.1502	17.0442	16.9225	16.1801	16.5869	16.2523	16.3673	16.5569	17.8817	16.3555	15.8297	16.8858	16.4432	16.7034	16.7179	16.4924	16.7273	15.9422	16.224	16.9497	15.9905	16.2683	16.7472	15.933
Serotransferrin	P02787	TF	269428	27.3992	27.4473	27.1312	27.673	27.17	26.8385	27.2077	27.5389	27.4073	27.6458	27.2803	27.3745	25.4676	27.217	27.1214	27.1984	26.9977	26.5595	27.217	27.7581	27.4314	27.2353	27.0711	27.4862	27.189	27.0609	27.3578	27.5754	27.509	27.4551	27.5754	27.7645	27.0813	26.8741	27.2077	28.1214	27.189	26.9977	27.0296	27.0609	27.2714	26.8974	27.0401	27.4154	27.1115	27.1115
Lactotransferrin	P02788	LTF	186199	19.4125	17.8863	20.417	19.8139	19.0869	17.936	19.6791	19.3263	20.2764	20.9812	20.714	18.7751	21.2764	18.5509	20.5165	19.546	19.6252	18.903	19.6842	18.743	19.4091	19.3064	19.1961	19.5986	19.34	18.7413	19.0996	18.8811	19.2818	18.74	22.6907	19.377	19.4788	19.9742	18.922	19.7807	19.299	19.322	20.0156	18.82	19.4435	19.2346	19.8766	18.7231	19.5019	19.6873
Hemopexin	P02790	HPX	256703	26.2961	26.3135	25.7103	26.3926	26.341	25.8858	25.8741	26.3256	26.2996	26.204	26.5507	26.2625	23.6096	26.5754	25.4551	26.9203	26.2571	25.5869	25.8552	26.425	26.4089	25.7286	25.2317	25.2961	25.902	26.0359	26.1371	26.0772	25.8552	26.6181	26.0317	26.1546	25.4707	26.1273	25.7441	26.7517	25.8288	25.2643	25.9628	26.204	26.5345	26.0955	26.3222	26.1965	26.4629	26.1795
Ferritin light chain	P02792	FTL	159525	15.7366	15.2637	16.0715	16.2212	16.1764	16.6195	16.1172	15.6165	15.8016	15.4547	16.3357	15.9381	14.0521	15.3583	16.57	15.5857	16.9158	16.435	15.2015	NaN	NaN	NaN	15.9619	15.2207	15.7896	15.5343	15.6068	16.2325	16.2118	17.0374	17.8239	NaN	16.2512	16.142	NaN	17.7048	16.2395	NaN	NaN	NaN	NaN	16.0361	NaN	NaN	NaN	NaN
Ferritin heavy chain	P02794	FTH1	174254	17.3124	16.8995	17.9901	17.7392	17.9409	17.8074	17.7489	17.2276	17.6711	17.413	17.6488	17.8083	16.6116	17.5758	18.2059	17.1638	18.6417	18.3369	17.8253	17.4764	17.6689	NaN	17.9986	17.8205	18.2897	17.5407	17.9275	18.2341	17.3646	18.096	18.685	17.4208	17.8521	18.2132	17.7212	18.5914	17.3059	17.7682	17.8854	17.2845	18.0761	18.0859	17.7924	17.6597	17.3576	17.3543
Metallothionein-2	P02795;P04732;P13640;P80297;Q8N339	MT1G;MT1X;MT2A	176849	17.6556	17.9883	17.4054	18.1732	17.6733	18.8375	18.8187	17.8987	13.4149	17.3201	17.5368	17.0027	13.6828	17.5927	18.4485	16.4631	18.6053	14.4237	17.8945	17.6591	17.4635	16.469	NaN	12.1015	17.3342	15.3774	17.4535	18.3686	17.441	17.5592	15.9496	17.4745	17.2483	17.6626	16.6333	16.4252	17.9802	17.2152	17.0954	17.2597	16.8984	17.5927	17.2583	17.2986	16.9048	17.0817
Salivary acidic proline-rich phosphoprotein 1/2	P02810	PRH2	172749	17.346	18.2284	17.7778	17.4042	17.5852	16.8344	17.0809	19.7565	14.5876	21.1015	18.7357	17.9639	17.5096	18.8805	18.8822	18.1139	17.8405	17.9831	17.4902	19.3593	21.3101	19.8785	20.2185	18.6422	15.872	17.3118	18.1688	17.5603	17.9004	17.8519	16.6966	17.0845	17.4815	17.6761	17.571	18.1942	18.3027	17.6847	17.0014	18.3744	17.1533	17.5832	17.2386	16.71	18.1262	17.2183
Basic salivary proline-rich protein 2	P02812	PRB2	152041	NaN	16.4711	NaN	NaN	NaN	14.9382	13.7588	15.3851	NaN	NaN	NaN	NaN	14.9367	NaN	NaN	NaN	15.5827	15.815	15.0413	16.6886	16.3928	17.1969	17.9651	16.3555	NaN	15.0064	NaN	15.3713	15.6522	NaN	NaN	NaN	NaN	14.9547	14.9837	15.5279	15.7957	15.0824	NaN	15.8401	NaN	14.9619	NaN	NaN	NaN	NaN
Submaxillary gland androgen-regulated protein 3B	P02814	SMR3B	NaN	NaN	NaN	NaN	NaN	NaN	NaN	NaN	16.3802	NaN	17.3569	NaN	NaN	16.0635	14.5264	NaN	NaN	NaN	15.2014	14.9591	16.5885	19.4933	18.3427	20.8802	17.3104	15.9039	13.8122	16.3432	NaN	14.9399	NaN	NaN	NaN	NaN	NaN	16.5824	NaN	NaN	15.5728	NaN	16.052	NaN	15.312	NaN	15.9965	NaN	NaN
Angiogenin	P03950	ANG	168125	17.5301	17.4249	17.4945	17.8645	17.8626	17.6419	17.6372	17.4746	16.4322	17.2598	18.244	17.4013	17.9209	17.8367	17.0891	17.0695	18.0818	17.4879	17.4749	17.7652	17.2908	16.9175	16.3941	16.8615	17.1686	17.7256	17.3333	17.4176	17.7097	17.8753	16.5078	17.7819	17.654	17.6945	17.4849	17.5821	17.7092	17.3905	17.8482	17.4604	18.0127	16.9398	17.9342	18.0681	17.6133	17.9886
Coagulation factor XI	P03951	F11	161456	17.3613	17.7967	16.1528	17.5393	17.5187	15.9507	16.8767	17.1017	17.7407	16.96	17.4913	17.5236	17.3674	17.8289	16.1162	19.4849	17.1808	16.899	17.4629	18.343	18.2672	17.7269	NaN	17.2376	17.4646	17.7246	18.1007	17.2085	17.2647	17.9092	17.648	17.6512	16.6539	17.583	17.2678	18.8043	16.695	16.1108	17.6941	17.2234	18.181	17.28	17.3082	17.1277	18.3056	17.2734
Plasma kallikrein	P03952	KLKB1	187058	19.1036	19.6478	18.4476	19.3566	19.4345	18.2821	18.3047	19.3118	19.4864	19.2392	19.0003	19.4107	20.6714	19.5341	18.0842	20.9601	18.9597	18.65	18.3899	19.6023	18.9276	18.9776	17.8468	18.3039	18.1176	19.2079	18.9499	18.6356	18.4569	18.7257	19.1477	19.1439	17.8729	18.8389	18.5268	19.8285	18.1006	17.7488	18.8533	18.5023	19.034	18.7519	18.7286	18.0938	19.4736	18.7305
Antileukoproteinase	P03973	SLPI	178545	18.1709	17.477	17.7528	18.1225	17.6074	17.6284	18.1241	17.7138	17.4958	18.1261	18.2117	18.1495	19.2986	17.7091	18.1147	16.9561	18.2434	17.4984	18.0997	18.8901	18.6708	16.8604	17.5954	17.4353	18.2664	18.5637	18.2977	18.7325	18.6891	18.2352	19.1293	18.1276	17.9937	18.4026	18.1823	18.4596	17.7239	17.7794	18.0522	18.0336	17.9719	17.8212	18.0241	18.3105	17.706	17.8661
C4b-binding protein alpha chain	P04003	C4BPA	177351	18.2999	19.8685	17.5679	18.9102	18.9418	17.6108	18.367	18.6925	19.9882	18.5814	19.0784	19.6891	16.7082	19.9459	17.2618	23.9134	17.7354	17.5506	18.6567	19.3451	19.7009	18.0907	18.6124	18.8302	18.1872	18.5636	19.1789	18.7331	19.6926	19.7484	18.6365	18.5584	18.6982	19.152	18.4502	21.0426	17.9953	17.7258	19.4134	17.8429	19.1011	18.5957	18.4541	17.8114	20.5165	18.7188
Vitronectin	P04004	VTN	215404	21.8307	22.9298	20.9388	22.7307	22.2243	21.7471	21.9024	22.2125	21.8346	22.3321	21.7098	22.1976	21.1457	23.0037	21.5356	23.6865	22.6779	21.4726	21.7756	22.3348	21.953	22.0526	21.3538	21.1269	21.6757	21.7634	22.3672	21.9742	21.632	21.9882	21.1395	21.9672	21.1946	21.4476	21.9423	23.0393	21.4118	21.2419	21.5638	21.7389	22.7182	21.7056	21.9243	21.8461	22.1612	20.9672
Catalase	P04040	CAT	168255	16.9922	16.7741	16.4424	17.136	17.0787	17.3681	16.8689	17.3152	16.778	16.5677	17.2491	17.3697	19.1143	17.0463	16.9357	18.3431	16.7304	18.423	19.0543	18.4002	18.6803	18.2814	18.7274	19.6941	19.2817	18.5161	18.2617	17.5552	18.2767	18.3273	20.3321	17.8409	18.3274	18.505	19.1155	18.1402	17.3243	18.4629	19.0034	17.7529	18.1525	17.7824	18.4959	17.6458	19.0093	17.8104
Lysosomal acid glucosylceramidase	P04062	GBA1	152838	15.4233	14.9863	14.8881	15.4182	NaN	15.3722	14.8913	14.2222	15.3074	15.1122	15.5061	15.3291	16.1	15.0222	15.3107	13.6632	15.3983	15.9761	15.7938	16.2939	15.923	15.7401	16.6204	16.3294	16.5713	16.1543	16.2067	15.5992	16.7256	NaN	17.2276	15.4826	15.6592	NaN	16.1155	16.1138	15.6338	15.7193	15.9738	15.9255	16.336	15.7569	16.0706	16.254	16.1367	16.4575
Tissue alpha-L-fucosidase	P04066	FUCA1	181914	17.9642	17.8793	17.1246	17.7852	17.7562	16.963	17.1438	17.4004	17.9952	17.4639	16.4945	17.274	17.2345	17.3649	18.3434	16.917	17.8347	17.594	17.714	18.0417	17.4139	17.5195	17.4693	17.8043	17.4188	18.208	18.075	18.2659	17.7895	17.7892	18.1507	17.6489	17.7834	18.3607	18.0488	17.8529	18.0191	18.0229	18.2236	18.3507	18.5993	18.2798	17.7422	17.8914	17.7463	18.6383
Vitamin K-dependent protein C	P04070	PROC	180704	17.8005	18.3372	17.9988	18.5003	18.3629	18.292	18.5055	18.5989	18.5204	18.3155	18.4848	18.5779	16.9672	19.3826	17.7895	19.1939	18.383	18.5373	18.5482	18.4507	18.5734	18.353	17.8357	17.9244	18.3757	18.2495	19.0834	18.5864	17.6682	18.4166	18.2744	18.1957	17.9134	18.3991	17.8916	19.3191	18.4318	17.9773	18.5395	18.6077	18.2942	18.436	18.6513	17.7357	18.7614	18.5599
Fructose-bisphosphate aldolase A	P04075	ALDOA	190087	18.921	18.9452	18.9179	18.7471	18.7866	19.0875	19.3278	19.3048	18.5958	18.9674	19.0275	19.1419	19.4244	18.6633	19.0237	18.6653	19.2296	18.9834	19.0222	18.8185	18.8861	19.004	18.7678	18.599	18.8189	18.7523	18.6899	19.0707	19.0482	19.2302	21.4526	19.323	19.2473	19.3634	18.8667	19.0252	19.4413	19.2333	18.8764	18.9136	18.899	19.3911	18.9579	19.1939	18.6888	18.836
Cystatin-B	P04080	CSTB	180634	17.7601	17.7154	17.4501	17.8331	17.5055	17.3001	17.4844	17.823	17.8771	17.6302	17.8507	17.7083	16.6714	17.5374	17.6706	16.9525	17.2662	17.7675	17.9086	18.0772	18.4558	17.963	19.0157	18.2431	17.3285	17.3551	17.9405	18.1158	19.2793	18.5259	21.8538	18.2017	18.3938	18.6334	18.7978	18.9257	18.4343	18.1816	18.3331	18.6725	18.3774	17.8729	18.114	18.153	18.2231	17.9527
Annexin A1	P04083	ANXA1	130268	NaN	13.8027	NaN	NaN	14.7115	14.4016	NaN	13.9506	16.5497	15.6435	14.9269	15.2342	17.5993	15.7082	15.9908	14.0231	12.9125	15.571	15.4904	14.9865	18.2777	NaN	16.1053	16.4889	15.6521	15.9641	NaN	14.6387	17.2731	15.2273	21.7013	15.1424	15.507	17.0444	16.6451	NaN	14.9192	16.246	15.941	16.2557	NaN	NaN	16.6334	15.4954	16.7202	15.849
Platelet-derived growth factor subunit A	P04085	PDGFA	168326	15.3243	15.6676	15.8527	16.7541	16.5932	16.5553	16.6613	16.9678	16.4273	16.6281	17.0268	16.6378	NaN	16.7263	16.6608	16.3148	16.3928	15.0805	17.2303	16.9147	16.8751	17.1489	16.9777	16.7517	16.2938	15.6256	17.1127	17.1418	17.3639	16.7804	14.974	16.813	17.4244	17.2223	17.535	16.6459	17.004	16.9203	17.178	17.2313	17.0441	17.3724	17.0551	17.5429	16.8847	17.0825
Apolipoprotein B-100	P04114	APOB	197761	19.7521	20.9316	19.6376	20.654	20.6276	19.2935	18.8543	20.7796	20.4576	20.0951	19.2061	21.1079	20.1704	20.2764	19.3924	24.8528	19.3648	19.7564	20.5165	20.2302	20.4576	19.862	20.0559	19.8382	19.6057	19.7244	20.1581	19.841	20.417	20.2302	19.7966	19.4838	19.7382	19.82	20.2185	21.3699	19.6279	19.3608	21.0821	19.7502	20.5069	19.4494	20.3538	19.9216	21.9352	20.7471
Major prion protein	P04156	PRNP	230691	22.3699	22.3592	22.2243	21.9742	22.2849	22.6431	22.5117	22.8932	21.2933	22.4298	22.4551	22.4298	22.2477	22.741	22.8269	22.0426	22.6907	22.0918	22.417	22.155	22.5069	21.9916	21.5869	21.5404	21.7915	22.0459	21.895	22.9352	22.8858	22.8249	22.2535	22.714	23.1079	22.8093	22.7895	22.0592	23.2434	22.4375	22.4476	22.8651	22.8191	22.5309	22.9098	23.0325	22.4701	22.8932
Superoxide dismutase [Mn], mitochondrial	P04179	SOD2	184899	17.8094	17.4428	17.5831	17.0427	16.9098	17.1948	17.3705	17.5706	17.458	17.5242	17.5761	17.1007	14.3939	16.9998	17.5793	17.0771	17.3009	17.4851	17.2862	17.2809	17.707	17.488	17.4831	17.7644	17.0103	16.9758	16.8494	16.8228	17.2655	17.58	19.4032	17.54	17.5961	17.4608	17.2003	17.1334	17.4894	17.904	17.5455	17.5645	17.5467	17.5742	17.1209	17.8744	17.2921	17.5738
Phosphatidylcholine-sterol acyltransferase	P04180	LCAT	20417	20.4375	20.4375	20.3645	20.1581	20.1332	20.4972	19.8247	20.1825	20.4874	20.0426	19.3806	19.9742	19.9882	20.4874	20.4067	20.4273	19.3135	20.5069	20.1581	19.8087	19.8293	20.1825	19.614	19.4767	20.3962	20.0559	19.9882	20.417	19.2974	20.417	19.8522	20.5069	20.4273	19.8106	20.4676	20.0156	20.265	20.4273	20.0156	20.7389	20.3752	20.4476	20.6453	20.1332	20.2066	20.5545
Histidine-rich glycoprotein	P04196	HRG	216757	21.7675	22.1795	21.1519	22.0592	22.1332	21.2877	21.5961	21.7182	22.1488	22.1143	22.0088	22.1111	21.6671	21.9566	21.1332	22.5285	21.7471	21.2764	21.6141	22.2506	21.6231	21.5685	21.4726	21.4221	21.3592	21.8876	21.9566	21.4425	21.0559	21.6006	21.7223	21.7715	21.5117	21.4375	21.9916	23.48	21.4425	21.4221	22.1332	21.4015	22.4015	21.4067	21.9742	21.0493	22.0224	21.7013
Immunoglobulin lambda variable 7-43	P04211	IGLV7-43	155828	17.5554	16.5599	15.5595	16.3903	NaN	14.5622	15.9377	16.525	NaN	15.2522	15.8063	15.7174	15.6577	16.2739	15.2573	16.5704	16.4296	17.4064	16.5443	16.655	16.7391	17.3969	16.5189	NaN	17.4112	16.2135	16.2048	16.3719	16.0188	17.2975	NaN	17.5638	15.7249	16.3841	16.2393	17.0262	15.6035	NaN	16.0804	16.5127	17.3189	16.6199	17.0095	16.6719	NaN	16.947
Thy-1 membrane glycoprotein	P04216	THY1	226886	22.2302	22.3294	22.4676	22.4825	22.9777	23.1127	23.3511	22.9882	22.9423	22.9116	22.7574	23.239	19.7908	22.2214	23.1871	22.4701	23.0838	22.2905	22.7876	22.4923	22.9933	22.6757	22.9584	22.8461	22.7056	22.2185	22.6929	21.2361	22.937	23.3778	22.8014	23.3101	23.2821	23.1441	22.8249	21.5638	23.5869	22.8327	22.4923	22.0325	22.4825	22.1047	22.7695	22.0393	21.2477	22.5045
Alpha-1B-glycoprotein	P04217	A1BG	232679	23.9134	23.9672	23.48	24.3031	23.8191	23.1627	23.417	23.7796	24.0443	23.9406	23.7594	23.9043	21.391	23.8764	23.1095	24.558	23.654	23.3645	22.48	24.1174	23.9316	23.6431	23.2961	23.2535	23.5869	23.5522	23.9584	23.5045	23.2961	23.9225	23.6649	23.7995	23.1332	23.3511	23.3101	24.6757	22.9061	22.7451	23.4425	23.3511	23.9225	23.3376	23.417	23.4425	23.7182	23.1871
HLA class II histocompatibility antigen gamma chain	P04233	CD74	157655	16.0588	16.8547	15.8295	16.5794	16.6808	16.6558	16.5464	16.9093	17.6377	16.6705	17.017	17.2615	13.4018	16.2824	17.92	16.7658	17.2511	15.9175	17.4677	17.1596	17.0565	16.0813	16.777	17.0234	15.7439	16.5546	16.4796	15.7173	15.7171	16.7524	NaN	NaN	NaN	16.1731	16.0842	17.9181	17.0695	16.9235	16.0984	16.3077	15.479	16.0764	15.7421	16.5088	15.0512	16.2738
Keratin, type II cytoskeletal 6B	P04259;P48668	KRT6B	174884	18.1536	18.5467	17.4678	18.3309	17.1752	16.0496	18.2363	18.9055	16.226	17.5087	17.4154	18.0676	22.1238	17.8676	19.3666	17.9234	17.8928	19.6485	19.2651	19.4841	19.5429	18.9142	19.4358	20.8651	22.3805	19.9601	19.9155	19.4921	21.8913	20.2419	24.1332	20.2535	19.0392	20.2302	19.8169	21.0224	18.5069	21.3484	20.3752	19.9601	19.7573	18.6661	19.1911	19.3338	20.6886	19.2027
Keratin, type II cytoskeletal 1	P04264	KRT1	241488	25.1214	24.604	23.5983	24.6757	23.5983	23.7389	23.3778	24.8044	22.7955	23.417	24.4488	24.0105	27.2262	23.9495	24.239	23.7182	24.1719	26.1488	24.9584	26.0732	26.2058	25.6703	26.204	27.391	27.1795	26.2643	25.6595	24.9847	25.8288	26.1095	26.038	25.9157	25.4676	26.4314	25.9383	25.5783	24.3578	25.9293	26.1469	25.3066	25.5869	24.989	25.8288	25.3612	26.5754	25.3444
Protein S100-B	P04271	S100B	136763	13.959	14.6137	14.5338	15.1226	14.9158	14.2254	14.055	14.0981	15.3163	14.2726	15.3244	14.6503	NaN	14.9396	14.3889	14.4974	13.9278	15.385	15.4236	15.3523	14.8097	15.0612	14.3122	NaN	14.6789	15.5224	15.6037	NaN	NaN	13.4347	NaN	NaN	15.8113	13.9897	13.896	15.1571	14.8597	13.923	14.7695	15.243	14.4664	14.6746	15.0656	15.1229	14.9201	15.2972
von Willebrand factor	P04275	VWF	165375	16.969	16.7035	17.1329	16.5744	16.541	17.0729	16.9992	16.7251	16.6868	17.0312	16.4106	16.8161	16.2987	17.1295	17.6072	19.7752	16.3158	16.9992	17.1416	17.108	17.5379	17.2406	17.4995	17.2372	17.2274	17.0293	17.0317	16.5523	17.4059	17.3659	16.6477	16.8043	17.3289	17.5824	17.1716	17.2248	17.3237	17.2692	17.2778	17.1804	16.9741	17.3261	16.5709	17.3054	16.3336	16.9575
Sex hormone-binding globulin	P04278	SHBG	173639	17.244	17.2337	16.0366	16.6926	18.1231	15.9933	16.6806	17.8337	18.2978	17.4232	17.1145	17.6565	17.9686	16.9256	17.9117	18.3287	15.392	17.5593	16.89	18.0619	17.7301	17.554	16.7667	17.6711	17.3433	18.2046	17.5918	17.6897	17.0662	17.9991	17.3153	17.6543	17.2447	18.0266	17.8461	19.4144	17.1417	17.0885	17.3586	17.7785	17.8809	17.3316	17.514	17.9836	17.9749	17.5452
Semenogelin-1	P04279;Q02383	SEMG1	NaN	NaN	NaN	NaN	NaN	NaN	NaN	NaN	NaN	15.3173	NaN	13.4159	13.8508	14.9068	NaN	NaN	NaN	14.2294	NaN	NaN	14.4497	14.3348	NaN	NaN	NaN	NaN	NaN	13.9222	NaN	14.3536	NaN	NaN	NaN	NaN	15.9841	NaN	NaN	NaN	NaN	NaN	NaN	NaN	NaN	NaN	NaN	18.9507	NaN
Basic salivary proline-rich protein 1	P02812;P04280	PRB1	NaN	NaN	NaN	NaN	NaN	NaN	NaN	NaN	NaN	NaN	NaN	NaN	NaN	NaN	NaN	NaN	NaN	NaN	NaN	NaN	NaN	13.4179	NaN	NaN	NaN	NaN	NaN	NaN	NaN	NaN	NaN	NaN	NaN	NaN	NaN	NaN	NaN	NaN	NaN	NaN	NaN	NaN	NaN	NaN	NaN	NaN	NaN
Glyceraldehyde-3-phosphate dehydrogenase	P04406	GAPDH	189313	18.7153	18.9584	18.5028	18.4168	18.3768	19.1121	17.776	18.6338	19.202	18.7411	18.6232	18.8326	20.7876	18.9347	18.986	18.6827	18.1394	19.6444	19.1856	19.4489	19.6674	18.9884	19.4991	20.6453	20.5356	19.8178	19.5375	19.1737	20.0292	19.5564	23.0325	19.548	19.3697	19.6065	19.2995	19.8089	18.9154	19.9203	19.5525	19.0629	19.1624	19.5013	19.66	19.047	20.1332	19.1047
Immunoglobulin kappa variable 1-16	P04430	IGKV1-16	179646	18.2168	18.5326	17.9701	18.0144	18.3745	16.2274	18.1173	18.8916	17.5881	18.0339	17.1637	18.157	15.8718	18.1968	17.3903	19.1398	17.486	17.7328	17.7127	17.5278	18.1895	18.2251	17.1284	17.0309	17.521	17.7328	17.6213	17.1988	17.5713	18.5064	17.4291	18.5493	17.0509	17.8559	17.6378	18.6901	17.5061	17.0242	18.3491	16.7955	18.4802	17.6359	17.833	17.9298	18.3168	17.6599
Calpain small subunit 1	P04632;Q96L46	CAPNS1	NaN	NaN	15.1848	NaN	14.568	NaN	14.9552	15.5939	17.0119	NaN	NaN	14.7704	NaN	16.1698	NaN	15.8759	NaN	16.4865	16.6659	16.872	17.4533	17.1126	16.19	16.7215	17.4848	17.0998	16.5627	16.7115	16.2831	17.4933	16.5516	20.1704	NaN	16.396	16.7991	16.5223	16.6841	15.8807	16.8063	17.0517	15.9544	NaN	16.5374	17.1168	16.0533	17.8503	17.0892
Metallothionein-1F	P04733	MT1F	122251	NaN	12.3924	NaN	12.5028	12.2544	13.1769	12.6881	12.1917	NaN	NaN	NaN	NaN	NaN	NaN	12.8298	NaN	13.6294	NaN	12.2512	12.2511	11.2106	NaN	NaN	NaN	NaN	NaN	12.3309	12.2124	11.8471	NaN	NaN	NaN	NaN	12.3904	NaN	NaN	12.0583	11.8588	NaN	12.3005	NaN	NaN	NaN	NaN	NaN	NaN
	P04745	AMY1C	159775	16.0462	16.4045	16.1634	16.0015	15.8111	15.4644	15.7287	16.5567	15.7002	16.257	16.1536	15.6191	17.2673	17.0791	16.1219	15.9853	15.9677	16.4691	15.879	16.4241	18.7304	16.4378	19.0367	16.6541	15.835	16.0653	15.8951	15.8742	16.2864	15.5914	16.3605	16.1921	15.3272	16.0671	16.1424	16.3359	15.6762	16.148	16.0268	16.3517	16.1614	16.0951	16.1599	16.011	16.11	15.9258
Heat shock protein beta-1	P04792	HSPB1	17012	16.5492	17.2701	15.1845	16.2911	15.954	16.0199	16.3231	17.1123	16.3073	16.48	16.882	16.5669	18.618	16.5705	17.3189	16.0429	16.5154	17.1691	17.0888	17.8292	18.3176	17.6557	18.1749	19.2541	18.3906	17.3898	17.9149	17.2689	20.1581	17.7605	22.9795	17.159	17.5834	18.309	18.8312	17.7854	17.4183	18.5115	18.382	18.2653	17.0463	17.1277	17.7064	17.6243	18.5696	18.1009
Dolichyl-diphosphooligosaccharide--protein glycosyltransferase subunit 1	P04843	RPN1	NaN	NaN	NaN	21.654	19.7833	NaN	NaN	NaN	NaN	NaN	21.5545	NaN	22.1079	19.661	NaN	21.9777	NaN	NaN	NaN	19.9181	18.7597	NaN	NaN	NaN	NaN	20.0821	18.8448	NaN	18.3084	19.9459	19.3591	21.0156	NaN	NaN	18.599	NaN	NaN	18.6951	NaN	18.7448	18.9628	18.9908	NaN	NaN	19.3435	19.1932	20.6714
Dolichyl-diphosphooligosaccharide--protein glycosyltransferase subunit 2	P04844	RPN2	NaN	NaN	14.171	NaN	NaN	NaN	NaN	NaN	NaN	NaN	14.6923	NaN	NaN	NaN	NaN	NaN	NaN	13.8915	NaN	NaN	NaN	NaN	NaN	NaN	NaN	NaN	11.3911	NaN	NaN	14.0195	NaN	16.9219	13.1317	NaN	14.7814	13.5257	NaN	NaN	NaN	NaN	NaN	NaN	NaN	NaN	NaN	NaN	NaN
Guanine nucleotide-binding protein G(i) subunit alpha-2	P04899	GNAI2	NaN	NaN	NaN	NaN	NaN	NaN	NaN	NaN	NaN	NaN	NaN	NaN	NaN	NaN	NaN	NaN	NaN	NaN	NaN	NaN	NaN	NaN	NaN	NaN	NaN	NaN	NaN	NaN	NaN	NaN	NaN	15.7574	NaN	NaN	NaN	NaN	NaN	NaN	NaN	NaN	NaN	NaN	NaN	NaN	NaN	NaN	NaN
Histone H2A type 1-B/E	P04908;P0C0S8;P20671;Q16777;Q6FI13;Q7L7L0;Q93077;Q96KK5;Q99878;Q9BTM1	H2AC12;H2AC14;H2AC17;H2AC19;H2AC20;H2AC25;H2AC6;H2AC7;H2AC8;H2AJ	166812	17.0816	15.9899	NaN	NaN	NaN	17.5287	NaN	17.594	18.9331	16.5699	16.2891	16.4634	18.2372	16.58	17.6535	NaN	17.2292	18.8072	17.2213	18.5125	18.9464	19.0479	18.1879	19.1316	18.2561	17.8589	18.4022	18.3659	18.4779	18.4033	22.3936	18.5486	18.5493	19.4806	20.4972	17.8465	18.0413	18.9264	18.6581	18.1504	18.9203	18.1642	18.0671	18.5747	21.7553	18.3953
Insulin-like growth factor I	P05019	IGF1	150971	15.0475	15.2303	15.5005	15.5529	15.6632	15.2884	15.2576	15.4008	15.2651	15.6504	15.8223	15.645	14.1686	15.6053	15.0841	16.3211	15.6686	14.8539	15.1931	14.751	14.6442	NaN	14.3739	13.9755	15.1568	14.5191	15.7419	14.6986	NaN	14.8724	14.073	15.7631	15.2436	15.2652	14.8852	15.5177	15.1484	NaN	14.1463	15.7285	15.6556	15.6147	15.9005	15.637	15.0016	15.2198
Sodium/potassium-transporting ATPase subunit alpha-1	P05023	ATP1A1	164231	16.0525	15.6359	16.1898	16.6183	15.8198	15.9946	16.2622	16.5271	16.0489	16.6794	16.721	16.0642	16.7286	15.9697	16.1543	17.1467	16.5746	16.466	16.6007	16.0877	16.9718	17.0207	16.8122	16.7284	16.6049	15.6296	16.4351	16.2045	16.3837	16.592	17.7337	16.3943	16.2758	16.1247	16.406	16.5313	16.5066	15.9526	16.2408	16.3601	16.7254	16.3465	16.7259	16.4687	16.2491	16.2439
Sodium/potassium-transporting ATPase subunit beta-1	P05026	ATP1B1	166787	16.4523	16.8512	17.1469	16.3127	16.1746	16.6509	16.7794	16.8033	16.4677	16.3523	16.7572	16.8064	16.2867	16.5869	16.9425	16.7565	16.8702	17.1769	17.1687	17.265	17.5588	17.6384	17.3817	17.5491	17.2506	16.3369	17.155	17.3391	17.1944	17.1729	18.9177	17.149	17.2587	17.2236	17.2056	17.1323	17.3211	17.2283	16.8549	17.6769	17.2747	17.5804	17.3763	17.4718	16.7563	17.3831
Secretogranin-1	P05060	CHGB	230838	22.502	22.9134	23.0838	23.0854	22.7307	23.1488	22.8385	23.3645	22.2679	22.6843	22.8249	22.6714	19.4769	23.0886	23.1206	22.4947	22.8633	22.6231	23.3376	22.8346	23.2448	23.4298	23.0902	23.5285	23.4425	22.0559	23.2492	23.3239	22.4972	23.1488	22.5045	23.632	23.0658	23.1931	22.8576	22.1886	23.5165	23.0105	23.0526	23.2821	22.9207	23.1457	23.0967	23.5983	23.178	23.2679
Amyloid-beta precursor protein	P05067	APP	231363	22.3239	22.4947	22.7895	22.7634	22.7675	23.2679	22.4273	22.2361	22.2593	22.2849	22.4247	22.8034	21.002	22.7013	23.2036	21.9495	23.0037	22.6409	23.3376	22.6843	22.9899	22.3565	22.9423	22.5261	23.1642	22.6907	22.6209	22.4849	21.8034	23.0241	22.2877	22.8288	22.8269	22.6907	22.2214	22.3645	22.6693	22.3376	22.3129	22.5823	22.1174	22.6276	22.2792	22.3073	21.6186	22.4349
Arginase-1	P05089	ARG1	181763	17.1605	17.3389	16.3434	16.8793	16.6362	16.6394	16.3969	17.8134	16.1625	16.6745	17.0797	16.9007	19.9459	16.8177	17.0742	16.6495	16.626	18.8358	17.6517	18.6729	18.8777	18.404	18.7058	19.8685	19.5941	18.722	18.2357	17.8615	19.0378	18.5981	19.8589	18.2521	18.0998	19.1563	18.644	18.5557	17.424	19.137	18.9648	18.0462	18.5747	18.1836	18.5446	18.1128	19.7784	18.3669
Apolipoprotein D	P05090	APOD	245696	25.417	24.7895	24.7895	25.6431	25.3307	24.7995	24.7846	25.7645	25.0609	25.5638	25.48	25.1527	24.0443	25.5783	24.8528	24.9847	24.9495	25.217	25.6838	26.0169	25.8167	25.4457	25.8312	25.4202	25.8288	25.5045	26.0464	25.275	24.9225	25.4614	25.5841	25.2571	25.0691	24.918	25.6068	25.7077	24.6209	24.895	25.2133	24.9628	25.6209	25.2243	25.1174	25.2133	24.976	25.3273
Aldehyde dehydrogenase, mitochondrial	F8VP50;O94788;P05091	ALDH2	NaN	NaN	NaN	NaN	NaN	14.1739	16.1739	NaN	13.219	NaN	13.5808	NaN	NaN	NaN	NaN	NaN	NaN	NaN	NaN	NaN	NaN	NaN	NaN	15.3694	NaN	NaN	15.9751	NaN	NaN	14.9359	15.2764	18.4389	16.2494	NaN	NaN	NaN	NaN	14.631	14.2512	NaN	NaN	NaN	NaN	14.1076	15.9063	16.3838	NaN
Integrin beta-2	P05107	ITGB2	149577	NaN	14.8645	14.3921	15.0834	15.4972	15.2261	NaN	14.5336	16.1777	14.8212	15.1137	15.2769	NaN	14.8658	14.818	15.6749	15.304	NaN	15.4051	15.2643	NaN	NaN	14.8828	NaN	15.3959	15.3857	15.9726	NaN	NaN	15.7208	18.0333	NaN	14.992	NaN	NaN	16.2596	NaN	NaN	NaN	NaN	NaN	NaN	15.448	NaN	NaN	NaN
Protein S100-A8	P05109	S100A8	167781	15.8673	15.8018	12.5898	15.5445	14.8334	15.5136	16.0761	18.1235	19.9601	17.6719	17.3606	17.3667	17.8011	16.9398	18.192	16.9532	16.6664	17.4335	17.6666	18.8523	18.9304	18.5607	18.0054	19.0238	18.422	17.7936	18.7497	17.856	22.3936	18.7996	26.0062	18.8102	18.5973	19.0782	18.5486	19.684	18.1887	17.9981	18.8142	18.2532	18.1676	17.2563	18.0816	18.1882	20.1332	18.5694
Plasminogen activator inhibitor 2	P05120	SERPINB2	135417	NaN	NaN	NaN	NaN	NaN	NaN	14.571	13.9733	NaN	14.6097	NaN	NaN	15.7092	14.5973	14.7556	NaN	NaN	15.1727	13.3619	15.7906	15.9477	NaN	15.3425	16.38	16.5238	15.3333	15.1503	14.5924	15.9417	14.8356	20.6714	14.661	14.8259	15.7551	15.37	NaN	14.2873	15.7104	16.6412	15.061	15.368	14.5368	15.6739	15.3412	16.094	NaN
Plasminogen activator inhibitor 1	P05121	SERPINE1	NaN	NaN	18.4004	18.7168	NaN	16.2637	15.6828	15.0141	15.0045	14.7652	14.6307	15.252	16.4597	NaN	14.9454	15.6861	15.9293	14.9267	15.2756	15.1089	NaN	NaN	16.2198	16.0714	NaN	NaN	15.347	NaN	15.3568	NaN	NaN	NaN	15.9894	14.9421	16.0027	NaN	15.3096	15.6208	16.5391	NaN	15.3123	NaN	16.1229	NaN	NaN	NaN	15.7665
ADP/ATP translocase 2	P05141;P12235;P12236;Q9H0C2	SLC25A5	NaN	NaN	NaN	NaN	NaN	NaN	NaN	NaN	NaN	14.1462	NaN	NaN	NaN	15.0781	NaN	NaN	NaN	NaN	NaN	16.1504	16.6569	16.5541	16.5411	17.3037	18.3033	15.9647	14.1883	16.675	NaN	15.9726	NaN	20.3101	NaN	NaN	15.6216	16.268	NaN	14.5717	NaN	NaN	NaN	NaN	NaN	NaN	NaN	17.1606	14.8604
Plasma serine protease inhibitor	P05154	SERPINA5	188731	19.2	19.2132	18.7457	19.3011	18.8842	18.8916	18.2902	19.3267	19.1288	18.8874	19.2921	18.9577	18.7219	19.3767	18.5072	18.8262	19.1714	19.1366	18.8828	19.4183	18.8037	19.1259	18.793	18.825	19.0757	19.2966	19.4367	19.1017	18.3491	18.764	18.8191	18.9433	18.7605	19.1007	19.1347	19.3639	18.3007	18.554	19.3671	18.9224	19.3025	18.9672	19.3396	19.1324	19.4256	19.2922
Plasma protease C1 inhibitor	P05155	SERPING1	232477	23.417	23.5045	23.3778	23.6096	23.1206	23.0772	23.1285	23.5869	22.7915	23.3511	23.5638	23.48	23.2821	23.1961	23.0772	23.6971	23.2961	23.7077	23.4676	23.7492	23.632	23.5285	23.0951	23.2961	23.6209	23.7594	23.7389	23.2679	23.5404	23.5754	23.4676	23.5522	23.3376	23.5638	23.3101	23.4923	23.2361	23.1519	23.5869	23.3101	23.7594	23.391	23.5983	23.5285	23.6209	23.6096
Complement factor I	P05156	CFI	204273	20.9459	21.0156	20.265	21.2535	20.9672	20.5165	19.9742	20.6364	21.0951	20.9388	20.9951	20.8269	19.6209	21.1395	20.1079	21.3962	20.7876	20.2989	20.3962	21.0756	21.3211	20.2066	20.0951	20.0951	20.85	20.8113	21.2243	20.9316	20.6886	21.4726	20.8034	20.9742	20.3857	20.3752	20.4972	21.4221	20.3538	19.9742	20.4273	20.4067	20.9459	20.2066	20.7715	20.6628	20.8346	20.3752
Coagulation factor XIII B chain	P05160	F13B	171967	17.4185	17.5382	17.1526	17.5302	17.4677	16.8249	16.9762	17.3732	17.5874	17.1386	17.7639	17.731	15.4994	17.7804	16.433	20.3101	17.4629	16.9488	17.5236	18.0198	17.263	17.3917	17.2995	17.2935	16.837	17.6933	17.3662	17.4546	17.2723	17.7844	17.3254	17.4912	17.0501	17.646	17.368	18.7867	16.8843	16.3478	17.6353	17.1419	17.8108	16.9947	17.4528	16.664	18.4566	17.6163
Myeloperoxidase	P05164	MPO	171593	NaN	16.9869	NaN	17.6932	17.3591	NaN	16.8016	16.5824	18.407	16.9192	16.1555	16.944	NaN	16.5125	16.9118	17.5679	16.3637	NaN	NaN	NaN	17.091	NaN	15.9487	NaN	NaN	15.0745	NaN	17.2291	NaN	NaN	22.5615	14.9665	NaN	NaN	NaN	NaN	16.1932	NaN	17.1934	NaN	NaN	NaN	NaN	NaN	NaN	16.0364
Eukaryotic translation initiation factor 2 subunit 1	P05198	EIF2S1	NaN	NaN	NaN	NaN	NaN	NaN	NaN	NaN	NaN	NaN	NaN	NaN	NaN	NaN	NaN	NaN	NaN	NaN	NaN	NaN	NaN	NaN	NaN	NaN	NaN	NaN	NaN	NaN	NaN	NaN	NaN	16.9713	NaN	NaN	NaN	NaN	NaN	NaN	NaN	NaN	NaN	NaN	NaN	NaN	NaN	NaN	NaN
Intercellular adhesion molecule 1	P05362	ICAM1	151838	15.1607	NaN	15.3902	14.9362	13.7401	14.4322	13.221	14.6253	14.9264	15.3794	15.1298	14.7129	11.92	14.6706	14.9825	15.5708	14.4994	15.9969	15.8971	16.1295	16.2205	16.0797	15.3275	NaN	15.5588	15.7634	15.9786	16.0798	16.05	16.0644	15.9059	15.4017	15.4925	15.6484	15.9426	16.1786	15.8172	15.753	15.6673	15.8065	16.144	15.7195	15.7668	16.1637	15.9773	16.083
60S acidic ribosomal protein P1	P05386	RPLP1	NaN	NaN	NaN	NaN	NaN	NaN	NaN	NaN	NaN	NaN	NaN	NaN	NaN	NaN	NaN	NaN	NaN	NaN	NaN	NaN	NaN	NaN	NaN	NaN	NaN	NaN	NaN	NaN	NaN	NaN	NaN	18.2049	NaN	NaN	NaN	NaN	NaN	NaN	NaN	NaN	NaN	NaN	NaN	NaN	NaN	17.1529	NaN
60S acidic ribosomal protein P2	P05387	RPLP2	NaN	NaN	NaN	NaN	NaN	NaN	NaN	NaN	15.4592	14.3679	NaN	15.8254	NaN	15.2801	NaN	NaN	NaN	NaN	NaN	16.9066	17.1301	17.6279	NaN	15.599	16.4978	17.0832	NaN	17.333	16.0287	15.9898	NaN	18.7402	NaN	NaN	NaN	NaN	NaN	NaN	NaN	15.6419	NaN	NaN	NaN	NaN	NaN	18.5848	NaN
60S acidic ribosomal protein P0	P05388;Q8NHW5	RPLP0	NaN	NaN	NaN	15.7052	NaN	NaN	NaN	NaN	NaN	15.1796	14.6112	NaN	NaN	NaN	NaN	14.3993	NaN	NaN	NaN	14.4134	NaN	16.2458	NaN	NaN	NaN	15.1649	NaN	16.3322	15.2652	16.0856	15.1283	19.8952	16.8726	15.9742	16.4144	NaN	NaN	NaN	NaN	NaN	NaN	NaN	NaN	NaN	NaN	17.3353	NaN
Neuroendocrine protein 7B2	P05408	SCG5	205545	20.5165	20.7223	20.6714	21.1079	21.6453	21.5356	21.5213	21.6971	21.8073	21.7471	21.7634	21.9243	18.1001	21.9388	22.0156	21.7098	21.8614	19.1811	21.9098	21.3538	21.3592	21.9352	22.0789	22.0292	21.8269	20.5261	21.7675	21.3645	20.9024	21.6497	20.8727	21.6886	21.5165	21.6929	21.0088	21.3156	22.1673	21.1457	21.2125	21.6231	21.3752	21.4067	20.953	21.5069	20.9882	21.3266
Fatty acid-binding protein, heart	P05413	FABP3	17009	17.99	18.1074	18.2149	18.2026	17.6475	18.2797	18.1481	18.1923	18.3962	17.8658	17.8704	18.6883	17.6209	17.5079	17.6008	18.3964	17.4332	18.0639	18.1414	18.0208	18.4392	18.4846	18.9637	19.0811	18.1769	17.8744	18.4768	17.9177	18.4574	18.1724	18.2411	18.298	18.7238	19.089	18.7757	18.5184	18.3176	18.7929	18.865	18.8892	18.8788	18.8854	18.6143	19.0676	19.0889	18.9967
Lithostathine-1-alpha	P05451;P48304	REG1A	143196	15.0993	14.8543	14.8985	14.7809	15.9067	14.5431	15.2475	15.168	15.456	15.7394	16.1674	15.5139	NaN	15.8599	15.7752	15.2664	15.8618	14.9646	15.4099	15.9784	14.7562	14.8827	NaN	NaN	16.2121	15.0101	NaN	15.8199	16.7846	15.3986	14.7708	14.9348	15.1172	16.4683	15.6752	15.9798	15.098	14.9916	14.6117	13.8406	15.8785	NaN	15.0188	16.0164	15.8762	15.0678
Tetranectin	P05452	CLEC3B	218385	21.9812	21.9847	22.1795	22.3266	22.4298	22.4601	22.4324	22.502	21.7553	22.6431	22.6141	22.2332	20.0951	22.2535	22.5356	22.2679	22.502	21.6929	22.6518	22.4923	22.5915	21.7512	22.3129	22.0088	22.44	22.4551	22.5846	22.4501	22.6671	22.6006	22.3988	22.3484	22.5708	22.2905	22.3017	22.4874	22.6992	22.0886	22.6231	22.3592	22.9388	22.1642	22.0459	22.5498	21.7553	22.4947
Lupus La protein	P05455	SSB	NaN	NaN	NaN	NaN	NaN	NaN	NaN	NaN	NaN	13.7574	NaN	14.3235	NaN	NaN	NaN	NaN	NaN	NaN	NaN	13.7186	NaN	13.7453	NaN	NaN	NaN	NaN	NaN	NaN	14.9097	15.138	15.6535	17.2252	15.9842	15.5685	15.0726	14.8925	16.36	14.9188	15.0015	NaN	14.3357	NaN	14.339	14.8322	NaN	NaN	NaN
Thyroxine-binding globulin	P05543	SERPINA7	197727	20.2989	20.343	19.8973	20.417	20.2877	19.3408	19.7015	20.0156	20.5638	20.343	20.6364	20.417	20.002	20.2764	19.6966	20.5356	19.9742	20.5638	19.3837	20.5261	20.4273	20.6628	19.6166	20.1825	20.9024	20.343	20.8876	19.9601	19.9197	20.2066	20.3645	20.265	19.4409	19.8953	20.0426	20.8576	19.5108	19.1683	19.7378	19.6155	20.4476	20.0691	20.2419	19.9882	20.4676	20.0691
Heparin cofactor 2	P05546	SERPIND1	21928	22.5093	22.4501	22.3129	22.4375	22.4923	22.0359	22.0493	22.2448	21.9171	22.0325	21.9316	22.0918	21.6141	22.5777	22.0459	23.1015	22.1946	22.0821	21.7471	22.1886	21.5638	22.1704	21.6757	22.0258	22.0224	22.0559	22.3805	21.8802	21.6497	21.8269	21.8576	22.1238	21.4626	22.0723	22.1795	22.8651	21.7594	21.9672	22.1301	22.0625	22.6431	22.019	22.2905	21.8034	22.5165	22.1581
Integrin beta-1	P05556	ITGB1	154621	16.4616	14.9368	15.6357	15.713	15.672	16.3288	15.6063	15.8538	15.2375	14.445	15.4876	14.4739	15.3441	15.0804	16.0041	14.2561	16.0715	NaN	15.411	15.5973	NaN	15.5882	16.468	16.1592	16.0474	15.9634	16.5947	16.2703	15.9443	15.643	17.7065	15.8551	15.8352	15.6082	15.9521	15.4494	15.9322	15.9277	16.2009	15.945	15.4347	15.7255	16.0539	16.4692	NaN	16.2195
Keratin, type II cytoskeletal 8	P05787	KRT8	NaN	NaN	NaN	NaN	NaN	NaN	NaN	NaN	NaN	13.9822	NaN	NaN	NaN	NaN	NaN	NaN	NaN	NaN	NaN	NaN	NaN	NaN	NaN	NaN	NaN	NaN	NaN	NaN	NaN	NaN	NaN	18.0341	NaN	NaN	NaN	NaN	NaN	NaN	NaN	NaN	NaN	NaN	NaN	NaN	NaN	NaN	NaN
Calbindin	P05937	CALB1	195594	19.1454	19.5689	19.8247	19.6658	19.1879	20.2185	19.5964	20.0156	19.6698	19.4793	19.8791	19.4091	17.9083	19.4895	19.2751	19.5137	18.9626	20.1206	20.2877	19.9601	19.7379	20.3962	20.6276	20.3211	20.0292	19.9094	20.2066	20.2066	19.5969	19.6155	20.0559	20.5638	20.417	19.6473	20.0951	19.7702	19.8648	20.3538	20.3857	19.8761	19.9316	20.2764	19.8155	20.0292	20.0691	19.6177
Myosin light chain 1/3, skeletal muscle isoform	P05976	MYL1	NaN	NaN	NaN	NaN	NaN	NaN	NaN	NaN	NaN	NaN	NaN	NaN	NaN	NaN	16.9519	NaN	NaN	NaN	NaN	NaN	NaN	NaN	NaN	NaN	NaN	NaN	NaN	NaN	NaN	NaN	NaN	NaN	NaN	NaN	NaN	NaN	NaN	15.7989	NaN	NaN	NaN	NaN	NaN	NaN	NaN	NaN	NaN
Cholinesterase	P06276	BCHE	180216	18.0207	18.0551	18.0452	18.3538	18.122	17.9886	17.5378	18.035	17.0942	18.2724	17.6679	17.9773	17.9396	18.1283	17.9068	19.7942	17.96	18.2531	17.9108	18.4175	17.8245	18.1977	17.8352	17.8624	18.0647	18.2577	18.2345	17.6511	17.7697	17.6878	18.2367	17.8278	17.6223	18.0487	18.003	18.3543	17.563	17.8931	17.9517	17.9009	18.2008	17.9252	17.8985	17.864	18.1753	17.8418
Alpha-galactosidase A	P06280	GLA	147731	NaN	14.0109	14.7546	14.0437	14.6723	14.3217	NaN	14.5443	14.5309	14.102	14.1431	14.0002	NaN	NaN	14.0993	14.1199	14.6471	13.1738	NaN	NaN	NaN	NaN	NaN	NaN	NaN	13.4127	NaN	NaN	NaN	NaN	NaN	NaN	NaN	NaN	NaN	NaN	12.2007	NaN	NaN	NaN	NaN	NaN	13.5179	NaN	NaN	NaN
Cholecystokinin	P06307	CCK	180174	16.27	16.7536	15.3814	16.6726	18.6449	19.6292	17.8265	18.1764	15.8853	18.0929	17.3415	18.2711	17.4873	17.8685	17.6405	18.415	17.8355	NaN	17.8538	16.825	17.0157	17.9129	18.4507	16.675	17.1615	15.692	18.0902	16.5239	18.4195	17.4671	17.6442	17.6041	18.2649	17.9503	18.2662	17.8051	19.1897	17.2374	18.5178	18.779	18.3218	17.909	17.9618	18.032	17.3291	18.527
Immunoglobulin kappa variable 2-30	P06310	IGKV2-30	207223	20.9316	21.6096	20.1581	21.5777	20.3321	19.4714	20.4067	20.417	20.6714	20.4576	20.9459	20.2989	18.7864	20.654	19.8039	22.3857	20.0292	20.5451	19.9601	20.9024	20.9672	21.1946	20.6096	18.7412	20.3321	19.9601	20.6628	19.1057	19.7414	19.9226	19.6796	20.6714	19.5003	18.0616	18.6998	19.2393	19.4144	18.6139	19.5934	18.8086	19.4757	18.7957	19.9298	19.464	20.1457	18.6132
Immunoglobulin kappa variable 4-1	P06312	IGKV4-1	218191	22.3884	22.5892	22.0951	23.2214	22.6074	21.7836	22.3484	22.7307	22.9619	23.0707	23.0292	23.5869	20.3321	22.7098	22.1946	23.9043	22.6342	22.6886	22.0658	22.5261	22.3129	22.7035	21.9812	21.5685	22.9079	22.1238	20.2764	21.002	22.3884	22.2736	22.741	23.2448	22.4247	21.9171	22.265	23.6096	22.2185	21.1946	23.1111	22.4775	22.6029	22.5165	22.9882	22.5261	23.1901	22.5451
Immunoglobulin kappa variable 5-2	P06315	IGKV5-2	NaN	NaN	NaN	NaN	NaN	NaN	NaN	14.3158	NaN	NaN	NaN	NaN	NaN	NaN	NaN	NaN	NaN	NaN	NaN	NaN	NaN	NaN	16.4496	NaN	NaN	NaN	NaN	NaN	NaN	NaN	NaN	NaN	16.3922	NaN	NaN	NaN	13.3232	NaN	NaN	NaN	NaN	NaN	NaN	NaN	15.0362	NaN	NaN
Immunoglobulin heavy variable 4-34	A0A0C4DH41;A0A0J9YWU9;P01824;P01825;P06331;P0DP06;P0DP08	IGHV4-34	209098	21.7995	21.2066	21.4375	21.5777	20.8802	19.9154	21.0493	21.0625	21.2707	21.5823	21.0821	20.9742	20.8191	22.0156	20.4775	22.714	21.5451	20.343	20.343	20.3101	20.6364	20.3752	18.1034	18.0493	20.2535	20.2066	21.265	19.7162	20.3321	21.0359	21.0691	20.6276	19.6878	19.8141	20.2419	21.2707	20.0821	19.5905	20.2302	19.2432	21.0559	19.5116	20.1704	21.2535	20.9388	20.0821
Gelsolin	P06396	GSN	233239	23.6649	23.5983	23.3511	23.5983	23.4676	23.1363	23.3511	23.7796	23.1673	23.4676	23.3376	23.5404	23.2332	23.5754	23.391	23.3376	23.2361	23.7796	23.5404	23.654	23.1504	23.1871	23.6649	23.3645	23.5638	23.848	23.5165	23.9134	23.5404	23.3645	23.4551	23.6431	23.8191	23.5869	23.6431	23.867	23.417	23.3101	23.5285	23.5869	23.6096	23.5983	23.6865	23.9406	23.2961	23.6757
Prothymosin alpha	P06454	PTMA	NaN	NaN	NaN	NaN	NaN	NaN	NaN	NaN	NaN	NaN	NaN	NaN	NaN	NaN	NaN	NaN	NaN	NaN	NaN	NaN	NaN	NaN	NaN	NaN	NaN	NaN	NaN	NaN	NaN	15.1861	NaN	18.1061	15.9496	15.565	14.7402	14.6972	NaN	14.2582	NaN	NaN	15.3384	NaN	NaN	NaN	15.4972	NaN	NaN
ATP synthase subunit beta, mitochondrial	P06576	ATP5F1B	NaN	NaN	NaN	NaN	NaN	NaN	17.1401	NaN	NaN	15.5647	NaN	NaN	NaN	15.9259	NaN	NaN	NaN	NaN	18.1941	17.0807	18.2318	17.6906	18.021	20.002	20.7634	17.5283	18.2999	17.523	17.123	19.0063	18.7227	21.1886	18.9877	18.6589	20.1332	19.7251	18.9138	18.2865	19.4397	19.9165	18.7619	19.6789	18.6008	18.8106	19.4258	20.1457	19.3436
Complement C2	P06681	C2	197064	20.1206	20.3538	19.5853	20.265	20.0156	19.2894	19.4855	20.1457	19.8943	20.1581	20.0426	20.0691	20.8113	20.1581	19.5703	20.654	19.8957	19.9242	19.431	19.8673	20.0821	19.4982	19.2712	19.6946	19.6096	20.1581	19.8681	19.6298	20.0156	20.2989	20.002	19.7277	19.6745	19.8516	19.7577	20.5069	19.7036	19.3854	20.0559	19.7028	20.2066	19.6683	20.0821	19.8648	20.1704	19.4322
Protein S100-A9	P06702	S100A9	161069	16.3828	16.3864	15.0846	16.1273	15.9766	16.5912	17.0985	18.5602	20.2419	17.9974	18.2863	17.9979	18.4543	17.6289	18.8167	17.4757	17.4692	18.1151	18.0178	19.419	19.6691	19.3509	18.7838	19.6662	19.1283	18.259	19.3115	18.364	22.5823	19.1924	26.1757	19.4712	18.9487	19.3549	19.0451	20.0156	18.8976	18.4753	19.1922	18.4947	18.5483	17.5267	18.4032	18.4952	20.4775	18.7686
Protein S100-A6	P06703	S100A6	157265	16.4199	16.9954	15.9467	16.4859	16.5361	16.394	16.3709	16.743	15.0336	16.0805	16.782	16.2042	17.1623	16.4489	17.2681	16.2258	16.247	16.8779	17.782	16.8332	17.5714	16.7922	18.0978	NaN	16.8127	17.3609	17.601	16.7699	18.7653	NaN	21.9316	17.729	18.103	17.2946	18.0803	17.1249	17.2536	17.9235	17.528	16.8537	NaN	17.3387	16.8162	NaN	NaN	NaN
Apolipoprotein A-IV	P06727	APOA4	227675	23.5522	23.8764	22.937	23.3778	23.3645	23.1504	22.7203	23.0935	23.7594	23.6757	23.4041	23.2679	21.7056	24.1642	23.0493	24.3778	23.1704	22.895	23.4676	23.7995	23.1174	23.2448	22.5522	22.2006	22.9243	23.1976	22.9171	23.2288	22.7013	23.074	22.6074	23.2521	22.2679	22.9899	23.7182	24.2961	22.7856	22.8365	22.8783	22.976	23.7895	23.1901	23.4676	23.0173	24.2317	23.1642
Eukaryotic translation initiation factor 4E	P06730	EIF4E	NaN	NaN	NaN	NaN	NaN	NaN	NaN	NaN	16.3843	NaN	NaN	NaN	NaN	NaN	NaN	NaN	NaN	NaN	NaN	NaN	NaN	NaN	NaN	NaN	NaN	NaN	NaN	NaN	17.1443	NaN	NaN	17.5131	NaN	NaN	NaN	NaN	NaN	NaN	NaN	NaN	NaN	NaN	NaN	NaN	NaN	NaN	NaN
Creatine kinase M-type	P06732	CKM	NaN	NaN	NaN	NaN	NaN	14.7049	NaN	NaN	NaN	NaN	NaN	NaN	14.1243	NaN	16.947	14.684	NaN	NaN	NaN	NaN	NaN	14.3207	NaN	NaN	NaN	NaN	NaN	NaN	NaN	NaN	NaN	NaN	NaN	NaN	NaN	NaN	NaN	13.9848	NaN	NaN	NaN	NaN	NaN	NaN	NaN	15.8213	NaN
Alpha-enolase	P06733	ENO1	18339	18.0233	17.9921	17.957	17.9958	17.9118	18.4677	18.047	18.1715	18.3351	18.0776	18.0775	18.3123	18.7677	18.1806	18.2951	17.9119	18.0356	18.461	18.4086	18.4159	18.3863	18.4616	18.3493	18.5893	18.8824	18.3814	18.5499	18.5034	18.7928	18.2588	22.1111	18.8808	18.7065	18.733	18.9546	18.371	18.6601	18.8771	18.7006	18.2963	18.2638	18.5647	18.3875	18.6817	18.3677	18.3709
Glucose-6-phosphate isomerase	P06744	GPI	166319	16.8343	16.9691	17.4194	16.8293	16.8844	17.3585	16.7126	16.5014	17.7211	16.7554	16.8284	17.2289	17.0893	17.0326	17.1075	16.759	17.3064	16.8328	17.3656	17.0881	17.0201	17.5361	16.9742	16.6402	17.4907	17.0163	17.6997	16.6837	16.8586	17.0221	20.1332	16.9778	16.7298	17.4117	17.2096	17.0021	16.5841	17.2376	16.7655	16.2103	16.3282	17.2304	16.1909	16.8434	NaN	17.0036
Nucleophosmin	P06748	NPM1	NaN	NaN	NaN	NaN	NaN	NaN	NaN	NaN	NaN	NaN	15.5036	NaN	NaN	14.3812	NaN	NaN	NaN	NaN	NaN	NaN	NaN	15.0655	15.9556	14.8095	16.4373	16.6559	NaN	16.0659	15.1902	15.3176	15.85	19.5914	16.2612	15.3862	15.636	14.7739	NaN	NaN	14.8325	15.2096	NaN	NaN	NaN	NaN	15.8942	15.2682	NaN
Tropomyosin alpha-3 chain	P06753	TPM3	NaN	NaN	NaN	NaN	13.7867	NaN	13.4331	12.8942	NaN	NaN	14.675	NaN	NaN	NaN	NaN	14.4221	NaN	NaN	NaN	14.8925	14.4968	NaN	NaN	15.7063	16.9558	15.7688	15.5237	NaN	15.2575	17.4453	15.4824	19.7131	15.898	15.8204	NaN	NaN	NaN	15.9221	15.88	NaN	15.8985	NaN	NaN	NaN	NaN	NaN	NaN
Lipoprotein lipase	P06858	LPL	NaN	NaN	14.3341	NaN	NaN	NaN	NaN	NaN	NaN	NaN	NaN	NaN	NaN	NaN	NaN	NaN	NaN	NaN	NaN	NaN	NaN	NaN	NaN	NaN	NaN	NaN	NaN	14.0385	NaN	NaN	NaN	NaN	NaN	NaN	16.5317	16.0724	NaN	NaN	NaN	NaN	15.4713	16.6397	NaN	15.3915	NaN	16.9851	15.5882
Beta-hexosaminidase subunit alpha	P06865	HEXA	182854	18.4603	17.9465	18.2803	18.4484	18.1282	18.4909	17.9253	17.8052	18.3584	17.9096	18.3493	18.6672	17.7518	17.7161	18.525	17.8782	18.3954	18.5631	18.5624	18.7043	18.2497	18.4012	18.2305	18.3356	18.8999	18.897	18.8537	18.4909	18.0512	18.4213	18.7249	18.3455	18.1819	18.4382	18.6047	18.4843	17.9121	18.5829	18.4378	18.7368	18.4496	18.8962	18.5679	18.4739	18.5571	18.8388
Histone H2B type 1-J	P06899;P23527;P33778;Q16778;Q6DN03;Q6DRA6;Q8N257	H2BC11;H2BC17;H2BC21;H2BC3	NaN	NaN	NaN	NaN	NaN	NaN	NaN	NaN	NaN	NaN	NaN	NaN	NaN	15.3222	NaN	NaN	NaN	NaN	NaN	NaN	NaN	NaN	NaN	NaN	NaN	NaN	NaN	NaN	14.8603	NaN	NaN	20.714	NaN	13.3572	15.8926	NaN	NaN	NaN	NaN	NaN	NaN	NaN	NaN	NaN	NaN	16.9963	NaN
Glia-derived nexin	P07093	SERPINE2	176527	16.8109	16.9485	17.7625	17.3272	16.7439	18.3342	17.0691	17.1508	17.932	17.6557	16.688	16.9393	17.6127	17.9452	18.0938	16.2875	17.2988	18.2379	18.0531	18.2073	18.1947	17.878	18.3528	18.3272	18.4837	17.5341	18.2674	17.9478	17.8126	17.9297	17.7707	18.0356	18.2695	18.1324	18.3046	18.3449	17.5837	18.3807	18.3961	17.9104	17.9315	18.2195	17.5852	18.4546	17.3126	17.7946
Acyl-CoA-binding protein	P07108	DBI	174409	17.8263	17.635	17.6218	18.4289	17.6974	18.1773	18.3201	18.5553	18.6962	18.395	18.5993	18.4092	NaN	18.0486	18.497	17.5527	18.2075	17.9453	18.5313	18.489	18.2403	17.8644	18.9162	19.0542	20.4576	17.4673	20.3538	17.4486	18.4006	18.6089	18.1517	18.501	18.5754	18.1775	18.4482	19.045	18.8372	18.6809	18.4911	18.819	18.2607	18.6669	18.4533	18.8493	18.0838	18.215
L-lactate dehydrogenase B chain	P00338;P07195;P07864;Q6ZMR3	LDHB	200559	19.9034	20.1206	20.0951	20.1581	19.4232	19.9165	20.1581	20.1946	19.5893	19.9295	19.9601	19.901	20.0559	19.6156	19.9316	19.6647	19.7966	19.9742	20.1581	20.1206	20.0559	20.3752	20.1206	19.7097	20.1457	19.5626	20.002	20.0559	19.7126	19.9882	20.417	20.3752	20.002	20.0156	20.0156	19.9316	20.3538	20.2764	20.0156	20.0156	19.819	20.1581	19.9304	20.2419	19.7828	20.0156
Neurofilament light polypeptide	P07196	NEFL	NaN	NaN	NaN	13.8454	14.563	NaN	NaN	NaN	NaN	NaN	NaN	NaN	13.7439	NaN	NaN	NaN	12.8326	NaN	NaN	NaN	NaN	NaN	NaN	NaN	NaN	NaN	NaN	NaN	NaN	14.793	NaN	NaN	NaN	NaN	NaN	NaN	NaN	NaN	NaN	NaN	14.1827	NaN	NaN	NaN	NaN	NaN	NaN
Vitamin K-dependent protein S	P07225	PROS1	202419	20.5638	20.0691	20.3211	20.7796	20.6186	20.5823	20.6714	20.8576	20.4375	20.654	20.8269	20.4067	19.9275	20.895	20.5731	21.2477	20.7056	20.4775	20.7553	20.7796	20.4874	20.4476	20.6364	20.3645	20.7307	20.8034	20.85	20.654	20.8113	20.5165	20.4775	20.7955	20.8346	20.4375	20.7307	20.8346	20.3101	20.343	20.85	20.6714	20.5823	20.6186	20.6971	20.8802	20.6364	20.7634
Protein disulfide-isomerase	P07237	P4HB	157343	15.9949	15.8872	15.9081	15.8271	15.8671	16.1851	16.1741	16.3152	15.9137	15.8445	15.7403	15.6663	14.0387	16.0297	16.0355	15.5654	15.9654	16.7569	16.8776	16.6057	17.1711	17.554	17.2244	17.0085	17.0806	16.5136	17.0592	16.6459	17.0096	16.8091	20.3857	16.5262	16.6022	17.2068	16.6673	16.3549	16.6008	16.6294	16.7129	16.61	16.401	16.55	16.6386	16.6296	17.0065	16.7838
Acylphosphatase-1	P07311	ACYP1	139867	14.2114	14.0318	14.2251	NaN	NaN	12.9959	13.9712	14.3286	14.2137	14.2843	13.68	13.9612	NaN	13.2178	13.9283	NaN	14.0478	NaN	13.0056	NaN	NaN	NaN	NaN	NaN	NaN	14.1246	NaN	13.7804	14.3915	NaN	15.193	NaN	14.8469	14.7298	14.5955	14.6023	14.747	14.7558	15.0012	14.6576	14.5195	15.1849	14.765	15.2297	NaN	14.6889
Macrophage colony-stimulating factor 1 receptor	P07333	CSF1R	20714	20.5915	20.654	20.7876	21.0625	20.7307	20.68	20.6096	20.7876	21.1079	20.7796	20.68	21.1946	18.9707	20.2066	21.1079	20.2302	20.7223	20.4676	20.7056	20.5069	20.0426	20.8727	20.7223	20.2066	20.8727	20.6364	20.9024	20.8346	21.0756	20.4273	20.3857	21.1946	20.7876	20.5823	20.0821	20.6006	21.0756	20.895	20.7307	21.1581	20.85	20.8423	21.0292	20.6364	20.0156	20.9672
Cathepsin D	P07339	CTSD	218764	21.5213	20.8034	21.5685	21.3045	21.2877	21.6671	21.3484	20.7955	21.0559	20.8651	21.8576	21.4015	21.417	20.7389	21.4576	20.8191	21.6364	21.417	21.391	21.5213	21.2933	21.2302	20.85	21.9916	21.3156	21.7098	21.3857	21.6929	21.6231	21.5165	22.1612	21.6141	21.0292	21.2933	21.0951	21.5117	21.1332	21.0156	21.1886	21.391	21.6364	21.7594	21.654	21.391	21.3376	21.7182
Annexin A2	A6NMY6;P07355	ANXA2	167583	16.557	16.1581	15.8233	16.1066	15.8177	16.1888	15.8682	16.8335	16.0497	16.3344	16.4193	15.8711	19.3292	16.2767	16.317	15.6842	15.9856	17.6478	16.9662	18.0906	18.2379	17.7242	17.537	18.8607	18.8321	17.9938	17.8049	17.1097	19.7986	17.499	22.5309	17.4581	17.2791	18.2519	17.9391	17.728	16.6416	18.413	18.1972	17.6818	17.4882	17.1925	17.8882	17.4596	18.7589	17.7387
Complement component C8 alpha chain	P07357	C8A	187868	19.4832	19.7682	18.5086	18.9572	19.4924	18.7001	18.8251	19.2399	18.8215	19.2091	18.9293	19.2269	19.1694	19.7511	18.0405	20.6006	19.549	18.6672	18.485	19.6894	19.0948	18.6451	17.9267	18.2436	18.8076	19.1078	19.6253	18.7239	18.6648	19.2728	19.3277	19.2956	18.8328	19.0239	18.5265	20.002	18.4435	17.9475	18.639	19.007	19.2019	18.6244	19.2772	19.0522	19.6341	18.9658
Complement component C8 beta chain	P07358	C8B	188612	19.3619	19.9882	18.735	18.8147	19.6193	18.5302	18.5328	19.2001	19.548	19.1894	18.8962	19.1447	20.3211	19.9882	17.9519	20.4576	19.4369	18.2352	17.8847	19.4078	18.831	18.151	18.2283	17.8275	18.2196	18.7191	19.1305	18.3457	18.2306	18.9583	18.802	18.917	18.2874	18.7658	18.3907	19.6042	17.9737	17.7682	18.6698	18.707	18.8778	18.3391	18.881	18.755	19.5685	18.4852
Platelet glycoprotein Ib alpha chain	P07359	GP1BA	139269	14.7072	14.2787	NaN	14.9776	15.2114	13.0142	14.152	14.3011	15.2328	14.3176	13.75	15.3561	NaN	15.1367	13.8968	17.3554	13.5327	13.9251	14.8233	15.4276	14.5934	15.4033	14.6617	NaN	15.0391	14.2381	15.4373	14.784	14.6174	14.3995	14.2838	15.0141	13.8867	14.6266	14.5208	16.3815	13.7176	NaN	15.2885	NaN	15.4708	15.0904	14.9319	14.2499	NaN	14.3648
Complement component C8 gamma chain	P07360	C8G	192931	19.9459	20.417	18.9935	18.9405	19.7941	18.7851	18.6826	19.1143	19.7209	19.2876	18.7675	19.1825	20.3538	19.9882	18.081	20.5915	19.48	18.339	18.0838	19.2409	18.6376	18.7869	17.7515	17.6484	18.4719	18.3459	19.0927	18.4149	18.4749	19.0121	18.7322	18.693	18.4607	18.7244	18.7282	19.6814	18.1923	17.8806	18.5842	18.8223	19.1199	18.485	19.1884	18.824	19.4923	18.8736
Calpain-1 catalytic subunit	P07384	CAPN1	NaN	NaN	NaN	NaN	NaN	NaN	NaN	NaN	13.7218	NaN	NaN	13.9405	NaN	15.7697	NaN	NaN	NaN	13.6935	14.9118	15.2077	15.5754	16.0351	15.4598	15.613	17.1567	16.5219	15.1191	15.727	14.9361	16.7072	14.9695	19.0352	NaN	14.9109	15.9215	16.3718	15.2213	14.8104	15.672	16.6255	14.8167	15.7346	14.8287	15.5838	15.1492	16.9312	15.8397
Tubulin beta chain	P07437	TUBB	183089	NaN	NaN	NaN	NaN	NaN	NaN	NaN	NaN	NaN	NaN	NaN	NaN	NaN	NaN	NaN	NaN	NaN	NaN	NaN	NaN	NaN	NaN	NaN	NaN	NaN	NaN	NaN	NaN	15.1543	16.8753	19.4553	NaN	NaN	NaN	NaN	13.6106	NaN	NaN	NaN	NaN	NaN	NaN	NaN	NaN	NaN	NaN
Carbonic anhydrase 3	P07451	CA3	NaN	NaN	NaN	NaN	NaN	17.2325	NaN	NaN	NaN	NaN	NaN	17.2643	17.2754	NaN	NaN	17.8696	NaN	NaN	NaN	16.7932	NaN	NaN	17.7957	NaN	NaN	NaN	NaN	NaN	16.5436	NaN	NaN	NaN	17.8824	NaN	NaN	16.9707	NaN	16.6701	16.4516	NaN	NaN	NaN	NaN	NaN	16.3985	NaN	NaN
Involucrin	P07476	IVL	NaN	NaN	NaN	NaN	NaN	NaN	NaN	NaN	NaN	NaN	NaN	NaN	13.2369	15.2287	NaN	11.837	NaN	NaN	NaN	NaN	15.65	14.6184	NaN	NaN	NaN	NaN	13.7108	NaN	NaN	17.2232	13.0499	19.2466	14.6016	NaN	14.9671	NaN	NaN	13.9209	13.7077	NaN	NaN	NaN	NaN	NaN	NaN	12.7777	NaN
Trypsin-2	P07478	PRSS2	16074	15.281	15.0622	14.1857	15.4838	16.0212	14.1442	15.3189	14.7575	13.892	NaN	NaN	NaN	17.2211	NaN	13.6349	14.2546	NaN	NaN	NaN	15.0908	NaN	NaN	15.4779	15.707	14.8889	14.8886	NaN	NaN	NaN	NaN	NaN	14.5513	14.134	NaN	15.302	NaN	14.0973	14.8223	NaN	NaN	NaN	NaN	NaN	NaN	NaN	NaN
Gastrin-releasing peptide	P07492	GRP	NaN	NaN	NaN	NaN	NaN	NaN	NaN	NaN	NaN	NaN	NaN	NaN	NaN	NaN	NaN	NaN	NaN	NaN	NaN	14.51	14.9865	NaN	15.6556	14.4034	NaN	NaN	NaN	NaN	13.858	14.4428	NaN	NaN	14.9063	NaN	15.1191	NaN	13.4612	14.4855	13.4231	NaN	14.8828	NaN	15.118	14.0521	NaN	NaN	14.0981
Decorin	P07585	DCN	208034	20.4375	19.7381	20.1581	20.6628	20.9171	20.5731	20.3645	20.2185	19.6826	20.5731	20.6971	20.6714	20.265	21.2185	20.5356	20.3101	20.5451	20.895	20.9098	20.6276	20.4972	20.4375	20.2989	20.6364	21.0951	20.895	21.0625	20.0426	20.343	20.2989	20.4676	20.265	19.7845	19.9882	20.0951	20.1825	19.763	19.8762	20.1946	20.4273	20.5165	20.5638	20.1332	20.5261	20.002	20.6364
Prosaposin	P07602	PSAP	230088	23.0071	22.7077	23.0854	23.3645	22.9795	23.4425	23.1991	22.9742	23.0609	22.8746	23.2679	23.5869	20.8191	22.8839	23.6209	22.6387	23.417	22.8802	23.654	23.976	23.867	23.4676	23.6096	24.0443	24.0526	23.5869	24.0105	23.7286	23.5869	23.5754	23.7077	23.7995	23.7077	23.417	23.4298	23.4425	23.2821	23.5045	23.2679	23.867	23.4676	23.5638	23.2317	23.5045	22.8783	23.5165
Beta-hexosaminidase subunit beta	P07686	HEXB	204375	20.2185	20.002	20.2535	20.68	20.4972	20.6453	20.2419	20.1704	20.3101	20.3645	20.6453	20.6886	20.1332	20.0426	20.5069	20.1079	20.4273	20.654	20.4476	20.895	20.3962	20.3962	20.2535	20.654	20.7307	20.8876	20.4576	20.5545	19.9601	20.2535	20.895	20.4273	20.1946	20.5069	20.2419	20.4874	20.1332	20.6006	20.4576	20.6886	20.5915	20.7955	20.4375	20.343	20.6096	20.7955
Procathepsin L	P07711	CTSL	198267	19.7541	19.6418	19.9459	19.9459	19.7427	20.2066	19.86	19.6219	19.9209	19.8464	19.9742	20.2764	18.1004	19.7705	20.2066	19.9002	20.0292	19.9019	20.0156	20.1079	19.8127	20.002	20.0156	19.8786	20.4972	20.0821	19.8739	19.8449	19.3661	19.7447	19.6383	19.4207	19.7057	19.7169	19.9139	19.8607	19.7806	19.8982	19.725	20.0426	19.8655	19.9742	19.9459	19.7768	19.23	20.0951
Profilin-1	P07737	PFN1	168933	17.6706	18.1483	17.455	17.3675	17.5368	17.3924	17.5933	17.8104	18.2017	17.5399	17.4905	16.9849	15.946	17.5369	18.0457	17.3169	17.4116	17.7616	18.0465	17.8816	17.7452	17.972	18.7051	17.9829	18.054	17.8649	18.0318	18.3365	18.9339	18.1315	21.4874	18.3146	18.4103	18.0235	18.4122	18.0788	18.2847	18.2521	18.5995	17.9356	18.0272	18.0571	17.9121	18.6495	17.9506	18.2064
Bisphosphoglycerate mutase	P07738	BPGM	NaN	NaN	NaN	NaN	14.8093	NaN	NaN	NaN	NaN	NaN	NaN	NaN	NaN	NaN	NaN	NaN	NaN	NaN	NaN	16.8049	NaN	NaN	NaN	NaN	NaN	NaN	NaN	NaN	NaN	NaN	NaN	NaN	NaN	12.575	NaN	16.7311	NaN	NaN	NaN	NaN	NaN	NaN	NaN	NaN	NaN	NaN	NaN
Adenine phosphoribosyltransferase	P07741	APRT	NaN	NaN	NaN	NaN	NaN	NaN	NaN	15.2976	NaN	NaN	NaN	NaN	NaN	NaN	NaN	NaN	NaN	NaN	NaN	NaN	NaN	NaN	NaN	NaN	NaN	NaN	NaN	NaN	NaN	NaN	NaN	16.4687	NaN	NaN	NaN	NaN	NaN	NaN	NaN	NaN	NaN	NaN	NaN	NaN	NaN	NaN	NaN
Bifunctional glutamate/proline--tRNA ligase	P07814	EPRS1	NaN	NaN	NaN	NaN	NaN	NaN	NaN	NaN	NaN	NaN	NaN	NaN	NaN	NaN	NaN	NaN	NaN	NaN	NaN	13.6033	NaN	NaN	NaN	NaN	NaN	NaN	NaN	NaN	NaN	NaN	NaN	17.3027	NaN	NaN	NaN	NaN	NaN	NaN	NaN	14.3317	NaN	NaN	NaN	NaN	NaN	NaN	NaN
Cathepsin B	P07858	CTSB	196288	19.844	19.6205	20.1079	19.9742	19.6085	20.1079	19.8232	19.5788	19.9601	19.5768	19.9882	20.0426	17.9949	19.442	20.0951	19.2429	20.0156	19.9038	19.9459	20.1457	19.7836	20.0156	19.7796	20.1332	20.0821	20.3752	20.1946	20.1206	20.4874	19.7823	21.5356	20.343	20.4676	20.265	19.9005	20.1825	19.9316	20.002	20.0821	20.417	19.6034	19.8041	19.9459	20.1457	19.6279	19.9303
Heat shock protein HSP 90-alpha	P07900	HSP90AA1	157334	16.7478	15.963	15.3299	15.2134	15.7082	15.6025	15.7311	16.2248	16.4907	15.822	15.8944	16.2898	16.5834	15.4315	15.1064	15.6962	15.7088	16.1409	17.1874	17.4059	17.5523	17.5933	16.8517	17.3095	17.5131	16.0546	17.5765	17.2975	18.3174	17.7176	21.6141	16.9627	16.5984	17.8287	17.3314	19.1942	16.7994	17.976	17.4536	17.2136	17.8989	17.0847	17.0242	17.3547	17.8398	17.0469
Heterogeneous nuclear ribonucleoproteins C1/C2	P07910	HNRNPC	NaN	NaN	NaN	NaN	NaN	NaN	NaN	NaN	NaN	12.3449	NaN	NaN	NaN	NaN	NaN	NaN	NaN	NaN	NaN	NaN	NaN	13.4163	NaN	NaN	NaN	13.4307	NaN	14.0369	13.0682	14.7956	12.3408	19.5714	14.1569	NaN	NaN	NaN	NaN	12.7378	NaN	NaN	NaN	NaN	NaN	NaN	NaN	NaN	NaN
Laminin subunit beta-1	P07942	LAMB1	177285	17.6934	17.7495	17.6788	18.0367	17.9126	17.7957	18.2458	18.0059	17.3767	17.756	18.0579	17.7893	17.194	18.1348	17.9586	17.6791	18.0668	18.192	18.518	18.351	18.3754	18.1742	18.4383	18.5546	18.3374	18.499	18.4259	18.117	18.2761	18.2672	18.3987	17.9511	18.1886	18.3963	18.3368	18.1418	18.0209	18.2419	18.5501	18.1803	18.5992	18.2129	18.2819	18.3178	18.4912	18.2947
Tropomyosin beta chain	P07951	TPM2	NaN	NaN	NaN	NaN	NaN	NaN	NaN	NaN	14.4318	NaN	13.2018	14.4182	NaN	NaN	NaN	NaN	NaN	NaN	NaN	NaN	NaN	15.4219	NaN	16.2246	NaN	NaN	NaN	NaN	NaN	15.5848	NaN	18.3597	NaN	13.6806	NaN	14.6115	NaN	NaN	NaN	NaN	NaN	NaN	NaN	NaN	NaN	NaN	NaN
Fumarate hydratase, mitochondrial	P07954	FH	NaN	NaN	NaN	NaN	NaN	NaN	NaN	NaN	NaN	NaN	NaN	NaN	NaN	NaN	NaN	NaN	NaN	NaN	NaN	NaN	NaN	NaN	NaN	17.8616	18.1699	NaN	NaN	NaN	NaN	NaN	NaN	17.1133	NaN	NaN	NaN	NaN	NaN	13.5134	NaN	15.9012	NaN	NaN	NaN	14.9126	NaN	NaN	NaN
Thrombospondin-1	P07996	THBS1	166997	16.925	16.7468	16.3059	16.4701	16.558	17.0803	16.9529	16.8553	16.5445	16.8236	16.8183	16.7441	16.9352	17.0239	16.9981	19.49	16.2644	16.8026	16.8056	17.0796	17.0892	17.5614	17.3991	16.6578	17.1124	17.0644	16.9933	16.6553	17.4464	16.918	16.5075	16.959	17.2452	17.2302	16.8858	17.1788	17.0703	17.1282	17.7453	16.8295	17.3117	17.2055	16.7233	17.4858	16.9497	17.3005
Ribonuclease pancreatic	P07998	RNASE1	230359	22.9829	22.6865	23.0207	22.7533	22.1825	22.7471	23.0935	23.0241	20.1332	21.8689	22.5592	22.1673	22.8651	21.5451	22.6992	20.85	22.8327	20.4972	22.1795	22.4273	22.1612	20.9951	21.8614	21.9134	22.3725	21.6453	22.0122	21.7512	22.1238	22.239	20.8346	22.0459	21.7756	21.5356	21.4676	21.4324	22.3619	21.5451	21.7265	21.5685	21.8269	21.5869	21.3645	22.0723	20.714	21.5165
Collagen alpha-2(I) chain	P08123	COL1A2	191814	19.0063	18.7551	18.9859	19.3414	19.0779	19.1259	18.9902	19.1034	18.9707	19.1225	19.3914	18.8247	19.332	19.2218	18.9968	18.7783	19.1926	19.5095	19.5294	19.726	19.4862	19.7458	19.5282	19.6384	19.427	19.6808	19.7687	19.4199	19.9882	19.3114	19.6971	19.659	19.552	19.1941	19.7809	19.4871	19.3939	19.2982	20.0426	19.3627	19.7652	19.3631	19.425	19.6684	19.1865	19.4954
Annexin A6	P08133	ANXA6	NaN	NaN	NaN	NaN	NaN	NaN	NaN	NaN	NaN	14.1813	NaN	NaN	NaN	14.3694	14.0247	13.1918	NaN	NaN	NaN	NaN	15.4139	NaN	NaN	NaN	NaN	NaN	NaN	NaN	NaN	NaN	NaN	17.6597	NaN	NaN	NaN	NaN	NaN	NaN	NaN	NaN	NaN	NaN	NaN	NaN	NaN	NaN	NaN
Tumor necrosis factor receptor superfamily member 16	P08138	NGFR	155174	15.5715	15.1785	15.8072	15.8064	15.5601	15.3715	15.725	15.8282	14.9779	15.5422	15.7487	15.3656	NaN	15.4527	15.8394	14.9263	15.982	15.3556	15.6867	15.2431	16.0095	14.8885	14.2614	13.7219	15.8582	15.8188	16.0155	15.8726	15.1074	16.0913	15.6633	15.5445	15.5874	15.5511	15.9132	16.2208	15.9408	15.3251	16.1514	15.8114	15.8943	15.1756	15.4455	16.1006	15.7453	15.5477
Complement decay-accelerating factor	P08174	CD55	190607	18.8381	19.0857	19.3929	19.3387	19.0738	19.2647	19.6428	19.5548	18.3637	19.2408	19.4594	19.1982	17.8587	18.934	19.2445	18.7343	19.1506	18.4056	19.7893	19.8115	19.9742	19.0803	19.6578	19.8357	19.8613	19.7221	19.8982	20.0156	19.762	19.7803	19.5168	19.6971	19.8071	19.4711	19.6002	19.178	19.8394	19.585	19.6353	19.4147	19.543	19.3982	19.2758	19.7916	18.6038	19.4662
Corticosteroid-binding globulin	P08185	SERPINA6	206006	21.343	21.1825	20.2066	21.3376	21.2361	20.0156	20.0951	21.0493	21.1642	20.8651	21.0691	21.1457	20.7955	21.0951	20.2066	21.2302	20.6276	20.9672	20.0821	21.0493	21.0292	20.2419	19.5859	19.9601	20.5069	21.2933	20.2535	20.8876	20.6364	21.6929	21.0493	20.9024	20.1704	21.0224	20.9601	21.7265	20.5451	20.1946	20.6096	20.895	21.1395	20.5638	21.1642	20.714	21.3156	20.9024
4F2 cell-surface antigen heavy chain	P08195	SLC3A2	168463	16.8917	17.0631	17.0111	16.9437	17.1503	16.6767	17.0714	17.0982	16.6013	16.942	16.9224	16.9242	17.4086	16.9264	16.7584	16.8633	16.8595	17.1134	16.7374	16.8249	17.1858	17.2614	17.0122	17.0697	16.7152	16.8821	16.8794	16.8252	16.952	17.1298	16.9573	16.9417	16.7901	17.1857	17.0868	16.7389	16.9355	17.1782	17.0985	17.2173	17.4019	17.2358	17.2438	17.2225	17.276	17.2486
ATP-dependent 6-phosphofructokinase, muscle type	P08237	PFKM	NaN	NaN	NaN	NaN	NaN	NaN	NaN	NaN	NaN	NaN	NaN	NaN	NaN	NaN	NaN	NaN	NaN	NaN	NaN	NaN	NaN	NaN	NaN	NaN	NaN	NaN	NaN	NaN	NaN	NaN	NaN	16.5097	NaN	NaN	NaN	NaN	NaN	NaN	NaN	NaN	NaN	NaN	NaN	NaN	NaN	NaN	NaN
Heat shock protein HSP 90-beta	P08238	HSP90AB1	NaN	14.7262	14.3379	NaN	NaN	14.2034	NaN	15.3659	15.2928	15.7815	NaN	14.5991	15.5289	14.7684	15.2206	14.5352	NaN	NaN	NaN	NaN	16.2618	18.7946	17.9932	NaN	18.3099	NaN	16.5488	16.2165	16.7782	17.296	18.1812	20.7223	17.6719	17.3229	17.376	17.5525	18.1772	16.8838	16.1146	16.7944	16.0909	16.5636	16.2146	15.9805	15.8465	17.2815	15.2634
Signal recognition particle receptor subunit alpha	P08240	SRPRA	NaN	NaN	NaN	NaN	NaN	NaN	NaN	NaN	NaN	NaN	NaN	NaN	NaN	NaN	NaN	NaN	NaN	NaN	NaN	NaN	NaN	NaN	NaN	NaN	NaN	NaN	NaN	NaN	NaN	NaN	NaN	14.8485	NaN	NaN	NaN	NaN	NaN	NaN	NaN	NaN	NaN	NaN	NaN	NaN	NaN	NaN	NaN
Neutrophil elastase	P08246	ELANE	NaN	NaN	NaN	NaN	NaN	NaN	NaN	17.9279	NaN	15.6678	NaN	NaN	NaN	NaN	NaN	16.8213	NaN	NaN	NaN	NaN	NaN	NaN	NaN	NaN	NaN	NaN	NaN	NaN	NaN	NaN	NaN	20.4576	NaN	NaN	NaN	NaN	NaN	NaN	NaN	16.4606	NaN	NaN	NaN	NaN	NaN	NaN	NaN
72 kDa type IV collagenase	P08253	MMP2	193907	19.8475	19.5399	19.5779	19.8184	19.627	19.5719	19.6475	19.6678	19.6051	19.8795	19.8085	19.7798	19.0559	19.7892	19.8271	19.1908	19.8916	19.9882	20.1206	19.7906	19.4616	19.657	19.3429	19.3472	19.9245	20.343	20.1332	20.2302	20.1704	19.7771	19.8967	19.9459	19.9742	19.7499	20.2066	20.1457	20.0292	19.4907	20.0426	19.8598	20.1079	19.9882	20.0426	20.1704	19.5499	19.9459
Extracellular superoxide dismutase [Cu-Zn]	P08294	SOD3	229654	23.184	22.4451	22.7594	22.5069	23.1642	22.9388	22.9916	23.1627	22.4898	22.5451	23.6757	22.5189	20.2989	22.9864	23.074	22.6253	23.1047	22.654	23.0173	22.6518	22.6141	22.4751	22.3017	23.7594	22.7856	22.5869	22.3565	22.8191	22.8969	22.6929	21.9207	22.4726	22.2535	22.3725	22.3699	22.7614	22.5545	22.019	22.2989	21.953	22.3565	22.3857	22.2477	22.2679	22.0886	22.6051
Cathepsin G	P08311	CTSG	NaN	NaN	NaN	NaN	NaN	NaN	NaN	NaN	NaN	15.1424	NaN	NaN	NaN	15.756	NaN	15.5247	NaN	NaN	NaN	12.8028	NaN	15.7265	NaN	14.5878	14.1552	NaN	NaN	NaN	NaN	NaN	NaN	20.4375	NaN	NaN	NaN	NaN	NaN	12.6538	NaN	17.1614	NaN	NaN	14.3971	NaN	NaN	NaN	NaN
Inhibin beta A chain	P08476	INHBA	NaN	NaN	NaN	NaN	NaN	NaN	NaN	14.9791	NaN	14.3621	NaN	NaN	NaN	NaN	NaN	14.8674	NaN	NaN	NaN	15.4203	NaN	15.753	15.939	16.7125	NaN	15.3977	15.8276	16.2838	15.6035	16.5017	15.1026	NaN	15.5227	15.6295	15.4968	15.5375	NaN	15.9137	15.9402	16.0718	NaN	NaN	15.615	NaN	16.0036	NaN	NaN
Matrix Gla protein	P08493	MGP	203857	20.2764	20.2185	19.1588	20.265	20.0821	20.8113	20.1457	19.7423	19.3081	20.4476	20.0691	19.0556	18.94	21.1143	19.4752	19.6663	19.6018	19.5475	19.2669	19.8157	20.2877	20.654	19.6439	19.0065	19.9151	20.265	20.6714	20.8576	20.7796	20.0292	19.5416	21.1581	20.7389	19.9029	20.002	20.2302	19.6906	19.5952	20.7056	20.8802	19.8293	19.812	20.1825	20.6276	19.7748	20.5638
Apolipoprotein(a)	P08519	LPA	168441	17.6027	16.4125	NaN	NaN	18.1809	NaN	15.4332	18.432	15.5457	15.9079	17.9752	17.0676	19.421	NaN	16.2255	21.3321	NaN	17.2193	16.7993	NaN	NaN	NaN	16.2173	16.5477	16.6022	16.6201	17.5208	NaN	14.9111	NaN	19.6328	NaN	15.6711	NaN	NaN	18.2441	14.6557	NaN	16.8999	NaN	18.7851	NaN	19.1072	NaN	16.324	NaN
Pyruvate dehydrogenase E1 component subunit alpha, somatic form, mitochondrial	P08559	PDHA1	NaN	NaN	NaN	NaN	NaN	NaN	NaN	NaN	NaN	NaN	NaN	NaN	NaN	NaN	NaN	NaN	NaN	NaN	NaN	NaN	NaN	NaN	NaN	NaN	NaN	NaN	NaN	NaN	NaN	NaN	NaN	16.8893	NaN	NaN	NaN	NaN	NaN	NaN	NaN	NaN	NaN	NaN	NaN	NaN	NaN	NaN	NaN
Monocyte differentiation antigen CD14	P08571	CD14	212419	21.7223	21.7348	21.3857	21.3962	21.2593	21.6843	21.5823	21.2302	21.1519	21.6186	21.0224	21.1704	21.2066	21.4015	21.5823	20.9388	21.2764	21.5451	21.6051	21.953	21.4576	21.1946	21.1946	21.1206	21.4775	21.417	21.68	21.8913	21.8113	21.8461	21.8538	21.6929	21.7389	21.5404	21.9352	21.8269	21.3266	22.2155	21.8307	21.5498	21.5451	21.6497	21.7594	21.928	21.2933	21.7348
Collagen alpha-2(IV) chain	P08572	COL4A2	173614	17.0986	17.6182	17.2558	17.3906	17.2129	17.437	17.2609	17.2625	17.4691	17.5101	17.5086	17.3537	15.455	17.4792	17.4566	16.7624	16.9856	17.3948	17.4124	17.4971	17.228	17.9061	17.5174	17.4355	17.4976	17.3447	17.5701	17.3938	17.3804	17.0263	17.3652	17.7247	17.9351	16.9958	17.2652	17.2104	17.9473	17.2308	17.6327	17.4126	17.4008	17.4129	17.363	17.7545	17.2893	17.308
Receptor-type tyrosine-protein phosphatase C	P08575	PTPRC	NaN	NaN	NaN	NaN	14.2871	13.9466	14.8475	14.3558	NaN	14.6325	14.5864	14.0101	14.4704	NaN	14.1931	15.0042	12.9461	14.2017	NaN	NaN	NaN	14.8508	14.8189	NaN	NaN	14.2673	13.9967	15.1251	14.7888	NaN	NaN	NaN	13.6231	NaN	NaN	NaN	13.6853	14.2578	14.5103	14.6689	NaN	NaN	NaN	14.2326	14.2965	14.0662	NaN
Melanotransferrin	P08582	MELTF	166146	16.6598	16.1306	15.9648	16.5434	16.317	16.5514	16.5802	16.1754	15.4124	16.1977	16.4968	15.8536	15.5442	15.8634	16.6651	15.995	17.0469	16.518	16.3453	16.9772	16.7483	16.9169	16.752	16.7136	16.2622	16.788	16.0905	16.4743	16.2351	16.7112	16.8683	16.5537	16.4201	16.5734	16.5255	15.5592	16.5935	16.3748	16.6397	16.2688	16.5885	16.1804	16.4147	16.3841	17.0238	16.8123
Myosin light chain 3	P08590;P12829	MYL3	NaN	NaN	NaN	NaN	NaN	NaN	NaN	NaN	NaN	NaN	NaN	NaN	NaN	NaN	NaN	NaN	NaN	NaN	NaN	NaN	NaN	NaN	NaN	NaN	NaN	NaN	NaN	NaN	NaN	NaN	NaN	NaN	NaN	NaN	NaN	NaN	NaN	16.2379	NaN	NaN	NaN	NaN	NaN	NaN	NaN	NaN	NaN
Complement factor H	P08603;Q03591	CFH	218651	22.1946	22.4551	22.2332	22.7715	22.3457	22.019	22.44	22.7203	22.4041	22.5892	22.7161	22.4349	20.6453	22.4626	21.9672	23.7492	22.391	21.502	22.6006	22.7056	22.7013	21.7013	22.4349	22.2066	22.7614	22.6231	22.8595	22.4015	22.6584	22.7735	22.4324	22.5892	22.6822	22.1395	22.5404	23.155	22.265	21.9098	22.4726	22.0592	22.5568	22.0258	22.1642	22.4041	22.2621	22.2707
Low affinity immunoglobulin gamma Fc region receptor III-A	P08637	FCGR3A	17437	17.8815	17.6828	17.9301	17.5885	16.4358	17.2065	17.8481	17.3728	18.2944	17.3332	17.8253	18.0316	15.4354	17.3891	17.8054	17.4625	17.4885	17.7174	17.7829	18.3257	17.8631	18.3844	18.5635	18.2259	17.8504	18.0737	17.7868	17.3801	18.375	17.915	18.0027	18.2911	18.0546	18.0508	18.0462	17.9166	18.2549	18.1414	18.4716	17.9342	17.8459	18.2746	18.1622	18.0328	18.0153	17.8904
Vimentin	P08670	VIM	158073	16.532	16.2291	15.4068	16.855	16.3898	16.4883	15.8812	17.3968	16.8234	16.7565	17.7803	16.1482	17.0121	16.9686	16.5924	17.4416	17.021	16.8973	17.9888	17.4311	18.2496	17.9343	18.1829	18.2638	17.5725	17.6538	17.9511	17.6777	17.7216	17.4775	19.782	17.3849	17.5033	17.6923	17.7013	17.2915	17.7425	17.6259	18.3837	17.3639	17.8334	17.0256	17.3556	17.6624	18.2991	17.339
Alpha-2-antiplasmin	P08697	SERPINF2	208651	21.5165	21.8876	21.2125	21.9316	21.8802	20.7389	20.714	21.4626	20.8876	21.4015	21.3156	21.5069	21.3376	21.7389	20.68	22.1673	21.265	20.8727	20.68	21.7715	21.4676	21.1395	20.3321	20.7471	20.9243	21.2477	21.4972	20.6096	20.2535	21.3321	21.1332	21.2006	20.4476	20.7634	20.8802	21.9637	20.3538	20.0951	20.7553	20.7307	21.3484	20.6971	21.0691	20.7471	21.4067	21.1704
40S ribosomal protein S17	P08708	RPS17	NaN	NaN	NaN	NaN	NaN	NaN	NaN	NaN	NaN	NaN	NaN	NaN	NaN	NaN	NaN	NaN	NaN	NaN	NaN	NaN	NaN	NaN	NaN	NaN	NaN	NaN	NaN	NaN	NaN	16.1817	15.964	17.8809	NaN	NaN	NaN	NaN	NaN	NaN	NaN	NaN	NaN	NaN	NaN	NaN	NaN	NaN	NaN
Coagulation factor VII	P08709	F7	158208	15.7894	15.9235	15.8475	15.638	15.9975	15.4675	15.408	15.4386	15.8503	15.9264	15.1348	15.861	NaN	16.2769	15.1065	17.6945	16.0399	NaN	15.8593	16.4134	15.7886	15.6821	15.638	15.7246	15.7079	15.8613	16.126	15.6542	NaN	15.3697	NaN	NaN	14.745	NaN	15.2641	16.629	14.5395	NaN	NaN	NaN	15.9253	16.1105	NaN	NaN	NaN	15.8782
Keratin, type I cytoskeletal 19	P08727	KRT19	139161	NaN	NaN	14.3384	NaN	NaN	NaN	NaN	14.6497	15.6353	15.9105	NaN	NaN	17.4246	17.4193	15.4097	NaN	NaN	NaN	NaN	NaN	19.1268	NaN	NaN	16.7014	NaN	16.8862	NaN	NaN	17.7836	NaN	20.3321	16.9043	16.1373	18.3266	19.426	NaN	NaN	18.011	16.7277	17.8043	NaN	16.0275	NaN	NaN	NaN	NaN
Guanine nucleotide-binding protein G(i) subunit alpha-3	P04899;P08754;P09471;P63096	GNAI3	NaN	NaN	NaN	NaN	NaN	NaN	NaN	14.9376	NaN	13.2935	NaN	NaN	15.4585	NaN	NaN	NaN	NaN	NaN	NaN	NaN	NaN	NaN	NaN	NaN	NaN	NaN	NaN	NaN	NaN	NaN	NaN	17.3902	NaN	NaN	NaN	NaN	NaN	NaN	NaN	NaN	NaN	NaN	NaN	NaN	NaN	NaN	NaN
Annexin A5	P08758	ANXA5	15937	14.9837	16.7576	16.8235	16.4373	16.6682	16.5837	16.6568	16.3863	16.7952	16.4203	16.576	15.9442	17.6454	16.974	16.8001	16.2013	15.635	16.3231	16.4888	16.2218	16.3327	16.835	16.707	17.2545	16.2384	16.9988	16.6652	15.8736	16.9101	15.6339	19.1519	16.1677	16.3889	15.7985	16.7149	16.2227	16.5068	16.4807	15.9261	16.4277	15.9051	16.5272	16.4817	16.6825	14.5196	16.105
Keratin, type I cytoskeletal 16	P08779	KRT16	172204	17.8056	18.4983	17.3272	18.7297	16.9681	16.6391	18.2397	18.6979	16.8289	17.8375	17.5185	18.1211	21.1825	17.6718	20.2989	17.7681	18.1526	19.8944	19.3378	19.8937	19.6525	19.2608	19.7879	20.9882	23.0275	20.2764	20.2302	19.4003	21.3045	20.3538	23.9316	20.343	19.2066	20.5261	20.7634	20.7876	18.8088	21.7594	20.5638	20.3321	19.9882	19.0064	19.6307	19.1694	20.654	19.4696
Insulin-like growth factor-binding protein 1	P08833	IGFBP1	NaN	NaN	14.5843	NaN	13.4902	14.2396	14.1124	14.3898	14.7674	14.2737	14.5235	14.416	14.2506	NaN	14.4615	15.4543	NaN	13.6989	NaN	14.9919	NaN	14.4707	NaN	12.8932	NaN	NaN	14.5963	15.0467	13.9026	15.0679	14.5657	13.3631	NaN	NaN	NaN	NaN	NaN	14.7788	NaN	14.6165	13.8359	NaN	14.3068	NaN	14.9671	NaN	NaN
40S ribosomal protein SA	P08865	RPSA	NaN	NaN	NaN	NaN	NaN	NaN	NaN	NaN	NaN	NaN	NaN	12.8887	NaN	14.3263	NaN	12.2146	NaN	12.091	12.9938	14.386	14.0636	15.7121	15.1621	NaN	NaN	15.2291	NaN	16.3776	NaN	16.0909	NaN	19.6864	14.7331	NaN	17.0152	16.5577	NaN	14.9804	15.6723	14.3664	NaN	NaN	NaN	NaN	NaN	17.0409	NaN
Neuromedin-B	P08949	NMB	NaN	NaN	NaN	NaN	12.2451	13.297	12.5939	12.3838	13.1122	13.8558	13.3155	12.738	12.4489	NaN	13.3813	12.0991	12.8158	10.9903	9.9661	12.395	NaN	NaN	NaN	NaN	NaN	NaN	12.0595	11.4255	NaN	NaN	NaN	NaN	NaN	NaN	NaN	NaN	11.6806	12.2319	NaN	NaN	12.0888	NaN	12.6472	11.8382	12.6892	NaN	12.3125
Gamma-enolase	P09104	ENO2	179539	17.5525	17.7455	18.0306	17.7819	17.4557	18.0759	17.5453	17.5343	17.9516	17.431	17.7236	18.1717	16.481	17.5427	17.9215	17.5952	17.9389	17.9869	18.3323	17.8439	17.822	17.5869	18.0925	17.8856	18.3089	17.6491	17.9081	17.8952	17.3699	17.8618	17.8569	17.8724	17.9362	17.8288	17.5435	17.595	17.8293	17.9262	17.4449	17.8013	17.6951	18.2092	17.6205	17.7184	17.598	17.616
Hemoglobin subunit theta-1	P09105	HBQ1	NaN	NaN	NaN	NaN	NaN	NaN	NaN	NaN	NaN	NaN	NaN	NaN	NaN	NaN	NaN	NaN	NaN	NaN	NaN	NaN	NaN	NaN	NaN	NaN	NaN	NaN	NaN	NaN	NaN	NaN	NaN	NaN	17.2283	17.2994	NaN	17.2988	17.1182	NaN	NaN	NaN	NaN	NaN	NaN	NaN	NaN	NaN	NaN
Dopamine beta-hydroxylase	P09172	DBH	151527	13.3964	15.1813	15.1938	14.0134	16.001	14.9718	14.0883	14.321	15.1154	14.7137	14.6828	15.4059	15.6585	15.8355	15.0794	15.0046	14.8762	15.6441	15.1373	16.0341	16.0573	16.667	NaN	15.6795	15.4126	15.9927	16.1857	14.6492	15.5266	16.2879	15.8717	15.8923	13.8818	15.6696	15.7328	16.8597	14.3734	13.8252	14.7033	14.1829	NaN	NaN	NaN	15.3282	15.1597	14.5986
Glutathione S-transferase P	P09211	GSTP1	164959	16.7898	17.233	17.1001	17.4082	17.3499	17.0671	17.0287	17.4223	17.3879	17.5048	17.0755	17.5688	17.1474	16.8505	17.4242	16.7844	17.0562	16.9158	17.4152	16.7089	17.2154	17.0215	16.7859	16.9453	17.0714	17.0306	17.2294	17.6579	18.6853	17.651	20.7471	17.7129	17.7279	17.6794	17.342	17.3091	16.9296	17.6683	17.2262	17.2953	17.0805	17.1137	17.2035	17.8175	17.2429	17.2361
Cystatin-SA	P09228	CST2	NaN	NaN	NaN	NaN	NaN	NaN	NaN	NaN	13.9862	NaN	14.234	12.625	NaN	NaN	NaN	NaN	NaN	NaN	NaN	NaN	NaN	16.8274	NaN	18.2131	NaN	NaN	NaN	NaN	NaN	NaN	NaN	NaN	NaN	NaN	NaN	NaN	15.332	NaN	NaN	NaN	NaN	NaN	NaN	NaN	NaN	NaN	NaN
Galectin-1	P09382	LGALS1	183755	18.8208	19.2596	18.9197	17.9034	18.6304	18.9071	18.7401	19.0677	19.4464	18.9216	18.8914	18.9415	17.7754	19.0734	19.3449	18.7612	18.7877	18.9424	19.6916	19.2115	19.7223	18.9323	19.5596	18.9749	19.2687	18.8712	19.6968	18.9457	19.1633	19.0763	19.9459	18.8626	19.2548	18.7586	19.1536	19.1557	18.3991	18.7175	18.9717	18.3098	18.8383	18.6504	18.0173	19.0886	18.558	18.9718
Dihydropteridine reductase	P09417	QDPR	173899	17.3946	17.2645	17.3117	17.2882	17.221	17.4134	17.5055	17.288	17.6938	17.2434	17.4061	17.888	17.8553	17.2681	17.5578	17.7329	17.4274	17.4559	17.2532	17.5043	17.8033	17.7062	16.8966	17.2558	17.2751	17.846	16.8447	17.3442	17.3971	17.3018	17.0919	17.7933	17.2455	17.3689	17.4325	17.1805	16.8225	17.4054	17.8654	17.3263	17.9885	17.6362	17.2864	17.8859	17.4471	17.2472
High mobility group protein B1	P09429	HMGB1	14755	14.9221	NaN	NaN	NaN	NaN	NaN	NaN	NaN	14.6709	NaN	NaN	11.8116	NaN	NaN	NaN	NaN	NaN	NaN	NaN	NaN	NaN	NaN	NaN	NaN	NaN	12.6713	NaN	17.0239	16.5968	17.1696	NaN	16.3033	16.1142	16.2992	15.4631	17.0963	14.359	15.2133	14.585	NaN	NaN	NaN	14.0983	NaN	NaN	NaN
Retinol-binding protein 1	P09455	RBP1	NaN	NaN	NaN	NaN	NaN	NaN	NaN	NaN	NaN	NaN	NaN	NaN	NaN	NaN	NaN	NaN	NaN	NaN	NaN	NaN	NaN	NaN	NaN	NaN	NaN	NaN	NaN	NaN	NaN	14.8043	NaN	17.2821	NaN	NaN	NaN	NaN	NaN	NaN	NaN	NaN	NaN	NaN	NaN	NaN	NaN	NaN	NaN
SPARC	P09486	SPARC	210559	20.5356	20.5261	20.953	20.8346	20.343	20.7223	20.714	20.9388	20.4375	20.5915	21.3045	20.7876	17.7142	20.4972	20.8034	20.5638	21.2125	19.9459	20.9098	21.2243	20.9388	20.7223	20.417	21.1886	20.9171	21.1519	21.2361	20.6886	20.9098	20.85	20.7955	21.0886	20.7715	20.8034	20.7634	20.8034	20.8651	20.5823	20.8651	21.1581	20.9882	20.6886	20.6453	20.9951	20.3211	20.9388
Tropomyosin alpha-1 chain	P09493	TPM1	16.7	16.8332	16.5356	16.3814	16.8018	16.9358	16.5184	16.5699	16.9683	15.9878	16.1683	17.495	16.4815	18.2265	17.3234	16.6807	16.6883	16.7689	16.9348	16.9658	17.2796	17.273	16.9451	17.2173	18.6079	17.208	17.184	16.8274	16.8512	18.9688	16.7904	21.6276	16.1672	16.8137	16.667	17.5773	17.5701	17.9305	17.0336	16.7755	16.3024	16.4328	16.4247	16.6062	16.7936	17.6593	16.3139
Annexin A4	P09525	ANXA4	NaN	NaN	NaN	NaN	NaN	15.4112	NaN	14.7767	NaN	NaN	NaN	NaN	14.5424	14.5209	NaN	NaN	NaN	13.2963	NaN	NaN	NaN	NaN	NaN	16.2883	15.995	13.232	NaN	NaN	NaN	15.9839	15.7342	17.5045	NaN	NaN	14.8634	15.6251	NaN	16.0204	NaN	NaN	NaN	NaN	NaN	NaN	NaN	NaN	NaN
Heme oxygenase 1	P09601	HMOX1	193799	19.7889	18.8402	19.2715	18.7472	18.3413	17.8529	18.1094	18.8242	16.3242	17.7934	18.2992	17.3474	NaN	17.6936	17.9467	18.6362	18.1627	19.2663	18.4715	19.3083	19.5264	19.6857	17.7405	18.654	19.2371	18.1783	19.2277	18.3954	17.7981	19.1779	18.8308	19.5253	17.9963	NaN	18.4199	NaN	NaN	17.7332	NaN	NaN	NaN	17.7931	17.8535	18.4375	19.4962	18.6631
Macrophage colony-stimulating factor 1	P09603	CSF1	187288	18.9943	18.7983	19.1279	19.3598	19.138	19.1191	19.2995	19.0786	19.0571	19.3629	19.3881	19.1671	16.749	19.1717	19.5289	18.5627	19.7238	18.7914	19.6921	19.4973	19.5764	19.6057	19.5237	19.2552	19.3367	18.9555	19.3007	19.531	19.4417	19.2711	18.5966	19.2372	19.2335	19.1296	19.1704	18.9541	19.3815	19.1235	19.1601	19.3697	19.0504	18.7702	19.0796	19.1968	18.3481	19.1299
Platelet-derived growth factor receptor beta	P09619	PDGFRB	171599	16.6383	17.0229	16.7758	17.0794	16.4708	16.7005	17.3283	16.6568	16.7057	16.9171	16.959	16.9625	15.2584	16.8586	17.4428	16.9166	16.6199	16.8575	17.1067	17.1471	17.1743	17.156	17.3073	17.1683	17.2091	17.1151	16.9239	16.7603	17.2261	16.7274	17.3169	16.7541	16.8288	16.6411	16.6295	17.1323	16.1099	16.889	16.9308	16.6122	17.1012	16.494	16.9527	16.8685	16.7723	16.8878
Dihydrolipoyl dehydrogenase, mitochondrial	P09622	DLD	165426	15.9317	16.3314	16.2815	15.7667	15.7756	16.2605	16.3953	16.1692	16.2313	16.1577	16.2141	16.0516	16.998	16.3138	16.4394	16.5024	16.5214	16.2225	15.8843	16.4776	15.9415	16.2891	NaN	15.9533	15.8954	15.3478	16.2522	15.6788	15.554	15.2452	18.5464	16.34	16.0426	16.8933	NaN	15.9704	16.6299	15.5929	NaN	16.2041	NaN	16.1821	16.2443	16.2943	15.5958	NaN
Heterogeneous nuclear ribonucleoprotein A1	P09651;Q32P51	HNRNPA1	150525	NaN	NaN	NaN	NaN	NaN	NaN	NaN	15.6762	NaN	NaN	NaN	NaN	NaN	NaN	NaN	NaN	NaN	NaN	NaN	NaN	NaN	NaN	NaN	NaN	NaN	NaN	NaN	17.6061	17.8553	17.1646	20.1457	17.9998	17.4925	16.5789	16.3236	14.9929	15.2994	15.8195	16.4409	NaN	NaN	NaN	15.4392	NaN	16.044	NaN
Pro-cathepsin H	P09668	CTSH	185799	19.4338	18.9523	19.4328	19.3835	19.0656	18.6412	18.7303	18.1757	19.1526	18.5923	19.3244	19.5963	18.7798	18.9151	19.2827	18.1504	19.1466	19.4583	19.5178	19.6182	18.8279	19.414	19.0902	19.6964	19.75	18.3442	18.8819	19.6223	19.4834	19.0352	19.532	19.3459	18.9735	18.9496	18.9576	19.5834	19.0579	19.1995	18.3208	19.4913	19.0882	19.4104	19.2196	19.3893	18.7153	19.4685
Cytochrome c oxidase subunit 6C	P09669	COX6C	NaN	NaN	NaN	NaN	NaN	NaN	NaN	NaN	NaN	NaN	NaN	NaN	NaN	NaN	NaN	NaN	NaN	NaN	NaN	NaN	NaN	NaN	NaN	NaN	NaN	NaN	NaN	NaN	NaN	NaN	NaN	18.482	NaN	NaN	NaN	NaN	NaN	NaN	NaN	NaN	NaN	NaN	NaN	NaN	NaN	NaN	NaN
Complement C1s subcomponent	P09871	C1S	216006	21.9098	21.7675	21.7675	22.0821	21.7223	21.7471	21.9243	21.1015	21.1765	21.7955	22.0393	21.6843	20.0292	21.7796	21.7995	21.9423	21.7995	21.8689	22.1734	22.0723	22.0625	21.7182	22.1946	21.8727	22.0592	22.2066	21.9742	22.0821	22.4273	22.0789	21.8764	22.1079	22.3457	21.7955	22.0592	22.1015	21.8727	21.8423	22.1047	21.7715	21.9777	21.8576	21.9459	22.1269	21.6929	22.0088
Poly [ADP-ribose] polymerase 1	P09874	PARP1	NaN	15.0456	14.353	NaN	14.1925	NaN	NaN	NaN	NaN	NaN	NaN	14.9747	NaN	NaN	NaN	NaN	NaN	NaN	14.5394	NaN	NaN	NaN	NaN	NaN	14.1908	NaN	NaN	NaN	14.2876	14.1105	15.8111	16.3706	NaN	NaN	15.5802	15.3039	17.5416	15.9162	NaN	14.6318	15.4714	15.5286	15.478	15.6187	NaN	NaN	14.1297
Ubiquitin carboxyl-terminal hydrolase isozyme L1	P09936	UCHL1	166008	16.2225	16.4366	16.8543	17.044	16.068	17.096	16.6177	16.9569	16.1285	16.7337	17.1291	16.9507	NaN	16.6678	16.7778	17.0186	16.8284	16.8683	17.4288	17.5184	16.822	17.0005	17.0948	17.0726	16.8684	16.4027	16.7007	17.3461	17.1537	16.6557	16.973	16.855	16.9246	17.051	17.2892	17.4879	17.144	17.0896	17.3499	17.6564	17.0258	17.8248	16.8912	17.6279	NaN	17.72
Leukotriene A-4 hydrolase	P09960	LTA4H	156628	15.4157	15.8252	15.8195	15.7459	NaN	15.4733	15.4575	15.9071	15.9575	15.1322	15.6261	15.4816	15.7314	15.9173	15.7526	16.0876	15.895	NaN	15.5941	16.2892	NaN	NaN	16.0722	NaN	16.0649	15.8173	15.4892	15.8414	16.0185	15.1793	18.5417	15.2931	NaN	15.5107	15.7336	16.3956	15.9564	NaN	15.8533	15.7762	15.9985	15.3858	NaN	15.7412	NaN	NaN
Fructose-bisphosphate aldolase C	P09972	ALDOC	193892	18.7355	19.2368	19.2393	18.9294	18.7712	19.3657	19.2557	19.0568	18.714	18.8015	19.0024	18.9583	18.5518	18.8855	18.9586	18.5837	18.9039	19.1245	19.2913	19.131	19.2192	19.3745	19.1094	18.7308	18.9997	18.7735	18.7939	19.1436	18.7996	19.3734	19.0947	19.297	19.175	19.1311	18.7828	18.6333	18.9297	19.2601	19.0418	19.149	19.1957	19.5153	19.0618	19.3494	18.9329	18.8532
Complement C4-A	P0C0L4	C4A	224425	22.7223	23.1015	22.5983	21.7182	21.5685	21.6276	21.7715	22.4551	21.0756	21.7634	22.5404	21.7471	21.8987	21.8839	21.5261	22.741	21.8191	21.5117	22.0054	21.3805	21.1015	21.0224	21.3538	20.6186	20.8727	21.4626	20.3538	21.3266	21.5685	21.5165	20.9882	21.5309	21.85	21.8461	21.3538	21.9847	21.3538	21.5592	22.2066	21.9742	22.3619	21.4825	21.6971	21.3376	21.9985	22.2419
Complement C4-B	P0C0L4;P0C0L5	C4B_2	237077	24.4984	24.2891	24.0275	23.3778	23.4551	23.5165	23.7594	24.3975	23.4676	23.867	24.391	23.7389	24.5463	23.7077	23.3778	24.0609	23.7389	23.5165	23.9406	23.5522	23.417	23.0443	23.3239	22.9742	23.5045	23.5404	23.2273	23.4298	23.5404	23.3645	22.9316	23.1749	23.4551	23.0426	23.2346	23.9584	23.2229	22.937	23.654	23.5404	23.7995	23.5285	23.6649	23.4923	23.3645	23.7895
Histone H2A.Z	P0C0S5;Q71UI9	H2AZ1;H2AZ2	NaN	NaN	NaN	NaN	NaN	NaN	NaN	NaN	NaN	NaN	NaN	NaN	NaN	NaN	NaN	NaN	NaN	NaN	NaN	NaN	NaN	NaN	NaN	NaN	NaN	NaN	NaN	NaN	16.1295	16.4978	15.7784	17.2285	15.735	15.6337	13.9905	NaN	NaN	13.5948	NaN	NaN	NaN	NaN	NaN	14.6138	NaN	NaN	NaN
Leucine-rich repeat and immunoglobulin-like domain-containing nogo receptor-interacting protein 3	P0C6S8	LINGO3	161596	15.7532	15.5455	16.1993	15.0783	14.8043	16.3435	14.7547	14.8748	16.543	15.6023	14.9355	15.7957	15.9162	15.7777	15.7047	14.2266	15.4966	16.5299	15.9822	15.8228	15.526	15.9656	15.5525	NaN	14.8945	15.9309	15.9465	15.1855	14.2539	15.4269	15.5107	14.9358	15.207	15.6132	15.5111	15.0316	15.1577	15.7352	15.803	16.1478	15.7907	15.8209	15.6812	15.3318	16.0906	15.616
Keratin-associated protein 2-3	P0C7H8;Q9BYR9;Q9BYT5;Q9BYU5	KRTAP2-1;KRTAP2-2;KRTAP2-3;KRTAP2-4	NaN	NaN	NaN	NaN	NaN	NaN	NaN	NaN	NaN	NaN	NaN	NaN	NaN	NaN	NaN	NaN	NaN	NaN	NaN	NaN	NaN	NaN	NaN	NaN	NaN	NaN	NaN	NaN	NaN	NaN	16.8211	NaN	NaN	18.1179	16.7238	NaN	NaN	NaN	17.9776	NaN	NaN	NaN	NaN	NaN	NaN	17.9331	NaN
Cytosolic phospholipase A2 beta	P0C869	PLA2G4B	NaN	NaN	NaN	NaN	NaN	NaN	NaN	NaN	NaN	15.0021	NaN	NaN	NaN	NaN	NaN	NaN	NaN	NaN	NaN	NaN	NaN	NaN	NaN	NaN	NaN	NaN	NaN	NaN	NaN	13.5895	NaN	17.1176	NaN	NaN	NaN	NaN	NaN	NaN	NaN	14.8606	NaN	NaN	NaN	NaN	NaN	NaN	NaN
Immunoglobulin lambda constant 6	P0CF74	IGLC6	184157	19.9742	18.0817	18.9866	18.1114	18.3457	17.6254	18.2342	16.9814	NaN	17.821	17.5259	NaN	16.783	NaN	18.0816	19.9742	18.2808	NaN	17.1705	17.5838	18.5072	18.3245	15.9397	NaN	NaN	NaN	NaN	NaN	NaN	NaN	NaN	NaN	NaN	NaN	NaN	NaN	NaN	NaN	NaN	NaN	NaN	NaN	19.0862	NaN	NaN	NaN
Putative zinc finger protein 286B	P0CG31;Q9HBT8	ZNF286B	NaN	NaN	NaN	NaN	NaN	NaN	NaN	NaN	NaN	NaN	NaN	NaN	NaN	NaN	NaN	NaN	12.0284	NaN	NaN	NaN	NaN	NaN	NaN	16.2061	16.808	NaN	NaN	NaN	NaN	NaN	NaN	NaN	NaN	NaN	NaN	NaN	NaN	NaN	NaN	NaN	NaN	NaN	NaN	NaN	NaN	NaN	NaN
Polyubiquitin-B	A0A2R8Y422;P0CG47;P0CG48;P62979;P62987	UBB;UBC	222477	22.2535	22.1734	22.4551	22.4526	22.0459	22.6843	22.9006	22.7307	22.1079	22.2707	22.6342	22.5451	20.2066	21.9316	22.6029	21.9742	22.4375	22.019	22.741	22.6714	22.9406	23.0037	23.1534	23.417	22.8073	21.3645	22.6209	22.9024	23.2273	22.9298	22.9316	22.8858	22.9548	22.9916	22.7776	21.9495	23.0805	23.2036	22.7675	22.9207	22.848	22.9601	23.0854	23.0886	22.6096	23.0342
Serum amyloid A-1 protein	P0DJI8	SAA1	158782	17.4801	16.2792	18.8778	16.8293	NaN	15.4154	NaN	NaN	16.1602	15.6929	16.8607	16.5864	NaN	15.2999	13.9674	20.3211	15.4474	NaN	14.7329	17.2637	21.6843	17.0364	NaN	NaN	18.3172	NaN	15.1845	NaN	NaN	21.3321	15.8467	16.6209	NaN	17.7277	NaN	16.1446	15.8682	NaN	NaN	15.4626	16.1668	14.9229	16.4075	15.8826	16.3171	15.8094
Serum amyloid A-2 protein	P0DJI9	SAA2	NaN	NaN	14.4111	14.777	NaN	NaN	NaN	NaN	NaN	NaN	NaN	NaN	NaN	NaN	NaN	NaN	15.6174	NaN	NaN	NaN	NaN	18.3924	NaN	NaN	NaN	NaN	NaN	NaN	NaN	NaN	18.0382	NaN	NaN	NaN	NaN	NaN	NaN	NaN	NaN	NaN	NaN	NaN	NaN	NaN	NaN	NaN	NaN
Protein SETSIP	P0DME0;Q01105	SET;SETSIP	NaN	NaN	NaN	NaN	NaN	NaN	NaN	NaN	NaN	NaN	NaN	NaN	NaN	NaN	NaN	NaN	NaN	NaN	NaN	NaN	NaN	NaN	NaN	NaN	16.2494	NaN	NaN	NaN	NaN	16.5987	NaN	19.6396	16.2117	15.2103	16.0991	NaN	NaN	NaN	NaN	NaN	NaN	NaN	NaN	NaN	NaN	NaN	NaN
Putative transmembrane protein INAFM2	P0DMQ5	INAFM2	201457	19.867	19.9459	19.821	19.86	19.7016	20.1332	20.2419	20.2185	17.3894	19.2914	19.8432	18.6193	14.771	19.5691	20.1332	19.4408	19.9601	18.8842	19.4677	19.108	19.7375	19.5275	19.2759	19.5798	18.6965	18.4904	18.8073	19.8277	19.7867	19.8476	17.9527	19.4635	19.6758	20.2066	19.8605	19.1575	19.9882	19.7543	19.9742	20.3211	20.2185	20.5451	20.2764	20.4476	19.8336	20.1704
Heat shock 70 kDa protein 1A	P0DMV8;P0DMV9	HSPA1A;HSPA1B	16851	16.512	17.2758	17.3539	17.5963	18.0323	17.3813	17.9088	17.5103	16.7867	17.3111	17.4839	18.119	17.3915	17.6008	17.0907	18.1366	17.3122	18.558	17.6055	17.621	17.813	17.9631	17.5214	17.9264	17.7308	16.9225	17.8407	17.0304	17.8045	17.1609	20.4972	17.1136	17.1312	17.4169	17.7357	17.2642	17.1843	17.6186	17.477	17.2302	17.8386	17.3926	17.487	17.601	18.4632	17.4345
Immunoglobulin lambda constant 3	P0DOY2;P0DOY3	IGLC3	223321	23.3101	22.3565	22.1174	23.0902	22.0526	21.6714	22.4775	23.0071	23.3101	23.3511	22.5261	23.2679	23.1348	22.48	22.6606	24.2961	22.8307	24.0443	23.7594	24.7543	25.002	24.1719	23.632	23.391	23.9406	23.1426	25.2856	23.7796	24.1095	24.976	24.6971	24.391	23.3101	23.0902	24.1015	23.848	23.3376	22.9495	24.6971	22.3619	23.9495	23.2492	23.8288	23.654	24.0359	23.4298
Calmodulin-1	P0DP23;P0DP24;P0DP25	CALM1;CALM2;CALM3	184884	18.452	18.7468	18.7658	18.9334	18.5431	18.6913	18.8238	19.1823	18.8787	18.3845	18.8723	18.7031	17.3672	18.454	18.8607	18.277	18.9554	19.49	19.9459	19.7794	19.9882	19.8843	20.3101	20.2989	19.9023	19.5696	20.0691	19.6011	20.4874	19.6927	22.8783	19.652	19.9601	19.8631	19.9742	19.4201	19.7306	20.0559	19.5918	19.7181	19.3681	19.76	19.605	19.7803	19.2317	19.6578
Secreted Ly-6/uPAR domain-containing protein 2	P0DP57	SLURP2	NaN	NaN	NaN	NaN	NaN	NaN	NaN	NaN	NaN	NaN	NaN	NaN	NaN	NaN	NaN	NaN	NaN	NaN	NaN	NaN	NaN	NaN	NaN	NaN	14.1014	15.3423	NaN	NaN	NaN	NaN	NaN	NaN	NaN	NaN	NaN	NaN	NaN	11.1252	NaN	NaN	12.7437	NaN	NaN	NaN	NaN	NaN	NaN
Ly-6/neurotoxin-like protein 1	P0DP58	LYNX1	227935	22.417	22.502	22.4476	21.7995	22.2593	22.7307	22.7895	22.5615	20.9171	21.5498	21.895	21.9672	18.8941	21.4972	22.5938	21.391	22.2125	20.7307	22.6475	22.4651	22.8651	21.4972	22.391	22.5869	22.3457	21.2066	21.4015	22.5892	22.6843	22.9388	20.5545	22.8802	22.0658	22.0292	21.9985	21.7348	22.1734	22.1143	22.0258	21.7634	22.1795	21.8307	21.654	22.3211	21.2989	22.1206
V-set and immunoglobulin domain-containing protein 8	P0DPA2	VSIG8	NaN	NaN	17.1097	NaN	NaN	19.6542	18.6288	18.7585	NaN	NaN	NaN	NaN	16.5142	16.3708	NaN	18.3288	NaN	NaN	NaN	NaN	18.2612	15.3436	NaN	NaN	NaN	NaN	NaN	NaN	NaN	NaN	NaN	NaN	NaN	16.7494	17.885	NaN	NaN	NaN	18.9541	NaN	NaN	NaN	12.5425	NaN	NaN	18.8207	17.5071
Notch homolog 2 N-terminal-like protein B	A0A494C1K9;P0DPK3;P0DPK4;Q7Z3S9	NOTCH2NLA;NOTCH2NLB;NOTCH2NLC	NaN	NaN	NaN	NaN	NaN	NaN	NaN	NaN	NaN	NaN	NaN	NaN	15.0267	NaN	NaN	14.8585	NaN	NaN	16.6438	NaN	NaN	16.2406	NaN	NaN	NaN	NaN	NaN	NaN	NaN	15.753	16.1505	NaN	15.6907	NaN	NaN	NaN	NaN	NaN	NaN	16.925	NaN	NaN	NaN	NaN	NaN	NaN	NaN
Zinc finger protein GLI2	P10070	GLI2	159291	NaN	NaN	16.6084	16.2981	NaN	16.7205	16.7279	NaN	NaN	NaN	NaN	NaN	NaN	16.1217	NaN	NaN	NaN	NaN	NaN	NaN	NaN	NaN	16.2361	NaN	NaN	NaN	NaN	NaN	NaN	NaN	NaN	NaN	NaN	NaN	NaN	NaN	NaN	NaN	NaN	NaN	NaN	NaN	NaN	NaN	NaN	NaN
Telomere zinc finger-associated protein	P10074	ZBTB48	170342	NaN	16.4562	17.0462	NaN	NaN	17.7038	17.3394	NaN	13.6925	16.0559	16.6628	NaN	14.3472	NaN	17.0093	NaN	17.1213	17.8631	17.9267	NaN	NaN	NaN	NaN	NaN	NaN	NaN	NaN	NaN	NaN	NaN	NaN	17.3544	17.8006	NaN	NaN	NaN	NaN	NaN	17.6845	NaN	17.7128	NaN	NaN	NaN	NaN	NaN
Serglycin	P10124	SRGN	168039	NaN	16.499	NaN	16.2736	15.673	15.8477	15.2545	NaN	15.2389	15.7229	15.7178	15.7716	NaN	16.1426	15.904	17.0154	16.1636	16.4638	17.237	16.6859	17.0196	17.9336	16.9759	17.3992	17.8041	16.7699	17.2358	16.2949	16.4416	17.0275	17.3025	16.3749	15.7156	16.601	17.0139	16.5782	16.3359	16.4561	16.2671	17.2199	NaN	16.4405	16.8984	16.8851	NaN	16.4102
C-C motif chemokine 3	P10147;P55773;Q16663	CCL15;CCL23;CCL3	176222	17.0647	17.6975	NaN	16.934	17.5327	NaN	17.4297	17.4183	NaN	NaN	NaN	17.1503	NaN	NaN	17.0993	17.0014	NaN	17.9602	17.7667	NaN	NaN	17.6955	NaN	17.7178	17.6954	NaN	NaN	18.0433	NaN	NaN	16.9583	NaN	17.5695	18.0298	18.1467	NaN	17.2587	17.6669	18.1527	17.7169	NaN	17.7849	NaN	17.9114	17.3986	17.9044
Non-secretory ribonuclease	P10153	RNASE2	177773	18.2224	16.7492	17.6991	17.2692	16.1763	17.3169	17.7799	17.5302	17.6245	18.0901	18.2932	18.0511	16.9841	17.181	18.3559	17.7499	18.3157	17.8353	16.9439	17.856	17.5773	17.4596	16.6585	17.2848	17.3321	17.566	17.2519	17.6211	17.7005	18.0305	17.2465	16.9966	16.7474	17.2422	18.199	17.4387	17.494	17.4674	17.9687	17.693	17.4785	17.712	17.769	17.878	17.9768	17.5629
Basic salivary proline-rich protein 4	P10163	PRB4	NaN	NaN	12.6023	NaN	12.8708	NaN	NaN	NaN	14.6874	NaN	14.4799	13.2666	NaN	13.759	NaN	13.9003	NaN	13.7234	NaN	13.8102	14.3418	14.1306	NaN	NaN	NaN	13.4294	13.3198	14.0385	13.7647	14.4532	13.8157	NaN	NaN	14.1968	13.6012	13.5885	14.317	14.4504	13.7946	13.9801	13.3157	NaN	NaN	13.5645	NaN	13.9683	NaN
Lysosomal alpha-glucosidase	P10253	GAA	17089	16.7892	16.5426	17.274	16.8867	16.9361	17.4034	16.8949	16.7277	16.986	16.8838	16.7053	17.4088	16.2144	17.1065	17.7249	16.7365	17.5564	16.5165	17.6488	17.374	17.405	17.4664	17.695	17.4749	17.7301	16.8208	18.0665	17.6542	17.0046	17.322	17.3895	17.2259	17.1543	17.0099	17.2271	16.7153	17.0269	17.3565	16.9861	17.7494	17.333	17.5336	17.2483	17.4265	17.0723	16.593
Histone H1.4	P10412;P16402;P16403	H1-4	NaN	NaN	NaN	NaN	NaN	NaN	15.0421	NaN	14.075	16.2687	NaN	NaN	NaN	14.4987	13.5999	NaN	NaN	14.3875	NaN	14.582	15.1016	15.5827	15.9361	14.9282	15.4393	NaN	NaN	16.9774	14.8078	15.2392	14.8422	17.6292	15.6169	15.2453	15.9973	14.999	14.3636	15.5814	15.9764	16.0079	NaN	16.2971	NaN	NaN	15.6997	18.4324	NaN
Osteopontin	P10451	SPP1	224923	22.5475	22.4324	22.9459	23.5404	22.9459	22.8365	23.1332	23.0376	23.1269	22.9829	23.4923	23.0592	19.0845	22.9189	23.5404	22.6209	22.9098	22.0156	22.9601	22.6584	22.7614	22.8034	22.5213	23.2535	22.4701	22.1047	22.9795	22.848	22.8839	22.9352	22.58	23.391	22.9777	23.2317	22.2477	22.6562	22.8727	22.7512	23.1332	23.0426	21.8651	22.3725	22.6119	22.4996	21.9388	22.5165
S-arrestin	P10523	SAG	171236	16.9136	17.235	17.2197	NaN	16.7421	17.4184	17.3846	17.2317	15.1077	16.7298	16.893	17.3092	NaN	16.7851	17.2987	16.2498	16.8968	17.294	17.6537	17.2377	17.0724	17.4197	17.76	17.5669	17.5981	NaN	17.5034	17.3184	17.2121	17.5756	16.7666	17.0566	17.6342	17.9109	17.8404	17.0706	17.59	17.5437	17.6191	17.4273	17.4214	17.8137	17.7226	17.708	NaN	17.7323
Receptor-type tyrosine-protein phosphatase F	P10586	PTPRF	189668	18.9494	19.007	18.885	18.9232	19.0299	19.1351	19.2837	19.1619	18.833	18.7672	18.3998	19.0226	18.4805	18.8965	19.1083	18.7763	19.1167	19.0049	19.0601	19.0123	19.1529	18.9997	18.9674	18.399	19.083	18.9157	18.8938	18.7541	18.961	19.2465	18.5732	18.8614	18.9892	19.2045	18.9306	18.8197	19.1987	19.1136	19.0707	18.9366	19.1061	18.9423	19.097	19.1696	18.8156	19.1129
Thioredoxin	P10599	TXN	188149	19.1349	19.0479	19.126	19.4523	19.3995	19.33	19.6149	19.8929	19.487	19.4045	19.2975	19.549	19.084	19.4165	19.4219	19.1818	19.3286	19.777	19.9	20.3321	20.2185	19.9173	20.4874	20.8727	20.7307	19.7579	20.0691	20.1206	20.68	19.9459	22.1612	20.1946	20.1457	20.2535	20.2877	20.0156	19.6173	20.417	20.4273	19.9316	19.7341	19.7279	19.8966	19.9882	20.5165	19.9316
Cytochrome c oxidase subunit 5B, mitochondrial	P10606	COX5B	148043	NaN	NaN	NaN	NaN	NaN	NaN	NaN	NaN	NaN	NaN	NaN	NaN	NaN	NaN	NaN	NaN	NaN	NaN	NaN	NaN	NaN	NaN	NaN	NaN	NaN	NaN	NaN	NaN	NaN	NaN	18.1644	NaN	NaN	NaN	NaN	NaN	NaN	NaN	NaN	NaN	NaN	NaN	NaN	NaN	NaN	NaN
Lysosomal protective protein	P10619	CTSA	146955	14.637	NaN	14.6957	14.0365	14.1871	14.3736	14.0553	14.7491	14.6848	14.5103	14.8478	14.9786	16.1925	13.9753	14.9078	14.1465	14.9359	14.6316	14.8399	15.1155	15.2794	14.7294	14.4479	15.6736	16.0222	15.4389	15.5623	14.5549	15.0795	14.6047	16.5349	13.8297	13.7545	14.8497	14.8833	15.228	14.4984	15.3838	15.0215	15.0028	NaN	14.6656	14.8489	14.4732	16.1685	15.0896
Microtubule-associated protein tau	P10636	MAPT	145965	14.7177	14.1799	14.3668	13.7699	13.5551	14.3412	13.9839	14.0883	NaN	14.3084	14.6086	14.8452	14.3431	13.1044	14.2509	14.5209	15.0201	13.7119	13.7723	13.5261	12.8754	NaN	NaN	13.1559	NaN	12.1441	NaN	13.9703	13.9891	13.6434	NaN	13.6074	14.4977	13.7128	13.9944	NaN	14.7563	14.2471	13.8548	14.8198	14.1587	15.5288	14.5077	15.4583	12.638	13.923
Complement component C7	P10643	C7	218346	22.1642	22.1426	22.2821	21.8576	21.8689	21.6671	22.2125	22.2736	21.2933	22.1174	22.1015	21.9777	21.2535	22.2933	21.4015	22.0723	22.1143	21.6409	22.1519	22.3073	22.3538	21.7915	21.7715	21.1332	22.2302	22.2332	22.239	22.1642	22.7286	22.3884	21.9098	22.3376	22.1886	21.9951	22.002	22.4425	21.8764	21.8461	21.8191	21.0756	21.9459	22.2006	21.3045	22.0625	21.5961	21.7836
Chromogranin-A	P10645	CHGA	216409	21.9024	21.7836	21.8461	21.4015	21.8614	22.2036	22.3211	22.4015	20.5638	21.502	21.4526	21.4626	18.2457	21.1143	22.1795	21.5261	21.9742	21.6453	22.0088	21.5685	22.4144	22.2933	21.7348	22.0821	21.9316	21.0493	21.9777	21.3592	22.1301	22.2736	21.6497	22.2736	22.3565	22.7471	21.6409	21.7056	22.8249	22.2036	22.0625	21.7715	21.5915	21.5451	21.8152	21.7182	21.5545	22.1079
Mast/stem cell growth factor receptor Kit	P10721	KIT	16766	16.2468	16.6564	16.9449	16.985	16.608	16.8877	16.6637	16.6088	16.5836	16.5802	16.853	16.5752	15.1082	16.7651	16.7489	16.4749	16.7519	16.9781	16.9192	16.6317	17.0518	17.1226	17.0832	17.0747	17.0214	16.8005	17.0528	16.886	16.4754	16.7728	16.9158	17.2801	17.0167	16.6914	17.0314	16.3675	17.0915	17.139	16.9614	16.8573	17.1676	17.4585	17.1588	17.0623	16.9943	16.9606
Retinol-binding protein 3	P10745	RBP3	155858	NaN	15.6232	15.5106	16.9049	NaN	16.1364	14.6838	14.8052	15.982	15.1249	14.9218	15.2507	15.6452	NaN	15.536	15.5889	15.6185	16.4238	16.3617	17.1067	NaN	16.9088	15.9426	15.4032	16.6226	16.0665	16.739	NaN	14.8253	15.1871	16.0824	15.9499	14.9669	15.2556	14.7161	NaN	NaN	14.0617	16.245	16.1891	15.724	15.628	16.6939	16.3074	NaN	15.95
S-formylglutathione hydrolase	P10768	ESD	156817	16.3827	15.7938	16.0628	15.8601	16.0324	15.8707	15.2711	16.0964	16.0001	15.9395	16.1275	14.8565	15.8819	15.6269	16.1874	16.3402	16.0921	16.0119	16.0628	15.6027	16.0888	16.2842	15.6368	15.4622	16.5238	15.1908	16.081	16.152	15.9044	15.7337	17.8733	15.9877	15.3773	16.4493	16.0075	15.684	15.967	15.5591	16.3297	15.283	16.1991	16.1323	NaN	15.9489	NaN	16.151
60 kDa heat shock protein, mitochondrial	P10809	HSPD1	174962	NaN	NaN	NaN	NaN	NaN	NaN	NaN	NaN	12.2794	NaN	NaN	NaN	12.8591	12.0686	12.538	NaN	NaN	NaN	NaN	NaN	NaN	NaN	NaN	16.3702	12.3752	NaN	NaN	12.589	13.8181	13.3734	19.7305	NaN	13.5591	NaN	NaN	NaN	14.5096	NaN	NaN	NaN	NaN	NaN	NaN	NaN	NaN	NaN
Clusterin	P10909	CLU	256757	25.8457	25.9738	26.1565	25.6431	25.6292	25.8409	25.4362	25.4831	25.48	25.6757	25.4298	25.3578	24.2463	25.7155	25.965	25.4298	25.5955	25.6153	25.945	25.4923	25.5609	25.1757	25.0062	24.8385	25.5315	25.5869	25.3975	25.7945	25.1293	25.6068	25.4862	25.417	25.3811	25.2961	25.7363	25.5135	25.0567	25.452	25.3239	25.6458	25.7871	25.6784	25.4138	25.8215	25.341	25.7466
Hyaluronan and proteoglycan link protein 1	P10915	HAPLN1	150092	14.7805	NaN	NaN	NaN	NaN	13.3889	NaN	13.819	NaN	14.6106	NaN	14.8351	15.2532	18.7282	NaN	NaN	NaN	15.6195	NaN	NaN	NaN	NaN	NaN	NaN	NaN	NaN	NaN	NaN	NaN	NaN	NaN	NaN	NaN	NaN	NaN	NaN	NaN	15.8544	16.1067	NaN	NaN	NaN	NaN	NaN	NaN	NaN
Myosin regulatory light chain 2, ventricular/cardiac muscle isoform	P10916	MYL2	NaN	NaN	NaN	NaN	NaN	NaN	NaN	NaN	NaN	NaN	NaN	NaN	NaN	NaN	NaN	NaN	NaN	NaN	NaN	NaN	NaN	NaN	NaN	NaN	NaN	NaN	NaN	NaN	NaN	NaN	NaN	NaN	NaN	NaN	NaN	NaN	NaN	16.6883	NaN	NaN	NaN	NaN	NaN	NaN	NaN	NaN	NaN
Endoplasmic reticulum chaperone BiP	P11021	HSPA5	19042	18.7034	18.9703	19.0705	19.018	18.8404	19.1103	19.0976	19.249	18.8155	18.8946	19.075	18.9108	18.713	19.023	19.0442	18.5786	18.9589	19.4354	19.1467	19.2748	19.2758	19.2364	19.4016	19.526	19.4121	19.2217	19.0507	19.4527	19.2463	19.2553	21.2066	19.269	19.1606	19.2148	19.3029	18.9434	19.3382	19.4535	19.3448	19.4065	19.2703	19.2704	19.4586	19.3518	19.5626	19.2105
Laminin subunit gamma-1	P11047	LAMC1	180798	17.8541	17.6829	18.0495	18.1346	18.0226	17.9989	18.206	18.0633	17.5878	17.8693	18.0407	17.7858	16.8712	18.1432	18.0906	17.4768	18.1122	18.2541	18.5398	18.4088	18.403	18.2237	18.4535	18.1551	18.2381	18.1029	18.3875	17.9143	18.1966	18.2633	18.0475	17.9194	18.1744	18.1306	18.2016	18.1053	18.1807	17.9695	18.652	18.2659	18.3303	18.1804	18.1292	18.3971	18.0628	18.3313
Lysosomal acid phosphatase	P11117	ACP2	153541	15.2909	15.1264	15.3832	NaN	14.2809	15.4907	13.6725	14.8753	14.9203	14.4341	14.7129	15.1575	16.2014	14.1293	15.0767	13.8356	14.935	15.3799	14.2039	14.6853	14.005	15.186	NaN	NaN	13.7346	14.6794	NaN	14.0824	NaN	14.6766	NaN	NaN	NaN	14.6827	NaN	13.1051	13.8555	NaN	NaN	14.298	NaN	14.8903	13.2664	15.8622	14.6541	15.5638
Heat shock cognate 71 kDa protein	P11142	HSPA8	169338	17.0299	16.995	16.9456	17.0613	17.3609	17.1079	17.0819	17.5087	17.2513	17.0364	17.135	17.4156	17.3401	17.1268	17.3829	17.1566	17.2008	17.1183	17.904	17.5745	17.8981	17.7248	17.7837	17.7248	17.6288	17.2939	17.9741	17.9605	18.5263	18.3075	21.7955	17.9726	18.0391	18.2594	18.3349	17.9801	17.9437	18.0311	17.9491	17.7909	17.5793	17.7024	17.5868	17.8725	18.8822	17.7324
Solute carrier family 2, facilitated glucose transporter member 1	P11166	SLC2A1	NaN	NaN	NaN	NaN	NaN	NaN	NaN	NaN	NaN	NaN	NaN	NaN	NaN	NaN	NaN	NaN	NaN	NaN	NaN	NaN	NaN	NaN	NaN	NaN	NaN	NaN	NaN	NaN	NaN	NaN	NaN	17.2794	NaN	NaN	NaN	NaN	NaN	NaN	NaN	NaN	NaN	NaN	NaN	NaN	NaN	NaN	NaN
Pyruvate dehydrogenase E1 component subunit beta, mitochondrial	P11177	PDHB	NaN	NaN	NaN	NaN	NaN	NaN	NaN	NaN	NaN	NaN	NaN	NaN	NaN	NaN	NaN	NaN	NaN	NaN	NaN	NaN	NaN	NaN	NaN	NaN	NaN	NaN	NaN	NaN	NaN	14.9949	NaN	17.9148	NaN	NaN	NaN	NaN	NaN	NaN	NaN	NaN	NaN	NaN	NaN	NaN	NaN	NaN	NaN
Integrin alpha-M	P11215	ITGAM	NaN	NaN	NaN	NaN	NaN	NaN	NaN	NaN	NaN	14.2734	13.0941	NaN	NaN	NaN	NaN	13.2033	NaN	NaN	NaN	NaN	NaN	NaN	NaN	NaN	NaN	NaN	13.8859	NaN	NaN	NaN	NaN	NaN	NaN	NaN	NaN	NaN	NaN	NaN	NaN	NaN	NaN	NaN	NaN	NaN	NaN	NaN	NaN
Glycogen phosphorylase, brain form	P06737;P11216;P11217	PYGB	NaN	NaN	NaN	NaN	NaN	NaN	NaN	NaN	NaN	NaN	NaN	NaN	14.1717	NaN	NaN	14.4029	NaN	13.8388	NaN	NaN	NaN	NaN	NaN	NaN	NaN	NaN	14.329	NaN	NaN	NaN	NaN	18.1185	NaN	NaN	17.1446	NaN	NaN	NaN	NaN	NaN	NaN	NaN	NaN	14.3167	NaN	15.2481	NaN
Glycogen phosphorylase, muscle form	P11216;P11217	PYGM	170038	NaN	NaN	NaN	NaN	15.8351	NaN	NaN	14.3405	NaN	NaN	NaN	15.2341	16.6996	17.0538	16.5823	NaN	NaN	NaN	NaN	NaN	NaN	21.7348	NaN	NaN	NaN	NaN	14.4512	NaN	NaN	17.1159	19.3586	NaN	15.6126	NaN	15.7748	NaN	NaN	NaN	NaN	NaN	NaN	NaN	NaN	15.2831	NaN	NaN
Mannose-binding protein C	P11226	MBL2	12438	13.5599	NaN	NaN	NaN	NaN	NaN	12.6732	NaN	NaN	NaN	NaN	NaN	NaN	NaN	NaN	NaN	NaN	NaN	NaN	NaN	NaN	NaN	NaN	NaN	NaN	13.7785	NaN	12.0589	14.0203	13.5164	NaN	NaN	NaN	NaN	NaN	13.9239	13.304	NaN	NaN	NaN	NaN	NaN	NaN	NaN	14.3724	NaN
Ras-related protein Ral-A	P11233;P11234	RALA	NaN	NaN	NaN	NaN	NaN	NaN	NaN	NaN	NaN	NaN	NaN	NaN	NaN	NaN	NaN	NaN	NaN	NaN	NaN	NaN	NaN	NaN	NaN	NaN	NaN	NaN	NaN	NaN	NaN	14.7436	NaN	18.0807	NaN	NaN	NaN	NaN	NaN	NaN	NaN	NaN	NaN	NaN	NaN	NaN	NaN	NaN	14.6011
Spectrin beta chain, erythrocytic	P11277	SPTB	NaN	NaN	NaN	NaN	NaN	NaN	NaN	NaN	NaN	NaN	NaN	NaN	NaN	NaN	NaN	NaN	NaN	NaN	NaN	15.3181	NaN	NaN	NaN	NaN	NaN	NaN	NaN	NaN	NaN	16.483	NaN	NaN	NaN	NaN	NaN	NaN	NaN	NaN	NaN	NaN	NaN	NaN	NaN	NaN	NaN	NaN	NaN
Lysosome-associated membrane glycoprotein 1	P11279	LAMP1	182698	18.3356	18.4141	18.6401	18.7983	18.1959	18.8264	18.1986	18.0202	18.3201	17.9317	18.3057	19.016	17.1543	17.9024	18.7774	17.7744	18.3427	19.0049	18.7476	19.0615	18.7671	18.5038	19.1824	19.1467	19.1778	18.9088	18.699	18.9242	18.7616	18.8554	20.2764	18.7748	19.0282	19.0313	18.907	18.7991	18.6522	19.2106	18.8823	18.9607	18.9017	19.0665	18.7586	18.8915	18.8023	19.0809
Fibroblast growth factor receptor 1	P11362	FGFR1	191888	18.7639	19.077	19.2419	19.3611	18.9634	19.3053	19.288	19.3927	18.9441	19.2865	18.9844	19.1576	16.1926	19.39	19.2654	18.7137	19.048	19.6184	19.5291	19.1071	19.1018	18.4192	19.4855	19.454	20.0559	19.5965	19.8222	19.5823	18.9962	19.514	19.0674	19.4541	19.647	19.4022	19.5179	19.0099	19.8595	19.834	19.4692	19.6781	19.1452	19.6972	19.6037	19.7409	19.1644	19.5099
DNA topoisomerase 1	P11387	TOP1	NaN	18.0734	NaN	16.1853	18.167	18.1755	17.1166	17.6427	18.0227	17.5289	18.6363	19.254	18.2375	NaN	18.1572	16.2514	18.4351	17.841	17.8052	17.1225	18.0696	18.8572	17.0024	17.6993	17.6347	NaN	17.4885	NaN	16.9106	17.1765	19.1773	17.7166	NaN	17.3535	18.107	17.4489	17.8847	17.9911	NaN	17.4012	17.5651	17.8395	17.8944	17.3736	17.9849	17.9134	17.5172
Glucose-6-phosphate 1-dehydrogenase	P11413	G6PD	NaN	NaN	NaN	NaN	NaN	NaN	NaN	NaN	NaN	NaN	NaN	NaN	NaN	NaN	NaN	NaN	NaN	NaN	17.9318	17.2387	18.3167	17.5787	18.4414	18.217	18.3748	17.7284	17.7967	17.4487	18.0512	18.0094	18.0255	19.3902	17.9098	17.4221	18.2708	18.4493	17.7793	17.2399	17.8463	18.0634	17.4515	NaN	17.8914	17.7181	NaN	18.6828	18.0774
Pyruvate carboxylase, mitochondrial	P11498	PC	NaN	NaN	NaN	NaN	NaN	NaN	NaN	NaN	NaN	NaN	NaN	NaN	NaN	NaN	NaN	10.5282	NaN	NaN	15.5739	15.3829	15.8446	15.6682	16.6283	15.9142	16.03	16.4177	16.3313	15.0667	16.2586	16.5103	15.8673	15.5812	15.5068	15.6599	16.4871	16.9965	16.0536	15.7515	15.9923	16.7123	16.0292	16.9859	16.0622	16.4145	16.2939	16.944	16.5461
C-1-tetrahydrofolate synthase, cytoplasmic	P11586	MTHFD1	NaN	NaN	NaN	NaN	NaN	NaN	NaN	NaN	NaN	NaN	NaN	NaN	NaN	NaN	NaN	NaN	NaN	NaN	NaN	NaN	NaN	NaN	NaN	17.1641	NaN	NaN	NaN	NaN	NaN	NaN	NaN	17.9623	NaN	NaN	NaN	NaN	NaN	NaN	NaN	NaN	NaN	NaN	NaN	NaN	NaN	NaN	NaN
Cholesteryl ester transfer protein	P11597	CETP	NaN	12.8314	NaN	11.3987	13.7501	13.9048	12.9937	11.6828	13.9334	13.5034	14.0797	NaN	13.9918	NaN	14.1278	11.6864	15.3766	11.6409	13.6824	NaN	NaN	13.9969	NaN	NaN	13.9763	NaN	14.9679	NaN	14.0258	13.7694	NaN	NaN	NaN	NaN	NaN	14.6619	13.952	13.4955	NaN	NaN	NaN	NaN	14.6953	NaN	NaN	15.083	NaN
Uteroglobin	P11684	SCGB1A1	NaN	NaN	NaN	NaN	NaN	17.463	NaN	NaN	17.9093	NaN	17.1136	15.2114	NaN	NaN	NaN	NaN	18.1367	NaN	17.1643	NaN	18.0728	16.8493	NaN	NaN	NaN	NaN	NaN	17.0451	17.751	16.0612	16.0386	15.9415	15.9975	16.8055	17.0005	16.8153	18.0293	16.5313	16.8339	16.7846	16.5032	16.4521	17.8804	16.8131	NaN	16.6007	16.2653
Cation-independent mannose-6-phosphate receptor	P11717	IGF2R	165035	16.2993	16.4274	16.3914	16.5997	16.3176	16.4508	16.516	16.2845	16.3072	16.4483	16.3864	16.7865	15.9295	16.6784	16.6088	16.4846	16.333	16.4455	16.7512	16.2832	16.6138	NaN	16.5101	16.3967	16.5623	16.1933	16.5258	16.6472	16.3864	16.7052	16.6802	16.272	16.4397	16.5956	16.3201	15.9485	16.1822	16.3007	16.3995	16.4193	16.4282	16.5514	16.2965	16.6163	16.3628	16.5643
Alcohol dehydrogenase class-3	P11766	ADH5	NaN	NaN	NaN	NaN	NaN	NaN	NaN	NaN	NaN	NaN	NaN	NaN	NaN	NaN	NaN	NaN	NaN	NaN	NaN	NaN	NaN	16.1589	NaN	NaN	NaN	NaN	NaN	NaN	NaN	16.0886	16.123	18.1477	15.7169	16.0307	18.4198	17.6294	NaN	15.62	17.4705	18.0705	16.902	17.5201	16.4803	16.6954	17.3295	17.8674	17.5817
Polyadenylate-binding protein 1	P11940;Q9H361	PABPC1	NaN	NaN	NaN	NaN	NaN	NaN	NaN	NaN	14.5377	NaN	13.6369	NaN	NaN	16.5048	NaN	11.4165	NaN	NaN	17.3507	NaN	14.5299	NaN	NaN	NaN	NaN	15.767	NaN	16.1583	NaN	16.5766	NaN	19.355	NaN	15.7233	NaN	NaN	13.5893	NaN	NaN	NaN	17.2838	NaN	NaN	NaN	NaN	18.4832	NaN
Proliferating cell nuclear antigen	P12004	PCNA	NaN	NaN	NaN	NaN	NaN	NaN	NaN	NaN	12.336	NaN	NaN	NaN	NaN	NaN	NaN	NaN	NaN	13.5616	NaN	NaN	NaN	NaN	NaN	NaN	NaN	NaN	NaN	NaN	NaN	NaN	NaN	17.1874	NaN	NaN	NaN	NaN	NaN	NaN	NaN	NaN	NaN	NaN	NaN	NaN	NaN	NaN	NaN
Keratin, type II cytoskeletal 3	P12035	KRT3	NaN	19.2088	19.0474	NaN	NaN	18.9823	NaN	NaN	18.8476	NaN	20.7056	NaN	17.9651	21.9566	NaN	17.6308	18.7575	19.2465	NaN	19.0533	NaN	NaN	NaN	NaN	NaN	NaN	19.9882	NaN	NaN	20.417	20.417	23.976	18.5704	19.1707	21.5961	22.0821	18.9273	18.6121	20.8651	21.1015	20.0426	NaN	20.0156	21.7389	19.6729	21.7553	20.2419
Histidine--tRNA ligase, cytoplasmic	P12081;P49590	HARS1	NaN	NaN	NaN	NaN	NaN	NaN	NaN	NaN	NaN	NaN	NaN	15.2832	NaN	16.1025	15.1825	NaN	NaN	NaN	NaN	15.51	16.1307	16.0728	NaN	15.0118	16.915	16.8223	16.3318	16.0507	NaN	16.6393	15.8439	18.4209	15.8029	NaN	NaN	17.0958	15.1935	15.4115	16.9021	16.9051	15.5747	NaN	NaN	16.2078	NaN	17.3196	NaN
Collagen alpha-1(VI) chain	P12109	COL6A1	204676	20.3645	20.2185	20.5165	20.2302	20.0426	20.654	19.9742	19.9316	20.3538	20.2185	20.2302	20.417	20.4972	20.4476	20.5545	19.9882	20.2302	20.4874	20.5638	20.343	20.4476	20.3211	20.2185	20.1704	20.1704	20.5165	20.3962	20.4067	20.0292	20.5069	20.7389	20.6364	20.8191	20.654	20.4874	19.9172	20.4972	20.5165	20.3321	20.7223	20.3752	20.8576	20.6186	20.6453	20.0821	20.3857
Collagen alpha-2(VI) chain	P12110	COL6A2	17255	17.308	17.1758	17.1038	17.4761	17.0558	16.9798	17.2445	17.1359	17.2652	17.1393	17.3775	17.1028	16.6047	17.6782	17.4899	16.5596	17.285	17.9473	17.6596	17.7759	17.4437	17.3356	17.7104	17.8051	17.8102	17.8668	17.9526	17.3415	18.061	17.5693	17.3395	17.3699	17.5862	17.9769	17.7371	18.0136	17.3405	17.6072	17.7852	17.696	17.9362	17.8226	17.7759	17.8152	17.5383	17.5541
Collagen alpha-3(VI) chain	P12111	COL6A3	187877	18.748	18.7651	18.747	18.4649	18.4255	18.5259	18.693	18.7391	18.3365	18.5946	18.6332	18.3805	19.3443	18.8801	18.7768	18.0849	18.578	19.083	19.09	19.1538	18.9845	19.0581	18.989	18.852	19.2081	19.1679	19.1457	18.8586	19.0672	18.8495	18.6697	18.7012	18.8708	18.9314	19.3296	18.9867	18.6551	18.8988	19.241	18.8133	19.1943	18.9529	19.0582	19.1579	18.7939	18.9971
ADP/ATP translocase 3	P12236	SLC25A6	NaN	NaN	NaN	NaN	NaN	NaN	NaN	NaN	NaN	NaN	NaN	NaN	NaN	NaN	NaN	NaN	NaN	NaN	NaN	NaN	NaN	NaN	NaN	NaN	NaN	NaN	NaN	NaN	NaN	NaN	NaN	17.8935	NaN	NaN	NaN	NaN	NaN	NaN	NaN	NaN	NaN	NaN	NaN	NaN	NaN	NaN	NaN
Coagulation factor V	P12259	F5	188489	18.8241	18.1794	18.4887	18.554	18.95	19.3566	18.7915	18.7835	18.6289	18.6671	19.1826	18.8906	19.2115	19.2155	18.8465	19.2043	19.1104	19.0184	19.2298	19.313	18.7419	19.4893	18.9096	19.2244	19.0356	19.5993	19.265	18.9366	19.1173	18.7235	18.735	19.5583	18.7749	19.1559	18.9382	18.9301	18.5887	18.5656	19.4054	18.9848	18.8312	19.1796	19.3003	19.2217	19.0305	19.1618
Inosine-5'-monophosphate dehydrogenase 2	P12268	IMPDH2	NaN	NaN	NaN	NaN	NaN	NaN	NaN	NaN	14.5172	NaN	NaN	NaN	NaN	15.5241	NaN	NaN	NaN	NaN	NaN	15.4437	16.232	16.4139	16.1198	NaN	16.8723	17.0767	15.7534	16.1303	15.413	15.6717	15.1909	18.7592	NaN	15.0928	NaN	15.6757	NaN	NaN	NaN	16.0065	NaN	NaN	NaN	NaN	NaN	16.5633	15.9648
Prolactin-inducible protein	P12273	PIP	167178	16.8736	17.3037	15.881	16.362	14.0682	15.7812	16.3818	18.1475	16.9572	18.1918	18.2228	17.1043	18.3929	17.5083	17.5107	16.9652	17.9236	17.6044	17.6752	19.5233	19.5465	18.8103	19.4983	19.9601	18.6409	18.4459	18.4281	18.5326	19.565	18.615	18.5669	18.9015	19.2576	19.1013	18.757	20.3752	18.1112	19.3231	19.217	18.385	18.7056	17.9203	18.2126	19.0862	19.5047	18.3844
Creatine kinase B-type	P12277	CKB	159091	16.316	15.9524	14.6966	NaN	16.1244	15.6373	15.6512	15.4459	15.6756	16.4367	15.3345	15.6897	14.8497	18.3563	15.4663	16.7597	15.8855	NaN	16.2193	16.6579	16.6658	16.1892	16.6856	16.5288	NaN	15.0499	16.7203	16.4847	16.2648	16.6481	18.4606	16.7328	16.2172	15.8547	16.2858	16.3329	15.9316	16.225	16.7585	15.8825	17.0762	15.9957	15.92	16.2079	16.2133	15.5204
Low affinity immunoglobulin gamma Fc region receptor II-a	P12318;P31994;P31995	FCGR2A	184196	18.0691	18.265	18.1953	18.7614	18.0574	17.0706	18.4108	18.8239	17.5003	18.4367	15.0676	18.6726	NaN	17.1984	17.9475	18.6523	17.3639	18.1325	17.896	19.0278	18.3431	19.2495	18.9969	19.1944	18.6451	18.4858	18.4364	18.7865	18.0125	18.2201	17.9662	18.7679	18.7356	18.6472	18.8537	18.5518	17.8436	18.8939	NaN	18.5666	18.5877	18.7268	18.2065	18.7893	17.9064	17.4982
Annexin A3	P12429	ANXA3	NaN	NaN	NaN	NaN	NaN	NaN	14.1511	NaN	NaN	15.8112	NaN	NaN	NaN	NaN	NaN	NaN	NaN	NaN	NaN	14.6931	NaN	NaN	NaN	NaN	NaN	NaN	NaN	NaN	NaN	16.2989	NaN	19.8689	NaN	15.1906	NaN	NaN	NaN	NaN	NaN	NaN	NaN	NaN	NaN	NaN	NaN	NaN	NaN
Creatine kinase U-type, mitochondrial	P12532	CKMT1B	140466	NaN	NaN	13.7462	NaN	NaN	13.9723	14.0807	13.4062	14.102	NaN	13.4107	13.1557	15.4104	NaN	13.6187	15.0201	14.2738	NaN	14.2587	NaN	14.7076	NaN	NaN	15.1901	14.6977	13.7327	NaN	13.8894	16.6458	NaN	19.812	NaN	NaN	14.3184	15.7277	NaN	15.0164	NaN	NaN	14.3296	14.8389	13.4997	NaN	14.3682	15.7919	14.3011
Eosinophil cationic protein	P12724	RNASE3	NaN	13.7404	NaN	NaN	NaN	NaN	NaN	NaN	NaN	NaN	NaN	NaN	NaN	NaN	NaN	NaN	NaN	NaN	NaN	NaN	NaN	NaN	NaN	NaN	NaN	NaN	NaN	NaN	14.6539	NaN	NaN	16.9391	NaN	NaN	15.5453	NaN	NaN	NaN	NaN	15.8404	NaN	NaN	NaN	NaN	NaN	NaN	NaN
Alpha-actinin-1	P12814	ACTN1	151765	15.9764	15.4281	14.9277	NaN	12.9227	NaN	NaN	14.3683	14.2827	NaN	14.0023	NaN	NaN	NaN	13.676	NaN	12.8287	NaN	NaN	NaN	NaN	NaN	15.8062	NaN	NaN	NaN	NaN	16.1365	15.9963	16.7054	18.2761	14.9065	15.0776	16.7782	16.286	17.552	15.6964	14.9812	15.4255	15.9406	16.4618	15.8224	NaN	NaN	NaN	14.9406
Angiotensin-converting enzyme	P12821	ACE	162171	16.3159	16.4661	16.2239	16.1371	16.0713	16.3356	16.2609	15.7861	15.9934	15.924	15.8031	16.3526	16.1259	15.9087	16.0379	16.4054	16.3165	16.1134	16.421	16.7097	16.3934	16.4327	16.5201	16.0444	16.3433	16.703	16.7202	16.3005	16.004	16.3007	16.3985	16.2493	16.4565	16.7768	16.6197	16.4627	16.8324	16.5729	17.2821	16.1827	16.3294	16.2488	16.6339	17.0354	NaN	16.3766
Cadherin-1	P12830	CDH1	166894	17.0028	16.5918	NaN	16.7574	16.8763	16.4175	16.7326	17.0961	16.8158	17.0333	17.2786	16.627	15.6494	17.0781	16.5859	17.5676	16.8533	16.9809	16.7674	17.3028	16.7347	17.3323	17.0122	16.8523	16.7888	17.5181	16.7538	17.2539	17.0087	16.6762	18.9622	17.2186	17.0955	17.025	18.2776	17.1618	16.9858	16.985	17.215	17.0563	17.6585	17.2369	17.3764	16.9439	17.0787	17.33
Myosin-1	P11055;P12882;P12883;P13533;P13535;Q9UKX2;Q9UKX3;Q9Y623	MYH1	151212	NaN	NaN	NaN	NaN	13.5772	15.5991	NaN	NaN	NaN	NaN	NaN	13.8251	NaN	17.261	14.8261	18.5753	NaN	NaN	NaN	NaN	NaN	NaN	NaN	NaN	NaN	NaN	16.1978	15.5005	17.5142	NaN	NaN	16.6735	NaN	NaN	NaN	NaN	16.2835	NaN	NaN	NaN	NaN	NaN	NaN	NaN	NaN	NaN
Myosin-7	P12883;P13533	MYH7	NaN	15.2178	NaN	NaN	NaN	NaN	NaN	NaN	12.6065	NaN	NaN	NaN	NaN	NaN	17.5469	NaN	NaN	NaN	NaN	NaN	NaN	NaN	NaN	NaN	NaN	NaN	NaN	NaN	NaN	NaN	NaN	16.1629	NaN	NaN	NaN	NaN	NaN	16.2474	NaN	NaN	NaN	NaN	NaN	NaN	16.0368	NaN	NaN
Xaa-Pro dipeptidase	P12955	PEPD	16256	16.5625	16.5863	16.1645	16.4532	16.8434	15.9733	16.0258	16.6343	15.8991	16.1944	16.5761	16.6012	16.2369	16.6784	16.2773	17.5761	16.4575	17.303	16.9113	17.4711	17.0227	17.3882	16.6316	17.7515	17.433	17.0545	17.2516	16.831	16.9756	16.538	17.4932	16.8784	16.5864	17.0475	17.0041	17.1359	16.568	16.5901	16.9476	16.6342	17.1833	16.6724	16.9349	17.0091	17.6769	17.0094
X-ray repair cross-complementing protein 6	P12956	XRCC6	NaN	NaN	NaN	NaN	NaN	NaN	NaN	NaN	NaN	15.4913	NaN	NaN	NaN	NaN	NaN	NaN	NaN	NaN	NaN	NaN	NaN	NaN	NaN	NaN	NaN	NaN	NaN	NaN	15.7027	16.0187	16.188	17.785	16.422	16.1089	15.5954	15.0812	15.589	14.1329	14.5185	15.0422	14.201	NaN	NaN	15.5082	NaN	17.378	NaN
X-ray repair cross-complementing protein 5	P13010	XRCC5	NaN	NaN	NaN	NaN	NaN	NaN	NaN	NaN	NaN	13.1911	11.3307	NaN	NaN	NaN	NaN	NaN	NaN	NaN	NaN	12.5095	NaN	NaN	NaN	NaN	NaN	NaN	NaN	NaN	15.0127	14.8041	14.6315	17.1354	14.5493	14.5051	12.5596	12.2437	13.4828	11.1753	12.6437	NaN	NaN	NaN	NaN	NaN	NaN	NaN	NaN
Cytochrome c oxidase subunit 4 isoform 1, mitochondrial	P13073	COX4I1	NaN	NaN	NaN	NaN	NaN	NaN	NaN	NaN	NaN	NaN	NaN	NaN	NaN	NaN	NaN	NaN	NaN	NaN	NaN	NaN	NaN	NaN	NaN	NaN	NaN	NaN	NaN	NaN	NaN	NaN	NaN	18.4413	NaN	NaN	15.3621	NaN	NaN	NaN	NaN	NaN	NaN	NaN	NaN	NaN	NaN	NaN	NaN
Interferon-induced transmembrane protein 1	P13164;Q01628;Q01629	IFITM1;IFITM2;IFITM3	NaN	NaN	NaN	NaN	NaN	NaN	NaN	NaN	NaN	NaN	NaN	NaN	NaN	NaN	NaN	NaN	NaN	NaN	NaN	NaN	NaN	NaN	NaN	NaN	NaN	NaN	NaN	NaN	NaN	NaN	NaN	16.4301	NaN	NaN	NaN	NaN	NaN	NaN	NaN	NaN	NaN	NaN	NaN	NaN	NaN	NaN	NaN
Gamma-interferon-inducible lysosomal thiol reductase	P13284	IFI30	164796	17.0622	16.487	16.0414	16.7256	16.5099	16.991	15.743	16.155	14.4656	15.2034	16.8443	16.5665	15.5856	16.217	16.72	16.385	16.8316	16.91	16.6231	16.5915	16.8652	17.1169	15.4422	16.3134	17.3152	16.3685	17.0488	16.607	16.6613	16.8024	16.8945	16.3263	16.1016	16.9848	16.3294	16.7983	16.4607	16.6666	16.673	16.5516	17.5811	16.841	16.9382	17.1881	16.3903	16.9191
Lysosome-associated membrane glycoprotein 2	P13473	LAMP2	213592	21.5309	21.2361	21.5451	21.2361	21.0951	21.6409	21.3321	21.343	21.3266	21.0691	21.3484	21.7915	18.4927	21.002	22.1206	20.5731	21.7389	22.3294	21.8913	21.9495	22.1856	21.9352	21.6886	21.8839	21.7876	22.3831	21.3211	21.9601	21.5451	22.4551	21.7056	22.019	22.895	22.2821	22.3699	22.0723	22.7286	22.7327	22.3962	22.4874	22.1488	22.6209	22.4451	22.5685	21.4874	22.6431
Ribonuclease inhibitor	P13489	RNH1	148513	15.1825	15.827	15.5631	14.8055	15.5875	15.1069	15.045	15.6677	15.4533	15.4277	15.1588	15.1538	14.9613	15.278	15.8708	NaN	15.3591	14.2268	16.2847	15.4652	15.5612	15.9542	15.96	NaN	15.0986	15.4513	15.5814	15.5341	15.9714	16.2138	19.7563	15.6176	15.6638	15.1739	16.9956	15.8745	16.1196	16.0062	16.1608	15.4508	14.8804	15.2103	NaN	16.1408	NaN	15.6834
Bone morphogenetic protein 1	P13497	BMP1	177281	17.2798	17.5367	17.6831	17.0701	16.9167	16.9467	16.6909	17.0438	16.0904	17.2745	17.6324	17.3995	NaN	17.2055	16.9942	17.0626	16.8379	16.334	16.9793	16.6851	16.5889	17.3608	17.0782	17.0015	17.1381	16.6767	16.8582	17.0973	16.7087	16.5599	15.5546	16.8076	16.9781	16.9909	17.1478	16.9347	17.3063	16.8064	17.1682	17.3024	17.159	17.0391	17.0689	17.3757	17.0289	17.1773
Secretogranin-2	P13521	SCG2	213211	21.2361	21.2535	21.4526	21.4775	21.9388	21.9777	22.0292	22.0625	21.3321	21.5685	21.4923	22.0054	18.5735	21.7796	21.9812	21.6364	22.0723	21.3484	22.4067	21.8839	22.2564	22.6714	22.8073	22.3725	22.0983	21.1457	22.5069	21.8191	22.0951	22.0756	21.2066	22.2448	22.3321	22.3884	21.8987	21.5961	22.743	21.9672	21.9024	22.2933	21.823	21.8269	22.002	22.2066	21.7013	22.1856
Myosin-8	P13535	MYH8	NaN	NaN	NaN	NaN	NaN	NaN	NaN	NaN	NaN	NaN	NaN	NaN	19.3105	NaN	18.8855	15.8445	NaN	NaN	NaN	NaN	NaN	NaN	NaN	NaN	NaN	NaN	NaN	NaN	NaN	NaN	NaN	16.6152	16.8333	NaN	NaN	NaN	NaN	NaN	NaN	NaN	NaN	NaN	NaN	NaN	NaN	NaN	NaN
Neural cell adhesion molecule 1	P13591	NCAM1	21895	21.8764	22.0854	22.1825	22.3129	22.1916	22.265	22.6119	22.4451	21.7915	22.1581	22.1704	22.2185	20.2535	21.823	22.3805	21.6231	22.2332	22.3805	22.3101	22.2535	22.6276	22.2679	22.6074	22.4849	22.6562	22.3211	22.417	22.538	22.5754	22.7389	22.1079	22.6342	22.6929	22.4601	22.3348	22.1734	22.9777	22.5498	22.5285	22.5093	22.239	22.3752	22.4298	22.4775	21.7389	22.3962
Intercellular adhesion molecule 2	P13598	ICAM2	17043	16.789	16.726	16.6339	17.3371	17.2591	17.1308	17.4747	17.302	17.7016	17.8634	17.8383	17.3041	NaN	17.3737	17.3285	17.2349	17.3554	17.8723	17.8024	18.2132	18.1649	17.9126	17.9469	17.725	17.9042	18.0744	17.7822	18.1804	17.8665	18.3449	17.413	17.7965	17.7062	18.0164	18.0679	18.1015	17.765	18.0703	18.0002	17.6862	18.1534	17.9718	18.3529	18.0968	17.8947	17.864
Versican core protein	P13611	VCAN	196347	19.5578	19.6588	19.9216	19.9742	19.9316	19.9601	19.8694	19.7516	19.3082	19.6797	19.7671	19.5056	18.4619	19.9287	19.9459	19.2252	19.7848	20.0951	20.3538	19.9459	19.784	19.8526	20.0691	19.8869	20.3211	19.8222	20.0156	19.8732	20.2185	19.8933	19.8823	19.9175	20.1825	19.9113	20.002	19.8045	20.0559	20.1332	20.0951	20.0156	19.7862	20.0156	19.8716	19.9145	19.3289	19.8711
Elongation factor 2	P13639	EEF2	152627	15.3696	15.102	15.3984	14.4965	15.1206	14.2119	14.1112	16.1119	15.3226	13.975	15.1877	14.2298	16.9549	15.0543	14.2347	14.4568	15.2	16.368	16.0321	16.0432	16.7695	17.1339	16.2579	17.1867	17.0561	16.0695	17.0534	16.7302	17.4917	16.461	20.9812	16.273	15.9623	17.2012	17.8796	16.6921	16.1373	16.9496	16.9416	16.4441	16.5571	15.9769	16.4078	NaN	18.9587	16.381
Keratin, type I cytoskeletal 10	P13645	KRT10	238191	24.239	24.2317	23.5522	24.417	23.0641	24.141	23.3376	25.341	22.6971	23.3101	24.7024	23.8288	27.1115	23.8093	23.8858	23.5285	24.2679	25.6458	24.6971	26.0874	25.9628	25.7129	25.9869	27.3239	26.5667	25.705	25.452	25.3066	25.767	25.5195	26.2714	25.3342	25.3645	26.2553	26.1115	25.5638	24.275	26.17	26.3861	25.4105	25.4614	25.4583	25.5869	25.5075	26.9539	25.9606
Keratin, type I cytoskeletal 13	P13646	KRT13	163728	18.7194	18.4647	18.0313	18.3212	19.3896	17.6277	17.5008	18.1653	18.1769	17.6238	17.6924	17.5009	19.0176	19.1477	17.7787	20.9316	17.7726	18.6192	18.0917	18.2639	21.5777	19.3231	19.3166	20.002	18.637	19.1046	18.4919	18.0966	20.1704	18.0783	20.5165	19.5812	18.6134	21.5356	22.8913	18.4316	18.0488	19.6323	19.8948	19.53	18.6757	17.9112	20.5545	19.4159	20.714	19.3396
Keratin, type II cytoskeletal 5	P13647	KRT5	207715	21.4425	21.343	20.5915	21.0886	20.343	20.5915	20.4874	21.4425	19.1186	20.0559	21.0088	20.4775	24.3376	20.4874	21.2821	20.1581	20.8576	22.8519	21.8764	22.8054	23.0139	22.5117	23.0509	24.1946	24.3975	22.8538	22.5708	22.0426	23.7286	22.9134	26.2643	22.7975	22.2961	23.4425	23.3645	22.9985	21.5117	23.7695	23.2679	22.6779	22.7715	22.0325	22.8876	22.4196	23.9495	22.502
Protein disulfide-isomerase A4	P13667	PDIA4	151941	15.0413	15.3151	15.4386	15.4349	15.2874	15.2476	15.3092	15.6141	15.7352	15.3668	15.0781	14.8775	14.5695	15.5555	15.1172	14.7455	14.8161	16.2937	15.4821	15.5318	15.5608	16.1654	15.8491	NaN	15.6804	15.5897	16.0625	15.7441	15.8891	15.4747	17.6629	16.5137	15.7402	15.5342	15.7208	15.6944	15.2082	15.8077	16.1927	14.973	NaN	14.2009	15.3026	NaN	NaN	NaN
Complement component C6	P13671	C6	184542	19.0359	19.641	18.3943	19.4198	19.2864	18.4617	18.4013	18.9386	19.803	19.1884	19.267	19.3061	18.7582	19.7325	18.127	20.5823	19.0767	19.034	18.4135	19.7078	19.6026	19.0223	18.4159	18.7588	18.9239	19.5405	19.7063	18.9094	19.1506	19.8484	19.5286	19.5404	18.7409	19.2694	18.7858	20.5731	18.5698	18.3009	19.0282	18.8225	19.4451	18.8861	18.5415	18.827	19.5011	18.7567
Translationally-controlled tumor protein	P13693;Q56UQ5	TPT1	125416	15.1767	14.6688	13.771	13.7345	13.6901	14.4335	14.0441	14.2278	13.9538	NaN	13.4181	NaN	NaN	NaN	NaN	NaN	13.0565	13.7012	13.7895	14.3367	NaN	14.656	NaN	NaN	NaN	15.0753	NaN	15.4104	15.8698	15.6466	19.3996	15.6298	15.3492	16.3194	16.2494	14.5161	14.7082	16.0257	NaN	15.6493	NaN	15.3181	15.1779	14.3738	16.4998	15.7215
Delta-aminolevulinic acid dehydratase	P13716	ALAD	136202	NaN	NaN	NaN	NaN	NaN	NaN	NaN	14.0464	14.911	NaN	NaN	NaN	14.8582	NaN	NaN	15.2828	NaN	NaN	15.95	NaN	14.3994	NaN	13.008	NaN	14.6462	NaN	NaN	NaN	NaN	NaN	15.8995	NaN	14.8647	NaN	17.1616	NaN	14.633	14.8889	16.4511	14.8304	NaN	NaN	NaN	NaN	NaN	15.2917
HLA class II histocompatibility antigen, DR beta 4 chain	P13762;X5D2U9	HLA-DRB4	NaN	NaN	NaN	15.927	NaN	NaN	NaN	NaN	NaN	NaN	NaN	NaN	16.9633	NaN	NaN	15.9113	NaN	NaN	NaN	NaN	NaN	NaN	NaN	NaN	NaN	15.1693	15.0594	NaN	NaN	NaN	NaN	NaN	NaN	NaN	NaN	NaN	NaN	NaN	NaN	NaN	NaN	NaN	NaN	NaN	NaN	NaN	NaN
Plastin-2	P13796	LCP1	17719	17.7967	18.12	17.835	17.9205	18.1295	17.558	17.5591	18.3495	18.2717	18.3427	17.8845	18.1894	17.8118	18.3389	18.1009	18.2154	18.0573	18.562	18.5183	18.7297	18.6926	18.7775	18.2217	18.5537	18.4853	19.0894	18.5483	18.6008	18.6612	18.5509	20.1704	18.5598	18.5235	18.9096	18.8597	19.4551	18.5195	18.5115	18.9968	18.7202	19.2401	18.6618	18.8419	18.8335	18.9173	19.0703
Plastin-3	P13797;Q14651	PLS3	NaN	NaN	NaN	NaN	NaN	NaN	NaN	NaN	13.7302	NaN	NaN	NaN	NaN	NaN	NaN	13.6955	NaN	12.6998	NaN	NaN	NaN	NaN	NaN	NaN	14.2198	NaN	NaN	NaN	13.9731	14.7604	15.1904	16.9099	12.97	14.2983	NaN	17.9273	NaN	15.1704	14.7556	14.8191	13.9694	13.6967	14.5947	13.5261	NaN	NaN	14.9136
Acylamino-acid-releasing enzyme	P13798	APEH	NaN	NaN	NaN	NaN	NaN	NaN	17.8607	NaN	NaN	NaN	NaN	NaN	NaN	NaN	NaN	18.2489	NaN	NaN	NaN	15.7314	NaN	NaN	NaN	15.4239	16.8132	15.752	NaN	14.8104	NaN	NaN	NaN	18.375	NaN	15.2519	16.5508	15.77	NaN	NaN	NaN	NaN	NaN	NaN	NaN	15.9442	NaN	NaN	NaN
Electron transfer flavoprotein subunit alpha, mitochondrial	P13804	ETFA	NaN	NaN	NaN	NaN	16.1995	NaN	15.3734	NaN	NaN	NaN	NaN	NaN	NaN	NaN	NaN	NaN	NaN	NaN	15.7098	18.5355	19.2479	19.3252	18.9338	18.0699	18.9368	19.0658	16.4064	19.2603	16.9067	16.3697	16.307	16.2775	16.0451	16.0352	17.1651	17.0375	16.1375	15.0095	16.7937	17.6021	16.8446	18.1377	16.6325	16.9886	17.4084	17.7564	17.2392
Beta-enolase	P13929	ENO3	169354	16.1805	16.5156	16.3845	16.8456	16.6236	17.1153	16.6994	16.8565	17.5567	17.1017	16.9833	16.9704	17.2159	16.8033	16.9889	15.9793	16.6507	16.0942	17.1607	16.9857	17.0673	16.3026	16.0113	17.5596	17.6689	17.0726	17.336	16.688	16.8403	16.5745	21.1519	16.8661	16.3301	16.625	17.6504	16.7844	17.2131	17.0521	16.7378	16.5463	16.5846	16.4106	16.5164	16.7882	16.7469	16.341
General transcription factor IIF subunit 2	P13984	GTF2F2	179257	NaN	NaN	NaN	NaN	NaN	NaN	NaN	NaN	NaN	NaN	NaN	NaN	NaN	NaN	NaN	NaN	NaN	NaN	NaN	NaN	NaN	18.0826	19.7109	NaN	NaN	NaN	NaN	NaN	NaN	NaN	NaN	NaN	NaN	NaN	NaN	NaN	NaN	NaN	NaN	NaN	NaN	NaN	NaN	NaN	NaN	NaN
CD59 glycoprotein	P13987	CD59	22265	21.6671	21.8307	21.8538	22.0258	21.632	22.0426	22.3321	22.2535	21.6584	22.1238	22.1488	21.8913	18.4972	21.7715	22.0258	21.3962	21.9207	20.4576	22.1946	21.8191	22.3129	20.9316	21.502	21.7265	21.9985	21.1765	21.9601	22.019	21.7955	22.0789	21.2477	22.0393	21.9352	21.7223	21.8651	21.5592	22.1301	21.6671	21.7265	21.7634	21.7307	21.5498	21.3699	21.8113	20.8651	21.5213
Glial fibrillary acidic protein	P14136	GFAP	NaN	NaN	14.133	NaN	NaN	NaN	NaN	NaN	NaN	14.2213	NaN	NaN	NaN	NaN	NaN	15.1309	NaN	14.5971	NaN	15.4913	NaN	NaN	15.7883	15.8721	NaN	NaN	15.3407	15.3275	15.2054	15.2663	NaN	14.6093	NaN	14.9037	NaN	NaN	15.8699	14.9818	15.6316	NaN	15.8363	NaN	15.3313	NaN	NaN	NaN	NaN
Endothelin-3	P14138	EDN3	147607	14.3692	NaN	15.6531	15.9148	15.829	15.475	15.1416	16.1909	16.3033	16.3954	15.8745	16.0369	NaN	15.8799	14.5709	16.57	15.2837	16.0111	15.7245	15.8097	NaN	15.5405	16.7845	16.1269	16.0626	15.6776	NaN	16.0314	16.1508	16.1417	NaN	15.772	16.0919	16.1105	16.3944	15.8728	16.3579	16.1726	16.505	16.8098	16.9467	17.1183	16.4293	16.2641	16.1576	16.52
L-selectin	P14151	SELL	175526	18.0653	17.8548	17.5186	18.2324	17.8667	17.427	17.519	18.2137	17.911	18.7467	17.9908	18.1336	NaN	17.6991	17.3996	19.008	17.8479	18.3384	17.7962	18.3792	17.8888	17.7255	18.1108	17.5553	18.2459	18.8717	18.3452	18.6611	18.7118	17.984	18.262	18.6699	19.0063	18.6648	19.0971	18.4524	18.2429	18.2527	18.8491	19.0899	18.6942	18.4817	19.0941	18.4946	18.6732	18.4617
Macrophage migration inhibitory factor	P14174	MIF	187645	19.2034	18.7896	18.9774	18.7618	18.2939	18.3832	18.5146	19.0164	19.1012	18.7689	18.987	19.2766	18.9669	18.9274	18.8139	18.4683	18.4535	17.4114	19.289	19.0017	19.1926	19.3459	19.4665	19.317	18.795	18.913	19.1583	19.0871	18.9614	18.854	21.2185	19.6119	19.1034	18.5941	19.2163	19.2849	19.6621	18.9869	18.9383	18.9725	19.1418	19.1357	18.5155	18.8465	18.2606	18.5482
Folate receptor beta	P14207	FOLR2	18353	18.5621	18.8255	19.1156	18.5622	18.5557	18.6675	19.3685	19.2231	18.2173	18.915	18.4833	18.7389	15.9863	19.0088	18.9339	18.4551	18.919	17.2464	18.5606	18.7632	18.335	17.3386	18.1662	17.8843	18.6543	17.9392	18.4954	18.8474	18.7158	18.2516	17.7112	18.0947	18.6822	18.1267	18.2632	18.0076	18.8196	18.3024	18.7533	18.3412	18.2959	18.1273	18.3606	18.3403	17.5844	18.4735
CD99 antigen	P14209	CD99	159336	16.8447	15.3223	16.9546	17.2277	14.5866	14.9863	16.2353	15.3143	14.0225	14.993	15.9268	NaN	NaN	14.61	15.4162	15.7069	14.6945	17.9014	17.1859	16.8488	16.7221	17.1971	16.4888	16.2203	16.6516	17.2481	17.1892	16.7071	17.3621	16.2231	18.0987	16.4542	17.0706	17.0994	17.7752	16.6783	16.7828	17.5149	18.0688	17.5654	15.9384	16.9203	17.2253	17.2823	17.4767	17.575
Glucosidase 2 subunit beta	P14314	PRKCSH	183211	18.4987	18.4037	18.5939	18.8881	18.5622	18.6266	18.6283	18.7746	18.6161	18.6763	18.6441	18.5394	16.5025	18.7754	18.724	18.4217	18.4888	19.0098	19.0908	18.8088	18.9579	18.9563	18.7269	18.9207	19.1445	18.9243	19.2903	18.993	18.8792	19.2246	19.2044	19.0949	19.179	19.0894	18.9559	18.6566	19.1509	19.1305	18.8515	19.1724	18.6427	19.0476	19.0218	18.7116	18.3891	18.8989
Farnesyl pyrophosphate synthase	P14324	FDPS	NaN	15.462	NaN	15.676	NaN	15.0024	15.4911	14.9604	15.3804	15.032	NaN	14.5085	15.5315	16.0826	15.097	NaN	NaN	15.1182	NaN	15.5042	NaN	NaN	NaN	NaN	NaN	NaN	NaN	NaN	15.7551	15.8882	16.6282	19.0558	16.0009	14.8493	NaN	NaN	NaN	15.1765	15.6699	15.8385	NaN	NaN	NaN	16.3582	15.6648	NaN	15.4351
Carboxypeptidase M	P14384	CPM	152869	15.7512	15.0469	15.2837	15.6525	15.5986	15.238	15.5887	15.2662	16.0008	15.5867	15.8057	15.9782	15.1156	15.4349	15.7089	14.7653	15.8167	15.8914	15.6745	15.9184	16.0602	15.6438	16.092	16.346	16.605	16.2618	15.9445	16.0279	15.5932	15.8573	16.8401	15.7703	15.8707	16.186	15.6089	15.5041	15.6937	15.815	16.1197	15.9616	16.5833	15.8965	16.0797	15.1216	15.0219	16.1489
Cytochrome c oxidase subunit 7A2, mitochondrial	P14406	COX7A2	NaN	NaN	NaN	NaN	NaN	NaN	NaN	NaN	NaN	NaN	NaN	NaN	NaN	NaN	NaN	NaN	NaN	NaN	NaN	NaN	NaN	NaN	NaN	NaN	NaN	NaN	NaN	NaN	NaN	NaN	NaN	18.3357	NaN	NaN	NaN	NaN	NaN	NaN	NaN	NaN	NaN	NaN	NaN	NaN	NaN	NaN	NaN
Sodium/potassium-transporting ATPase subunit beta-2	P14415	ATP1B2	149596	NaN	13.7371	14.742	15.0062	14.3352	14.9226	14.3689	14.6903	15.1982	14.5743	14.7287	15.3088	NaN	14.7304	15.0462	14.5164	14.9001	14.3447	14.895	15.5128	14.8699	15.1502	15.5862	15.363	NaN	14.163	14.7825	13.7319	NaN	14.678	NaN	NaN	14.4628	14.6262	14.8145	NaN	14.6207	NaN	14.2671	14.8408	13.902	14.6733	NaN	14.4275	NaN	14.6035
Nidogen-1	P14543	NID1	182438	18.0971	17.7988	17.9736	18.3281	18.0977	18.3656	18.3562	18.1162	17.8156	18.4172	18.3079	18.1497	16.5031	18.3592	18.3124	18.1607	18.5511	18.2181	18.4277	18.3261	18.3614	18.5582	18.4075	18.459	18.3722	18.4607	18.5554	18.2185	18.5079	18.175	18.1927	18.4218	18.1809	18.1755	18.0719	17.9949	18.0153	18.2059	18.3892	18.1822	18.2407	18.3254	18.1983	18.4411	17.6563	18.3888
Aldo-keto reductase family 1 member A1	P14550	AKR1A1	152376	NaN	15.3795	14.3299	14.3378	14.4317	14.8845	14.5958	14.767	14.8576	14.5121	15.027	14.9542	15.5523	13.8094	14.1017	14.349	14.2141	14.6754	15.0347	NaN	14.1044	NaN	14.9444	14.5647	NaN	15.3101	NaN	15.1133	NaN	NaN	16.0363	14.952	15.2391	NaN	13.8556	15.0668	15.5908	15.0178	15.1137	NaN	15.7541	15.4098	NaN	NaN	NaN	NaN
Phospholipase A2, membrane associated	P14555	PLA2G2A	NaN	NaN	NaN	NaN	NaN	12.6959	13.125	NaN	NaN	NaN	NaN	NaN	NaN	15.9061	14.2456	19.2037	NaN	NaN	NaN	NaN	NaN	NaN	NaN	NaN	NaN	NaN	NaN	NaN	NaN	NaN	NaN	NaN	NaN	NaN	NaN	NaN	NaN	NaN	NaN	NaN	NaN	NaN	NaN	NaN	NaN	NaN	NaN
Pyruvate kinase PKM	P14618	PKM	202419	20.2989	20.417	20.5069	20.1079	20.2066	20.3645	20.6971	20.6276	20.2419	20.3321	20.2989	20.0559	22.0559	20.1332	20.3645	20.1079	20.3857	19.9459	20.2419	20.0426	19.9459	20.3752	20.0559	19.5626	20.0691	19.6926	19.5595	20.1457	19.7475	19.7324	21.9985	20.7634	20.2535	20.5261	20.2535	20.0951	20.5069	20.3645	20.2185	20.0156	20.1079	20.1946	19.5404	20.3962	20.0821	19.8226
Acylphosphatase-2	P14621	ACYP2	172681	17.4819	17.4226	17.647	17.5524	17.1269	17.5118	17.6924	17.207	17.3247	17.0296	17.2405	17.3667	15.1179	16.7241	17.4664	16.7169	17.29	17.7553	17.7537	17.8234	17.8559	17.8537	18.1774	18.3172	17.7447	17.4716	17.5888	17.6658	17.8389	17.6238	17.1525	18.1855	17.8375	18.2865	18.1882	17.3465	17.7956	17.9683	17.9422	17.7984	17.9928	17.8871	18.0405	17.827	17.7658	18.1171
Endoplasmin	P14625	HSP90B1	169127	17.1944	17.2364	17.3349	17.1582	16.9718	17.4285	17.5614	17.9319	17.8883	17.5874	17.0397	17.5375	16.9922	17.5926	17.5884	17.1452	16.8327	17.7704	17.4726	17.6643	17.6945	17.46	17.7533	17.4543	17.6337	17.4778	18.106	18.1204	17.6579	17.6534	20.7056	17.4347	17.7743	17.8261	17.8722	17.8986	17.4872	17.8086	18.0163	17.8435	17.8086	17.438	17.3792	17.9567	17.8459	17.6719
Small nuclear ribonucleoprotein-associated proteins B and B'	P14678;P63162	SNRPB	NaN	NaN	NaN	NaN	NaN	NaN	NaN	NaN	NaN	NaN	NaN	NaN	NaN	14.5593	NaN	NaN	NaN	NaN	14.0308	NaN	NaN	NaN	NaN	NaN	NaN	NaN	NaN	NaN	NaN	13.7327	NaN	16.4317	NaN	NaN	14.0279	16.585	14.1826	16.1705	14.3769	14.5394	NaN	14.6755	14.4095	14.0668	13.968	17.3805	14.2241
Insulin-degrading enzyme	P14735	IDE	NaN	NaN	NaN	NaN	NaN	NaN	NaN	NaN	13.9697	NaN	NaN	NaN	NaN	15.1904	NaN	NaN	NaN	NaN	NaN	NaN	14.8478	15.0644	NaN	15.3455	16.5508	16.9178	15.1564	15.4069	14.725	18.1793	15.688	19.5362	15.3446	15.4546	15.1305	17.4425	16.3589	15.7808	16.0708	16.3311	NaN	NaN	NaN	16.1855	14.7565	16.9802	16.5801
Matrix metalloproteinase-9	P14780	MMP9	NaN	NaN	NaN	NaN	NaN	NaN	NaN	NaN	NaN	14.6863	11.4471	NaN	NaN	NaN	NaN	12.3151	13.101	NaN	NaN	NaN	NaN	NaN	NaN	NaN	NaN	NaN	NaN	NaN	NaN	NaN	NaN	16.5767	NaN	NaN	NaN	10.7443	NaN	14.0899	NaN	NaN	NaN	NaN	NaN	NaN	NaN	NaN	NaN
Heterogeneous nuclear ribonucleoprotein L	M0QYT0;M0R076;P14866	HNRNPL	NaN	NaN	NaN	NaN	NaN	16.104	NaN	NaN	NaN	NaN	NaN	15.4328	NaN	12.6851	NaN	14.2876	NaN	NaN	NaN	14.6261	NaN	NaN	NaN	NaN	NaN	NaN	NaN	NaN	14.4648	NaN	NaN	17.3342	NaN	NaN	NaN	15.3561	NaN	NaN	NaN	NaN	NaN	NaN	NaN	NaN	NaN	NaN	NaN
Aspartate--tRNA ligase, cytoplasmic	P14868	DARS1	NaN	NaN	NaN	NaN	NaN	NaN	NaN	NaN	NaN	NaN	NaN	NaN	NaN	NaN	NaN	NaN	NaN	NaN	NaN	NaN	NaN	NaN	NaN	NaN	NaN	NaN	NaN	NaN	NaN	NaN	NaN	17.7931	NaN	NaN	NaN	NaN	NaN	NaN	NaN	16.9092	NaN	NaN	NaN	NaN	NaN	NaN	NaN
Junction plakoglobin	P14923	JUP	170503	17.8366	17.58	16.5245	17.2357	16.824	16.6678	16.5952	17.349	15.9468	16.2724	16.5194	16.5497	21.5451	17.1025	17.5596	16.4452	16.6756	18.9727	18.0786	19.0508	19.2022	18.7632	18.8646	20.002	20.7471	19.383	19.2838	18.2952	19.6897	19.1654	21.9171	18.7495	18.1259	19.5776	19.7359	19.0537	17.8222	19.7548	19.3505	18.6959	18.7945	18.106	19.1513	18.412	20.2989	18.7091
Carboxypeptidase B	P15085;P15086	CPB1	16.25	16.1573	16.3423	16.4182	16.3617	15.4034	15.6287	15.3743	14.9602	16.0971	15.7171	15.7	17.048	15.7827	15.8611	16.7258	15.8354	15.6428	16.3828	16.1709	16.1068	16.3326	16.2108	16.4557	16.6297	16.013	16.4817	16.0933	16.4408	16.3491	16.1918	16.1006	15.409	15.8297	16.2582	15.9812	16.2717	15.5136	16.8079	16.6379	16.4788	16.6444	16.2951	15.6204	16.5965	NaN	16.3451
Fatty acid-binding protein, adipocyte	P15090	FABP4	NaN	NaN	NaN	NaN	NaN	14.4748	NaN	NaN	NaN	NaN	NaN	13.659	NaN	NaN	NaN	12.5713	12.5019	NaN	NaN	NaN	NaN	NaN	NaN	NaN	NaN	NaN	NaN	NaN	NaN	NaN	NaN	NaN	NaN	NaN	NaN	NaN	NaN	13.5969	NaN	NaN	NaN	NaN	NaN	NaN	NaN	NaN	13.3236
Glutamine synthetase	P15104	GLUL	NaN	15.007	13.7317	13.4233	NaN	NaN	13.4369	12.8298	14.412	NaN	NaN	NaN	NaN	NaN	NaN	NaN	NaN	14.18	NaN	14.7818	NaN	15.5049	NaN	15.1331	15.9797	14.9833	14.3887	14.588	NaN	19.1573	16.062	21.6276	NaN	NaN	14.8383	15.3134	14.6934	15.1046	14.7279	NaN	NaN	NaN	NaN	NaN	NaN	NaN	NaN
Aldo-keto reductase family 1 member B1	C9JRZ8;P15121	AKR1B1	140947	NaN	14.1612	14.3854	14.819	NaN	12.6793	NaN	14.2223	13.6138	14.3338	14.6921	15.296	14.9611	14.1968	13.7505	NaN	13.5533	15.1875	14.6294	NaN	NaN	NaN	NaN	NaN	NaN	15.5416	NaN	15.259	14.9759	14.9607	16.0621	15.2573	15.3141	14.8458	15.0555	14.9361	15.2285	14.5235	15.3773	14.7451	15.868	15.3564	14.4105	15.5651	NaN	15.4376
Aminopeptidase N	P15144	ANPEP	164334	15.9876	16.3062	16.1135	16.3747	15.8287	15.8532	16.4143	16.1708	15.9712	15.7832	16.2146	16.2347	15.6747	16.1476	16.2335	16.4433	16.1718	16.3685	16.1301	16.7084	16.2835	16.0566	16.2344	NaN	16.4418	16.9008	16.7553	16.0391	15.7485	15.9586	16.4265	15.0034	15.9386	16.2288	16.5861	16.3958	15.8485	15.936	16.3414	16.0738	16.3707	16.3693	16.375	16.4147	16.1407	15.8489
Poliovirus receptor	P15151	PVR	186822	18.8553	18.563	18.5024	18.1377	18.4272	18.414	18.2877	18.4511	18.4019	18.5777	18.0026	18.6851	16.6139	18.3911	18.4054	18.162	18.2862	18.7979	18.4852	18.2503	18.3537	17.8473	18.0625	17.5551	18.8167	18.7296	18.4233	18.237	17.9608	18.878	17.6884	18.4377	18.5097	18.5258	18.0636	18.4191	18.221	18.3302	18.0381	18.5062	18.1625	18.7609	18.5134	17.6464	17.9818	18.6432
Ras-related C3 botulinum toxin substrate 2	J3KSC4;J3QLK0;P15153;P60763;P63000	RAC2	NaN	NaN	NaN	NaN	NaN	NaN	NaN	NaN	NaN	13.7656	NaN	14.1455	NaN	14.9685	NaN	NaN	NaN	NaN	NaN	14.1691	NaN	NaN	NaN	NaN	NaN	NaN	15.0883	NaN	14.7201	15.7814	NaN	19.2215	NaN	14.8099	15.9778	15.8853	NaN	14.641	15.6047	16.1673	14.8493	16.0452	15.0841	NaN	NaN	16.3443	15.7412
Carboxypeptidase N catalytic chain	P15169	CPN1	169227	15.6882	17.2026	16.202	16.3932	17.3381	15.3419	15.3859	16.8388	17.3771	16.2328	16.2953	17.2424	17.7772	17.005	15.8678	19.5474	16.5684	15.4457	16.8806	17.701	17.3831	NaN	NaN	16.9155	16.9914	16.6852	17.3648	16.6544	16.6539	17.352	16.6676	16.6842	16.0125	17.5434	16.4287	17.2021	15.9964	16.1706	17.0595	14.9908	17.164	16.1769	16.6353	16.4129	17.7424	16.4824
Eukaryotic peptide chain release factor GTP-binding subunit ERF3A	P15170	GSPT1	NaN	NaN	NaN	NaN	NaN	NaN	NaN	NaN	NaN	NaN	NaN	NaN	NaN	NaN	NaN	NaN	NaN	NaN	NaN	NaN	NaN	NaN	NaN	NaN	NaN	NaN	NaN	NaN	NaN	12.6109	NaN	17.2811	14.3543	NaN	NaN	NaN	NaN	NaN	NaN	NaN	NaN	NaN	NaN	NaN	NaN	NaN	NaN
Phosphoglycerate mutase 2	P15259	PGAM2	NaN	NaN	NaN	12.781	NaN	NaN	NaN	NaN	NaN	13.1226	NaN	NaN	NaN	14.7985	NaN	NaN	NaN	12.6013	NaN	13.5812	NaN	NaN	NaN	NaN	NaN	NaN	13.2057	NaN	NaN	NaN	NaN	NaN	14.9009	NaN	15.6956	NaN	NaN	NaN	NaN	NaN	NaN	NaN	NaN	NaN	NaN	NaN	NaN
Interferon gamma receptor 1	P15260	IFNGR1	181844	17.1545	17.2705	17.0434	17.3217	17.038	16.2059	16.5425	16.9325	15.6121	16.4424	16.5247	16.2574	17.0833	16.6571	16.248	16.8814	16.3587	17.1236	17.2086	18.1466	18.0583	16.8764	17.0544	NaN	17.2287	16.5769	16.9964	17.237	17.1353	17.4061	NaN	17.2058	16.425	16.871	17.2623	17.8385	17.0246	17.1146	17.6328	17.0512	17.3146	17.0201	17.4585	16.9554	17.0386	17.2124
Arylsulfatase A	P15289	ARSA	175856	17.4206	17.1147	17.3865	17.373	17.3512	17.393	16.9995	16.1964	17.1378	17.0212	17.2886	17.549	16.4116	16.357	17.4277	16.1459	17.5169	17.6412	17.2402	16.9506	16.9094	17.0547	17.0902	17.3097	17.4741	17.3541	17.1477	17.3066	16.7742	17.218	17.4445	16.7483	16.8733	17.1147	16.9623	16.6776	17.037	17.0846	16.4517	17.335	17.2073	17.3335	17.0425	16.723	17.4409	17.2081
Beta-1,4-galactosyltransferase 1	P15291	B4GALT1	17381	17.6298	17.4381	17.2552	17.509	17.397	17.6308	17.2007	17.6066	17.8756	17.8182	17.2003	17.4974	18.2687	17.8865	17.6063	17.983	17.4987	17.7001	18.044	17.8959	18.1974	18.3912	16.8148	16.643	17.8899	17.7508	18.0456	18.184	17.3405	17.5854	17.6777	17.978	17.6378	17.5856	18.173	17.311	17.3212	17.1035	17.8067	17.8359	17.7205	17.8768	17.4471	17.8272	18.2742	17.9462
Prostatic acid phosphatase	P15309	ACP3	133962	NaN	NaN	NaN	NaN	NaN	NaN	NaN	13.9901	14.1317	NaN	13.4958	NaN	14.4536	14.8725	13.6503	NaN	14.4255	NaN	14.8263	14.8284	NaN	15.2397	NaN	16.279	16.2037	15.3464	15.0002	14.7768	15.6393	15.1048	18.6576	15.0583	14.5497	NaN	NaN	15.2834	14.9636	14.6514	NaN	NaN	NaN	14.5395	15.0755	15.4835	17.8186	NaN
Ezrin	P15311	EZR	NaN	NaN	14.2506	NaN	NaN	NaN	NaN	NaN	NaN	NaN	14.7438	NaN	13.1645	15.834	NaN	12.5169	NaN	NaN	NaN	NaN	NaN	NaN	14.5599	NaN	NaN	NaN	14.6655	14.1855	15.7237	15.9609	15.3547	17.647	15.3719	15.1395	15.4335	15.3832	16.1039	NaN	NaN	NaN	NaN	NaN	NaN	NaN	NaN	15.5289	NaN
Folate receptor alpha	P15328	FOLR1	175402	18.3009	17.5979	17.7791	18.0036	17.7914	18.0057	18.3167	17.5883	16.88	17.7132	18.3634	17.6342	NaN	17.9647	17.4266	17.576	18.4568	17.6222	18.2664	18.6423	18.0842	17.9141	17.242	18.369	18.4442	18.694	18.2842	18.3249	18.5155	18.3575	17.7324	18.3427	18.0305	18.5768	18.4002	18.2342	18.0577	17.78	18.1831	17.9532	18.6005	17.6574	18.3662	17.753	17.5856	17.8912
Ubiquitin carboxyl-terminal hydrolase isozyme L3	P15374	UCHL3	NaN	NaN	NaN	NaN	NaN	NaN	NaN	NaN	NaN	NaN	NaN	NaN	NaN	NaN	NaN	NaN	NaN	NaN	NaN	NaN	NaN	NaN	NaN	NaN	NaN	NaN	NaN	NaN	NaN	NaN	NaN	15.8094	NaN	NaN	NaN	NaN	NaN	NaN	NaN	NaN	NaN	NaN	NaN	NaN	NaN	NaN	NaN
Elastin	P15502	ELN	145876	NaN	14.1247	12.7952	15.1164	15.2635	15.9408	14.4881	15.8645	15.5394	15.7526	15.2955	15.4983	16.12	15.8381	15.4548	14.8281	13.487	NaN	14.9689	15.4144	NaN	15.0893	16.6138	NaN	14.1362	14.7455	15.2471	14.8566	15.9935	NaN	NaN	14.5151	15.3118	NaN	15.4723	14.7514	16.1328	14.0567	14.9804	14.9756	14.5215	15.5271	NaN	15.7356	NaN	14.4712
Granulocyte-macrophage colony-stimulating factor receptor subunit alpha	P15509	CSF2RA	155106	15.1559	16.2062	15.6245	15.7471	15.3193	15.6989	16.0507	15.6873	15.0608	15.2821	15.1492	15.2829	NaN	15.0542	16.1435	15.5202	15.2152	15.9384	15.7218	15.228	15.1785	16.0109	15.3506	15.8281	15.8036	15.8183	15.2697	15.4342	15.7048	15.0523	15.6983	15.834	15.3723	15.1328	15.0831	14.6824	15.7365	14.7427	16.0005	15.4845	15.7305	15.3449	15.8457	16.0114	16.0708	16.0562
Membrane cofactor protein	P15529	CD46	151553	15.5237	15.3478	14.621	15.9559	15.6498	16.1954	16.2233	15.8182	16.2761	15.2727	16.0217	15.9379	NaN	15.2213	15.6278	17.442	15.8723	NaN	16.3345	16.2001	16.6298	NaN	16.8137	16.6756	16.3286	16.4791	16.4857	16.8282	16.6654	16.6837	15.879	16.8521	16.7282	16.4785	16.5678	16.2139	16.8576	16.4853	16.0012	16.4092	16.5252	17.0417	17.393	17.2341	14.0784	17.0994
Nucleoside diphosphate kinase A	P15531	NME1	17171	16.7724	16.975	17.2501	16.3413	16.5345	17.0093	16.6438	16.8118	17.0804	16.4282	16.4329	17.0162	18.2055	16.3812	16.7962	17.0268	16.6814	17.3793	17.3069	17.0402	17.1815	16.7751	17.0492	17.5067	17.6196	16.9946	16.9696	16.6325	17.6158	16.8681	20.7553	17.0338	16.9606	17.3104	17.6232	16.9654	17.0538	17.8703	17.4163	17.0754	16.9504	17.3137	17.1662	17.195	17.7197	17.1255
N-acetylglucosamine-6-sulfatase	P15586	GNS	17.24	17.1475	16.3138	17.2312	17.3184	17.256	17.629	17.3252	16.6048	16.9853	17.0173	17.3426	17.42	16.9143	16.7289	17.4146	16.7662	17.5702	17.4421	17.2012	17.4947	17.1718	17.2111	16.9684	17.867	17.2891	17.5203	17.5386	17.4436	16.9318	17.1263	17.8104	17.0408	16.4874	16.914	17.0664	17.1028	16.9794	16.7183	16.9408	17.3469	17.3496	17.4428	16.8391	16.9712	16.8681	17.2201
Immunoglobulin lambda-like polypeptide 1	P15814	IGLL1	170075	18.989	17.8712	18.2084	18.2643	17.7846	17.6842	17.7709	18.2331	18.4119	18.8893	18.2572	18.2897	16.6137	18.1437	17.3933	19.9007	18.0915	17.1838	18.4062	18.3527	18.86	18.2207	18.6809	18.7005	17.8268	18.088	18.9131	17.3916	17.5349	18.0935	18.0359	18.5214	18.471	17.7305	16.1123	18.3318	17.8458	17.1673	18.2306	16.2147	17.5137	17.0185	17.0655	16.7852	17.4515	17.5523
Arylsulfatase B	P15848	ARSB	161619	NaN	15.9721	15.1947	14.7181	14.9304	15.1962	NaN	NaN	NaN	NaN	15.8943	15.6349	17.8635	NaN	NaN	NaN	14.785	16.1411	15.4346	15.9888	15.5808	NaN	15.0777	16.0432	15.3157	15.9189	15.5142	15.8985	NaN	NaN	15.4056	NaN	NaN	NaN	NaN	16.0722	15.2615	15.233	NaN	15.3876	NaN	15.5107	NaN	NaN	NaN	15.5615
40S ribosomal protein S2	P15880	RPS2	NaN	NaN	15.838	NaN	NaN	NaN	NaN	NaN	NaN	NaN	NaN	NaN	NaN	NaN	14.4994	NaN	NaN	NaN	NaN	NaN	NaN	NaN	NaN	16.5882	NaN	NaN	NaN	14.4059	17.1151	15.5052	16.1078	18.12	16.3713	NaN	NaN	NaN	NaN	NaN	NaN	NaN	NaN	NaN	NaN	NaN	NaN	15.5929	NaN
Desmoplakin	P15924	DSP	184959	19.0372	19.0042	18.1854	18.5643	18.0912	18.0523	17.9929	18.7131	16.9459	17.6969	18.1633	18.1308	22.3457	18.392	18.7008	18.0715	18.1414	20.3645	19.4052	20.343	20.4874	20.1946	20.5069	21.6843	22.0789	20.5823	20.4273	19.6943	21.0951	20.4972	23.2229	20.1332	19.6802	20.7471	20.7389	20.3538	18.9584	20.9882	20.5638	20.0292	20.0559	19.4707	20.5261	19.7624	21.1825	20.1079
Metalloproteinase inhibitor 2	P16035	TIMP2	184973	19.0036	17.8298	18.5791	19.2216	18.4432	19.1513	18.8991	18.98	18.3554	18.4653	19.3332	18.6724	16.7444	18.6232	18.4709	18.1972	18.9712	19.0174	19.4098	19.4747	19.3082	19.4386	19.2716	19.6147	19.5117	19.5466	19.5095	19.1262	19.4478	18.9059	19.1253	19.3896	19.1473	18.998	19.3696	19.2949	19.1509	18.6139	19.3493	19.223	19.3126	19.1304	19.2705	19.5459	18.7776	19.4227
CD44 antigen	P16070	CD44	21953	21.6971	22.0526	22.2361	22.265	21.8614	21.9495	21.7756	21.5915	21.6757	22.1673	22.0658	21.9134	19.1398	21.5451	21.7056	21.5498	22.0691	21.7307	21.9812	22.3511	22.0493	21.9566	22.1704	22.0426	22.1332	21.7796	22.1673	21.4972	21.7796	21.8385	21.9495	22.2066	22.391	21.8307	22.1886	22.5356	22.2448	22.0918	21.8346	22.5685	22.265	21.928	22.2877	22.0756	21.2764	22.019
Ribosyldihydronicotinamide dehydrogenase [quinone]	P16083	NQO2	NaN	NaN	NaN	15.3138	14.6409	NaN	13.7954	NaN	13.8317	14.5179	13.6272	NaN	NaN	NaN	NaN	13.6641	NaN	13.7886	NaN	14.1089	15.6323	NaN	NaN	15.5449	14.0449	NaN	NaN	14.7061	14.4646	NaN	NaN	14.936	NaN	15.1379	NaN	NaN	NaN	14.2894	NaN	NaN	14.3665	NaN	14.3996	NaN	NaN	NaN	NaN
Aggrecan core protein	P16112	ACAN	196113	20.1206	19.87	19.4034	19.8789	20.4476	19.2983	19.5684	20.7796	19.1409	19.7687	19.7853	19.6815	20.002	22.7265	20.3645	21.2419	20.0426	19.6086	19.5373	19.6768	19.7332	19.9316	19.6673	NaN	19.4143	18.9349	19.8121	19.6059	20.2419	19.6157	18.6902	19.3525	20.4375	19.8011	20.3752	20.3962	19.7727	20.0559	20.6714	20.1946	21.0359	20.3101	20.8113	20.7223	21.4425	20.6886
Carbonyl reductase [NADPH] 1	P16152	CBR1	166892	16.7573	17.1834	17.3145	16.4818	16.908	16.2612	16.3576	16.8834	16.7319	16.4864	16.668	15.4882	17.8722	16.6199	16.8827	16.3753	16.5903	NaN	16.2111	16.169	NaN	17.0538	15.9712	NaN	17.2736	15.2519	NaN	16.2768	16.1686	16.5429	18.2978	16.7061	15.91	16.6765	17.1286	16.3632	16.2471	16.3712	15.9139	16.4415	16.501	15.5969	NaN	16.1777	NaN	15.6863
Ankyrin-1	P16157	ANK1	NaN	NaN	NaN	NaN	NaN	13.5011	NaN	NaN	NaN	NaN	NaN	NaN	NaN	NaN	NaN	NaN	NaN	NaN	NaN	15.5736	NaN	NaN	NaN	NaN	NaN	NaN	NaN	NaN	NaN	NaN	NaN	NaN	NaN	13.4686	NaN	14.7708	NaN	NaN	NaN	13.7981	NaN	NaN	NaN	NaN	NaN	NaN	NaN
Platelet-derived growth factor receptor alpha	P16234	PDGFRA	164783	15.7372	15.8793	16.2106	15.6474	15.7058	15.6582	15.6927	16.5142	14.8975	15.1205	15.3348	15.4054	17.1139	15.5346	15.8655	16.016	15.5131	17.5301	16.058	16.7124	16.5845	17.1353	16.9648	16.4342	16.3025	15.7477	NaN	16.9648	15.9065	17.1301	NaN	NaN	NaN	NaN	16.9065	NaN	16.1131	15.3489	16.68	17.0902	17.9327	16.8064	16.4725	17.4091	16.9835	16.0674
Beta-galactosidase	P16278	GLB1	151877	13.9267	14.6391	15.0003	14.9788	14.8578	15.1078	14.5721	14.4351	14.8163	14.1442	14.732	15.1313	15.6598	14.502	14.8758	14.6662	14.9212	15.6698	15.5051	15.7557	15.2294	15.1049	15.4661	NaN	15.9148	15.7726	15.2964	14.6521	14.4809	15.1354	15.507	14.0278	14.0444	15.1075	15.1815	15.1913	15.1003	15.554	15.4245	14.9933	15.5725	15.7594	15.2954	NaN	15.7719	15.5554
Histone H1.5	P16401	H1-5	NaN	NaN	NaN	NaN	NaN	NaN	13.8021	NaN	NaN	15.9411	NaN	NaN	NaN	NaN	NaN	NaN	NaN	NaN	NaN	13.8258	NaN	15.1392	NaN	NaN	NaN	NaN	NaN	NaN	13.8168	NaN	NaN	18.1862	NaN	14.4097	NaN	NaN	NaN	NaN	14.8224	14.1219	13.8288	NaN	NaN	NaN	NaN	16.6002	NaN
NADPH--cytochrome P450 reductase	P16435	POR	131153	NaN	NaN	NaN	NaN	NaN	NaN	NaN	NaN	NaN	NaN	12.0261	NaN	NaN	NaN	NaN	NaN	NaN	NaN	NaN	NaN	NaN	NaN	NaN	NaN	NaN	NaN	NaN	NaN	16.3221	NaN	18.5037	NaN	NaN	NaN	NaN	NaN	NaN	NaN	NaN	NaN	NaN	NaN	NaN	NaN	NaN	NaN
Protein 4.2	P16452	EPB42	NaN	NaN	NaN	NaN	NaN	NaN	10.8339	NaN	NaN	NaN	NaN	NaN	NaN	NaN	NaN	9.19509	NaN	NaN	NaN	13.1502	NaN	NaN	NaN	NaN	NaN	NaN	NaN	NaN	NaN	NaN	NaN	NaN	NaN	NaN	NaN	NaN	NaN	NaN	NaN	NaN	NaN	NaN	NaN	NaN	NaN	NaN	NaN
Neuroendocrine convertase 2	P16519	PCSK2	15205	14.8235	14.5805	15.3238	14.9228	16.1034	16	15.6632	14.767	15.406	14.8408	14.9663	16.0123	15.0404	14.7198	15.6294	16.4258	15.4159	14.9771	15.0654	14.8718	14.7143	14.3417	14.8898	NaN	15.6881	14.2467	15.5414	15.3178	14.4863	15.3191	NaN	15.9951	14.8419	15.4142	15.0401	NaN	15.9233	14.9691	NaN	14.8839	NaN	14.9346	14.6754	14.9271	14.081	14.732
Sarcoplasmic/endoplasmic reticulum calcium ATPase 2	P16615;Q93084	ATP2A2	NaN	NaN	NaN	NaN	NaN	NaN	NaN	NaN	NaN	NaN	NaN	NaN	NaN	NaN	NaN	NaN	NaN	NaN	NaN	NaN	17.3377	NaN	NaN	NaN	NaN	NaN	NaN	NaN	NaN	NaN	NaN	16.699	NaN	NaN	NaN	NaN	NaN	12.508	NaN	NaN	NaN	NaN	NaN	NaN	NaN	NaN	NaN
Carboxypeptidase E	P16870	CPE	222764	22.1612	21.8614	22.2361	21.7836	21.7056	22.3805	21.6364	21.4775	21.8913	21.4874	21.4526	22.0691	21.0426	21.8689	22.1395	21.5261	22.0493	22.2419	22.3403	22.0054	21.9777	21.9812	21.9985	21.6628	22.4551	21.895	22.2155	21.6051	21.1519	21.8269	21.6096	21.7836	21.8307	21.7553	21.4923	21.5869	21.5165	21.7389	21.5823	22.1488	21.6971	22.2989	21.7471	21.6929	21.5069	21.8152
Fumarylacetoacetase	P16930	FAH	166477	15.4061	16.2522	15.7559	16.2881	16.3363	16.1989	15.9619	16.0322	15.5823	16.201	16.6599	16.1823	16.274	16.1957	16.0222	NaN	15.9105	16.9274	16.1803	16.4283	16.3854	NaN	NaN	NaN	16.2355	15.8015	17.0133	15.4878	16.3771	16.5539	NaN	NaN	NaN	NaN	NaN	16.3439	NaN	15.8336	NaN	NaN	16.6077	NaN	17.0934	NaN	NaN	NaN
Stathmin	P16949	STMN1	NaN	NaN	NaN	NaN	NaN	NaN	NaN	16.2141	NaN	15.5791	15.8021	NaN	15.9237	NaN	NaN	16.2723	NaN	16.0227	NaN	16.7844	NaN	NaN	NaN	17.4572	17.6578	16.0247	NaN	16.9057	17.1403	17.5185	17.3287	17.4869	17.1598	16.9459	17.0889	17.4913	NaN	17.4518	17.3774	NaN	17.152	NaN	17.3858	NaN	17.839	NaN	17.5192
Y-box-binding protein 3	P16989;P67809;Q9Y2T7	YBX3	159653	16.4854	16.6035	16.6375	17.1089	17.0415	17.1117	17.7243	17.5317	15.6434	17.0927	17.4185	17.6615	11.9062	16.7379	17.8415	16.4392	17.248	16.5933	17.3385	17.6337	17.8508	17.7318	17.8119	17.9965	17.0136	16.3282	17.1492	17.5568	17.5888	17.5322	17.0155	17.7303	17.5372	17.1535	16.9334	17.191	18.1386	17.3638	17.5399	17.0496	16.9529	17.0798	17.0845	17.4911	16.1373	17.2321
Alpha-N-acetylgalactosaminidase	P17050	NAGA	162355	15.9156	16.0111	16.189	16.9165	16.3176	16.5853	16.3269	15.9968	16.3053	15.924	16.4167	16.6213	14.7148	15.7421	16.4424	15.3125	16.6201	16.4542	16.2939	16.6547	16.1228	16.2313	16.4692	NaN	16.6499	16.9239	17.2814	16.1049	16.189	16.5489	17.3114	NaN	16.0971	16.0264	16.2606	16.2593	16.2298	16.3431	NaN	16.4659	16.3823	16.64	16.1664	15.9018	NaN	16.5666
Heat shock 70 kDa protein 6	P17066;P48741	HSPA6	156054	NaN	16.1261	15.3788	16.0515	16.2608	15.4498	NaN	16.0858	NaN	15.9893	16.4764	16.1798	NaN	16.2668	16.5145	16.1959	16.4107	NaN	16.0891	16.0128	16.6113	16.3642	16.469	18.1291	16.3963	16.4531	15.7823	16.4068	17.6393	NaN	NaN	16.3895	16.6336	16.9975	17.8219	NaN	NaN	NaN	16.8729	16.8949	16.825	NaN	16.8965	NaN	NaN	16.8977
Aspartate aminotransferase, cytoplasmic	P17174	GOT1	195811	19.5272	19.3931	19.7856	19.3041	19.2069	19.6411	19.9127	19.7196	19.0922	19.223	19.4161	19.7352	20.2066	19.127	19.6588	18.9377	19.6824	19.4225	19.5252	19.2286	19.3875	19.6989	19.4566	19.5039	19.4443	18.8751	19.1149	19.3393	19.068	19.3248	19.627	19.4927	19.1971	19.5088	19.277	18.8331	19.7378	19.5772	19.2836	19.5344	19.2516	19.8188	19.391	19.555	19.0174	19.3195
Bactericidal permeability-increasing protein	P17213	BPI	NaN	NaN	NaN	NaN	NaN	NaN	NaN	NaN	NaN	14.9861	NaN	NaN	NaN	NaN	NaN	12.5813	NaN	NaN	NaN	16.9586	17.2455	18.658	18.4175	NaN	15.358	19.407	NaN	19.5092	NaN	15.6536	NaN	18.0476	15.067	NaN	NaN	NaN	NaN	NaN	16.1618	17.027	NaN	17.6762	NaN	NaN	NaN	NaN	16.2615
Integrin alpha-2	P17301	ITGA2	NaN	NaN	NaN	NaN	NaN	NaN	NaN	NaN	NaN	NaN	NaN	NaN	NaN	NaN	NaN	NaN	NaN	NaN	NaN	NaN	NaN	NaN	NaN	NaN	NaN	NaN	NaN	NaN	NaN	NaN	NaN	15.7231	NaN	NaN	NaN	NaN	NaN	NaN	NaN	NaN	NaN	NaN	NaN	NaN	NaN	NaN	NaN
Sphingomyelin phosphodiesterase	P17405	SMPD1	152479	15.1724	14.8026	15.5292	14.7592	14.4945	13.9434	13.6322	14.2669	13.7638	14.5692	14.3239	14.3635	15.8265	13.8755	13.914	13.9967	14.4853	15.3448	15.5596	15.2293	15.8365	NaN	NaN	NaN	16.2665	15.911	16.0802	15.0984	15.1464	14.9227	NaN	NaN	NaN	15.2714	15.227	NaN	14.8547	16.0621	NaN	15.8034	NaN	16.2485	16.0727	NaN	16.0516	16.2887
Synapsin-1	P17600	SYN1	150692	15.5027	15.3984	15.7876	15.0136	14.9168	15.3698	15.4805	15.2191	14.3612	15.2906	14.8801	15.3466	15.8311	14.4207	14.9276	15.3953	15.8292	14.5482	15.0669	14.8678	14.9389	14.8897	14.8347	14.9594	14.3211	14.1151	14.8845	14.073	14.3503	15.0688	NaN	14.967	14.6344	14.9397	13.9374	14.2189	15.2552	14.8288	14.2723	15.3713	15.0339	15.785	15.0565	14.7246	14.7322	15.4391
Calpain-2 catalytic subunit	P17655	CAPN2	NaN	NaN	NaN	NaN	NaN	16.2017	NaN	NaN	NaN	NaN	NaN	NaN	NaN	NaN	NaN	NaN	NaN	NaN	NaN	NaN	NaN	14.2703	NaN	NaN	NaN	NaN	NaN	NaN	NaN	15.6926	NaN	16.8817	NaN	NaN	NaN	NaN	NaN	NaN	NaN	NaN	NaN	NaN	NaN	NaN	NaN	NaN	NaN
Desmin	P17661	DES	NaN	NaN	NaN	NaN	NaN	NaN	NaN	NaN	NaN	NaN	NaN	NaN	14.4184	NaN	NaN	NaN	NaN	NaN	NaN	NaN	NaN	NaN	NaN	NaN	NaN	NaN	NaN	NaN	NaN	NaN	NaN	NaN	NaN	NaN	NaN	NaN	NaN	NaN	NaN	NaN	NaN	NaN	NaN	NaN	NaN	NaN	NaN
Neuromodulin	P17677	GAP43	152867	15.0981	15.4546	15.4661	15.9961	15.7886	15.925	16.6573	16.1402	15.9695	16.236	16.1504	15.3673	NaN	15.5099	15.7493	16.9127	15.7819	15.857	16.2661	15.7949	16.2953	16.4935	15.7608	16.1728	15.7701	15.808	15.8044	15.8414	15.8804	16.0165	15.735	16.0193	16.0858	16.123	15.3266	15.5414	16.5404	16.1592	15.78	15.9747	15.4902	16.2437	15.9976	15.9316	14.9371	15.774
HLA class I histocompatibility antigen, alpha chain G	P17693	HLA-G	NaN	NaN	NaN	NaN	NaN	15.9685	NaN	NaN	NaN	NaN	NaN	NaN	NaN	NaN	NaN	NaN	NaN	16.9724	NaN	16.9871	NaN	17.143	16.3043	16.0029	NaN	15.802	16.4233	16.5815	16.1063	17.14	17.5189	NaN	NaN	NaN	NaN	NaN	16.5229	NaN	NaN	NaN	NaN	NaN	NaN	NaN	NaN	NaN	16.6782
Probable ATP-dependent RNA helicase DDX5	P17844	DDX5	NaN	NaN	NaN	NaN	NaN	NaN	NaN	NaN	NaN	NaN	NaN	NaN	NaN	NaN	NaN	NaN	NaN	NaN	NaN	NaN	NaN	NaN	NaN	NaN	NaN	NaN	NaN	NaN	NaN	13.8199	NaN	18.0821	NaN	NaN	NaN	NaN	NaN	13.8093	NaN	NaN	NaN	NaN	NaN	NaN	NaN	NaN	NaN
ATP-dependent 6-phosphofructokinase, liver type	P17858	PFKL	NaN	NaN	NaN	NaN	NaN	NaN	NaN	NaN	NaN	NaN	NaN	NaN	NaN	NaN	NaN	NaN	NaN	NaN	NaN	NaN	NaN	NaN	NaN	NaN	NaN	NaN	NaN	NaN	NaN	12.3617	NaN	15.145	NaN	NaN	NaN	13.5687	NaN	NaN	NaN	NaN	NaN	NaN	NaN	NaN	NaN	NaN	12.7002
Ganglioside GM2 activator	P17900	GM2A	218307	22.0156	22.5356	22.4324	22.1856	21.8385	21.8651	22.2214	22.538	22.3565	22.2419	21.7182	22.4324	21.1825	22.0393	22.7348	22.0292	22.1111	22.0625	22.6497	22.2933	22.3778	21.8191	22.1457	22.0886	22.2764	22.4221	22.3376	22.8132	22.5237	22.6693	22.695	22.48	22.6141	22.391	22.6342	22.3672	22.4476	22.6822	22.4874	22.9043	22.391	22.4375	22.5309	22.5731	22.1174	22.7348
Galectin-3	P17931	LGALS3	177556	17.6231	17.2678	17.4074	17.1333	17.7547	17.1741	17.2842	17.7076	17.389	17.5276	17.7451	17.4165	17.9532	17.6066	17.2033	17.7516	17.4657	17.7745	17.6824	17.9503	17.793	17.6761	17.194	16.6776	17.7759	18.1975	17.9888	17.7486	17.4558	17.2778	18.4382	16.4887	16.5463	17.1261	18.2853	17.7422	17.2132	17.4667	17.3964	17.3027	17.7126	17.5947	17.5949	17.2144	17.7304	17.2441
Insulin-like growth factor-binding protein 3	P17936	IGFBP3	181225	17.9618	18.4921	17.8504	18.5964	18.6879	18.385	18.3374	18.3124	17.5824	18.257	18.4163	17.6278	17.5518	18.5553	18.3914	19.6231	18.4725	17.6086	18.6453	18.2058	18.1827	17.5579	17.9481	17.9821	18.0804	18.3207	18.1144	18.209	18.5507	18.2851	17.5739	18.3244	18.259	18.1901	18.4189	18.5296	18.1582	17.9972	18.7211	18.581	18.4691	18.3501	18.515	18.6438	18.5654	18.4891
26S proteasome regulatory subunit 6A	P17980	PSMC3	NaN	NaN	NaN	NaN	NaN	NaN	NaN	10.1399	NaN	NaN	NaN	NaN	NaN	NaN	NaN	NaN	NaN	NaN	NaN	NaN	NaN	NaN	NaN	NaN	NaN	NaN	NaN	NaN	NaN	NaN	NaN	17.7997	NaN	NaN	NaN	NaN	NaN	NaN	NaN	NaN	NaN	NaN	NaN	NaN	NaN	NaN	NaN
T-complex protein 1 subunit alpha	P17987	TCP1	NaN	16.1226	NaN	NaN	NaN	NaN	NaN	NaN	NaN	NaN	NaN	NaN	NaN	NaN	NaN	NaN	NaN	NaN	NaN	12.5364	NaN	13.0926	NaN	NaN	NaN	NaN	NaN	13.102	14.3207	14.4288	13.1392	17.6468	15.46	15.2285	13.5163	12.9309	NaN	15.2209	NaN	NaN	NaN	NaN	NaN	NaN	NaN	NaN	NaN
Insulin-like growth factor-binding protein 2	P18065	IGFBP2	209024	20.9951	20.5545	20.7389	21.0821	21.2933	21.1704	21.1332	21.3321	20.6096	21.2593	21.5261	20.9098	19.2243	21.0691	21.1519	20.5165	21.2821	19.837	21.3156	21.0292	21.0224	20.2764	20.8727	20.4067	20.7471	21.0559	20.6971	21.0156	21.5213	20.9388	20.8269	21.002	21.4067	20.7307	21.3266	21.1886	21.0821	20.5451	21.4221	21.2821	21.2302	21.1395	20.7796	21.7013	20.714	21.4874
Bone morphogenetic protein 7	P18075;P22003;P22004	BMP7	143008	14.6227	14.5781	14.619	14.1063	14.9082	14.3016	14.5024	14.3012	14.6526	14.5747	14.6781	14.7498	NaN	14.8579	14.3851	13.9128	14.7088	13.6785	14.2476	NaN	NaN	NaN	NaN	NaN	NaN	13.7999	NaN	14.7933	NaN	NaN	NaN	NaN	NaN	NaN	14.5509	13.9334	14.315	NaN	14.3536	14.3604	NaN	14.3518	14.4853	15.1667	NaN	NaN
ADP-ribosylation factor 4	P18085	ARF4	NaN	NaN	NaN	NaN	NaN	NaN	NaN	NaN	NaN	NaN	NaN	NaN	NaN	NaN	NaN	NaN	NaN	NaN	NaN	NaN	NaN	NaN	NaN	NaN	NaN	NaN	NaN	NaN	NaN	NaN	NaN	18.0794	NaN	NaN	NaN	NaN	NaN	NaN	NaN	NaN	NaN	NaN	NaN	NaN	NaN	NaN	NaN
60S ribosomal protein L7	P18124	RPL7	130674	NaN	15.8805	15.2753	NaN	NaN	NaN	NaN	NaN	NaN	NaN	NaN	NaN	NaN	NaN	NaN	NaN	NaN	NaN	NaN	NaN	NaN	NaN	NaN	NaN	NaN	14.1842	14.3809	13.8287	14.6865	15.7264	18.5822	NaN	NaN	16.3372	NaN	14.4903	NaN	NaN	NaN	15.2167	NaN	NaN	NaN	NaN	16.8527	NaN
Vinculin	P18206	VCL	131337	NaN	16.0231	15.0044	15.3416	14.77	15.0355	14.9894	15.8388	15.4437	15.4828	15.5281	15.1328	16.3386	14.9837	15.9359	16.0284	15.1393	16.0454	15.9893	16.3507	15.9304	16.0431	16.6557	17.0066	16.5114	16.3672	16.2222	15.7366	16.8088	15.5943	19.046	15.4643	16.2046	16.7994	16.4788	16.2416	15.8658	16.7186	16.3664	15.8469	15.6925	16.3472	16.1653	16.5326	17.1643	15.7386
Lipopolysaccharide-binding protein	P18428	LBP	176223	17.494	17.66	17.1504	17.6535	18.0908	17.9299	17.7266	17.4377	18.5958	17.9218	17.1187	17.7198	17.2115	18.5501	16.6051	18.4025	16.8915	18.1951	17.9115	17.6482	18.9589	17.8116	17.555	17.4119	17.6866	17.6764	18.0737	17.5433	18.2212	18.9832	17.7433	17.6582	17.0147	17.2196	18.1182	18.1216	17.1304	17.0928	18.0435	17.6421	18.3184	15.9558	18.3708	18.588	18.5416	18.0625
Interleukin-1 receptor antagonist protein	P18510	IL1RN	NaN	NaN	NaN	NaN	NaN	NaN	NaN	16.4491	NaN	NaN	NaN	NaN	NaN	15.6798	NaN	NaN	NaN	NaN	16.782	NaN	NaN	NaN	NaN	NaN	NaN	NaN	15.2777	NaN	NaN	14.5631	15.0148	17.4365	NaN	NaN	NaN	NaN	NaN	NaN	NaN	NaN	NaN	NaN	NaN	NaN	NaN	NaN	NaN
Integrin beta-6	P18564	ITGB6	153733	15.6259	NaN	15.6851	15.345	NaN	15.4502	15.3153	NaN	15.7488	15.5755	15.1682	15.2397	NaN	NaN	15.735	16.0614	15.188	15.9844	16.1782	16.8307	16.6083	16.4191	NaN	15.6985	16.0901	15.8739	15.8627	NaN	16.1446	16.0958	18.023	15.1177	15.2596	16.1899	16.2509	16.0489	15.9896	16.4668	16.2639	15.6909	16.5084	16.0765	16.0605	16.1137	16.2886	15.6599
60S ribosomal protein L17	P18621	RPL17	NaN	NaN	NaN	NaN	NaN	NaN	NaN	NaN	NaN	NaN	NaN	NaN	NaN	NaN	NaN	NaN	14.3595	NaN	NaN	NaN	NaN	NaN	NaN	NaN	NaN	NaN	NaN	NaN	15.4426	16.0386	15.5508	17.8248	16.2951	15.9546	15.0276	NaN	NaN	NaN	NaN	NaN	NaN	NaN	NaN	NaN	NaN	NaN	NaN
Phosphoglycerate mutase 1	P18669	PGAM1	180209	17.6145	17.8349	17.9698	17.7006	17.3578	17.6714	17.7886	17.7184	17.7657	17.5191	17.5906	17.6605	18.4035	17.2753	17.7624	17.1448	17.7713	17.1045	17.4995	16.8932	17.1814	17.2226	17.149	16.9573	17.5332	17.14	17.8137	17.269	17.906	16.8864	20.8191	17.4722	17.0177	17.1743	17.4525	17.1559	17.1817	17.595	17.3222	17.6624	17.3914	17.3795	17.1989	17.4116	17.0032	17.0233
Keratin, type I cytoskeletal 15	P19012	KRT15	NaN	13.7213	NaN	12.8018	NaN	NaN	NaN	NaN	13.7278	NaN	NaN	NaN	NaN	NaN	NaN	NaN	NaN	NaN	NaN	NaN	NaN	NaN	NaN	NaN	15.6687	16.4061	NaN	NaN	16.8922	14.3575	NaN	20.2185	NaN	NaN	15.2708	17.3801	NaN	NaN	15.0774	NaN	NaN	NaN	NaN	15.9581	NaN	NaN	NaN
Keratin, type II cytoskeletal 4	P19013	KRT4	175983	16.8249	15.4605	15.074	16.2712	NaN	15.185	15.0094	15.7469	14.9722	14.7022	15.6911	15.7751	17.4738	16.4122	16.2094	NaN	15.0168	17.7504	17.1136	17.5396	19.5652	17.683	18.084	18.6382	18.8587	17.6218	18.0127	16.7897	18.5674	18.4263	18.7361	18.0697	17.658	18.6398	17.8807	17.8936	16.3608	18.1948	18.4979	17.7072	17.2956	16.4589	18.7102	17.4355	18.8827	17.3665
Peptidyl-glycine alpha-amidating monooxygenase	P19021	PAM	211642	20.9882	21.1581	21.2125	20.9459	21.2185	21.4626	21.4375	21.4775	20.7955	21.1143	20.7876	21.2933	21.1825	21.002	21.1765	20.714	21.2302	21.0691	21.4015	20.8727	21.2066	21.1015	21.1519	20.7715	21.1704	20.9742	21.2125	20.9601	21.002	21.1886	20.654	21.1519	21.2593	21.1886	21.1332	20.8576	21.5451	21.2243	21.0426	21.3962	21.0224	21.2535	21.1457	21.3266	20.85	21.2933
Cadherin-2	P19022	CDH2	204972	20.4067	20.4972	20.6971	20.7307	20.5451	20.9812	21.1015	21.0625	20.4676	20.714	20.8034	20.6628	18.0879	20.4775	20.8113	20.5731	20.714	21.0156	21.2361	20.9951	21.2821	21.3538	21.5592	21.4015	21.265	20.6364	21.1457	21.2006	21.2707	21.1015	20.7876	21.1642	21.3211	21.2243	21.3045	20.7796	21.343	21.3266	21.0625	21.3857	21.1206	21.1642	21.1079	21.3045	20.8191	21.2125
Lymphocyte function-associated antigen 3	P19256	CD58	153745	15.4993	15.9199	15.0443	15.2972	NaN	15.0123	15.6336	15.0035	NaN	15.392	14.9701	15.7544	NaN	NaN	15.01	NaN	NaN	16.6929	15.0903	NaN	NaN	NaN	15.1361	15.6157	16.6888	NaN	17.4452	NaN	NaN	NaN	16.403	NaN	NaN	NaN	NaN	NaN	14.9794	15.834	NaN	NaN	NaN	15.6914	15.8782	NaN	NaN	NaN
Vascular cell adhesion protein 1	P19320	VCAM1	180059	18.3242	18.2013	18.2422	19.0434	18.7221	18.4835	18.8294	18.8548	18.5469	18.9715	18.7485	18.6247	17.1894	18.8101	18.586	18.3986	18.7365	18.9974	19.2085	18.8687	19.3045	19.0563	19.254	19.2204	19.0598	19.0541	19.035	19.2872	19.4375	19.0777	18.5989	18.7354	18.9292	18.7453	19.3734	19.0742	18.9304	19.0664	19.1372	19.0182	19.0296	18.8164	18.8029	19.2526	18.581	18.981
Nucleolin	P19338	NCL	NaN	NaN	19.324	NaN	NaN	NaN	NaN	NaN	NaN	NaN	NaN	NaN	NaN	15.6671	NaN	NaN	NaN	NaN	NaN	NaN	NaN	NaN	NaN	14.5226	15.4034	NaN	NaN	NaN	15.6933	16.899	16.6982	18.7006	17.5643	17.0227	16.2686	16.1595	15.818	14.6342	15.6498	15.5773	15.5584	15.3752	NaN	NaN	NaN	NaN	NaN
Hexokinase-1	P19367	HK1	154054	15.0794	15.8213	15.9628	15.6426	15.4697	15.9394	15.5892	15.3878	15.4012	15.5205	15.3771	14.8946	15.5355	15.4441	15.8036	16.0253	15.4591	14.8324	15.7317	16.0912	14.7049	NaN	16.1806	15.5425	15.7953	15.1488	15.4054	15.9714	15.6948	15.3933	17.8241	15.7372	15.7878	16.586	17.6091	16.116	15.3207	16.2379	16.0026	15.993	NaN	15.9727	NaN	16.8415	17.0354	16.3
NADH dehydrogenase [ubiquinone] flavoprotein 2, mitochondrial	P19404	NDUFV2	NaN	NaN	NaN	NaN	NaN	NaN	NaN	NaN	NaN	NaN	NaN	NaN	NaN	NaN	NaN	NaN	12.8705	NaN	NaN	NaN	NaN	NaN	NaN	NaN	NaN	NaN	NaN	NaN	NaN	NaN	NaN	16.426	NaN	NaN	NaN	NaN	NaN	NaN	NaN	NaN	NaN	NaN	NaN	NaN	NaN	NaN	NaN
Tumor necrosis factor receptor superfamily member 1A	P19438	TNFRSF1A	139167	13.8407	13.7147	14.3196	14.3559	13.9077	13.395	NaN	14.426	NaN	NaN	14.7649	14.4446	NaN	NaN	14.4974	NaN	14.8634	NaN	14.106	NaN	NaN	NaN	NaN	NaN	NaN	NaN	NaN	NaN	14.9917	NaN	NaN	NaN	NaN	NaN	NaN	NaN	14.3936	NaN	NaN	14.2262	NaN	NaN	NaN	NaN	NaN	NaN
Spermidine synthase	P19623	SRM	NaN	NaN	NaN	NaN	NaN	NaN	NaN	NaN	NaN	NaN	NaN	NaN	NaN	NaN	NaN	NaN	NaN	NaN	NaN	NaN	NaN	NaN	NaN	NaN	NaN	NaN	NaN	NaN	NaN	NaN	NaN	16.7556	NaN	NaN	NaN	NaN	NaN	NaN	12.1596	NaN	NaN	NaN	NaN	NaN	NaN	NaN	NaN
Alpha-1-acid glycoprotein 2	P19652	ORM2	248811	25.9694	25.6757	25.3679	26.2714	25.2643	25.217	25.3645	25.5983	25.8811	25.4394	25.9111	25.7466	21.6497	25.797	24.0526	26.1293	25.5812	25.3645	25.0935	25.9955	25.7796	25.317	24.7645	24.3844	25.1449	24.945	25.1757	24.9672	25.1871	25.7415	25.7517	25.6891	24.7745	25.4769	25.48	25.5696	25.275	24.2535	25.1214	25.4614	25.7077	25.2679	25.9998	24.9495	25.9473	25.3031
Inter-alpha-trypsin inhibitor heavy chain H2	P19823	ITIH2	206096	20.9812	21.4874	20.2419	21.4067	21.0224	19.8716	20.2535	20.5545	21.6971	20.5915	20.4775	21.3857	21.0493	21.6971	20.1704	23.6096	20.1457	20.4972	20.5545	21.5685	20.4775	20.7056	20.4676	20.6364	20.3321	20.7553	20.9672	20.8034	20.4067	20.417	20.5356	20.7634	20.3101	20.4576	20.5451	22.4221	19.6563	19.9459	21.0559	20.3962	21.0691	20.7634	20.9316	19.8336	21.7715	20.9024
Inter-alpha-trypsin inhibitor heavy chain H1	P19827	ITIH1	195467	20.265	20.654	19.7076	20.8576	20.5451	19.1293	19.5499	20.1457	20.8576	20.0426	20.0559	20.5069	20.4375	20.9742	18.9524	22.4221	19.4854	19.8877	19.9005	20.8191	20.2764	20.3101	19.5702	19.693	19.9242	19.8163	20.3857	20.002	19.6371	20.2185	20.1825	20.0951	19.673	19.644	19.4962	21.7348	19.1463	18.9909	20.1946	19.8419	20.265	19.9742	20.3962	19.3637	20.9672	19.8794
Bile salt-activated lipase	P19835	CEL	165769	17.7239	15.7863	16.4224	15.9425	16.2558	16.5472	17.458	16.9509	16.759	16.0143	20.1581	17.4985	17.0115	17.1499	17.113	16.6915	17.7675	15.9214	16.7765	17.1089	16.9209	18.6069	NaN	17.4799	15.8343	17.3459	17.0018	16.5245	17.3939	16.7151	16.6112	19.14	15.4091	16.7064	16.1554	16.1631	15.636	16.0544	16.7299	16.0462	16.685	16.3074	18.4178	16.7954	17.0925	17.0853
Elafin	P19957	PI3	NaN	NaN	15.0145	15.8222	NaN	14.8452	14.0405	14.4478	NaN	NaN	15.7361	15.9205	NaN	14.7244	15.538	NaN	NaN	14.5736	NaN	NaN	NaN	NaN	NaN	NaN	NaN	NaN	16.1502	NaN	14.5174	16.5225	NaN	20.1946	NaN	NaN	16.2205	18.385	15.6971	15.2276	NaN	15.0173	15.6425	NaN	15.1995	NaN	NaN	NaN	15.0859
Alpha-amylase 2B	P19961	AMY2B	NaN	NaN	NaN	14.5357	15.0737	15.3956	14.9255	15.4654	14.5994	15.1384	14.5542	15.4328	15.495	14.0337	14.836	14.5893	NaN	14.9582	15.4615	15.8095	15.3024	15.758	15.6665	15.7318	16.0689	16.0238	15.5448	15.5074	NaN	NaN	NaN	NaN	NaN	NaN	NaN	NaN	NaN	15.3573	15.6668	NaN	NaN	NaN	15.8132	15.5572	15.9987	15.7934	15.9772
Thymidine phosphorylase	P19971	TYMP	NaN	NaN	NaN	13.6127	NaN	13.3441	NaN	NaN	NaN	13.1624	14.2123	NaN	NaN	13.9483	NaN	14.4117	NaN	NaN	NaN	14.825	NaN	15.3244	NaN	NaN	15.3449	14.9132	15.2342	14.3372	NaN	15.597	15.4063	18.0641	14.7659	NaN	NaN	14.7012	15.633	15.25	14.8146	NaN	14.9442	NaN	15.2569	NaN	15.4727	15.8546	15.186
HLA class II histocompatibility antigen, DP alpha 1 chain	P20036	HLA-DPA1	NaN	14.3192	13.7485	12.9926	NaN	NaN	NaN	NaN	13.0921	14.0992	12.3905	NaN	12.473	NaN	NaN	12.2712	NaN	12.7786	NaN	NaN	14.0988	NaN	NaN	NaN	NaN	NaN	NaN	NaN	NaN	13.8228	NaN	NaN	NaN	NaN	NaN	NaN	14.6615	NaN	15.8872	NaN	13.3631	NaN	13.2629	14.3524	NaN	NaN	NaN
Transcobalamin-2	P20062	TCN2	172478	18.1233	17.7284	17.5033	18.1794	17.6117	18.024	17.8706	17.837	17.5887	18.1693	17.9452	17.8351	18.2129	18.1284	17.8996	17.7448	17.7546	18.0713	18.3978	18.1241	18.6803	18.411	18.6975	18.2292	17.8965	18.8442	18.2857	17.7989	18.2967	18.7395	17.9117	18.2565	18.7953	18.8044	18.7996	18.7705	17.9976	18.2234	19.0475	18.864	18.6749	18.4277	18.2924	18.7915	17.8742	19.0973
Annexin A7	P20073	ANXA7	NaN	NaN	NaN	NaN	NaN	NaN	NaN	NaN	NaN	NaN	NaN	NaN	NaN	15.3216	NaN	NaN	NaN	NaN	NaN	NaN	16.5025	NaN	NaN	NaN	NaN	16.4896	NaN	16.1697	NaN	16.3604	16.0114	17.8521	15.9477	15.9972	16.257	16.6443	NaN	16.2501	16.0577	16.7816	15.9892	NaN	15.7756	16.1062	NaN	16.4872	NaN
Azurocidin	P20160	AZU1	153929	16.8354	NaN	NaN	NaN	NaN	NaN	NaN	15.9436	18.0994	15.0315	15.0795	NaN	16.5189	NaN	17.8808	NaN	NaN	NaN	NaN	NaN	16.3036	NaN	NaN	NaN	NaN	NaN	NaN	NaN	NaN	NaN	21.6364	NaN	NaN	NaN	NaN	NaN	NaN	NaN	17.0638	NaN	NaN	NaN	NaN	NaN	NaN	NaN
Transcription factor BTF3	P20290	BTF3	NaN	NaN	NaN	NaN	NaN	NaN	NaN	NaN	NaN	NaN	NaN	NaN	NaN	NaN	NaN	NaN	NaN	NaN	NaN	NaN	NaN	NaN	NaN	NaN	NaN	NaN	NaN	NaN	NaN	15.1887	NaN	17.2728	14.923	14.4863	15.1952	NaN	NaN	NaN	NaN	NaN	NaN	NaN	NaN	NaN	NaN	NaN	NaN
Arachidonate 5-lipoxygenase-activating protein	P20292	ALOX5AP	NaN	NaN	NaN	NaN	NaN	NaN	NaN	NaN	NaN	NaN	NaN	NaN	NaN	14.6159	NaN	NaN	NaN	NaN	NaN	NaN	NaN	NaN	NaN	NaN	NaN	NaN	NaN	NaN	NaN	NaN	NaN	18.6483	16.6277	NaN	NaN	NaN	NaN	NaN	NaN	NaN	NaN	NaN	NaN	NaN	NaN	NaN	NaN
Tumor necrosis factor receptor superfamily member 1B	P20333	TNFRSF1B	136284	13.8641	13.9147	14.714	14.1218	13.6388	13.9203	14.5663	13.9647	13.4084	14.0743	14.16	14.0631	NaN	14.0493	14.4306	13.3933	14.1709	NaN	13.7756	13.3439	13.5839	NaN	12.5441	12.9921	13.3829	14.7483	13.4614	13.6427	14.2674	13.5999	NaN	13.4679	12.8575	13.1559	12.7579	13.6348	13.8512	13.501	13.7096	13.3272	12.9352	12.6337	11.8203	13.5447	12.8957	13.7104
Ras-related protein Rab-5A	P20339	RAB5A	NaN	NaN	NaN	NaN	NaN	NaN	NaN	NaN	NaN	NaN	NaN	NaN	NaN	NaN	NaN	NaN	NaN	NaN	16.1732	18.2226	18.9872	19.0191	19.2102	17.8586	18.9185	18.2084	16.3889	18.2757	NaN	16.9258	16.732	16.187	16.713	16.2572	18.9683	18.5304	17.0321	16.2451	18.3947	18.8522	17.6412	18.4818	17.4456	17.7449	18.3945	18.9302	18.2147
Ras-related protein Rab-6A	P20340;Q9NRW1	RAB6A;RAB6B	NaN	14.2355	NaN	NaN	NaN	NaN	13.7349	NaN	NaN	15.0719	NaN	NaN	NaN	15.09	15.4636	NaN	NaN	NaN	NaN	NaN	NaN	NaN	NaN	NaN	NaN	NaN	NaN	NaN	14.3018	15.6496	NaN	18.7586	16.827	15.7424	NaN	16.7711	NaN	15.5176	16.09	NaN	NaN	16.1412	15.9277	15.8579	16.1786	17.057	16.168
Protachykinin-1	P20366	TAC1	NaN	NaN	NaN	16.337	NaN	15.5909	15.5498	15.3176	NaN	NaN	NaN	NaN	NaN	NaN	NaN	15.603	NaN	NaN	16.4319	16.9926	17.7407	18.0486	18.1221	16.51	NaN	16.9096	NaN	17.7736	16.6669	16.7489	18.2517	NaN	18.0689	17.4383	18.1158	17.5849	17.9666	18.2387	17.5799	17.4762	17.9526	17.8226	17.2914	17.4829	17.8855	17.8443	17.415
Pro-MCH	P20382	PMCH	14426	NaN	14.1929	13.7153	NaN	14.3226	15.6316	15.4016	15.9695	13.4909	14.3786	15.9759	15.0578	NaN	14.7041	14.7336	13.8851	15.3681	NaN	16.0168	16.8199	16.0222	16.4761	16.4291	NaN	16.2483	13.5576	16.4512	16.0402	16.432	15.9924	NaN	NaN	NaN	15.7453	15.9419	15.8636	16.7979	15.8975	NaN	16.4597	16.4987	15.3065	16.0593	15.6916	16.1668	NaN
Pro-thyrotropin-releasing hormone	P20396	TRH	133213	NaN	NaN	NaN	15.0088	15.8492	15.6317	15.5854	14.9001	16.7275	NaN	14.5995	15.511	NaN	15.9444	NaN	14.3267	NaN	NaN	NaN	NaN	NaN	NaN	16.1573	NaN	NaN	NaN	NaN	NaN	NaN	NaN	NaN	NaN	15.8298	15.0567	NaN	NaN	NaN	NaN	NaN	NaN	NaN	15.639	NaN	NaN	NaN	15.1782
Parvalbumin alpha	P20472	PVALB	189656	18.3053	18.9912	18.7102	18.7102	18.4407	19.2758	18.7454	18.8577	18.67	18.3439	19.1689	18.6447	15.0465	18.5651	18.3379	18.5719	18.0901	19.3869	19.4749	19.3584	19.3077	20.1206	20.0821	19.6645	19.4357	18.9798	19.4992	19.7221	18.9806	19.2054	19.1739	19.9742	19.5996	18.8805	19.6045	19.061	19.538	19.5661	19.4684	19.2705	19.2343	19.7062	19.1826	19.434	19.3436	18.9817
Proteasome subunit beta type-1	P20618	PSMB1	152087	NaN	14.4772	NaN	15.1069	NaN	NaN	14.8705	15.2234	NaN	16.0265	15.4077	15.8907	16.8176	16.8953	15.1293	NaN	14.5157	NaN	16.2218	16.2562	16.4563	16.0384	16.8915	17.4203	16.515	16.0348	16.84	16.0759	16.7925	16.5179	18.6639	16.9802	15.7863	16.8141	17.1788	16.3981	16.0638	16.3775	16.6782	16.5332	NaN	15.9581	16.7345	16.5145	16.9722	16.4933
Lamin-B1	P20700	LMNB1	NaN	NaN	NaN	NaN	NaN	NaN	NaN	NaN	NaN	NaN	NaN	NaN	NaN	NaN	NaN	NaN	NaN	NaN	NaN	NaN	NaN	NaN	NaN	NaN	NaN	NaN	NaN	NaN	NaN	14.4693	NaN	18.3141	NaN	NaN	NaN	NaN	NaN	NaN	NaN	NaN	NaN	NaN	NaN	NaN	NaN	NaN	NaN
Pregnancy zone protein	P20742	PZP	166948	17.5041	17.1388	16.5695	15.8435	17.0439	16.8945	15.671	15.7073	16.98	15.9741	17.7418	17.8731	15.5627	16.0576	15.8208	20.4375	15.55	17.2004	14.9845	18.3406	17.6854	15.7985	16.7162	NaN	17.4131	17.9013	18.7172	17.2369	16.2441	17.4453	18.0712	NaN	16.2737	18.2842	17.0702	18.4817	16.0431	NaN	16.3576	17.1858	18.4837	16.4619	17.4247	16.7072	NaN	NaN
Mimecan	P20774	OGN	211269	21.502	21.5404	21.8307	21.8538	22.0625	21.4972	22.0918	22.3156	21.8346	22.2155	21.7389	21.7512	20.5545	22.1363	22.0789	21.714	22.3129	22.5592	22.1612	22.0854	22.0526	21.5165	21.8876	21.5261	22.0459	22.6298	22.1856	22.3936	22.1332	22.3376	21.1206	21.9459	21.9061	22.0359	22.5117	22.4651	22.2933	22.0559	22.5189	22.0789	22.5069	22.4144	22.4701	22.5592	21.9459	22.1765
Calpastatin	P20810	CAST	NaN	NaN	NaN	NaN	NaN	NaN	NaN	NaN	NaN	NaN	NaN	NaN	NaN	NaN	NaN	NaN	NaN	NaN	NaN	NaN	NaN	NaN	NaN	NaN	16.3032	NaN	17.0062	NaN	NaN	15.8422	NaN	17.6723	NaN	NaN	NaN	NaN	16.6622	15.4035	NaN	NaN	NaN	NaN	NaN	NaN	14.9143	NaN	14.9739
Ephrin-A1	P20827	EFNA1	191735	19.1097	18.9816	19.3231	19.4924	18.9903	19.2546	18.8758	19.1675	19.2955	18.8118	19.3618	19.4047	16.1142	19.0203	19.5449	18.8367	19.3592	19.8965	19.8099	19.8808	20.1332	19.8797	20.0292	19.9882	19.3692	19.9882	19.6768	19.8662	19.0458	19.9742	18.8087	19.3107	19.5145	19.6954	20.0691	19.6305	19.6181	19.8945	19.5578	20.0426	19.7141	20.2535	19.7725	19.9239	18.9534	19.8596
C4b-binding protein beta chain	P20851	C4BPB	NaN	14.5874	15.5676	NaN	15.192	14.6701	14.5122	14.6478	14.5935	15.9714	14.2199	14.8669	15.7509	NaN	15.8166	NaN	19.799	NaN	15.0745	NaN	15.3032	16.2355	15.0814	15.2211	15.8867	14.6214	14.8102	15.5159	14.8035	15.9438	15.8086	14.7371	14.919	14.8678	15.86	NaN	17.298	NaN	NaN	16.1473	NaN	15.7212	15.1221	15.4149	14.8068	17.0187	15.5889
Collagen alpha-1(V) chain	P20908	COL5A1	NaN	14.9493	16.0147	NaN	14.7414	16.0832	14.796	15.3591	15.2801	NaN	15.0032	15.2953	14.951	NaN	15.1393	15.0683	NaN	14.7336	15.557	15.9172	NaN	15.1826	16.17	15.6466	NaN	15.7464	15.8081	15.7898	15.3344	15.1823	14.6612	15.2213	15.715	15.327	14.1229	15.7406	NaN	15.0643	15.4653	15.6752	15.012	NaN	15.7194	NaN	15.0727	NaN	14.9704
Myelin-associated glycoprotein	P20916	MAG	178905	18.0605	17.784	18.0808	17.9685	17.9713	17.8763	18.0086	17.9476	17.8315	17.561	17.943	18.154	16.1035	17.8637	18.5974	17.6335	18.4799	17.8887	18.2647	18.4734	18.6595	18.0866	17.8891	18.2528	18.0167	18.3938	18.1808	17.8892	17.6862	18.5723	17.8895	17.898	17.886	18.2043	18.5111	17.7423	18.004	18.2056	18.4866	18.4004	18.0434	18.3149	18.0096	18.4927	17.4194	18.4694
Nebulin	P20929	NEB	NaN	NaN	NaN	NaN	NaN	NaN	NaN	NaN	NaN	NaN	NaN	NaN	NaN	NaN	NaN	NaN	NaN	NaN	NaN	NaN	17.5872	NaN	NaN	NaN	NaN	NaN	NaN	14.8555	NaN	NaN	NaN	NaN	NaN	NaN	NaN	NaN	NaN	NaN	NaN	NaN	NaN	NaN	NaN	NaN	NaN	NaN	NaN
Filaggrin	P20930	FLG	156514	16.5277	16.0033	15.6385	16.4623	16.378	15.3577	15.071	17.0343	15.4641	17.7933	16.7432	16.7176	19.1553	16.7666	15.8351	15.3208	16.0912	18.1348	16.807	18.2005	18.5453	17.6516	17.8927	19.145	19.1291	18.7143	18.1185	17.502	18.3788	17.8846	18.7539	17.7403	16.9969	18.5441	18.0436	18.2071	16.6072	19.008	18.3748	17.556	17.9657	17.1973	18.3781	17.6576	19.3719	18.1022
N(4)-(beta-N-acetylglucosaminyl)-L-asparaginase	P20933	AGA	189299	19.1588	18.3826	18.9613	19.0001	18.3814	18.4912	18.3815	18.4045	18.3919	17.5158	18.4515	18.6188	18.75	18.3632	19.0106	17.8854	19.0427	19.7236	19.4308	19.4486	19.4589	19.2257	18.4978	18.6882	19.7972	18.5591	19.9601	18.842	18.7874	18.8105	18.1509	18.0753	18.6586	19.2699	19.1244	18.351	18.6607	19.1842	19.3175	19.4373	19.9601	19.7109	19.079	19.5334	18.9737	19.8168
Ribose-phosphate pyrophosphokinase 3	P11908;P21108	PRPS1L1	NaN	NaN	NaN	NaN	NaN	NaN	NaN	NaN	NaN	NaN	NaN	NaN	NaN	NaN	NaN	NaN	NaN	NaN	NaN	NaN	NaN	NaN	NaN	NaN	NaN	NaN	NaN	NaN	NaN	NaN	NaN	16.1573	NaN	NaN	NaN	NaN	NaN	NaN	NaN	NaN	NaN	NaN	NaN	NaN	NaN	NaN	NaN
Uridylate-specific endoribonuclease	P21128	ENDOU	NaN	NaN	NaN	NaN	NaN	NaN	NaN	NaN	NaN	NaN	NaN	NaN	NaN	NaN	NaN	NaN	NaN	NaN	NaN	NaN	NaN	NaN	NaN	NaN	NaN	NaN	NaN	NaN	NaN	NaN	NaN	17.3813	NaN	NaN	NaN	NaN	NaN	NaN	NaN	NaN	NaN	NaN	NaN	NaN	NaN	NaN	NaN
Pleiotrophin	P21246	PTN	16907	16.1107	15.6262	16.5625	17.1546	16.5001	17.2388	15.9281	16.0849	15.5219	16.419	15.9397	16.1024	17.4331	16.4362	15.9497	16.0848	17.2011	14.722	16.6675	16.2994	16.2748	15.2163	15.9707	15.9511	17.9347	16.3262	16.5379	15.5793	15.0196	16.3057	15.8418	16.316	15.6849	15.7692	16.162	16.3004	15.7165	15.4969	15.9758	15.6435	16.3386	15.7816	15.1539	16.2179	15.4331	16.0598
Glutathione S-transferase Mu 3	P21266;P28161;P46439	GSTM3	137629	NaN	12.5297	NaN	14.063	14.3008	13.9841	NaN	14.6608	13.5605	14.224	NaN	14.0301	14.5298	13.9709	14.1244	NaN	14.2781	NaN	14.8271	NaN	NaN	NaN	NaN	NaN	NaN	14.1143	NaN	NaN	NaN	NaN	16.2759	NaN	NaN	NaN	NaN	NaN	NaN	NaN	NaN	NaN	NaN	15.3809	NaN	NaN	NaN	NaN
V-type proton ATPase subunit B, brain isoform	P21281	ATP6V1B2	NaN	NaN	13.6384	NaN	NaN	NaN	NaN	NaN	NaN	NaN	NaN	NaN	NaN	NaN	NaN	14.2624	NaN	14.3274	NaN	NaN	15.3041	NaN	NaN	14.6764	14.9437	14.3746	NaN	NaN	16.0776	15.7262	NaN	17.9258	NaN	NaN	15.572	16.348	NaN	15.2144	15.2289	NaN	NaN	NaN	NaN	NaN	NaN	NaN	NaN
Cysteine and glycine-rich protein 1	P21291	CSRP1	NaN	13.7408	NaN	NaN	11.6633	NaN	11.7399	NaN	NaN	NaN	11.7773	12.0147	11.9653	13.9198	NaN	NaN	NaN	NaN	NaN	13.4502	13.8755	NaN	NaN	15.0359	NaN	NaN	NaN	NaN	13.2997	14.5227	NaN	15.9211	NaN	13.1214	NaN	13.7041	13.9296	13.183	13.2361	NaN	NaN	NaN	14.4501	NaN	NaN	NaN	NaN
Filamin-A	P21333	FLNA	15397	15.8936	16.8386	15.78	16.0168	15.8595	16.0663	16.1505	16.333	16.4852	16.1725	16.2275	16.1451	15.8003	15.9222	16.7623	16.1334	15.7346	16.2711	16.5582	16.6179	16.6125	16.4486	17.0911	17.0444	16.9277	16.3934	17.0233	16.4668	17.6087	16.6224	20.002	16.4877	16.8025	16.8153	16.7455	16.3635	16.5738	17.131	17.1682	16.1857	16.4824	16.689	16.5944	16.8778	16.7131	16.3702
Cytoplasmic aconitate hydratase	P21399	ACO1	137499	NaN	12.6366	NaN	NaN	NaN	NaN	NaN	NaN	14.1976	NaN	NaN	NaN	NaN	NaN	NaN	NaN	NaN	NaN	NaN	NaN	NaN	NaN	NaN	NaN	NaN	NaN	NaN	13.7594	14.094	14.0683	NaN	NaN	NaN	14.161	NaN	15.7846	13.1426	NaN	NaN	13.5008	NaN	13.7419	NaN	14.572	NaN	NaN
Sphingosine 1-phosphate receptor 1	P21453	S1PR1	148364	14.8614	14.6508	14.6851	15.3569	15.5184	14.7825	15.4723	15.3038	15.2121	15.348	15.284	15.1139	NaN	15.388	14.8109	NaN	15.3456	NaN	15.607	15.6302	15.0943	15.7335	15.6606	15.8817	15.5698	12.9264	15.5299	15.6263	15.3394	15.4813	NaN	15.7039	15.7299	15.4704	15.6172	16.0413	14.9658	15.1712	15.0042	15.2714	15.2447	15.3787	15.4738	15.3267	14.3889	15.4518
Cannabinoid receptor 1	P21554	CNR1	15893	NaN	16.5235	NaN	16.8814	16.639	17.1423	16.859	17.1441	NaN	16.7511	16.3334	17.2322	NaN	16.8445	16.7859	16.6598	16.9385	NaN	18.0427	17.3265	18.0326	18.2003	18.3791	18.3578	18.9893	16.716	19.3961	17.7987	17.5778	17.9694	NaN	NaN	17.4901	17.7371	17.8412	NaN	17.8637	17.6443	17.6375	18.0572	NaN	17.859	17.6216	17.5821	17.3055	17.9579
Synaptotagmin-1	P21579;Q8N9I0	SYT1	154777	NaN	15.7713	15.3849	16.2886	15.4123	16.2581	16.5103	16.0904	15.7789	15.8433	16.3785	16.0162	NaN	15.5661	16.2457	15.4673	15.6881	17.0956	17.0277	15.9568	17.1473	17.331	17.1789	17.7995	16.1879	16.6682	16.5346	17.0472	17.0474	16.7123	NaN	NaN	16.7142	16.6272	16.6014	17.4011	17.0594	16.7264	16.7984	16.8149	16.5985	17.2048	16.7802	16.9508	16.6237	17.0119
Kit ligand	P21583	KITLG	139883	NaN	13.8785	14.4613	NaN	14.6879	14.7747	15.7068	NaN	15.3367	14.7004	NaN	NaN	16.2887	14.5976	14.4267	NaN	14.6403	15.8157	15.1084	15.3416	15.6425	15.5687	15.7476	15.4976	15.767	14.2019	15.8244	14.933	15.0606	14.936	14.7905	14.659	15.2521	15.4963	15.1565	15.3898	15.4996	15.6098	15.3433	15.2095	15.8567	15.3739	15.6299	15.165	15.0317	15.3406
Glycerol-3-phosphate dehydrogenase [NAD(+)], cytoplasmic	P21695	GPD1	NaN	NaN	NaN	NaN	NaN	NaN	NaN	NaN	NaN	NaN	NaN	NaN	NaN	NaN	NaN	NaN	NaN	NaN	NaN	NaN	15.5564	NaN	NaN	NaN	NaN	NaN	NaN	NaN	NaN	NaN	NaN	NaN	NaN	NaN	15.2105	NaN	NaN	NaN	NaN	NaN	NaN	NaN	NaN	NaN	NaN	NaN	NaN
Midkine	P21741	MDK	150744	14.6391	14.1071	15.2839	14.5608	14.9576	14.8415	14.3711	14.2461	14.3048	14.3689	14.4945	14.6093	16.2196	14.5185	14.4522	13.8925	15.0172	14.1971	14.9399	14.472	14.4857	NaN	14.9374	NaN	14.313	15.4552	14.6543	14.8704	14.4738	14.5362	13.8593	14.2278	15.2652	13.9831	14.9672	15.1883	14.5422	14.1795	14.6285	14.6753	14.2758	14.9523	NaN	14.5661	14.2735	15.2582
Voltage-dependent anion-selective channel protein 1	P21796	VDAC1	NaN	NaN	NaN	NaN	NaN	NaN	NaN	NaN	NaN	NaN	NaN	NaN	NaN	15.3011	NaN	NaN	NaN	NaN	NaN	NaN	NaN	14.6337	NaN	14.929	16.4788	14.7001	14.7141	NaN	NaN	16.584	14.4133	19.8392	NaN	NaN	14.1803	15.1245	14.4974	NaN	14.8531	NaN	13.2493	NaN	NaN	NaN	NaN	15.991	14.0398
Fibroblast growth factor receptor 2	P21802	FGFR2	189396	19.1123	18.5739	18.7652	19.213	18.9286	18.9574	19.4058	19.4424	18.623	18.8438	19.2488	19.1612	16.3978	18.7174	19.189	18.2519	19.4398	18.9905	19.2108	19.6284	19.6763	19.4246	19.6882	19.8161	19.5164	19.6208	19.2981	19.4501	19.4456	19.6311	18.6895	19.3778	19.7967	19.4947	19.2837	19.0696	19.745	19.5666	19.539	19.6067	19.2001	19.5374	19.6605	19.5722	18.7633	19.7741
Biglycan	P21810	BGN	170436	17.0354	17.0673	16.9874	16.7283	17.5289	17.2615	16.7951	16.6165	16.6396	17.0176	17.3185	17.1187	17.5189	18.6484	17.181	17.0955	16.9132	17.0098	17.4612	17.2482	17.1341	17.5557	17.4526	16.8862	17.3167	17.1099	17.4144	16.4991	17.2051	16.99	16.4275	17.0792	17.0228	17.2476	17.0187	16.9054	16.91	17.1941	17.2646	17.2895	17.38	16.9399	16.9979	17.2693	16.288	17.1397
Receptor tyrosine-protein kinase erbB-3	P21860	ERBB3	134555	NaN	NaN	13.1622	14.1104	13.5374	13.9898	14.6138	13.8073	14.2778	13.5211	NaN	14.3137	13.622	13.9894	14.1944	NaN	13.4347	NaN	14.1092	NaN	NaN	14.5066	NaN	NaN	NaN	NaN	NaN	12.4016	NaN	NaN	13.1968	NaN	12.4717	13.1522	NaN	NaN	13.3373	NaN	NaN	NaN	NaN	12.7443	NaN	NaN	NaN	NaN
Succinate dehydrogenase [ubiquinone] iron-sulfur subunit, mitochondrial	P21912	SDHB	NaN	NaN	NaN	NaN	NaN	NaN	NaN	NaN	NaN	NaN	NaN	NaN	NaN	NaN	NaN	NaN	NaN	NaN	NaN	NaN	NaN	NaN	NaN	NaN	NaN	NaN	NaN	NaN	NaN	NaN	NaN	17.7561	NaN	NaN	NaN	NaN	NaN	NaN	NaN	NaN	NaN	NaN	NaN	NaN	NaN	NaN	NaN
CD9 antigen	P21926	CD9	157523	16.421	16.1307	15.8341	17.1679	17.126	16.3086	17.0424	16.8399	16.7918	16.8727	17.9299	17.1495	15.9451	17.0351	17.0251	16.7224	17.6151	17.1289	17.7157	18.6053	17.708	17.8449	17.4104	18.2836	17.4915	18.3956	17.7607	18.5478	17.9186	17.5679	18.2509	18.0657	17.4764	17.771	17.1348	17.0237	17.2975	16.8959	17.2656	17.7914	16.9716	17.3466	17.8331	17.3264	17.6973	17.5337
Catechol O-methyltransferase	P21964	COMT	NaN	NaN	NaN	NaN	NaN	NaN	NaN	NaN	NaN	NaN	NaN	NaN	NaN	NaN	NaN	NaN	NaN	NaN	NaN	NaN	NaN	NaN	NaN	NaN	NaN	NaN	NaN	NaN	NaN	NaN	NaN	18.0444	NaN	NaN	NaN	NaN	NaN	NaN	NaN	NaN	NaN	NaN	NaN	NaN	NaN	NaN	NaN
Bone morphogenetic protein 6	P22004	BMP6	136475	NaN	12.427	11.7679	NaN	13.6321	12.6451	13.2182	13.2907	11.2696	12.8779	12.6095	12.974	13.0094	13.9489	12.6181	13.1117	12.9367	NaN	13.0418	NaN	10.9416	NaN	NaN	NaN	NaN	NaN	12.5711	11.9127	12.2983	11.051	NaN	NaN	NaN	NaN	12.6776	12.4878	12.9199	NaN	13.2109	12.4787	NaN	12.5251	NaN	13.2875	11.4657	12.735
Protein-L-isoaspartate(D-aspartate) O-methyltransferase	P22061	PCMT1	177236	18.3258	18.3887	18.5469	17.6247	18.3834	17.8307	18.2013	18.0481	18.387	18.7047	17.8224	18.3337	17.4483	18.6738	18.5898	18.4164	18.0695	18.8002	18.996	18.5007	18.7185	18.142	18.9436	18.7867	19.021	18.8797	18.9753	18.7293	19.0517	19.0721	19.0625	18.462	19.2837	18.6278	19.1634	18.9366	18.799	19.0509	19.0457	18.6579	19.0563	18.8772	18.7733	19.1255	18.4558	19.118
rRNA 2'-O-methyltransferase fibrillarin	P22087	FBL	NaN	NaN	NaN	NaN	NaN	NaN	NaN	NaN	NaN	NaN	NaN	NaN	NaN	NaN	NaN	NaN	NaN	NaN	NaN	NaN	NaN	NaN	NaN	NaN	NaN	NaN	NaN	NaN	NaN	NaN	NaN	17.878	NaN	NaN	NaN	NaN	NaN	NaN	NaN	NaN	NaN	NaN	NaN	NaN	NaN	NaN	NaN
Trifunctional purine biosynthetic protein adenosine-3	P22102	GART	NaN	NaN	NaN	NaN	NaN	NaN	NaN	NaN	NaN	NaN	NaN	NaN	NaN	NaN	NaN	13.8785	13.7265	NaN	NaN	NaN	NaN	NaN	NaN	NaN	NaN	NaN	NaN	NaN	NaN	13.433	NaN	16.9048	NaN	NaN	13.9911	NaN	NaN	NaN	NaN	NaN	NaN	NaN	13.7604	NaN	NaN	NaN	NaN
Tenascin-X	P22105	TNXB	18126	18.3187	18.2089	17.9866	18.23	18.4183	18.4088	18.7742	18.3333	17.5519	18.1788	18.7308	18.0828	17.6466	18.2553	18.1044	18.1851	18.5195	18.587	18.4968	18.672	18.3977	18.8624	18.3435	18.5111	18.4703	19.0296	18.5148	18.1531	18.5454	18.2794	18.2313	18.5321	18.0225	18.4676	18.3399	18.5023	18.222	18.0042	18.6049	18.5021	18.7441	18.4654	18.6495	18.7259	18.5476	18.6616
Bifunctional phosphoribosylaminoimidazole carboxylase/phosphoribosylaminoimidazole succinocarboxamide synthetase	P22234	PAICS	NaN	NaN	NaN	NaN	NaN	NaN	NaN	NaN	NaN	NaN	NaN	NaN	NaN	NaN	NaN	NaN	NaN	NaN	NaN	NaN	14.8693	NaN	NaN	NaN	14.7559	NaN	NaN	NaN	NaN	NaN	NaN	17.2762	NaN	14.0436	NaN	NaN	NaN	NaN	NaN	NaN	NaN	NaN	NaN	NaN	NaN	NaN	NaN
Acetylcholinesterase	P22303	ACHE	165617	16.0592	16.918	16.7397	15.9491	16.3338	16.4013	15.2097	15.6211	16.9472	16.139	15.9692	16.2064	15.8188	16.2885	16.6161	16.4614	16.4372	16.5092	16.1146	NaN	NaN	NaN	NaN	NaN	15.8553	16.3309	16.0195	14.4604	14.995	15.9003	15.8262	NaN	15.882	16.8058	NaN	15.549	15.1179	16.0581	17.3768	15.3869	15.7743	16.4914	16.6211	NaN	NaN	16.0817
Iduronate 2-sulfatase	P22304	IDS	217182	21.2243	21.502	21.8651	21.6006	21.6929	21.9316	21.6006	21.3045	21.3484	21.1825	21.4825	21.8152	20.2535	21.2707	21.8764	20.8113	21.6843	21.4923	21.5261	21.3699	21.3045	20.4874	21.3752	20.9388	21.5069	21.7223	21.2185	21.3211	20.265	21.3156	20.9388	20.714	21.0359	21.1581	21.1581	21.0292	21.4676	21.6231	20.9882	21.6231	21.2006	21.5451	21.1765	20.9812	20.8269	21.3962
Ubiquitin-like modifier-activating enzyme 1	P22314	UBA1	158268	NaN	17.224	16.7457	16.6357	16.4461	15.9741	16.3799	NaN	16.9841	16.5994	16.538	17.105	17.1781	17.6635	15.8693	16.9731	16.7417	NaN	NaN	16.0537	16.2024	16.3269	16.035	NaN	16.3206	15.3542	16.7636	NaN	15.1443	NaN	17.3684	NaN	NaN	NaN	15.4575	NaN	NaN	NaN	NaN	NaN	NaN	14.8548	NaN	15.3633	16.4394	NaN
Glutathione peroxidase 3	P22352	GPX3	205165	20.5638	20.5731	20.4476	20.6276	20.3321	20.4375	20.3538	20.6276	20.5356	20.4576	20.9951	20.1825	21.0359	20.7389	20.7634	20.7876	20.4067	20.3101	20.4775	20.5261	19.923	19.9882	19.6189	19.4956	19.9042	20.4476	20.0156	20.5731	19.9742	20.1825	20.1946	20.6186	19.8472	20.4375	20.1457	20.9672	20.5823	19.3238	20.5638	20.5069	20.5638	20.1704	20.5356	20.1946	20.4273	20.0821
Nucleoside diphosphate kinase B	O60361;P22392	NME2	NaN	NaN	NaN	NaN	NaN	NaN	NaN	NaN	NaN	NaN	NaN	13.1331	NaN	15.627	12.2483	12.5838	NaN	10.7161	NaN	13.2892	NaN	NaN	NaN	13.4775	13.8884	14.469	NaN	NaN	13.2735	14.104	13.8852	16.7958	13.3894	NaN	NaN	NaN	NaN	NaN	NaN	NaN	14.052	NaN	NaN	NaN	NaN	NaN	NaN
Cornifin-B	P22528;P35321	SPRR1B	152155	17.5346	15.3118	15.9382	16.4871	15.8666	13.9614	14.8298	16.1053	NaN	NaN	14.7948	15.6293	22.3266	16.0586	18.4963	NaN	16.2315	18.5539	17.0219	19.4239	19.2291	17.8448	17.9652	18.4424	20.6276	19.4969	18.3989	17.6839	22.3129	19.6605	25.0062	19.1709	18.5485	19.9882	19.1194	19.1117	18.3412	20.0156	19.3607	19.0494	19.1069	17.8374	19.337	18.6537	19.9742	18.5301
Small proline-rich protein 2D	P22532;P35325	SPRR2D	148789	14.7327	14.6522	13.4338	14.9112	14.1762	NaN	13.5375	15.387	NaN	14.9898	14.6627	14.543	20.343	14.5159	16.3169	14.8091	13.9915	15.9252	16.1744	18.2728	17.6182	15.5939	16.4018	16.8069	18.5933	18.0433	16.2908	16.4889	21.3805	18.2687	25.0062	17.9552	17.5501	18.108	17.7998	18.3308	17.5693	18.1749	18.0276	17.716	17.5912	16.8126	17.2989	17.4032	18.901	17.5425
Fibroblast growth factor receptor 3	P22455;P22607	FGFR3	181707	17.9371	18.272	18.0586	18.415	18.2336	18.3591	18.3896	18.2882	17.9562	18.2292	17.9898	18.5087	15.7665	18.0024	18.2315	18.1375	18.1811	18.4878	18.6806	18.4856	18.8071	18.7894	18.905	19.0297	18.8004	18.5163	19.0179	18.6158	18.4419	18.6561	17.8758	18.3323	18.5908	18.7634	18.3805	18.247	18.4945	18.5754	18.3409	18.6698	18.2125	18.5922	18.4067	18.4316	17.4074	18.595
Heterogeneous nuclear ribonucleoproteins A2/B1	P22626	HNRNPA2B1	15703	NaN	NaN	NaN	NaN	NaN	14.981	NaN	15.8805	16.8619	NaN	14.749	NaN	NaN	NaN	NaN	NaN	NaN	17.2323	16.6786	15.7978	17.5434	17.1522	NaN	17.3561	16.4454	NaN	NaN	17.032	17.6751	16.6158	20.3101	16.7732	16.5813	16.7775	16.2713	17.3342	16.02	15.9201	NaN	15.8684	16.5586	15.6529	NaN	NaN	17.0708	NaN
Calretinin	P22676	CALB2	162371	NaN	NaN	15.1391	14.7528	14.8737	14.5083	14.0377	14.4471	14.2103	14.3986	14.3948	14.2176	15.1276	14.4622	14.3327	NaN	14.1472	15.3056	13.4204	14.0602	13.582	NaN	NaN	NaN	NaN	NaN	NaN	15.6002	15.9859	15.055	16.4523	NaN	NaN	15.3383	15.2022	14.9111	15.0781	15.9444	15.1859	14.9054	15.7869	15.2482	15.8521	15.9307	15.6569	15.3732
Insulin-like growth factor-binding protein 4	P22692	IGFBP4	203645	20.4576	20.5731	20.4775	20.5261	20.4676	20.2989	20.8269	21.2006	20.417	20.85	21.2764	20.3962	17.3517	20.7471	20.7876	20.4874	20.9098	19.9882	20.7796	20.7056	20.5261	20.1332	20.1704	19.9459	20.417	20.5069	20.6186	20.7471	20.8034	20.4874	20.4375	20.4476	20.6628	20.3857	20.9098	20.5545	20.8576	20.2302	20.7715	20.3211	20.6186	20.1332	20.2877	20.7876	20.1206	20.5638
Cytochrome b-c1 complex subunit 2, mitochondrial	P22695	UQCRC2	NaN	NaN	NaN	NaN	NaN	13.8621	NaN	NaN	NaN	NaN	NaN	NaN	NaN	NaN	NaN	NaN	NaN	NaN	NaN	14.1504	NaN	NaN	NaN	NaN	NaN	NaN	NaN	NaN	NaN	14.2896	NaN	18.0221	NaN	NaN	NaN	NaN	NaN	NaN	NaN	NaN	NaN	NaN	NaN	NaN	NaN	NaN	NaN
Protein-glutamine gamma-glutamyltransferase K	P22735	TGM1	170396	17.3848	17.0656	16.038	16.7322	17.5869	16.2493	16.3602	17.3374	16.64	16.5511	16.7127	16.9368	20.3857	17.2273	16.5546	17.7187	16.4508	18.1752	17.4445	18.692	18.81	18.6396	18.675	19.8807	19.2476	18.3743	18.2094	17.7761	19.3627	18.3224	21.6276	18.0075	17.7004	18.9683	18.9199	18.4245	18.2128	18.7543	18.9274	18.218	18.2618	17.8779	18.4501	18.0624	19.69	18.5596
Carbonic anhydrase 4	P22748	CA4	181977	17.6193	17.6583	18.1041	17.7623	17.7185	18.4011	17.8309	18.2315	17.3546	18.0782	17.8499	17.6063	16.3419	17.8521	17.8822	17.7441	18.1318	18.2643	18.1996	17.5939	17.4861	18.1416	18.2311	18.0002	18.1038	17.9176	18.1033	18.29	17.7629	17.7158	17.3817	18.0316	18.1966	18.1349	17.8555	17.6995	18.3407	17.6174	17.9552	18.0753	17.9471	18.4975	18.1667	18.1401	17.3551	18.2432
Carboxypeptidase N subunit 2	P22792	CPN2	179877	17.7592	18.3076	17.4509	17.7153	17.9375	16.5483	17.1296	17.6839	17.8027	17.2798	17.0292	18.0422	16.952	18.0422	17.1055	20.1206	17.5869	17.8564	17.8429	18.7096	18.3975	18.4699	17.5009	17.9111	18.0056	18.1758	18.691	18.0921	18.235	18.2824	18.1167	18.1929	17.6754	18.1906	18.0234	19.4697	17.4422	17.5589	18.2965	17.7921	18.561	17.9774	18.3764	18.0525	19.1357	18.2772
Vitamin K-dependent protein Z	P22891	PROZ	161509	16.2354	17.3834	16.4298	16.1509	15.7922	13.5965	15.4457	16.8086	16.1293	16.5425	15.7323	17.4437	15.1269	17.9135	15.9873	18.4158	14.4866	15.1076	14.0037	17.1111	16.7695	16.7781	14.6438	15.5334	14.8688	16.9694	17.6889	16.857	14.4244	16.5989	17.1305	16.8321	NaN	16.642	14.6587	17.1721	13.8613	15.8767	16.4359	15.9731	13.1	17.5934	16.8659	15.2592	15.6244	17.0022
Neutrophil collagenase	P22894	MMP8	NaN	NaN	NaN	NaN	NaN	NaN	NaN	NaN	NaN	NaN	NaN	13.9145	NaN	NaN	NaN	NaN	NaN	NaN	NaN	NaN	NaN	NaN	NaN	NaN	NaN	NaN	NaN	NaN	NaN	NaN	NaN	NaN	NaN	NaN	NaN	NaN	NaN	NaN	NaN	NaN	NaN	NaN	NaN	NaN	NaN	NaN	NaN
Macrophage mannose receptor 1	P22897	MRC1	169331	17.6128	17.5971	17.6153	17.4539	17.5729	17.5049	17.9269	17.9867	17.0144	17.6054	17.6812	17.5252	16.4049	17.6187	17.4602	17.1208	17.8234	17.3989	17.5563	17.6133	17.6544	17.4621	17.8102	17.5237	17.2097	17.3932	17.6586	17.6941	18.2704	17.7533	17.3918	17.5684	17.8149	17.6532	17.4509	17.0826	17.8353	17.6104	17.8522	17.573	17.6566	17.72	17.9128	17.8521	17.2702	17.5251
Immunoglobulin heavy variable 1-2	P23083	IGHV1-2	172345	18.1245	16.2645	17.7049	18.12	17.8425	14.7479	17.8314	17.7824	18.7381	17.1575	17.5101	18.2454	18.2187	19.1246	17.606	19.5233	17.8933	17.2063	15.075	16.7487	17.9114	NaN	16.2292	15.4931	17.5716	15.2713	17.0006	15.8582	16.1019	18.2441	16.282	15.4696	16.7194	16.2051	16.36	16.3442	16.4609	16.0673	17.3111	16.5767	18.2182	16.4394	17.1384	18.9517	17.0187	17.0981
Liver carboxylesterase 1	P23141	CES1	NaN	NaN	NaN	NaN	NaN	NaN	NaN	NaN	NaN	NaN	NaN	NaN	NaN	NaN	NaN	NaN	NaN	NaN	NaN	NaN	NaN	NaN	NaN	NaN	NaN	NaN	NaN	NaN	NaN	NaN	NaN	NaN	NaN	NaN	NaN	17.5607	NaN	NaN	NaN	NaN	NaN	NaN	NaN	NaN	NaN	NaN	NaN
Fibulin-1	P23142	FBLN1	236971	23.9933	23.6096	24.0854	23.2679	23.417	23.5522	23.7182	23.3101	22.9061	23.1158	23.4551	23.0292	23.3376	23.4041	23.6649	23.0723	23.8288	23.1158	23.6649	23.7796	23.6209	23.0821	22.6342	23.0122	23.417	23.654	23.2961	23.5869	23.6209	23.5754	23.5869	23.9406	23.2096	23.1795	23.1565	23.3376	23.0854	22.9006	23.1658	23.0625	23.2463	23.3239	23.2346	23.4298	22.8595	23.3239
Splicing factor, proline- and glutamine-rich	P23246	SFPQ	NaN	NaN	NaN	NaN	NaN	NaN	NaN	NaN	NaN	NaN	NaN	NaN	NaN	NaN	NaN	NaN	NaN	NaN	14.5492	NaN	NaN	NaN	NaN	NaN	NaN	NaN	NaN	15.6652	16.818	16.2662	NaN	18.5069	NaN	15.7771	NaN	16.3755	15.5775	14.7336	NaN	NaN	NaN	NaN	NaN	NaN	14.6438	16.8546	NaN
Carbonic anhydrase 6	P23280	CA6	NaN	NaN	NaN	NaN	NaN	NaN	NaN	NaN	NaN	NaN	NaN	NaN	NaN	NaN	NaN	11.2946	NaN	NaN	NaN	NaN	NaN	16.4254	NaN	18.3699	NaN	12.7823	NaN	13.5035	NaN	NaN	NaN	NaN	NaN	NaN	NaN	NaN	NaN	NaN	NaN	NaN	NaN	NaN	NaN	NaN	NaN	NaN	NaN
Peptidyl-prolyl cis-trans isomerase B	P23284	PPIB	196417	19.5243	19.0764	19.5329	19.5526	19.1541	19.6641	19.7011	19.8002	19.3591	19.673	19.7204	19.2303	21.2185	19.2978	19.3962	18.8898	19.6698	19.623	19.1281	19.5297	19.4753	19.7143	19.1806	19.8082	19.2433	20.8802	19.6179	19.4132	19.8941	19.451	20.9812	19.9601	19.2007	19.7637	19.7227	18.9915	18.8055	19.1278	19.4429	19.5963	19.3185	19.8371	19.7331	19.8652	19.277	19.3145
Protein S100-A1	P23297	S100A1	NaN	NaN	NaN	NaN	NaN	NaN	NaN	NaN	NaN	NaN	NaN	13.9748	NaN	NaN	13.2771	13.9839	NaN	NaN	NaN	NaN	NaN	NaN	NaN	15.1253	NaN	13.6209	13.6579	14.001	NaN	NaN	14.2335	NaN	NaN	14.0793	14.2805	14.1371	NaN	13.7484	14.2488	13.1508	NaN	NaN	14.8068	NaN	NaN	NaN	NaN
Tryptophan--tRNA ligase, cytoplasmic	P23381	WARS1	166088	17.7554	17.019	16.6963	16.3336	15.857	15.3609	15.1282	14.8704	NaN	NaN	14.8604	15.0052	NaN	15.3567	15.3615	NaN	NaN	NaN	NaN	NaN	17.9643	NaN	16.1554	NaN	NaN	NaN	NaN	NaN	NaN	NaN	NaN	NaN	NaN	16.7655	NaN	NaN	NaN	16.1385	NaN	17.6512	NaN	NaN	NaN	NaN	NaN	NaN
40S ribosomal protein S3	P23396	RPS3	NaN	NaN	12.8973	13.3926	NaN	NaN	NaN	NaN	NaN	NaN	NaN	NaN	13.5721	NaN	15.3074	NaN	NaN	NaN	NaN	16.6202	15.8005	16.6373	NaN	NaN	NaN	15.6705	NaN	16.2053	15.9467	16.2314	13.7085	19.8826	15.3859	15.4128	14.6099	16.1533	NaN	14.8116	NaN	NaN	NaN	NaN	NaN	NaN	NaN	17.3676	NaN
Cerebellin-1	P23435;Q8IUK8	CBLN1	189962	18.3011	18.5815	18.7137	17.8931	17.9044	18.461	18.0543	17.9743	18.237	18.2533	18.1125	18.4447	18.8853	18.4063	18.4161	17.5814	17.5504	18.7944	18.5804	18.1235	18.1746	18.9871	17.8933	18.0496	19.4585	18.4481	19.2297	17.8196	17.0802	18.494	18.3579	18.5397	18.6205	18.3992	17.9312	17.3808	18.1836	18.7289	17.9554	18.5101	18.2332	18.7513	18.4155	18.7675	18.4829	18.859
Receptor-type tyrosine-protein phosphatase delta	P23468	PTPRD	198652	19.7225	19.6346	19.8868	19.8426	19.8545	19.8917	20.2877	19.8685	19.4177	19.5339	19.5497	19.9882	19.1884	19.7564	20.0559	19.3859	20.0426	20.0156	19.9601	19.9742	20.0292	20.002	19.9882	19.9742	19.9459	19.9248	19.803	20.0156	19.7469	20.0951	19.3546	19.7613	20.1206	19.9247	19.9316	19.5975	20.2066	20.0292	20.1704	20.0426	20.0951	20.1079	20.1704	20.2302	19.7087	20.1457
Receptor-type tyrosine-protein phosphatase gamma	P23470	PTPRG	187549	18.3463	18.605	18.8752	18.603	18.9003	19.0212	18.8303	18.6954	18.609	18.7339	18.4745	19.0636	16.7753	18.7468	18.9033	18.2281	18.8821	18.793	19.1084	18.901	18.8363	18.9981	19.0809	18.6389	19.1187	18.7616	19.0176	18.8546	18.6312	18.9704	18.5909	18.7862	18.9361	19.1178	18.8085	18.6948	19.0882	19.2138	18.8527	19.0699	19.005	19.0702	19.0279	18.8902	18.5113	18.9781
Receptor-type tyrosine-protein phosphatase zeta	P23471	PTPRZ1	199882	20.0559	19.8184	20.1457	20.2066	19.9248	20.2185	19.9882	19.9316	19.9601	19.9882	20.0292	20.0951	17.9169	19.6823	20.2877	19.6559	20.1946	20.5545	20.4972	20.5261	20.5823	20.6276	20.5638	20.6364	20.3538	20.5261	20.5915	20.6276	20.3538	20.6971	20.6886	20.7307	20.7389	20.7955	20.4972	20.3857	20.6276	20.6714	20.4476	20.5823	20.1946	20.714	20.4576	20.5356	19.7327	20.5261
Loricrin	P23490	LORICRIN	158356	16.3993	14.9819	15.1678	NaN	NaN	14.9707	14.8759	16.6425	NaN	14.752	14.8268	15.0476	19.9601	15.5493	15.6319	NaN	14.7531	17.1186	15.9561	18.0789	17.1517	16.7396	16.3162	17.8322	17.501	18.1813	16.8427	17.1535	17.7833	17.3	19.086	17.4781	17.1679	18.0486	17.6483	17.0402	16.269	17.9601	18.6141	17.8585	17.6851	17.6782	18.2861	17.2792	18.7757	17.8044
Oligodendrocyte-myelin glycoprotein	P23515	OMG	204375	20.2066	20.1206	20.2764	20.5069	20.1457	20.8034	20.343	19.9076	20.5545	20.1457	20.0559	20.6453	19.0666	19.9316	20.7796	19.8518	20.4067	20.5731	20.68	20.6714	20.8576	20.4067	20.6971	20.2989	20.5731	20.6096	20.714	20.9098	20.0559	20.9098	20.5545	20.6006	20.85	20.6628	20.3211	20.3211	20.7553	20.8113	20.3645	20.7056	20.2302	20.5823	20.2302	20.2877	19.3071	20.5731
Adenosylhomocysteinase	P23526	AHCY	156747	NaN	15.8435	15.9275	15.5784	14.3435	14.5437	14.2896	15.6521	15.0426	16.1457	15.0111	15.7619	17.1129	NaN	14.9723	15.6421	15.1146	16.6795	17.5525	18.3709	18.5184	19.2397	17.852	18.1734	18.0908	17.017	18.1997	16.7222	17.493	17.2405	19.8065	17.2511	16.7709	18.2204	18.184	17.1379	16.5961	18.0184	18.1163	17.7164	18.624	17.457	17.6449	18.2742	18.6631	18.0324
Cofilin-1	P23528;Q9Y281	CFL1	160127	16.2127	16.2704	15.86	16.1806	16.5154	16.6944	15.8211	16.4136	16.709	16.3424	16.9425	16.0788	16.0387	16.6481	17.0855	16.3074	16.3373	16.6022	17.5959	17.3303	17.0869	17.7875	17.4694	17.057	16.8184	16.6835	17.2448	17.3314	17.7202	16.4668	20.9243	17.3959	16.8422	17.3694	17.7353	16.7652	17.2587	16.9879	17.3151	17.1377	16.9113	17.1158	16.5398	17.5839	17.331	17.2659
Brain-derived neurotrophic factor	P23560	BDNF	159393	15.3313	16.0307	15.6437	NaN	15.2856	15.8944	14.7587	16.0948	NaN	15.7359	15.0626	15.8952	NaN	16.0964	16.0479	15.7002	16.1964	NaN	16.4528	NaN	NaN	NaN	15.7001	NaN	NaN	NaN	NaN	16.558	NaN	NaN	NaN	15.9371	15.9928	NaN	NaN	NaN	16.1626	NaN	NaN	NaN	NaN	NaN	NaN	NaN	NaN	NaN
C-type natriuretic peptide	P23582	NPPC	177785	16.8927	17.5859	17.7682	17.3797	17.3116	17.6359	17.775	17.4252	17.3409	17.297	17.5747	17.2348	15.8322	17.357	17.4331	17.0385	17.2457	15.9383	17.8037	17.5542	17.8334	18.0402	17.8607	18.1317	17.7656	15.6018	17.8082	17.125	16.7411	17.0198	15.039	17.3486	16.9912	16.9715	17.156	16.3608	17.5219	17.4262	17.2763	17.7581	17.6555	17.2357	17.6468	17.6782	17.3882	17.2333
Plasma membrane calcium-transporting ATPase 4	P20020;P23634	ATP2B4	NaN	NaN	NaN	13.3437	13.8156	13.8374	13.2595	13.8368	14.1236	13.5329	13.9336	13.5885	13.7334	13.521	NaN	13.7687	NaN	14.0306	NaN	14.0548	NaN	NaN	NaN	NaN	NaN	NaN	14.0817	NaN	NaN	NaN	NaN	16.642	NaN	NaN	NaN	NaN	NaN	14.2414	NaN	NaN	14.6855	NaN	NaN	14.2694	NaN	15.5591	14.0502
Laminin subunit alpha-2	P24043	LAMA2	17442	17.4471	17.1268	17.4685	17.6334	17.3205	17.3502	17.563	17.6475	17.1929	17.4764	17.5754	17.4608	17.4009	17.7058	17.4808	17.1097	17.5613	17.6639	17.8057	17.6677	17.6032	17.5267	17.6768	17.527	17.7363	17.5916	17.7509	17.356	17.6221	17.5754	17.6813	17.4061	17.6377	17.546	17.6382	17.6105	17.2186	17.5459	17.9235	17.6147	17.7822	17.6443	17.5817	17.7439	17.4223	17.8202
Myeloblastin	P24158	PRTN3	NaN	NaN	NaN	NaN	NaN	NaN	NaN	NaN	NaN	17.6166	NaN	NaN	NaN	NaN	NaN	16.0329	NaN	NaN	NaN	NaN	NaN	NaN	NaN	NaN	NaN	NaN	NaN	NaN	NaN	NaN	NaN	18.5557	NaN	NaN	NaN	NaN	NaN	NaN	NaN	16.4641	NaN	NaN	NaN	NaN	NaN	NaN	NaN
Endothelin receptor type B	P24530	EDNRB	156125	15.1229	15.7366	15.8088	19.4661	15.3639	15.344	15.8554	18.0231	19.7449	18.2621	18.2378	18.0381	16.7334	15.1253	15.2364	19.7209	15.5639	16.7421	17.5238	16.7153	16.9858	17.1643	18.503	18.9831	16.7935	16.357	16.7846	16.5438	16.5004	16.2628	15.6686	16.5142	16.1323	16.9008	17.0223	16.3794	16.2838	16.6116	16.8871	16.5013	16.6303	16.2993	16.6149	17.7208	18.0196	16.7244
Elongation factor 1-beta	P24534	EEF1B2	NaN	NaN	NaN	NaN	NaN	NaN	NaN	NaN	NaN	NaN	NaN	NaN	NaN	NaN	NaN	NaN	NaN	NaN	NaN	NaN	NaN	NaN	NaN	NaN	NaN	NaN	NaN	15.3464	NaN	NaN	NaN	16.9854	NaN	NaN	NaN	NaN	NaN	NaN	NaN	NaN	NaN	NaN	NaN	NaN	NaN	NaN	NaN
ATP synthase F(0) complex subunit B1, mitochondrial	P24539	ATP5PB	NaN	NaN	NaN	NaN	NaN	NaN	NaN	NaN	NaN	NaN	NaN	NaN	NaN	NaN	NaN	NaN	NaN	NaN	NaN	NaN	NaN	NaN	NaN	NaN	NaN	NaN	NaN	NaN	NaN	NaN	NaN	18.6116	NaN	NaN	NaN	NaN	NaN	NaN	NaN	NaN	NaN	NaN	NaN	NaN	NaN	NaN	NaN
Insulin-like growth factor-binding protein 6	P24592	IGFBP6	226929	22.8557	22.5404	22.6074	22.9584	23.1379	22.5093	23.0902	22.7098	22.0559	22.7935	22.7614	22.4144	21.1015	22.7056	22.3101	22.1795	22.9243	22.1269	22.5685	22.969	22.4751	22.2214	21.9777	21.9098	22.6409	22.9043	22.9548	22.3857	22.0156	22.2736	22.2961	22.5754	22.1916	22.2707	22.4425	22.5777	22.0756	21.6141	22.2243	22.1269	22.3484	22.2155	22.3129	22.2593	22.1079	22.1765
Insulin-like growth factor-binding protein 5	P24593	IGFBP5	185459	18.4702	18.3171	18.4478	18.6603	18.6129	18.5806	18.7105	18.8053	17.6158	18.5227	18.9771	18.6537	19.2987	18.5062	18.5905	17.9999	18.7481	18.4071	18.8223	18.9963	18.6113	19.7954	18.2909	18.6332	19.6357	19.1439	19.842	18.6427	19.0505	18.4185	18.4067	18.5406	18.4354	18.4007	18.7198	18.9309	18.8653	18.223	18.9073	18.8565	18.8342	18.7403	18.6944	18.8205	18.0495	18.9062
Low molecular weight phosphotyrosine protein phosphatase	P24666	ACP1	NaN	NaN	NaN	NaN	NaN	NaN	NaN	NaN	NaN	NaN	NaN	NaN	14.2054	NaN	NaN	NaN	NaN	NaN	NaN	15.234	NaN	NaN	14.6787	15.6233	NaN	NaN	NaN	NaN	NaN	NaN	NaN	16.3899	14.7493	NaN	NaN	14.8033	NaN	NaN	NaN	NaN	NaN	NaN	NaN	NaN	14.9016	NaN	NaN
Acetyl-CoA acetyltransferase, mitochondrial	P24752	ACAT1	NaN	NaN	NaN	NaN	NaN	NaN	NaN	NaN	NaN	NaN	NaN	NaN	NaN	NaN	NaN	NaN	NaN	NaN	NaN	NaN	NaN	NaN	NaN	NaN	NaN	NaN	NaN	NaN	NaN	NaN	NaN	16.8813	NaN	NaN	NaN	NaN	NaN	NaN	NaN	NaN	NaN	NaN	NaN	NaN	NaN	NaN	NaN
Tenascin	P24821	TNC	161388	15.5471	16.0056	16.2692	15.7777	15.6665	16.0477	15.8747	15.4325	14.9387	16.0932	16.0807	16.0499	15.1541	15.0114	16.2393	15.8935	15.8298	16.0131	16.1281	16.4145	15.5359	16.6177	16.5868	NaN	15.6931	15.9288	16.2336	15.9533	16.7114	15.7293	16.9195	15.9252	16.0161	16.3231	NaN	16.2463	15.6337	16.2248	16.9105	16.2496	15.9186	16.1882	16.0815	16.0068	16.4342	16.3283
Deoxyribonuclease-1	P24855	DNASE1	NaN	14.6878	NaN	13.1325	NaN	12.98	12.405	12.3113	NaN	NaN	12.2364	14.3456	13.9716	NaN	13.3111	14.0272	NaN	14.0799	NaN	NaN	NaN	NaN	NaN	NaN	NaN	14.6003	NaN	14.079	14.5697	NaN	NaN	NaN	NaN	NaN	NaN	NaN	NaN	NaN	NaN	NaN	NaN	NaN	NaN	NaN	NaN	NaN	NaN
Myelin protein P0	P25189	MPZ	15347	NaN	18.0885	NaN	16.5139	NaN	16.6505	16.4412	16.9629	NaN	16.2443	16.9523	NaN	NaN	17.5084	16.3249	NaN	17.5413	NaN	NaN	NaN	18.6196	17.8773	18.2137	18.4722	17.9755	17.699	17.8631	17.8013	NaN	NaN	NaN	16.6836	17.7779	NaN	19.0249	NaN	NaN	NaN	18.6801	NaN	18.6403	18.5163	NaN	17.6989	NaN	18.3604
Zinc-alpha-2-glycoprotein	P25311	AZGP1	216757	22.6364	22.2679	22.1047	22.8557	22.5731	21.8191	22.0359	22.6186	22.4015	22.6298	23.0207	22.4751	19.8763	22.5356	21.7915	22.7594	22.2155	22.7056	22.5165	22.9513	22.6518	22.4298	22.4349	22.7614	22.7533	23.0325	22.7077	22.8385	22.4501	22.8538	23.0054	22.8708	22.5404	22.9707	23.2434	23.2535	22.5685	22.1238	22.8423	22.7119	22.8191	23.0935	23.1795	22.8557	23.4425	22.8519
40S ribosomal protein S12	P25398	RPS12	NaN	NaN	NaN	NaN	NaN	NaN	NaN	NaN	NaN	NaN	NaN	NaN	NaN	NaN	NaN	NaN	NaN	NaN	NaN	NaN	NaN	NaN	NaN	NaN	NaN	NaN	NaN	14.0579	15.2178	14.2	14.5813	17.7534	14.3226	NaN	NaN	NaN	NaN	NaN	NaN	NaN	NaN	NaN	NaN	NaN	NaN	NaN	NaN
ATP synthase subunit alpha, mitochondrial	P25705	ATP5F1A	164922	16.5709	NaN	15.1381	NaN	NaN	15.8682	NaN	NaN	NaN	NaN	NaN	NaN	17.4032	17.6372	18.5531	NaN	NaN	21.6051	21.5961	22.4144	22.4775	22.6141	21.4375	22.1612	21.9316	21.2419	21.928	21.6886	21.0359	22.1642	22.2535	21.7553	21.4676	22.9406	23.0088	22.6431	21.6051	22.3857	22.9864	22.2096	22.848	22.0691	22.3017	22.7512	23.391	22.7327
Metallothionein-3	P25713	MT3	161126	18.0384	15.9567	18.0452	16.9713	17.8492	17.0873	17.0151	16.743	14.1616	15.9067	16.4464	16.0217	12.7276	16.236	17.1738	16.4946	17.5532	16.4873	18.5294	18.0813	18.4491	17.7581	18.4821	19.2444	18.0177	16.6085	18.0521	18.6443	18.1269	18.0882	15.9729	17.8715	17.6945	18.1637	17.7753	16.4668	18.4223	18.4118	18.0656	18.3439	17.3652	18.0851	17.6689	18.0894	17.5753	17.868
Cathepsin S	P25774	CTSS	17144	17.4459	17.591	17.775	17.8813	17.1626	17.4875	17.462	17.5762	18.172	17.6854	17.6172	17.4068	15.4126	17.4012	17.8409	17.381	17.8382	17.8048	18.1611	18.2419	17.8461	17.6515	17.8131	18.3189	17.7257	17.9581	18.3653	17.8491	18.0391	17.6339	18.38	17.6042	17.5933	17.4084	17.3939	18.1922	17.6534	17.9154	17.5844	18.2777	18.0373	17.9207	17.6067	18.0089	17.2291	18.0069
Proteasome subunit alpha type-1	P25786	PSMA1	153662	15.6343	15.9272	15.2034	15.4298	14.9792	15.6751	15.0727	16.2122	14.6231	15.871	15.647	15.5835	18.3324	15.8678	15.5912	15.7491	15.7062	17.506	16.6993	18.1817	18.092	17.0348	17.4857	18.8065	18.5628	17.4007	17.5184	16.9088	17.9077	17.161	19.7837	17.1273	16.6575	17.5824	18.0612	17.6479	17.798	17.7459	17.9113	16.762	17.1294	17.1141	17.6912	17.0563	18.6396	17.4271
Proteasome subunit alpha type-2	P25787	PSMA2	NaN	NaN	NaN	NaN	NaN	NaN	NaN	13.684	14.6724	NaN	14.26	14.553	NaN	17.1194	NaN	NaN	NaN	15.0417	NaN	NaN	15.8163	NaN	NaN	NaN	18.0052	17.0858	15.9381	NaN	14.4741	16.4584	15.0567	18.739	16.0939	15.8193	NaN	17.6457	16.8507	NaN	16.2521	NaN	NaN	NaN	16.1803	NaN	15.7264	NaN	NaN
Proteasome subunit alpha type-3	P25788	PSMA3	14239	NaN	13.7463	12.0874	NaN	13.8498	13.2739	13.5352	14.882	14.13	14.3174	14.757	14.1493	16.6416	13.6768	14.0701	NaN	13.5343	15.4013	15.5113	15.673	16.3783	15.6988	15.9037	16.8743	16.6159	15.4985	15.3153	14.9996	16.4252	15.3072	18.8032	14.6288	15.0165	15.8575	16.0096	16.589	14.6071	16.1871	16.6525	14.5791	15.1338	15.2739	15.7213	15.3163	16.5595	15.5676
Proteasome subunit alpha type-4	P25789	PSMA4	151317	14.4464	15.0974	13.9878	14.9173	NaN	15.0935	14.7094	15.3472	NaN	NaN	14.8854	14.894	17.3654	14.8801	14.7143	14.2958	15.1268	16.2128	15.7823	16.4494	16.993	NaN	17.0989	18.0783	17.3801	15.4068	16.5574	15.9356	16.621	16.3969	18.5641	15.7853	15.8537	16.7113	17.0136	NaN	16.2057	16.5225	16.8768	NaN	NaN	15.9075	16.2758	16.3011	17.4649	16.4858
Protein S100-P	P25815	S100P	NaN	NaN	NaN	NaN	NaN	NaN	NaN	NaN	NaN	16.2738	12.9806	NaN	NaN	14.3667	NaN	13.8477	NaN	NaN	NaN	NaN	13.1796	13.6709	NaN	14.1401	15.8379	14.5118	NaN	NaN	NaN	16.3357	NaN	19.9601	14.2804	15.1163	14.218	14.5054	NaN	14.6239	14.0398	14.5805	NaN	NaN	13.0854	NaN	NaN	15.3233	15.2243
Integrin beta-8	P26012	ITGB8	NaN	NaN	NaN	NaN	12.5415	12.4507	NaN	13.233	13.2591	NaN	12.9894	13.3722	13.2233	NaN	12.9452	13.8255	NaN	13.2501	NaN	12.2315	NaN	NaN	NaN	NaN	NaN	NaN	NaN	NaN	NaN	12.4047	NaN	NaN	NaN	NaN	NaN	NaN	NaN	NaN	NaN	NaN	12.7084	NaN	NaN	NaN	NaN	NaN	NaN
Moesin	P26038	MSN	182247	18.0687	19.0932	18.1801	18.4159	18.2402	18.0531	18.2756	18.5776	18.4725	18.2317	18.3374	18.2896	19.3246	18.2903	18.5603	18.0496	18.1614	18.6841	18.7389	18.6826	18.5901	18.8609	19.1131	18.5107	18.5715	19.1762	19.1748	18.3918	19.169	18.5009	20.4874	18.5433	18.8136	18.7448	18.7826	18.8121	18.7018	18.7855	19.0782	18.3761	18.4444	18.6949	18.5882	18.9079	19.0961	18.5503
Probable ATP-dependent RNA helicase DDX6	P26196	DDX6	NaN	NaN	NaN	NaN	NaN	NaN	NaN	NaN	NaN	NaN	NaN	NaN	NaN	NaN	NaN	NaN	NaN	NaN	NaN	NaN	NaN	NaN	NaN	NaN	NaN	NaN	NaN	NaN	NaN	NaN	NaN	17.6583	NaN	NaN	NaN	NaN	NaN	NaN	NaN	NaN	NaN	NaN	NaN	NaN	NaN	NaN	NaN
60S ribosomal protein L13	P26373	RPL13	NaN	NaN	NaN	NaN	NaN	NaN	NaN	NaN	NaN	NaN	NaN	NaN	NaN	NaN	NaN	NaN	NaN	NaN	NaN	14.1715	14.8661	15.2089	NaN	NaN	NaN	15.7103	NaN	15.8369	NaN	NaN	NaN	19.2505	NaN	NaN	NaN	NaN	NaN	NaN	NaN	NaN	NaN	NaN	NaN	NaN	NaN	18.1013	NaN
Protein S100-A4	P26447	S100A4	15239	15.6018	17.1047	15.6324	16.0909	17.077	16.7606	16.5249	16.7292	17.2659	16.6679	16.6593	16.8132	15.8784	16.1834	17.5239	17.0863	16.6687	17.1334	18.8036	17.3334	17.4986	17.4487	18.5203	17.3049	17.9103	17.7838	17.8544	16.8733	17.5821	16.5232	19.9008	17.2326	17.9959	17.255	18.4923	16.7362	16.9826	17.1415	18.555	16.4253	17.2244	17.3539	17.1363	17.5841	17.2373	17.155
Alpha-1,3-mannosyl-glycoprotein 2-beta-N-acetylglucosaminyltransferase	P26572	MGAT1	172771	17.4722	17.6439	17.4289	17.2073	17.5425	17.6317	17.2661	17.5712	17.7842	17.586	17.1233	17.3911	17.4176	17.8366	17.1441	17.1293	17.0231	17.552	17.5088	17.1931	17.2409	17.2738	17.8488	17.2124	17.5622	17.3169	17.7149	17.4628	17.3109	17.4052	17.3263	17.2599	17.3415	17.6454	17.958	17.9056	17.1913	17.7826	17.6148	17.8906	17.8595	18.0672	17.7307	17.9731	17.7929	18.0409
Polypyrimidine tract-binding protein 1	P26599	PTBP1	NaN	NaN	NaN	NaN	NaN	NaN	NaN	NaN	NaN	NaN	NaN	NaN	NaN	NaN	NaN	NaN	NaN	NaN	NaN	NaN	NaN	NaN	NaN	NaN	NaN	NaN	NaN	NaN	NaN	NaN	NaN	18.9649	NaN	NaN	NaN	NaN	NaN	NaN	NaN	NaN	NaN	NaN	NaN	NaN	NaN	NaN	NaN
Threonine--tRNA ligase 1, cytoplasmic	P26639	TARS1	NaN	NaN	NaN	10.931	NaN	NaN	NaN	NaN	NaN	NaN	NaN	NaN	NaN	NaN	NaN	NaN	NaN	NaN	NaN	NaN	NaN	NaN	NaN	NaN	NaN	NaN	NaN	NaN	15.142	NaN	NaN	16.9177	NaN	NaN	NaN	16.1238	NaN	NaN	NaN	NaN	NaN	NaN	NaN	NaN	NaN	NaN	NaN
Valine--tRNA ligase	P26640	VARS1	NaN	NaN	NaN	NaN	NaN	NaN	NaN	15.6685	NaN	NaN	NaN	NaN	14.5283	NaN	14.7145	NaN	NaN	NaN	NaN	15.6569	NaN	NaN	NaN	NaN	16.428	NaN	NaN	NaN	NaN	16.9744	NaN	16.7184	NaN	NaN	NaN	16.9097	16.6531	16.3273	NaN	NaN	NaN	NaN	16.3556	NaN	NaN	NaN	NaN
Elongation factor 1-gamma	P26641	EEF1G	NaN	NaN	15.4354	14.6514	NaN	NaN	15.2506	NaN	14.6166	14.9256	14.1344	NaN	14.7434	14.6606	NaN	14.5009	NaN	14.4085	NaN	15.4126	15.1182	16.0406	NaN	NaN	NaN	NaN	NaN	15.9892	15.1166	15.6741	16.7364	19.199	16.8118	14.3853	15.9592	15.1089	15.5897	15.3282	15.2878	15.213	15.3943	NaN	14.8546	NaN	NaN	16.7175	NaN
CD27 antigen	P26842	CD27	NaN	NaN	NaN	NaN	NaN	NaN	11.0382	NaN	NaN	NaN	NaN	NaN	NaN	NaN	NaN	NaN	NaN	12.733	NaN	NaN	NaN	15.3875	NaN	NaN	NaN	13.5604	NaN	14.1506	NaN	NaN	14.4216	NaN	NaN	NaN	NaN	NaN	NaN	NaN	NaN	NaN	NaN	NaN	NaN	NaN	NaN	NaN	NaN
Hepatocyte growth factor-like protein	P26927;Q2TV78	MST1	171721	17.6962	17.9667	16.6563	17.7587	18.0013	16.8839	17.3085	17.9979	17.9376	18.0159	17.8261	17.2704	18.4085	17.561	16.5156	19.0013	17.5831	16.2038	17.0725	17.6295	17.8651	15.0091	16.4929	16.4632	17.4682	17.8202	17.6214	17.1746	16.951	17.8639	17.5064	NaN	17.1229	16.4649	17.0582	18.4843	16.4326	16.6873	16.2555	16.9325	17.1864	17.2006	17.1258	17.2229	17.0275	17.0843
Ciliary neurotrophic factor receptor subunit alpha	P26992	CNTFR	182178	18.291	18.3022	18.5313	17.8935	17.9484	18.4388	18.2694	18.2109	18.1191	18.5279	18.026	18.4186	17.0919	18.4641	18.5683	18.0817	18.514	18.0561	17.8275	17.5764	17.8026	17.9763	16.998	17.9762	17.2051	17.9761	17.161	18.6539	18.067	18.5315	18.0717	18.8772	18.5039	18.541	18.073	17.902	18.4915	18.6397	18.2135	18.4218	18.2785	18.6261	18.2689	18.2528	17.6349	18.4541
Stomatin	P27105	STOM	NaN	16.3403	16.523	NaN	NaN	NaN	NaN	NaN	NaN	14.9397	NaN	NaN	NaN	NaN	NaN	NaN	NaN	NaN	NaN	NaN	NaN	NaN	NaN	NaN	NaN	15.3179	NaN	NaN	NaN	12.0405	NaN	17.4547	NaN	NaN	NaN	NaN	14.9886	NaN	NaN	NaN	NaN	NaN	NaN	NaN	NaN	NaN	NaN
Adenylate kinase 4, mitochondrial	P27144	AK4	NaN	NaN	NaN	NaN	NaN	NaN	NaN	NaN	NaN	NaN	NaN	NaN	NaN	NaN	NaN	NaN	NaN	NaN	NaN	NaN	NaN	NaN	NaN	NaN	NaN	NaN	NaN	NaN	NaN	NaN	NaN	17.6149	NaN	NaN	NaN	NaN	NaN	NaN	NaN	NaN	NaN	NaN	NaN	NaN	NaN	NaN	NaN
Serum paraoxonase/arylesterase 1	P27169	PON1	196702	20.2185	19.902	19.0097	20.343	20.1079	18.5096	18.1226	19.5528	19.9039	20.2185	19.054	19.601	20.4576	20.6453	18.6834	22.239	18.7528	19.9316	17.9906	19.7632	19.6929	19.6009	18.9481	19.6014	19.7143	20.0691	19.9742	19.6566	19.2303	19.8823	20.1079	19.9316	18.8046	19.7123	19.4491	21.0821	18.2035	18.0837	19.6658	18.6776	20.1206	19.9459	19.9305	18.5666	20.3962	19.7625
14-3-3 protein theta	P27348	YWHAQ	NaN	NaN	NaN	14.3877	NaN	NaN	13.7609	13.6085	NaN	NaN	NaN	14.8797	NaN	NaN	NaN	14.5033	NaN	NaN	NaN	NaN	NaN	NaN	NaN	NaN	NaN	NaN	13.7947	NaN	NaN	14.7916	NaN	19.4673	NaN	NaN	NaN	16.2105	NaN	14.1267	NaN	NaN	NaN	NaN	NaN	NaN	NaN	NaN	NaN
Calmodulin-like protein 3	P27482	CALML3	NaN	NaN	NaN	NaN	NaN	NaN	NaN	NaN	15.4154	NaN	NaN	NaN	14.7701	NaN	NaN	NaN	NaN	NaN	NaN	NaN	15.8063	NaN	NaN	NaN	17.049	NaN	NaN	NaN	15.9213	19.0474	NaN	21.9916	NaN	15.7775	16.593	18.0819	NaN	17.2089	16.602	NaN	16.2318	NaN	NaN	NaN	NaN	NaN	NaN
60S ribosomal protein L10	P27635;Q96L21	RPL10	NaN	NaN	NaN	NaN	NaN	NaN	NaN	NaN	NaN	NaN	NaN	NaN	NaN	NaN	NaN	NaN	NaN	NaN	NaN	NaN	NaN	NaN	NaN	NaN	NaN	NaN	NaN	NaN	NaN	NaN	NaN	17.8267	NaN	NaN	NaN	NaN	NaN	NaN	NaN	NaN	NaN	NaN	NaN	NaN	NaN	NaN	NaN
DNA-(apurinic or apyrimidinic site) endonuclease	P27695	APEX1	NaN	NaN	NaN	NaN	NaN	NaN	NaN	NaN	NaN	NaN	NaN	NaN	NaN	NaN	NaN	NaN	NaN	NaN	NaN	NaN	NaN	NaN	NaN	NaN	NaN	NaN	NaN	NaN	NaN	NaN	NaN	16.9655	NaN	NaN	NaN	NaN	NaN	NaN	NaN	NaN	NaN	NaN	NaN	NaN	NaN	NaN	NaN
CAD protein	P27708	CAD	NaN	NaN	NaN	NaN	NaN	NaN	NaN	NaN	NaN	NaN	NaN	NaN	NaN	NaN	NaN	NaN	NaN	NaN	NaN	NaN	NaN	NaN	NaN	NaN	NaN	NaN	NaN	NaN	NaN	NaN	NaN	16.2798	NaN	NaN	NaN	NaN	NaN	NaN	NaN	NaN	NaN	NaN	NaN	NaN	NaN	NaN	NaN
Calreticulin	P27797	CALR	188047	18.8962	18.8897	19.1332	19.3638	18.9365	19.1471	19.314	19.4856	19.1328	19.3176	19.366	19.0589	17.197	19.1906	19.0131	18.5157	18.9883	19.3412	19.529	19.5555	19.7175	19.5479	19.5679	19.5873	19.519	19.5349	19.7309	19.4751	19.1985	19.4564	20.3101	19.1108	19.4424	19.3821	19.2363	18.9869	19.6273	19.3102	19.476	19.6446	19.158	19.4536	19.4228	19.3513	18.8884	19.3223
Microtubule-associated protein 4	P27816	MAP4	NaN	NaN	NaN	NaN	NaN	NaN	NaN	NaN	NaN	NaN	NaN	NaN	NaN	NaN	NaN	NaN	NaN	NaN	NaN	NaN	NaN	NaN	NaN	NaN	NaN	NaN	NaN	NaN	NaN	NaN	NaN	16.5904	NaN	NaN	NaN	NaN	NaN	NaN	NaN	NaN	NaN	NaN	NaN	NaN	NaN	NaN	NaN
Calnexin	P27824	CANX	154242	14.6045	15.3683	14.6681	15.7909	15.5753	15.4781	16.0387	15.9906	15.9434	16.1554	16.0252	15.85	NaN	15.4898	15.5672	15.589	15.8992	16.5264	16.5477	16.5035	16.7969	17.6672	15.7863	16.2491	16.0484	16.898	17.2298	16.8876	16.9638	16.6438	19.6317	16.6442	16.8424	16.9315	17.0445	16.311	16.9131	17.1046	16.6862	16.7513	16.7482	16.7377	17.1556	16.5867	16.5589	16.7593
Properdin	P27918	CFP	161335	16.301	16.1434	15.7109	16.3025	15.9027	15.0948	15.0554	16.021	16.2627	16.125	16.0146	16.4027	16.3351	16.7181	15.0409	18.8661	15.3083	NaN	15.1144	16.2435	16.6984	16.0062	15.1664	NaN	15.4978	16.2984	15.7334	15.9412	15.8687	16.0294	15.2971	15.524	16.7708	15.8777	15.8954	17.2896	15.9147	NaN	15.9292	15.9029	16.6608	14.7313	15.8722	NaN	15.8165	15.5197
Proteasome subunit alpha type-5	P28066	PSMA5	146975	NaN	15.3769	15.5949	13.8827	NaN	NaN	13.9872	15.5582	NaN	NaN	16.8895	14.5875	16.1961	NaN	NaN	NaN	14.6157	14.9909	15.3246	15.8293	16.014	NaN	16.2917	16.6341	16.2938	15.3191	15.5756	15.3426	16.3753	15.9402	18.674	16.0684	15.7167	16.1249	16.0809	15.5809	15.6969	15.3913	15.7282	14.8539	NaN	15.1445	15.4227	NaN	16.1796	15.6981
Proteasome subunit beta type-4	P28070	PSMB4	NaN	NaN	NaN	NaN	NaN	NaN	13.9399	NaN	14.6688	NaN	NaN	NaN	13.8472	16.2376	NaN	13.7821	NaN	13.6469	NaN	13.7474	NaN	15.5378	16.0674	14.2637	15.8043	16.5745	13.8258	16.2973	13.1537	15.5108	14.5682	16.9957	NaN	14.4484	14.8401	NaN	16.0014	14.4569	15.4935	15.0601	14.6445	15.4235	13.9741	14.8454	NaN	16.1699	15.0603
Proteasome subunit beta type-6	P28072	PSMB6	151559	14.9822	14.5437	14.1698	14.2194	13.8319	14.6121	14.1194	14.1424	14.133	NaN	14.6396	14.1965	17.0524	14.0093	14.4091	13.5785	14.3237	16.2569	NaN	15.9824	16.0188	16.2244	16.4875	17.7297	16.5548	15.9703	15.6534	15.3064	17.1271	15.925	18.9174	16.088	16.3545	16.6375	17.0308	15.8303	15.9196	16.5814	16.6148	15.5165	16.386	16.018	16.2936	16.3357	17.24	16.1688
Proteasome subunit beta type-5	P28074	PSMB5	NaN	NaN	NaN	13.8402	NaN	NaN	NaN	NaN	NaN	NaN	NaN	NaN	12.5666	16.352	NaN	NaN	NaN	NaN	NaN	NaN	15.9257	NaN	14.8463	NaN	15.3743	15.0442	NaN	15.455	14.2827	14.734	15.2981	16.8104	13.5574	14.4861	NaN	NaN	NaN	14.9387	NaN	NaN	NaN	NaN	14.2136	NaN	NaN	NaN	NaN
ATP-binding cassette sub-family D member 3	P28288	ABCD3	15304	14.8285	14.2594	14.4922	14.4032	14.1787	14.7704	14.6136	15.1951	14.221	14.5692	15.0671	14.7614	15.5817	14.8911	14.9337	16.7188	14.9784	15.2278	15.3711	15.33	15.536	15.618	15.2714	NaN	NaN	14.5801	15.5465	15.6688	15.8193	15.7833	15.4947	15.3966	15.5872	14.9811	15.325	15.9728	15.3007	15.3188	15.637	15.1389	15.0911	15.1322	15.4066	15.16	15.1615	15.5068
Protein-lysine 6-oxidase	P28300	LOX	154663	15.4515	15.3975	14.5409	16.0657	16.4227	16.4691	16.1044	16.5245	NaN	15.7102	16.0241	15.4501	NaN	16.7408	15.0558	16.1793	15.7526	14.5788	16.8663	16.5506	16.0737	16.2689	15.5438	15.2384	16.345	15.7269	16.6502	16.4916	16.6624	15.3163	NaN	15.3765	16.9724	17.041	17.7844	16.2398	16.2856	17.0867	17.2504	16.9703	16.6999	16.7388	16.622	16.6245	16.0118	16.8681
Cystatin-D	P28325	CST5	NaN	NaN	NaN	NaN	NaN	NaN	NaN	NaN	NaN	NaN	NaN	NaN	NaN	NaN	NaN	NaN	NaN	NaN	NaN	NaN	NaN	16.6094	NaN	18.8565	NaN	NaN	NaN	NaN	NaN	NaN	NaN	NaN	NaN	NaN	NaN	NaN	NaN	NaN	NaN	NaN	15.4717	NaN	NaN	NaN	NaN	NaN	NaN
NADH-ubiquinone oxidoreductase 75 kDa subunit, mitochondrial	P28331	NDUFS1	NaN	NaN	NaN	NaN	NaN	NaN	NaN	NaN	NaN	NaN	NaN	NaN	NaN	NaN	NaN	12.0138	NaN	NaN	NaN	NaN	NaN	NaN	NaN	NaN	NaN	NaN	14.2309	NaN	NaN	NaN	NaN	17.7717	NaN	NaN	NaN	NaN	NaN	NaN	NaN	NaN	17.4315	NaN	NaN	NaN	NaN	NaN	17.7203
Grancalcin	P28676	GCA	NaN	NaN	NaN	NaN	NaN	NaN	NaN	NaN	NaN	16.2714	NaN	NaN	NaN	NaN	NaN	NaN	NaN	NaN	NaN	NaN	NaN	NaN	NaN	NaN	NaN	NaN	NaN	NaN	NaN	NaN	NaN	19.9158	NaN	NaN	NaN	NaN	NaN	NaN	NaN	NaN	NaN	NaN	NaN	NaN	NaN	NaN	NaN
Progranulin	P28799	GRN	164257	16.182	16.5071	16.7477	16.4777	16.5529	16.2994	16.51	16.7254	15.9592	16.7894	16.8142	16.7791	16.8832	16.6299	16.8616	16.6255	17.2631	15.9367	16.6756	16.8169	16.8131	15.5967	15.884	15.9125	16.5171	15.9551	16.768	16.5468	16.5277	16.5969	16.7581	16.5148	16.4556	16.3642	16.2188	16.6261	16.5315	15.8359	16.203	16.2246	16.3972	16.1017	16.0985	16.5421	15.8296	15.942
Receptor-type tyrosine-protein phosphatase mu	P28827	PTPRM	164788	15.8422	17.3032	16.3562	16.165	15.3631	15.981	16.6104	NaN	16.1873	15.9731	15.6314	16.6421	15.3293	15.9778	16.0188	16.0166	15.968	15.9851	15.6749	15.8278	15.46	NaN	NaN	16.2325	15.619	15.7266	14.6138	15.5634	15.4902	NaN	15.5692	15.0697	15.5495	NaN	16.7455	NaN	16.0069	15.9433	15.753	16.1529	14.7718	16.003	16.1043	15.9067	NaN	16.0501
Cytosol aminopeptidase	P28838	LAP3	NaN	NaN	NaN	13.8947	NaN	NaN	NaN	NaN	NaN	NaN	NaN	15.335	NaN	15.3812	NaN	13.9715	NaN	NaN	NaN	NaN	NaN	NaN	NaN	NaN	NaN	NaN	NaN	NaN	NaN	14.854	NaN	18.0809	NaN	14.7287	NaN	15.2248	13.8227	NaN	14.249	12.7793	NaN	NaN	NaN	NaN	NaN	17.058	14.6757
Protein S100-A2	P29034	S100A2	NaN	NaN	NaN	NaN	NaN	NaN	NaN	NaN	NaN	NaN	NaN	NaN	14.5928	NaN	NaN	NaN	NaN	NaN	NaN	NaN	NaN	NaN	NaN	NaN	NaN	NaN	NaN	NaN	NaN	NaN	NaN	16.7503	NaN	NaN	NaN	NaN	NaN	NaN	NaN	NaN	NaN	NaN	NaN	NaN	NaN	NaN	NaN
Neuroendocrine convertase 1	P29120	PCSK1	210886	20.343	21.0359	20.4972	20.2066	21.5638	21.1206	21.3699	20.7307	20.4775	20.7634	20.6006	20.6006	18.7953	19.8433	21.2535	20.5545	20.5069	20.9024	20.6714	20.3645	20.714	21.2989	21.2477	21.2535	21.2185	19.748	20.8876	20.5356	20.8269	20.7223	19.7505	20.3321	20.8034	20.8191	20.7876	19.9459	21.4067	20.5638	20.7876	20.5638	20.9601	20.4273	20.5356	20.4067	20.3538	20.8802
Inositol monophosphatase 1	P29218	IMPA1	16949	16.7682	16.8033	17.1645	16.8081	16.882	16.5674	16.885	16.5684	16.5036	16.3137	16.3372	15.8608	16.5486	16.3592	16.4513	16.8941	16.3241	15.7522	16.7162	16.6976	15.8892	15.7531	16.1719	NaN	16.3054	15.7741	16.1671	16.5313	16.6334	16.7178	16.8106	17.0708	16.6324	17.3593	17.2143	16.6465	17.0369	16.6653	16.7092	16.6467	16.4261	16.8843	16.58	16.8016	16.8698	16.9787
CCN family member 2	P29279	CCN2	177725	18.0239	18.5758	18.0017	18.0599	17.6985	18.5318	18.498	18.3712	17.486	18.0595	18.4017	17.7332	NaN	17.8186	18.5793	17.1191	17.9931	NaN	18.3093	18.1032	18.1345	17.7123	18.0959	18.2469	17.9386	17.4319	18.0825	18.4164	19.0765	18.1425	17.6204	18.0162	18.6155	17.7811	17.7726	17.9866	18.8334	17.8422	18.2479	17.484	17.9358	17.8041	17.5029	18.1999	17.6686	17.6126
Ephrin type-B receptor 2	P29323	EPHB2	172733	16.909	17.4957	17.0801	17.0498	17.03	17.2097	17.4386	16.7755	16.527	16.8373	16.8473	16.9071	16.5238	16.8843	16.9552	16.752	17.5042	16.7699	17.5622	17.5018	16.5526	16.8354	16.5932	16.5611	17.5214	16.7594	17.0564	16.8443	16.4161	16.8156	16.0059	17.1606	16.4246	16.7768	16.7406	NaN	16.9122	16.6044	16.1754	16.5382	17.2991	16.8736	16.2221	17.1051	NaN	16.6674
Cellular retinoic acid-binding protein 2	P29373	CRABP2	NaN	NaN	NaN	NaN	NaN	NaN	NaN	NaN	NaN	NaN	NaN	NaN	NaN	NaN	NaN	NaN	NaN	NaN	NaN	NaN	NaN	NaN	NaN	NaN	NaN	NaN	NaN	NaN	NaN	16.9385	NaN	20.1332	NaN	NaN	NaN	NaN	NaN	NaN	NaN	NaN	NaN	NaN	NaN	NaN	NaN	NaN	NaN
Transketolase	P29401	TKT	153808	15.4326	15.0853	15.4443	15.1764	15.1854	15.3024	15.313	15.4684	16.208	15.3845	15.9847	15.4613	16.8333	14.9281	15.6414	15.7651	15.4554	15.8793	14.8086	14.8676	15.7617	15.2063	15.9195	16.895	16.0799	15.644	15.4811	15.8267	15.939	15.8416	18.4571	15.8283	15.4565	16.2964	16.624	15.8551	15.2911	15.8076	16.0323	15.4438	NaN	15.378	15.1494	14.7621	15.8496	14.2082
Caspase-1	P29466	CASP1	NaN	NaN	NaN	NaN	NaN	NaN	NaN	NaN	NaN	NaN	NaN	NaN	NaN	NaN	NaN	NaN	NaN	NaN	NaN	NaN	NaN	NaN	NaN	NaN	NaN	NaN	NaN	NaN	NaN	NaN	NaN	16.6522	NaN	NaN	NaN	NaN	NaN	NaN	NaN	NaN	NaN	15.615	NaN	NaN	NaN	NaN	NaN
Serpin B3	P29508	SERPINB3	181636	16.7485	17.3047	15.044	16.3576	16.6461	15.9785	16.4177	17.912	16.4002	16.7469	17.7103	16.534	19.0702	16.5588	17.181	16.8427	16.3915	18.3549	17.7652	18.9169	19.0984	18.7407	18.5936	21.0559	19.234	18.0808	18.7949	18.0671	21.0756	18.5701	24.1488	18.1726	18.1919	19.2234	19.569	19.3041	18.7492	18.5864	18.9326	18.9416	18.7218	17.5399	18.2669	18.4745	20.3211	18.9015
Kallistatin	P29622	SERPINA4	201206	20.2764	20.5069	19.7972	21.0088	20.2185	19.5769	19.4678	20.6096	20.4067	20.4273	19.9308	20.1332	19.4669	20.8191	19.2813	20.85	19.6902	20.2535	19.9601	20.6364	19.2306	19.857	19.4227	19.5568	20.002	20.3321	20.1079	19.7554	19.295	19.3222	19.7988	19.9121	19.5973	19.6138	20.0559	20.8423	19.0505	19.4012	19.9742	19.7158	20.4476	20.0951	20.2535	19.7169	20.6971	20.4476
Elongation factor 1-delta	P29692	EEF1D	NaN	NaN	NaN	NaN	NaN	NaN	NaN	NaN	NaN	NaN	NaN	NaN	NaN	NaN	17.2539	NaN	NaN	NaN	NaN	NaN	NaN	NaN	NaN	NaN	NaN	NaN	NaN	NaN	15.9148	16.1529	NaN	18.2952	16.2493	NaN	NaN	16.2616	NaN	NaN	NaN	NaN	14.5607	NaN	NaN	NaN	NaN	16.8687	NaN
Cellular retinoic acid-binding protein 1	P29762	CRABP1	NaN	NaN	13.5886	13.8204	13.7314	14.3375	13.5206	NaN	15.1102	NaN	14.2756	13.6193	14.4618	NaN	14.3184	12.6396	NaN	14.8118	14.4488	15.0293	13.8873	NaN	14.4091	NaN	NaN	NaN	13.8626	NaN	14.575	NaN	NaN	NaN	14.2068	NaN	NaN	NaN	NaN	14.6249	NaN	NaN	13.8131	13.2377	NaN	NaN	14.3027	NaN	NaN
Myristoylated alanine-rich C-kinase substrate	P29966	MARCKS	147358	15.0965	15.3488	14.8265	16.3583	15.6645	15.6184	16.1219	16.6313	16.5719	15.912	16.453	15.4387	NaN	15.3959	15.9221	15.8639	15.7421	16.4758	17.08	16.4969	16.9789	17.1884	16.359	16.3651	16.222	16.7444	16.8611	16.8907	16.7036	16.6719	17.3621	17.2732	16.9317	16.7409	16.6097	16.5564	17.3646	16.8573	16.7066	17.1472	16.4953	16.7088	16.7485	16.8963	16.3223	16.5805
Endoplasmic reticulum resident protein 29	P30040	ERP29	NaN	NaN	NaN	NaN	NaN	NaN	NaN	NaN	NaN	NaN	NaN	NaN	NaN	NaN	NaN	NaN	NaN	NaN	NaN	NaN	NaN	NaN	NaN	NaN	NaN	NaN	NaN	NaN	NaN	12.1997	NaN	16.8894	NaN	NaN	NaN	NaN	NaN	NaN	NaN	NaN	NaN	NaN	NaN	NaN	NaN	14.4421	NaN
Peroxiredoxin-6	P30041	PRDX6	168122	16.2461	17.3929	17.2794	17.4775	16.8456	17.4031	16.7876	17.2747	16.7169	16.7912	16.7834	17.4084	17.4681	17.3516	17.3628	17.6138	16.8518	17.9645	18.8335	17.9697	17.9509	18.2571	17.7038	18.1457	18.189	17.8551	18.5475	18.1432	18.629	17.8034	20.2535	18.6116	18.2083	18.7732	19.7455	18.1906	17.6416	18.5569	18.646	18.257	19.0449	18.3676	18.2413	18.1775	19.0004	18.5219
Flavin reductase (NADPH)	P30043	BLVRB	NaN	NaN	NaN	14.1497	12.5233	14.1952	14.6258	13.3827	14.254	NaN	13.6566	14.084	15.0862	13.9913	13.7516	14.2501	16.0496	13.6384	14.244	17.2886	NaN	NaN	16.0981	15.2909	NaN	NaN	NaN	NaN	NaN	15.6009	16.2817	17.1813	15.1278	16.1682	NaN	17.7419	NaN	15.1485	15.2169	16.9042	15.6658	16.2107	15.019	15.6209	15.6583	15.8689	15.3272
Peroxiredoxin-5, mitochondrial	P30044	PRDX5	NaN	NaN	NaN	NaN	NaN	NaN	NaN	NaN	NaN	16.7529	NaN	NaN	NaN	NaN	NaN	NaN	NaN	NaN	NaN	17.7544	NaN	NaN	NaN	NaN	NaN	NaN	NaN	NaN	NaN	17.8358	NaN	19.4644	16.3772	NaN	NaN	NaN	NaN	NaN	NaN	NaN	NaN	NaN	NaN	NaN	NaN	NaN	NaN
D-dopachrome decarboxylase	A6NHG4;P30046	DDT	NaN	17.2813	15.6473	15.893	15.8946	15.4028	15.7808	15.5103	16.098	NaN	15.5037	15.4564	15.8403	NaN	16.2726	15.8374	15.4829	15.6428	NaN	16.39	15.9446	NaN	NaN	NaN	NaN	NaN	15.8789	NaN	14.4334	17.291	16.0348	17.4811	NaN	16.4829	17.1543	16.7518	17.1706	16.7092	16.5567	17.0133	17.595	17.7605	17.4719	17.416	17.4205	17.9788	NaN
Thioredoxin-dependent peroxide reductase, mitochondrial	P30048	PRDX3	156468	15.4212	14.8031	15.2326	14.7941	15.005	14.9463	14.8793	15.0012	15.466	14.9968	14.4021	15.2076	14.6686	14.8645	14.9085	14.416	14.8433	14.9494	15.4398	15.1909	15.5307	15.6616	15.7048	16.1184	15.5852	15.0054	15.7174	15.5842	16.0981	15.4818	19.0985	15.2655	15.2333	15.2858	14.8034	14.2546	15.5895	15.6665	15.7303	15.33	NaN	15.6085	15.6185	15.2817	NaN	15.4345
ATP synthase subunit delta, mitochondrial	P30049	ATP5F1D	NaN	NaN	NaN	NaN	NaN	NaN	NaN	NaN	NaN	NaN	NaN	NaN	NaN	NaN	NaN	NaN	NaN	NaN	NaN	NaN	NaN	NaN	NaN	NaN	NaN	NaN	NaN	NaN	NaN	NaN	NaN	18.3573	NaN	NaN	NaN	NaN	NaN	NaN	NaN	NaN	NaN	NaN	NaN	NaN	NaN	NaN	NaN
60S ribosomal protein L12	P30050	RPL12	NaN	15.7763	NaN	NaN	NaN	NaN	NaN	NaN	NaN	15.2323	NaN	NaN	NaN	16.0922	NaN	NaN	NaN	NaN	NaN	NaN	NaN	NaN	NaN	NaN	NaN	NaN	NaN	15.8889	17.6869	17.5722	18.475	19.8083	18.4759	18.0422	17.7368	17.2219	17.7035	16.6142	16.4852	16.8372	15.9439	16.6918	15.5627	15.404	15.8535	16.3855	NaN
Enoyl-CoA hydratase, mitochondrial	P30084	ECHS1	NaN	NaN	NaN	NaN	NaN	NaN	NaN	NaN	NaN	NaN	NaN	NaN	NaN	NaN	NaN	NaN	NaN	NaN	16.403	16.6839	17.3629	17.545	17.6611	17.7422	18.6216	16.9998	16.6651	17.0547	16.5114	17.2866	17.049	18.3403	17.3468	17.3021	17.5218	NaN	NaN	16.1473	16.1497	NaN	NaN	16.5919	NaN	NaN	16.5782	17.4673	NaN
UMP-CMP kinase	P30085	CMPK1	NaN	NaN	NaN	NaN	NaN	NaN	NaN	NaN	NaN	NaN	NaN	NaN	NaN	NaN	NaN	NaN	NaN	NaN	NaN	NaN	NaN	NaN	NaN	NaN	NaN	NaN	NaN	NaN	NaN	13.3875	NaN	16.0042	NaN	NaN	NaN	NaN	NaN	NaN	NaN	NaN	NaN	NaN	NaN	NaN	NaN	NaN	NaN
Phosphatidylethanolamine-binding protein 1	P30086	PEBP1	208113	20.8576	20.9098	20.9951	21.0224	20.7389	21.0691	21.3321	21.2125	20.8113	20.9243	21.1519	21.1143	18.5955	20.5731	21.1581	20.5823	21.0426	20.7876	21.0156	20.8423	20.8034	20.8113	21.2933	21.1519	20.7796	20.8727	20.7471	21.1332	20.9601	20.9812	20.3211	21.1765	21.1825	20.9601	20.9316	20.7471	21.4375	21.343	21.0691	21.2989	20.9672	21.4067	21.1886	21.3101	20.654	21.1457
Protein disulfide-isomerase A3	P30101	PDIA3	167866	16.9197	16.7993	16.88	16.7016	16.8178	16.8784	16.9633	16.7772	16.633	16.4731	16.8495	16.6663	15.8417	16.7189	16.6741	16.4963	16.7092	17.3391	16.977	16.9905	17.1337	17.0779	17.1914	16.873	16.8006	17.0093	16.8878	17.0655	17.18	17.0694	19.6705	17.0598	17.1444	17.1017	17.2139	16.8387	17.2503	17.2269	17.144	17.2705	17.1591	17.156	17.2746	17.2513	17.1037	17.1601
Serine/threonine-protein phosphatase 2A 65 kDa regulatory subunit A alpha isoform	P30153	PPP2R1A	NaN	14.6191	13.5199	NaN	NaN	NaN	NaN	NaN	NaN	13.8966	NaN	16.7623	NaN	NaN	NaN	NaN	NaN	NaN	NaN	15.0238	NaN	NaN	NaN	NaN	NaN	NaN	15.4739	NaN	11.7957	14.9558	15.5395	17.711	15.8028	14.9617	NaN	15.4031	16.893	14.4123	NaN	15.1917	14.6997	NaN	14.572	14.5027	NaN	NaN	NaN
Peptidyl-prolyl cis-trans isomerase F, mitochondrial	P30405;Q9UNP9	PPIF	NaN	NaN	NaN	NaN	NaN	NaN	NaN	NaN	NaN	NaN	NaN	NaN	NaN	NaN	NaN	NaN	NaN	NaN	NaN	NaN	NaN	NaN	NaN	NaN	NaN	NaN	NaN	NaN	NaN	NaN	NaN	18.3851	NaN	NaN	NaN	NaN	NaN	NaN	NaN	NaN	NaN	NaN	NaN	NaN	NaN	NaN	NaN
Heme oxygenase 2	P30519	HMOX2	150497	NaN	15.0101	NaN	15.0669	NaN	14.1099	14.3326	14.4893	NaN	NaN	NaN	15.0409	NaN	NaN	NaN	NaN	NaN	17.2744	NaN	NaN	NaN	NaN	15.9897	NaN	NaN	NaN	NaN	NaN	NaN	NaN	17.6094	NaN	NaN	NaN	NaN	NaN	NaN	NaN	NaN	NaN	NaN	NaN	NaN	NaN	NaN	NaN
Tyrosine-protein kinase receptor UFO	P30530	AXL	193711	19.6064	19.3118	20.1332	19.3795	19.7449	19.9459	19.8268	19.6455	19.4264	19.5026	19.1334	19.6587	16.7563	19.5612	19.7022	18.6625	19.4927	19.615	19.4795	19.4786	19.4505	19.8144	19.8274	19.8947	19.7957	19.3276	19.4308	19.5503	19.0983	19.5214	19.1414	19.8172	19.5972	19.6475	19.3187	19.5902	19.7527	19.4421	19.5319	19.5024	19.3197	19.3082	19.3115	19.4253	18.6255	19.6483
Translocator protein	P30536	TSPO	NaN	NaN	NaN	NaN	NaN	NaN	NaN	NaN	NaN	NaN	NaN	NaN	NaN	NaN	NaN	NaN	NaN	NaN	NaN	NaN	NaN	NaN	NaN	NaN	NaN	NaN	NaN	NaN	NaN	NaN	NaN	18.0574	NaN	NaN	NaN	NaN	NaN	NaN	NaN	NaN	NaN	NaN	NaN	NaN	NaN	NaN	NaN
[truncated: 1,572 more rows]
[truncated: 91 more columns]

## Sheet: Exploris 480
	Protein.Ids	Gene names	LFQ intensity CTL_1	LFQ intensity CTL_2	LFQ intensity CTL_3	LFQ intensity CTL_4	LFQ intensity CTL_5	LFQ intensity CTL_6	LFQ intensity CTL_7	LFQ intensity CTL_8	LFQ intensity CTL_9	LFQ intensity CTL_10	LFQ intensity CTL_11	LFQ intensity CTL_12	LFQ intensity CTL_13	LFQ intensity CTL_14	LFQ intensity CTL_15	LFQ intensity CTL_16	LFQ intensity CTL_17	LFQ intensity CTL_18	LFQ intensity CTL_19	LFQ intensity CTL_20	LFQ intensity CTL_21	LFQ intensity CTL_22	LFQ intensity CTL_23	LFQ intensity CTL_24	LFQ intensity CTL_25	LFQ intensity CTL_26	LFQ intensity CTL_27	LFQ intensity CTL_28	LFQ intensity CTL_29	LFQ intensity CTL_30	LFQ intensity CTL_31	LFQ intensity CTL_32	LFQ intensity CTL_33	LFQ intensity CTL_34	LFQ intensity CTL_35	LFQ intensity CTL_36	LFQ intensity CTL_37	LFQ intensity CTL_38	LFQ intensity CTL_39	LFQ intensity CTL_40	LFQ intensity CTL_41	LFQ intensity CTL_42	LFQ intensity CTL_43	LFQ intensity CTL_44	LFQ intensity CTL_45	LFQ intensity CTL_47	LFQ intensity CTL_47
[truncated: 1,856 more rows]
[truncated: 75 more columns]
