# Supplementary material for: Proteome Profiling of Cerebrospinal Fluid and Machine Learning Reveal Protein Classifiers of Two Forms of Alzheimer’s Disease Characterized by Increased or Not Altered Levels of Tau
Source: Mol Cell Proteomics. 2025 Jun 30;24(8):101025. doi: 10.1016/j.mcpro.2025.101025 (PMC12335992; doi:10.1016/j.mcpro.2025.101025)
Supplement: Supplementary Table 2 [file mmc2.xlsx]

## Sheet: Summary
1. The first worksheet includes the number of peptides and their sequence identified for each protein groups by the Astral mass spectrometer
2. The second worksheet includes the number of peptides and their sequence identified for each protein groups by the Exploris 480 mass spectrometer

## Sheet: peptides_pr_groups_Astral
Protein.Group	Genes	Stripped.Sequence	N peptides for protein group
P15924	DSP	ACGSEIMQK;AELIVQPELK;AEMDMVAWGVDLASVEQHINSHR;AESGPDLR;AESGPDLRYEVTSGGGGTSR;AFIGFEGVK;AIKEKEYEIER;AITGFDDPFSGK;ALCDYKQDQK;ALLQAILQTEDMLK;ANSSATETINK;AQIDNLTR;AQQIHSQTSQQYPLYDLDLGK;ASFERMDHLR;AVTGYNDPETGNIISLFQAMNK;CIKDEETGLCLLPLK;CLEDENAR;DEETGLCLLPLK;DFLQGSSCIAGIYNETTK;DLIDFDDR;DLIDFDDRQQIYAAEK;DLKDEIVR;DMLANFR;DMLANFRGSEK;DNYQAFCK;DVLDGHLR;DVLDGHLREK;DYELQLASYTSGLETLLNIPIK;DYELQLASYTSGLETLLNIPIK…	211
P04114	APOB	AAIQALRK;AALGKLPQQANDYLNSFNWER;AALTELSLGSAYQAMILGVDSK;AASGTTGTYQEWK;ADSVVDLLSYNVQGSGETTYDHK;ADYVETVLDSTCSSTVQFLEYELNVLGTHK;AEPLAFTFSHDYK;AHLDIAGSLEGHLR;ALVEQGFTVPEIK;ALYWVNGQVPDGVSK;AQIPILR;ASGSLPYTQTLQDHLNSLK;ATFQTPDFIVPLTDLR;ATGVLYDYVNK;ATLYALSHAVNNYHK;ATVAVYLESLQDTK;AVSMPSFSILGSDVR;CSLLVLENELNAELGLSGASMK;CVQSTKPSLMIQK;DAVEKPQEFTIVAFVK;DDKHEQDMVNGIMLSVEK;DEPTYILNIK;DFSAEYEEDGKYEGLQEWEGK;DKDQEVL…	209
P01024	C3	AAVYHHFISDGVR;AAVYHHFISDGVRK;ACEPGVDYVYK;ADIGCTPGSGK;AELQCPQPAAR;AELQCPQPAARR;AFSDRNTLIIYLDK;AGDFLEANYMNLQR;AGRQVREPGQDLVVLPLSITTDFIPSFR;AKDQLTCNKFDLK;APSTWLTAYVVK;ASHLGLAR;AVLYNYR;AVLYNYRQNQELK;AYYENSPQQVFSTEFEVK;CAEENCFIQK;CCEDGMR;CCEDGMRENPMR;CREALKLEEK;DAPDHQELNLDVSLQLPSR;DAPDHQELNLDVSLQLPSRSSK;DFDFVPPVVR;DICEEQVNSLPGSITK;DMALTAFVLISLQEAK;DQLTCNK;DQLTCNKFDLK;DSCVGSLVVK;DSITTWEILAVSMSDK;DSITTW…	190
P0C0L5	C4B_2	AAANQMRNFLVR;AACAQLNDFLQEYGTQGCQV;AAFRLFETK;ADGSYAAWLSR;ADLEKLTSLSDR;AEFQDALEK;AEFQDALEKLNMGITDLQGLR;AEMADQAAAWLTR;AINEKLGQYASPTAK;AINEKLGQYASPTAKR;ALEILQEEDLIDEDDIPVR;ALERGLQDEDGYRMK;ASAGLLGAHAAAITAYALTLTK;ASAGLLGAHAAAITAYALTLTKAPADLR;ASSFLGEK;AVGSGATFSHYYYMILSR;CCQDGVTR;CCQDGVTRLPMMR;CSVFYGAPSK;CSVFYGAPSKSR;DDPDAPLQPVTPLQLFEGR;DDPDAPLQPVTPLQLFEGRR;DFALLSLQVPLK;DFALLSLQVPLKDAK;DHAVDLIQK;DHAVDLIQ…	154
P02751	FN1	AQITGYR;AQITGYRLTVGLTR;CDNCRRPGGEPSPEGTTGQSYNQYSQR;CDPHEATCYDDGK;CDPVDQCQDSETGTFYQIGDSWEK;CDSSRWCHDNGVNYK;CERHTSVQTTSSGSGPFTDVR;CFDHAAGTSYVVGETWEK;CTCVGNGRGEWTCIAYSQLR;DDKESVPISDTIIPAVPPPTDLR;DGQERDAPIVNK;DLEVVAATPTSLLISWDAPAVTVR;DLQFVEVTDVK;DNRGNLLQCICTGNGR;DNRGNLLQCICTGNGRGEWK;DSMIWDCTCIGAGR;DSMIWDCTCIGAGRGR;DTLTSRPAQGVVTTLENVSPPR;DTLTSRPAQGVVTTLENVSPPRR;EATIPGHLNSYTIK;EESPLLIGQQSTVSDVPR;EINLAP…	146
P98160	HSPG2	AAGVPSATITWR;AAGVPSATITWRK;AELLVTEAPSK;AELLVTEAPSKPITVTVEEQR;AFAHLQVPER;AGFFGDAMK;AGLSSGFIGCVR;ALEVEECR;AMDFNGILTIR;AQAGANTRPCPS;AQIHGGILR;AQIHGGILRLPAVEPTDQAQYLCR;AQVEGLTCSHCR;ASYAQQPAESR;ATATSCRPCPCPYIDASR;AVLHVHGGGGPR;AVTLECVSAGEPR;CAPGYYGNPSQGQPCQR;CDERGSMGTSGEACR;CDGDFDCEDRTDEANCPTK;CEHSQALHCHPEACGPDATCVNRPDGR;CEQCQPGYYGDAQR;CESCAPGYEGNPIQPGGK;CFCMGVSR;CLCLPGFSGPR;CLIHDGAAPISLEWK;CPIGYSGLSCE…	137
P02768	ALB	AACLLPKLDELR;AACLLPKLDELRDEGK;AAFTECCQAADK;AAFTECCQAADKAACLLPK;ADDKETCFAEEGK;ADDKETCFAEEGKK;ADLAKYICENQDSISSK;AEFAEVSK;AEFAEVSKLVTDLTK;AFKAWAVAR;ALVLIAFAQYLQQCPFEDHVK;ATKEQLK;ATKEQLKAVMDDFAAFVEK;AVMDDFAAFVEK;AVMDDFAAFVEKCCK;AWAVARLSQRFPK;CASLQKFGER;CCAAADPHECYAK;CCAAADPHECYAKVFDEFKPLVEEPQNLIK;CCKADDKETCFAEEGK;CCTESLVNR;CCTESLVNRR;CCTESLVNRRPCFSALEVDETYVPK;DAHKSEVAHR;DAHKSEVAHRFK;DDNPNLPR;DDNPNLPR…	134
Q15149	PLEC	AAEEAEEARVQAER;AALAHSEEVTASQVAATK;AALEEVER;AEAELLQQQK;AELELELGR;AEVVETTQVYTEEETRR;AFCGFEDPR;AGTLSITEFADMLSGNAGGFR;AGVVGPELHEQLLSAEK;ALQALEELR;APVPASELLASGVLSR;AQAEAQQPTFDALRDELR;AQLEPVASPAK;AQLMADFQAGR;AQVEQELTTLR;ARQEELYSELQAR;ARSDEGQLSPATR;ATVSAPFGK;CITDPQTGLCLLPLK;CRPDQLTGLSLLPLSEK;CVEDPETGLCLLPLTDK;DDGTGQLLLPLSDAR;DDGTGQLLLPLSDARK;DLLPSDMAVALLEAQAGTGHIIDPATSAR;DPYTGQQISLFQAMQK;DTHDQLSEPSEVR;D…	121
P02787	TF	ADRDQYELLCLDNTR;ADRDQYELLCLDNTRK;AIAANEADAVTLDAGLVYDAYLAPNNLK;APNHAVVTR;APNHAVVTRK;ASYLDCIR;CDEWSVNSVGK;CGLVPVLAENYNK;CLKDGAGDVAFVK;CLVEKGDVAFVK;CQSFRDHMK;CSTSSLLEACTFR;CSTSSLLEACTFRR;CSTSSLLEACTFRRP;DCHLAQVPSHTVVAR;DCHLAQVPSHTVVARSMGGK;DDTVCLAK;DGAGDVAFVK;DGAGDVAFVKHSTIFENLANK;DKEACVHKILR;DLLFKDSAHGFLK;DLLFKDSAHGFLKVPPR;DLLFRDDTVCLAK;DQYELLCLDNTR;DQYELLCLDNTRK;DQYELLCLDNTRKPVDEYK;DSAHGFLK;DSAHGF…	116
Q9NYQ8	FAT2	AEDQGSPQWHDLATVIIHVYPSDR;ALDREQASSYSLK;AMDADRGVNAEVHYSLLK;AQDGGPPHWNSLVPVR;ASDEDSEVNYSIK;ASDGLYQDTALVK;ATDSGQPPLSASVR;AVAAQDPVIYSLVR;CSWTHGAGYVCK;DEHILEVTVLDNGEPSLK;DGVFSLDPDTGVIK;DGVFSMNSYSGLISTQK;DMDFDIEK;DPHFEVPVTCDK;DQEIPIK;DSGPYGTIDYTIINK;DSYTLIIQATEK;DTGRDGQVSYR;DTSRLEYLILSGNQDR;DVFNLVAK;DVIEINPVTGVVK;DVNDSPPR;DVSYQIVEDGSDVSK;EANSLLVYK;ELDFERR;EMEHSVGVQMR;EVSIFLQLR;FASEEYR;FASEEYRGSVVENSEPG…	115
P01023	A2M	AAQVTIQSSGTFSSK;AFQPFFVELTMPYSVIR;AFQPFFVELTMPYSVIRGEAFTLK;AGAFCLSEDAGLGISSTASLR;AIGYLNTGYQR;AIGYLNTGYQRQLNYK;ALLAYAFALAGNQDK;ALLAYAFALAGNQDKR;ALLAYAFALAGNQDKRK;ATVLNYLPK;AVDQSVLLMK;AVDQSVLLMKPDAELSASSVYNLLPEK;AYIFIDEAHITQALIWLSQR;DLKPAIVK;DMYSFLEDMGLK;DNGCFRSSGSLLNNAIK;DNSVHWERPQK;DNSVHWERPQKPK;DRSPCYGYQWVSEEHEEAHHTAYLVFSPSK;DTVIKPLLVEPEGLEK;EEFPFALGVQTLPQTCDEPK;EQAPHCICANGR;ETTFNSLLCPSGGEVSEELS…	113
Q9Y6R7	FCGBP	AGCVAESTAVCR;AGVQVWLGANGK;AIGYATAADCGR;AISGLTIDGHAVGAK;ALASYVAACQAAGVVIEDWR;APGWDPLCWDECR;AQDFSPCYG;ASQHGSDVVIETDFGLR;AVGGKPAGWQVGGAQGCGECVSK;AYSHSVSLTR;AYSHSVSLTRGEVGFVLVDNQR;CECGPGGHVTCQEGAACGPHEECR;CFEGCECDDR;CLANGGIHYITLDGR;CPGLQNTIPWYR;CPPELEK;CREGGEVSCEPSSCGPHETCR;CSCSSSSGLTCQAAGCPPGR;CSVQNGLLGCYPDR;CTCNGATHQVTCR;CTCNGATHQVTCRDK;DPCHGVTCRPQETCK;EEFCGLLSSPTGPLSSCHK;EGGEVSCEPSSCGPHETCR;FAVLQE…	110
Q07954	LRP1	AALSGANVLTLIEK;ACACAHGMLAEDGASCR;ADGSGSVVLR;ALDFHAETGFIYFADTTSYLIGR;ATALAIMGDK;AVTDEEPFLIFANR;AWMDGSHRDIFVTSK;CACPTNFYLGSDGR;CDGDTDCMDSSDEK;CDGERDCPDGSDEAPEICPQSK;CDMDQFQCK;CININWR;CIPGIFR;CLCVEGYAPR;CLEGACVVNK;CNLDGSGLEVIDAMR;CPLNYFACPSGR;CQPNEHNCLGTELCVPMSR;CTAYFEGSR;DCPDGSDEAPEICPQSK;DGILFWTDWDASLPR;DQITCISK;EDYIEFASLDGSNR;EFMCQNR;ETVITMSGDDHPR;EYAGYLLYSER;FCSEAQFECQNHR;FVCPPNRPFR;GCHINECLSR;G…	101
Q09666	AHNAK	ADIDISGPNVDVDVPDVNIEGPDAK;ADIEISGPK;ADLDVSGPK;ADVDVSGPK;AEAPLPSPK;AEGPDVAVDLPK;AEGPEVDVNLPK;AGAISASGPELQGAGHSK;APDVDVNIAGPDAALK;ELLLPNWQGSGSHGLTIAQR;FGTFGGLGSK;FSMPGFK;FSMPSLK;GDLDIAGPNLEGDFK;GDMDISVPK;GDMDVSVPK;GDVDISLPK;GDVDVSAPK;GDVDVSVPEVEGK;GDVDVSVPK;GEGPDVDVNLPK;GEGPEFDVNLSK;GEGPEVDVNLPK;GEGPEVDVTLPK;GEYDVTVPK;GGVDVTLPR;GGVQVPAVDISSSLGGR;GPEVDIEGPEGK;GPHVDVSGPDIDIEGPEGK;IDVDAPDIDIHGPDAK;IDV…	94
P35579	MYH9	ADEWLMK;ADFCIIHYAGK;AGVLAHLEEER;ALEEAMEQK;ALELDSNLYR;ALEQQVEEMK;ANLQIDQINTDLNLER;ASITALEAK;ASREEILAQAK;CNGVLEGIR;DCMRELDDTR;DFSALESQLQDTQELLQEENR;DFSALESQLQDTQELLQEENRQK;DLEAHIDSANK;DLEGLSQR;DLGEELEALK;DMFQETMEAMR;DVDRIIGLDQVAGMSETALPGAFK;DVLLQVDDER;EEELQAALAR;EEILAQAK;EEVGEEAIVELVENGKK;ELEDATETADAMNR;EMEAELEDERK;EQADFAIEALAK;EQLEEEEEAK;ERNTDQASMPDNTAAQK;FLSNGHVTIPGQQDK;GDLPFVVPR;HEAMITDLEER;HSQA…	91
P12111	COL6A3	AAPLQGMLPGLLAPLR;ALEFVAR;ALGSAIEYTIENVFESAPNPR;ALILVGLER;ALNLGYALDYAQR;ASENLRQEGVR;ATYHGSFSTK;DEGTCRDFILK;DEVQNAVQR;DQNVFVAQK;DSFQEVLR;DVVFLLDGSEGVR;EFLYDVVK;EVITAVRK;EVQVFEITENSAK;EVYTFASEPNDVFFK;FDEHQSKPEILNLVK;FWYGGCGGNENK;GADQAELEEIAFDSSLVFIPAEFR;GETGDDGRDGVGSEGR;GLEYIMQSHLTK;GMTQLQGTR;IASNSATAFR;IAVAQYSDDVK;IAVAQYSDDVKVESR;IEDGVPQHLVLVLGGK;IEEGVPQFLVLISSGK;IGDLHPQIVNLLK;IIDELNVKPEGTR;ISLSPEY…	90
P35908	KRT2	AAFGGSGGRGSSSGGGYSSGSSSYGSGGR;AQEREQIK;AQEREQIKTLNNK;AQYEEIAQR;AQYEEIAQRSK;DVDNAYMIK;DVDNAYMIKVELQSK;DYQELMNVK;EDLARLLRDYQELMNVK;EEAEALYHSK;EEAEALYHSKYEELQVTVGR;EEAEALYHSKYEELQVTVGRHGDSLK;EIKIEISELNR;EIKIEISELNRVIQR;EQIKTLNNK;EQIKTLNNKFASFIDK;FASFIDK;FASFIDKVR;GEHALKDAR;GFSSGSAVVSGGSR;GFSSGSAVVSGGSRR;GGGFGGGSSFGGGSGFSGGGFGGGGFGGGR;GGGGGGFRGFSSGSAVVSGGSR;GGGGGGFRGFSSGSAVVSGGSRR;GGSGGGGSISGGGYGSGGG…	89
P08603	CFH	AGEQVTYTCATYYK;AQTTVTCMENGWSPTPR;AVYTCNEGYQLLGEINYR;CFEGFGIDGPAIAK;CLHPCVISR;CLHPCVISREIMENYNIALR;CLPVTAPENGK;CNMGYEYSER;CNMGYEYSERGDAVCTESGWRPLPSCEEK;CTLKPCDYPDIK;CTSTGWIPAPR;CVEISCK;CYFPYLENGYNQNYGR;CYFPYLENGYNQNYGRK;DGRWQSIPLCVEK;DGWSAQPTCIK;DTSCVNPPTVQNAYIVSR;ECDTDGWTNDIPICEVVK;ECELPKIDVHLVPDR;EEYGHSEVVEYYCNPR;EFDHNSNIR;EFDHNSNIRYR;EGWIHTVCINGR;EIMENYNIALR;ENERFQYK;EQVQSCGPPPELLNGNVK;FSCKPGFT…	87
P04264	KRT1	AEAESLYQSK;AEAESLYQSKYEELQITAGR;AEAESLYQSKYEELQITAGRHGDSVR;AQYEDIAQK;AQYEDIAQKSK;DVDGAYMTK;DVDGAYMTKVDLQAK;DYQELMNTK;DYQELMNTKLALDLEIATYR;EDLARLLRDYQELMNTK;EQIKSLNNQFASFIDK;EREQIKSLNNQFASFIDK;FLEQQNQVLQTK;FLEQQNQVLQTKWELLQQVDTSTR;FSSCGGGGGSFGAGGGFGSR;FVSTTYSGVTR;GENALKDAK;GGSGGGGGGSSGGRGSGGGSSGGSIGGR;GSGGGSSGGSIGGR;GSGGGSSGGSIGGRGSSSGGVK;HGDSVRNSKIEISELNR;IEISELNR;IEISELNRVIQR;KDVDGAYMTK;KDVDGAYM…	86
P22105	TNXB	AGFSGPDCSQR;ALRGTSWGLPASK;AVAVSGLDPARK;AVPVAADQR;AVRVPGHEDGVTISGLEPDHK;AVSYPASVR;CVCDPGYTGEDCGTR;CVCNPGFTGEDCGSR;DAQGQPQAVPVSGDLR;DCGEEMQNGAGASR;DGPQVVPVEGHER;DGQLQMVR;DGQPQVVPVAADQR;DRDGQPQVVPVAADQR;DRDGQPQVVPVEGPQR;DRDGQPQVVPVEGSLR;DRDGRPQVVPVEGPER;DRDPNSLLISCAVSYR;ELMVPGTR;ERPLNVFCDMETDGGGWLVFQR;EVSVPGLDPAHR;EVTVQGLEPSRK;EVTVYNLEPERK;FDSFTVQYK;FGVPSPSTLEPHPRPLLQR;FLLFGIQDGK;FLLFGLQNGK;FLLYGLHE…	86
P78509	RELN	APDQPGEGVLLHYSYDNGITWK;AVLLQYSVNNGITWHVIAQHQPK;CICDPGYSGPTCK;CSGSVSQPSVFFPTK;DCLPTNVECSR;DFTQAQR;DLDLSHAR;DLTLKPGYVLQFK;EGCYPASAGK;EHITLDTLSYSSYK;ELDFMSFLEPQIISIDLPQDAK;ELIIQPGYMMQFK;EQCICDPGYSGPNCYLTHTLK;EVYAVTHDLTPTEGWIMQFK;FCDSPDGVMLCGSHDGR;FLQFTLR;FLQYWGR;FRWHQPAPFDK;FSYSDPSIIVLYAK;FVQFFMR;FVYLELPAAAK;FYFVMGGICDPGNSHENDIILYAK;GAEVSFGCGVLASGK;GENVQFQWK;GFGGPYCVPVVPLPSILK;GHGDCLREQCICDPGYSGPNCY…	86
Q8WZ42	TTN	AAEPPSPPGK;ASQTPGPVVDLK;DVHETLGFPVAFECR;EFEELVSFIQQR;EIELDFAVPLK;EISILNIAR;ELPLIFITPLSDVK;ENSEYFFR;EPEPLEVLPGK;EPGPPGTPFATAISK;FCDRSDSGKYTLTVK;FGISEPLTSPK;GNEYIFR;GPTELTESQK;GSLPITVTWLK;GSPVIQVTWFK;IDGGQYILR;IIGYWVEK;ITNYIVEK;LFFVSEPQSIR;LFVETLHITK;LGEAAQLSCQIVGRPLPDIK;LIEGNEYIFR;LILSEHEVPPFFDLK;LIPGQEYIFR;LIPPSFTK;LIVEGAVVEFVK;LLERPPEFTLPLYNK;LNVLGRPGPPVGPIK;LQDYTGVEK;LSQTEPVTLIK;LTGYVLEACK;LTVI…	85
Q12860	CNTN1	AHSDGGDGVVSQVK;APPSQPPR;ARASPFPVYK;ASPFPVYK;ATSVALTWSR;AVDLIPWMEYEFR;DAGIYYCLASNNYGMVR;DAKTDPPIIEGNMEAAR;DETMSPSTAFQVK;DGEYVVEVR;EEAANRVQVTSQEYSAR;ELTITWAPLSR;ENIHYQR;EYHYGNNFGYIVAFK;EYHYGNNFGYIVAFKPFDGEEWK;EYHYGNNFGYIVAFKPFDGEEWKK;FIPLIPIPER;FIPLIPIPERTTKPYPADIVVQFK;FVSQTNGNLYIANVEASDK;GDGPYSLVAVINSAQDAPSEAPTEVGVK;GEPSIPSNR;GFGPIFEEQPINTIYPEESLEGK;GGRVIIECKPK;GMVLLCDPPYHFPDDLSYR;GNYSCFVSSPSITK;G…	79
P21333	FLNA	AEAGVPAEFSIWTR;AFGPGLQGGSAGSPAR;AGNNMLLVGVHGPR;AGQSAAGAAPGGGVDTR;AGVAPLQVK;AHVVPCFDASK;ANLPQSFQVDTSK;ASGPGLNTTGVPASLPVEFTIDAK;ATCAPQHGAPGPGPADASK;AWGPGLEGGVVGK;AYGPGIEPTGNMVK;CSGPGLSPGMVR;DAGEGGLSLAIEGPSK;DAGEGLLAVQITDPEGK;DAGEGLLAVQITDPEGKPK;DAGYGGLSLSIEGPSK;DAPQDFHPDRVK;DVDIIDHHDNTYTVK;EAGAGGLAIAVEGPSK;EATTEFSVDAR;ENGVYLIDVK;ETGEHLVHVK;FADQHVPGSPFSVK;FNEEHIPDSPFVVPVASPSGDAR;FNGTHIPGSPFK;FVPAEMG…	78
P01031	C5	AFDICPLVK;AFTECCVVASQLR;AIAYSSLSQSYLYIDWTDNHK;ALLVGEHLNIIVTPK;ALVEGVDQLFTDYQIK;ATLLDIYK;DGHVILQLNSIPSSDFLCVR;DINYVNPVIK;DSEITFIK;DSEITFIKK;DSSVPNTGTAR;DVFLEMNIPYSVVR;DVFLEMNIPYSVVRGEQIQLK;EFPYRIPLDLVPK;EGMLSIMSYR;ELSYYSLEDLNNK;ENSLYLTAFTVIGIR;ENSLYLTAFTVIGIRK;ENSQYQPIK;ESYSGVTLDPR;EYVLPHFSVSIEPEYNFIGYK;FQNSAILTIQPK;FSDASYQSINIPVTQNMVPSSR;FSYSSGHVHLSSENK;GGSASTWLTAFALR;GIYGTISR;GLLVGEILSAVLSQEGINI…	77
P24043	LAMA2	AANSPRPGNWILER;AEECYYDENVAR;AEECYYDENVARR;AEQTILPLVDEALQHTTTK;AGTFGLQSAR;ATYGNFMR;CALGYYGIVK;CICPPNTIGEK;CLPGFYGEPTK;CNAGGSFSEVCHSQTGQCECR;CQSSYWTYGK;DDEVICTSFYSK;DISVGGMCICYGHAR;DLRDFMSVELTDGHIK;DVLAQITELHQNLDGLK;DVLAQITELHQNLDGLKK;EDLHLEPFYWK;EESFTIHGTHFPVR;EETGFSTYNPQVIIR;EFMTVLANLK;EGWECVFCGDECTGLLLGDLAR;EIAEDELVAAEALLK;EIDPIVTR;FIDFLAIEMRK;FTAVYDAGVPGHLCDGQWHK;GCDECFCSGVSNR;GCSLENVYTVSFPK;GC…	74
P12259	F5	AADIEQQAVFAVFDENK;ADKPLSIHPQGIR;AEVDDVIQVR;AGMQTPFLIMDR;AGMQTPFLIMDRDCR;APSHQQATTAGSPLR;ASEFLGYWEPR;AVQPGETYTYK;AWAYYSAVNPEK;AWGESTPLANKPGK;DGTDYIEIIPK;DIASGLIGLLLICK;DIHSGLIGPLLICQK;DPDNIAAWYLR;DPPSDLLLLK;EDGILGPIIR;EFNPLVIVGLSK;ENQFDPPIVAR;ETDIEDSDDIPEDTTYKK;EVIITGIQTQGAK;EYEPYFK;FCENPDEVK;FCENPDEVKR;FCENPDEVKRDDPK;FTVNNLAEPQK;GEYEEHLGILGPIIR;HLSQDTGSPSGMRPWEDLPSQDTGSPSR;HSLVLHK;HTVNPNMKEDGILGP…	73
Q92823	NRCAM	AAPYWITAPQNLVLSPGEDGTLICR;AETYEGVYQCTAR;AETYEGVYQCTARNER;ASEPDKNPTAVEGLGSEPDNLVITWK;DNRELPSDER;DNRELPSDERFTVDK;DPLVTMK;DPTWIVK;DSTGTYTCVAR;DSTGTYTCVARNK;DYIIDPR;EDGMLPK;EDYICYAR;EELRGNVLSLECIAEGLPTPIIYWAK;ELPSDER;ELPSDERFTVDK;ENIVIQCEAK;ERPPTFLTPEGNASNK;ERPPTFLTPEGNASNKEELR;FIIEYEDAMHK;GAAVSNNIVVR;GAAVSNNIVVRPSR;GAAVSNNIVVRPSRSPLWTK;GEGPASPDR;GEGPASPDRVFNTPEGVPSAPSSLK;GHLQGYR;GHLQGYRIYYWK;GKPPPSF…	71
P13645	KRT10	ADLEMQIESLTEELAYLK;ADLEMQIESLTEELAYLKK;AETECQNTEYQQLLDIK;AETECQNTEYQQLLDIKIR;ALEESNYELEGK;ALEESNYELEGKIK;ALEESNYELEGKIKEWYEK;DAEAWFNEK;DAEAWFNEKSK;DLRNVSTGDVNVEMNAAPGVDLTQLLNNMR;DYSKYYK;DYSKYYKTIDDLK;ELTTEIDNNIEQISSYK;ELTTEIDNNIEQISSYKSEITELRR;EWYEKHGNSHQGEPRDYSK;GSLGGGFSSGGFSGGSFSR;GSSGGGCFGGSSGGYGGLGGFGGGSFR;HGNSHQGEPR;HGNSHQGEPRDYSK;IKEWYEK;IKEWYEKHGNSHQGEPR;IRLENEIQTYR;IRLENEIQTYRSLLEGEGSSGGG…	70
P35527	KRT9	AALEKSLEDTK;AALEKSLEDTKNR;DIENQYETQITQIEHEVSSSGQEVQSSAK;DQIVDLTVGNNK;DQIVDLTVGNNKTLLDIDNTR;EEMSQLTGQNSGDVNVEINVAPGK;EIETYHNLLEGGQEDFESSGAGK;EIETYHNLLEGGQEDFESSGAGKIGLGGR;EVTQLRHGVQELEIELQSQLSK;EVTQLRHGVQELEIELQSQLSKK;FEMEQNLR;FEMEQNLRQGVDADINGLR;FEMEQNLRQGVDADINGLRQVLDNLTMEK;FSSSGGGGGGGR;FSSSGGGGGGGRFSSSSGYGGGSSR;FSSSSGYGGGSSR;FSSSSGYGGGSSRVCGR;GGSGGSYGGGGSGGGYGGGSGSR;GSRGGSGGSYGGGGSGGGYGGGSGSR;H…	69
P00747	PLG	AFQYHSK;APWCHTTNSQVR;ATTVTGTPCQDWAAQEPHR;CEEDEEFTCR;CEEDEEFTCRAFQYHSK;CQSWSSMTPHR;CQSWSSMTPHRHQK;CTTPPPSSGPTYQCLK;DVVLFEK;EAQLPVIENK;ELRPWCFTTDPNK;ELRPWCFTTDPNKR;EQQCVIMAENR;EQQCVIMAENRK;FGMHFCGGTLISPEWVLTAAHCLEK;FSPATHPSEGLEENYCR;FVTWIEGVMR;FVTWIEGVMRNN;GNVAVTVSGHTCQHWSAQTPHTHNR;GPWCFTTDPSVR;GPWCFTTDPSVRWEYCNLKK;HSIFTPETNPR;HSIFTPETNPRAGLEK;KLYDYCDVPQCAAPSFDCGKPQVEPK;KVYLSECK;LFLEPTR;LFLEPTRK;LF…	69
P02649	APOE	AATVGSLAGQPLQER;AATVGSLAGQPLQERAQAWGER;AATVGSLAGQPLQERAQAWGERLR;AKLEEQAQQIR;AKLEEQAQQIRLQAEAFQAR;ALMDETMK;ALMDETMKELK;AQAWGER;AQAWGERLR;ARLSKELQAAQAR;ARMEEMGSR;AYKSELEEQLTPVAEETR;AYKSELEEQLTPVAEETRAR;DADDLQK;DADDLQKR;DRLDEVK;DRLDEVKEQVAEVR;EGAERGLSAIR;EGAERGLSAIRER;ELKAYKSELEEQLTPVAEETR;ELQAAQAR;ELQAAQARLGADMEDVCGR;EQVAEVR;ERLGPLVEQGR;GEVQAMLGQSTEELR;GEVQAMLGQSTEELRVR;GLSAIRER;LASHLRK;LAVYQAGAR;L…	68
P00450	CP	AEEEHLGILGPQLHADVGDK;AETGDKVYVHLK;AGLQAFFQVQECNK;ALYLQYTDETFR;ALYLQYTDETFRTTIEK;DDEEFIESNK;DIASGLIGPLIICK;DIASGLIGPLIICKK;DIFTGLIGPMK;DLYSGLIGPLIVCR;DLYSGLIGPLIVCRRPYLK;DNEDFQESNR;EDEDFQESNK;EFYLFPTVFDENESLLLEDNIR;EHEGAIYPDNTTDFQR;ELHHLQEQNVSNAFLDK;ERGPEEEHLGILGPVIWAEVGDTIR;EVGPTNADPVCLAK;EYTDASFTNR;EYTDASFTNRK;FNKNNEGTYYSPNYNPQSR;GAYPLSIEPIGVR;GAYPLSIEPIGVRFNK;GEFYIGSK;GPEEEHLGILGPVIWAEVGDTIR;GV…	68
Q13822	ENPP2	AAECPAGFVRPPLIIFSVDGFR;AAECPAGFVRPPLIIFSVDGFRASYMK;AGTFFWSVVIPHER;AGTFFWSVVIPHERR;CDGPLSVSSFILPHRPDNEESCNSSEDESK;CFELQEAGPPDCR;CFELQEAGPPDCRCDNLCK;CFFQGDHGFDNK;CGEVRNEENACHCSEDCLAR;CVNVIFVGDHGMEDVTCDR;DIEHLTSLDFFR;DIEHLTSLDFFRK;DRCGEVRNEENACHCSEDCLAR;EIDKIVGQLMDGLK;FNHRWWGGQPLWITATK;FSNNAKYDPK;GDCCTNYQVVCK;GESHWVDDDCEEIK;GRCFELQEAGPPDCR;GRCFELQEAGPPDCRCDNLCK;GSTEERHLLYGRPAVLYR;HLLYGRPAVLYR;IEDIHL…	67
P12882	MYH1	AEDEEEINAELTAK;AGLLGLLEEMRDEK;ALQEAHQQTLDDLQAEEDK;ANLLQAEIEELR;ANLLQAEIEELRATLEQTER;ANSEVAQWR;CIIPNETK;DEEIDQMK;DIDDLELTLAK;DLEEATLQHEATAATLRK;DLQHRLDEAEQLALK;DPLNETVVGLYQK;DTQLHLDDALR;EEQAEPDGTEVADK;ELEEISERLEEAGGATSAQIEMNK;ELTYQTEEDRK;ENQSILITGESGAGK;EQDTSAHLER;EQLAMVER;EQYEEEQEAK;EVTERAEDEEEINAELTAK;GQTVQQVYNAVGALAK;GSSFQTVSALFR;HADSVAELGEQIDNLQR;HDCDLLR;HDCDLLREQYEEEQEAK;IAEKDEEIDQMK;IEDEQALG…	66
Q7Z7M0	MEGF8	AFHTASVLGNYMVVYGGNVHTHYQEEK;AGGSCFRECGGR;ALLVHGGHRPSTAR;APQTVELPAVAGHTLTAR;CEPGFLGR;CESCLQGYFLLDGK;CGSGGPGSCPVPQECVPQDGAAGAGLCR;CHFGFVGR;CMEGGLSGPR;CPDVDECR;CPDVDECRLGLAR;CPQGWAGPHCR;DCGCSFHSHCR;DCGCSFHSHCRK;DCHACTQDPFCEWHQSTSR;DCHACTQDPFCEWHQSTSRK;DHCLLCR;FHVELAAPSPELYSLHCPDR;FLDTGVVQSDR;FLDTGVVQSDRSLIAAFCGQR;GAMYLLGGLTAGGVTR;GCRPCQCNGHGDPRR;GDLMAYK;GFIYPMLPGGPGGPGAEDVAVWTR;GNSHICISR;GPDTENMEEVG…	66
P05060	CHGB	ADQTVLTEDEK;ADQTVLTEDEKK;APRPQSEESWDEEDK;APRPQSEESWDEEDKR;ASEEEPEYGEEIK;AYFMSDTR;AYFMSDTREEK;CIIEVLSNALSK;DHHSTHYR;DHHSTHYRASEEEPEYGEEIK;DKETTENENTKFEVR;DPADASEAHESSSR;DPADASEAHESSSRGEAGAPGEEDIQGPTK;DRADQTVLTEDEK;DRADQTVLTEDEKK;EDEEEEEGENYQK;EDEEEEEGENYQKGER;EELVARSETHAAGHSQEK;ELDRNYLNYGEEGAPGK;ELDRNYLNYGEEGAPGKWQQQGDLQDTK;ELENLAAMDLELQK;ENREEARFQDK;ERADEPQWSLYPSDSQVSEEVK;ETTENENTKFEVR;FLGEGHHR;F…	65
P13647	KRT5	AQYEEIANR;AQYEEIANRSR;DVDAAYMNK;DVDAAYMNKVELEAK;EYQELMNTK;FLEQQNK;FLEQQNKVLDTK;FVSTTSSSR;GELALKDAR;GLGVGFGSGGGSSSSVK;GRLDSELR;GRLDSELRNMQDLVEDFK;HEISEMNR;HEISEMNRMIQR;HGDDLRNTKHEISEMNR;ISISTSGGSFR;KQCANLQNAIADAEQR;LAELEEALQK;LDSELRNMQDLVEDFK;LLREYQELMNTK;LRAEIDNVK;LRAEIDNVKK;MFFDAELSQMQTHVSDTSVVLSMDNNR;NKLAELEEALQK;NKLAELEEALQKAK;NLDLDSIIAEVKAQYEEIANR;NMQDLVEDFK;NTKHEISEMNR;QCANLQNAIADAEQR;QLDSIV…	64
P06396	GSN	AGALNSNDAFVLK;AGKEPGLQIWR;AGKEPGLQIWRVEK;ANSAGATRAVEVLPK;AQPVQVAEGSEPDGFWEALGGK;ARVHVSEEGTEPEAMLQVLGPK;AVQHREVQGFESATFLGYFK;DPDQTDGLGLSYLSSHIANVER;DSQEEEKTEALTSAK;DSQEEEKTEALTSAKR;EGGQTAPASTR;EGGQTAPASTRLFQVR;EPAHLMSLFGGK;EPAHLMSLFGGKPMIIYK;EPGLQIWR;EPGLQIWRVEK;EVQGFESATFLGYFK;FDLVPVPTNLYGDFFTGDAYVILK;GASQAGAPQGR;GASQAGAPQGRVPEAR;GASQAGAPQGRVPEARPNSMVVEHPEFLK;GGTSREGGQTAPASTR;GGTSREGGQTAPASTRLFQV…	63
P35555	FBN1	AGYQSTLTR;AWGHPCEMCPAQPHPCRR;CACTYGFTGPQCER;CACTYGFTGPQCERDYR;CDEGYESGFMMMK;CECDMGFVPSADGK;CECEIGYELDR;CECFPGLAVGLDGR;CECPVGFFYNDK;CEININGATLK;CICNSGYEVDSTGK;CICPPGYSLQNEK;CIDVRPGYCYTALTNGR;CLCPEGFSLSSSGR;CLCYDGFMASEDMK;CPPGFYTSPDGTR;CPTGYYLNEDTR;CPVGYVLR;CQCPSGMTLDATGR;CSCSPGWIGDGIK;CSNQLPQSITK;CVNLIGK;CWSPGVTVAPEMCPIR;DINECETPGICMNGR;GDNGDTACSNEIGVGVSK;GECIDVDECEK;GFIPNIR;GFIYKPDLK;GFMTNGADIDEC…	63
O75369	FLNB	AAGSGELGVTMK;ADIEMPFDPSK;AGLAPLEVR;AGPGTLSVTIEGPSK;AGSNMLLIGVHGPTTPCEEVSMK;ANEPTHFTVDCTEAGEGDVSVGIK;APLNVQFNSPLPGDAVK;APSVATVGSICDLNLK;AWGPGLHGGIVGR;CLATGPGIASTVK;DAGEGLLAVQITDQEGKPK;DAGYGGISLAVEGPSK;DGTCTVTYLPTLPGDYSILVK;DGTYAVTYIPDK;DLDIIDNYDYSHTVK;DQEFTVDTR;DSPYMAFIHPATGGYNPDLVR;EAGAGGLSIAVEGPSK;EATTDFTVDSRPLTQVGGDHIK;FADEHVPGSPFTVK;FNGSHVVGSPFK;FVPQEMGVHTVSVK;GAGIGGLGITVEGPSESK;GAGTGGLGLTVEGP…	63
Q9Y4C0	NRXN3	AGLILPTELWTAMLNYGYVGCIR;ANDGEWYHVDIQR;AYGLLVATTSR;AYGLLVATTSRDSADTLR;CENVATLDPINFETPEAYISLPK;DGAVSLVINLGSGAFEAIVEPVNGK;DGFQGCLASVDLNGR;DGFQGCLASVDLNGRLPDLINDALHR;DLFIDGR;DSADTLRLELDGGR;DSADTLRLELDGGRVK;EASILSYDGSMYMK;EENVATFR;FGLRNIIADPVTFK;FICDCTGTGYWGR;FNDNAWHDVK;FSMDCAETAVLSNK;GDLYMAGLAQGMYSNLPK;GNSDRPLNDNQWHNVVITR;GPETLYAGQK;GRLFQGQLSGLYYDGLK;GYIHYVFDLGNGPNVIK;IDSAPGLGDFLQLHIEQGK;IGVVFNIGTVDI…	58
P00751	CFB	AIHCPRPHDFENGEYWPR;ALFVSEEEK;ALFVSEEEKK;ALRLPPTTTCQQQK;ALRLPPTTTCQQQKEELLPAQDIK;CLVNLIEK;DAQYAPGYDK;DFHINLFQVLPWLK;DISEVVTPR;DLEIEVVLFHPNYNINGK;DLEIEVVLFHPNYNINGKK;DLLYIGK;DMENLEDVFYQMIDESQSLSLCGMVWEHRK;DNEQHVFK;EAGIPEFYDYDVALIK;EDYLDVYVFGVGPLVNQVNINALASK;EELLPAQDIK;EKLQDEDLGFL;FIQVGVISWGVVDVCK;FLCTGGVSPYADPNTCR;FLCTGGVSPYADPNTCRGDSGGPLIVHK;FLCTGGVSPYADPNTCRGDSGGPLIVHKR;GDSGGPLIVHK;GDSGGPLIVHKR;G…	58
Q14624	ITIH4	AEAQAQYSAAVAK;AGFSWIEVTFK;ANTVQEATFQMELPK;ANTVQEATFQMELPKK;DQFNLIVFSTEATQWRPSLVPASAENVNK;EKAEAQAQYSAAVAK;ETLFSVMPGLK;FAHTVVTSR;FKPTLSQQQK;FSSHVGGTLGQFYQEVLWGSPAASDDGRR;GPDVLTATVSGK;GSEMVVAGK;HRQGPVNLLSDPEQGVEVTGQYER;HRQGPVNLLSDPEQGVEVTGQYEREK;ILDDLSPR;IPKPEASFSPR;IQQTREALIK;ITFELVYEELLK;ITFELVYEELLKR;ITFELVYEELLKRR;LALDNGGLAR;LGVYELLLK;LLFKGSEMVVAGK;LLLRDTDR;LPEGSVSLIILLTDGDPTVGETNPR;LQDRGPDVLTAT…	57
P02533	KRT14	ADLEMQIESLK;ADLEMQIESLKEELAYLK;ADLEMQIESLKEELAYLKK;ALEEANADLEVK;ALEEANADLEVKIRDWYQR;APSTYGGGLSVSSSR;ASLENSLEETK;ASLENSLEETKGR;CEMEQQNQEYK;DAEEWFFTK;DAEEWFFTKTEELNR;DYSPYFK;DYSPYFKTIEDLR;EELAYLK;EELAYLKK;EVATNSELVQSGK;EVATNSELVQSGKSEISELRR;GQVGGDVNVEMDAAPGVDLSR;GSCGIGGGIGGGSSR;ILNEMRDQYEK;ILTATVDNANVLLQIDNAR;ILTATVDNANVLLQIDNARLAADDFRTK;IRDWYQR;ISSVLAGGSCR;ISSVLAGGSCRAPSTYGGGLSVSSSR;KNHEEEMNALR;LA…	56
Q9ULB1	NRXN1	ADRLAIGFSTVQK;AGGREPYPGSAEVIR;AGLVFPTEVWTALLNYGYVGCIR;AYGILMATTSR;CENVATLDPITFETPESFISLPK;DLFIDGQSK;DMTVFSGLFVGGLPPELR;DSADTLRLELDAGR;DSADTLRLELDAGRVK;EATVLSYDGSMFMK;EEYIATFK;EGFQGCLASVDLNGR;EPYPGSAEVIR;FGFRNIIADPVTFK;FNVGTDDIAIEESNAIINDGK;GGGQITYKWPPNDRPSTR;GKEEYIATFK;GPETLFAGYNLNDNEWHTVR;GSSNKPLNDNQWHNVMISR;GYLHYVFDLGNGANLIK;IHGVVAFK;IQLPVVMHTEAEDVSLR;IQLPVVMHTEAEDVSLRFR;ITTQITAGAR;KTGSISFDFR;K…	56
P78386	KRT85	AEAESWYR;AKQDMACLLK;AQYDDVASR;ATAENEFVVLK;ATAENEFVVLKK;ATVIRHGETLR;CCESNLEPLFSGYIETLRR;CCISAAPYR;CCISAAPYRGVSCYR;CEEMKATVIR;DLNMDCIIAEIK;DLNMDCIIAEIKAQYDDVASR;DVDCAYLR;DVDCAYLRK;EAECVEADSGR;EEINELNR;EYQEVMNSK;FAAFIDK;FAAFIDKVR;FLEQQNKLLETK;GGVSCGGLSYSTTPGR;HGETLRR;ISSGCGVTR;KKYEEEVALR;KSDLEANVEALVEESSFLRR;KYEEEVALR;LAELEGALQK;LASELNHVQEVLEGYK;LASELNHVQEVLEGYKK;LCEGVGSVNVCVSSSR;LGLDIEIATYR;LGLDIEI…	55
P06727	APOA4	AKIDQNVEELK;ALVQQMEQLR;ALVQQMEQLRQK;ARISASAEELR;ARISASAEELRQR;ARLLPHANEVSQK;EAVEHLQK;ELEELRAR;ELQQRLEPYADQLR;ENADSLQASLRPHADELK;GNLRGNTEGLQK;GRLTPYADEFK;IDQNVEELK;IDQNVEELKGR;IDQTVEELR;IDQTVEELRR;IGDNLRELQQR;IGDNLRELQQRLEPYADQLR;ISASAEELR;ISASAEELRQR;KLVPFATELHER;KLVPFATELHERLAK;LAPLAEDVR;LAPLAEDVRGNLR;LAPLAEDVRGNLRGNTEGLQK;LEPYADQLR;LGEVNTYAGDLQK;LGEVNTYAGDLQKK;LGPHAGDVEGHLSFLEK;LKEEIGKELEELR;LL…	54
P10643	C7	AASGTQNNVLR;AASGTQNNVLRGEPFIR;ACGACPLWGK;CFSGQCISK;CGEDLRWLVGEMHCQK;CRGQSISVTSIRPCAAETQ;DFYRLSGNVLSYTFQVK;DGFVQDEGTMFPVGK;DSCTLPASAEK;ECNNPPPSGGGR;ELENALK;ELSHLPSLYDYSAYR;ELSHLPSLYDYSAYRR;ENPLTQAVPK;EQTMSECEAGALR;EQTMSECEAGALRCR;EVPCASVK;GCPTEEGCGER;GCPTEEGCGERFR;GGGAGFISGLSYLELDNPAGNK;GGGAGFISGLSYLELDNPAGNKR;GQSISVTSIRPCAAETQ;IACVLPVLMDGIQSHPQK;IACVLPVLMDGIQSHPQKPFYTVGEK;ILPLTVCK;LIDQYGTHYLQSGSL…	54
P04275	VWF	AFVVDMMER;AHLLSLVDVMQR;APTCGLCEVAR;AVSPLPYLR;CLPTACTIQLR;CMVQVGVISGFK;DCNTCICR;EAPDLVLQR;EEVFIQQR;EFMEEVIQR;EGGPSQIGDALGFAVR;EQDLEVILHNGACSPGAR;FNHLGHIFTFTPQNNEFQLQLSPK;FSEEACAVLTSPTFEACHR;GLRPSCPNSQSPVK;GLYLETEAGYYK;HGAGVAMDGQDVQLPLLK;HIVTFDGQNFK;IDGSGNFQVLLSDR;IEDLPTMVTLGNSFLHK;IGWPNAPILIQDFETLPR;ILAGPAGDSNVVK;ILTSDVFQDCNK;IQHTVTASVR;LHGDCQDLQK;LLDLVFLLDGSSR;LSEAEFEVLK;LSGEAYGFVAR;LTGSCSYVLFQNK…	54
P02788	LTF	ADAVTLDGGFIYEAGLAPYK;CAFSSQEPYFSYSGAFK;CGLVPVLAENYK;CLAENAGDVAFVK;CLRDGAGDVAFIR;CSTSPLLEACEFLR;CSTSPLLEACEFLRK;DCHLARVPSHAVVAR;DGAGDVAFIR;DSAIGFSR;DSAIGFSRVPPR;DSPIQCIQAIAENR;DVTVLQNTDGNNNEAWAK;EDAIWNLLR;FCLFQSETK;FDEYFSQSCAPGSDPR;FFSASCVPGADK;FFSASCVPGADKGQFPNLCR;FQLFGSPSGQK;FQLFGSPSGQKDLLFK;GEADAMSLDGGYVYTAGK;GGSFQLNELQGLK;GQFPNLCR;IDSGLYLGSGYFTAIQNLR;IDSGLYLGSGYFTAIQNLRK;KGGSFQLNELQGLK;LADFALL…	54
Q8N2S1	LTBP4	AAECLDVDECHR;AAECLDVDECHRVPPPCDLGR;AEAAAPYTVLAQSAPR;AGPDLASCLDVDECRER;CFDGYRLDMTR;CIDVDECR;CIDVDECRR;CISRPSGYTCACDSGFR;CISRPSGYTCACDSGFRLSPQGTR;CLCPPDFAGK;CSCAPGYR;CVCGPGFR;CVCPAGFR;CVRVPEGFTCR;DGGCSLPILR;DVDECQLFR;DVDECQLFRDQVCK;EAPYGAPR;ECYFDTAAPDACDNILAR;EDGYSDASGFGYCFR;EICPAGPGYHYSASDLR;ELRGGECASPLPGLR;FCQLHSSGARPPAPAVPGLTR;GAGLAWGVHDCQLCSER;GCQLCPPFGSEGFR;GGECASPLPGLR;GGYTCVCPDGFLLDSSR;GPALC…	53
Q99435	NELL2	AFLFQDTPR;AFLFQDTPRSIK;AFLFQDTPRSIKASTATAEQFFQK;ALREDNAYCEDIDECAEGR;ALREDNAYCEDIDECAEGRHYCR;ANCINLPGWYHCECR;ASTATAEQFFQK;AVCSCRDGFR;CSVCSCQNGFVMCR;CSVCSCQNGFVMCRR;CVTDPCQADTIR;CVTDPCQADTIRNDITK;DGYHDNGMFSPSGESCEDIDECGTGR;EFESWIDGCK;ENTMCVNTPGSFMCICK;FTGSSWIK;GTTYREFESWIDGCK;GYDFCSER;GYDFCSERHNCMENSICR;HEFTILVTLK;HGTECTLCQCK;HNCMENSICR;HNGQIWVLENDR;HNGQIWVLENDRCSVCSCQNGFVMCR;HYCRENTMCVNTPGSFMCICK;…	52
O00533	CHL1	ACTSQGCGKPITEESSTLGEGSK;CTASNFLGTATHDFHVIVEEPPR;CTASNFLGTATHDFHVIVEEPPRWTK;DGEAFEINGTEDGR;DGNPFYFTDHR;DSRNDYCCFAAFPR;DTATLSWGLPK;DTATLSWGLPKK;EEPGRWEELTR;EKIDPLEVEEGDPIVLPCNPPK;EMIIKWEPLK;FYLRACTSQGCGKPITEESSTLGEGSK;GAGPESEPYIFQTPEGVPEQPTFLK;GDLYFANVEEK;GEILLLECFAEGLPTPQVDWNK;GLPPLHIYWMNIELEHIEQDER;GLPPLHIYWMNIELEHIEQDERVYMSQK;GNPEPTFSWTK;GYQINWWK;IDPLEVEEGDPIVLPCNPPK;IENVSYQDK;IPNEGHISHFQGK;ISGV…	52
P51693	APLP1	AALEGFLAALQADPPQAER;AALEGFLAALQADPPQAERVLLALRR;ADRQALNEHFQSILQTLEEQVSGER;CLPGEFVSEALLVPEGCR;CLPGEFVSEALLVPEGCRFLHQER;CLRDPQR;CLRDPQRVLEYCR;DDTPMTLPK;DELAPAGTGVSR;DLRTGRWEPDPQR;EWAMADNQSK;FLHQERMDQCESSTR;FLHQERMDQCESSTRR;FQVHTHLQVIEER;GFPFHSSEIQR;GFPFHSSEIQRDELAPAGTGVSR;GGLQPPDSK;GGLQPPDSKDDTPMTLPK;GSTEQDAASPEK;HQEAQEACSSQGLILHGSGMLLPCGSDR;HQEAQEACSSQGLILHGSGMLLPCGSDRFR;HTLRHYQHVAAVDPEK;HYQHVAAVDP…	51
O94856	NFASC	AAPYWLDEPK;AENQVRLEVK;ANGNPKPTVQWMVNGEPLQSAPPNPNR;AQAQPIQLTDLYPGMTYTLR;AYLTVLADQATPTNR;DDEPLYIGNR;DHIVDPR;DHIVDPRDNILIECEAK;DLELTDLAER;DNILIECEAK;DQGSYTCVASTELDQDLAK;EDDSLTIFGVAER;EDQGIYTCVATNILGK;EFTTPEGVPSAPR;EVAGDTIIFR;EVAGDTIIFRDTQISSR;FFNIAKDPR;FGTALSNR;FHFTHTIQQK;FTVQRTDPVSR;GMDLLLECIASGVPTPDIAWYK;GMDLLLECIASGVPTPDIAWYKK;GNPAPSFHWTR;GTTVQLECR;GVAERTPSFMYPQGTASSQMVLR;IYRMPEDQVAR;KEDDSLTIFGVA…	51
Q14515	SPARCL1	ADQQGKPHCVCQDPVTCPPTK;AEAEENEKETAVSTEDDSHHK;AENSSNEEETSSEGNMR;AQSIAYHLK;ASLVPMEHCITR;DQGNQEQDPNISNGEEEEEK;EDMSEPQEK;EEDIDENLLF;EESHEQSAEQGK;EHANSKQEEDNTQSDDILEESDQPTQVSK;EPGEVGTHNDNQER;EPGEVGTHNDNQERK;ETAVSTEDDSHHK;ETAVSTEDDSHHKAEK;EWGHCFGIK;EWGHCFGIKEEDIDENLLF;FFEECDPNK;FFEECDPNKDK;GHQLQLDYFGACK;GHQLQLDYFGACKSIPTCTDFEVIQFPLR;HIQETEWQSQEGK;HSASDDYFIPSQAFLEAER;HSASDDYFIPSQAFLEAERAQSIAYHLK;HSQGLRDQ…	50
P12109	COL6A1	AGIEIFVVVVGR;AVAFQDCPVDLFFVLDTSESVALR;CGPIDLLFVLDSSESIGLQNFEIAK;DAEEAISQTIDTIVDMIK;DQLLPPSPNNR;DTTPLNVLCSPGIQVVSVGIK;EGPVGVPGDPGEAGPIGPK;ENYAELLEDAFLK;EPCGGLEDAVNEAK;FEPGQSYAGVVQYSHSQMQEHVSLR;FIDNLRDR;FLTAGRTDPAHDVR;GDEGEAGDPGDDNNDIAPR;GDEGPPGSEGAR;GDPGEAGPQGDQGR;GDPGFEGER;GEAGDEGNPGPDGAPGER;GLEQLLVGGSHLK;GPPGLRGDPGFEGER;GPRGDPGEAGPQGDQGR;GTYTDCAIK;GTYTDCAIKK;GVFHQTVSR;GVFHQTVSRK;GYRGDEGPPGSEGAR;…	50
Q92673	SORL1	ACSDELTVYK;ALVLVPQEGVMFWTDWGDLKPGIYR;ASNLLLGFDR;CDGFLDCSDESDEK;CQESGTCIPLSYK;DEQYLFLVR;DSLALARPK;EAEGVIVGHWAPPIHTHGLIR;ENQEVILEEVR;ENQEVILEEVRDFQLR;ESAPGLIIATGSVGK;EYIVEYSR;GFLVVQGDPR;IITENDHVLLFWK;INCELSQGCSLHLAQR;ISGDTCSGGDVEAR;ITTVSLSAPDALK;KIEVANPDGDFR;LHGGSAPLPQDR;LSQLLNLQLR;NCPTTICDLDTQFR;NLLVNTLYTVR;PNTIYIER;PVFVYGLLTEPGEK;QQCLFHSMVCDGIIQCR;SAALQPEPIK;SDDFGQTWIMIQEHVK;SEAVIAQFYHSPADNK;SFSW…	49
P02538	KRT6A	ADTLTDEINFLR;AEAESWYQTK;AEEREQIKTLNNK;AIGGGLSSVGGGSSTIK;AIGGGLSSVGGGSSTIKYTTTSSSSR;ALYDAELSQMQTHISDTSVVLSMDNNR;ASTSTTIR;ASTSTTIRSHSSSR;DVDAAYMNKVELQAK;EYQELMNVK;FLEQQNKVLETK;GFSANSAR;GFSANSARLPGVSR;GMQDLVEDFK;GRLDSELRGMQDLVEDFK;GSGGLGGACGGAGFGSR;HGDDLRNTKQEIAEINR;ISIGGGSCAISGGYGSR;KQCANLQAAIADAEQR;LDSELRGMQDLVEDFK;LEGLEDALQK;LLKEYQELMNVK;LRSEIDHVK;LRSEIDHVKK;NKLEGLEDALQK;NTKQEIAEINR;QCANLQAAIADAE…	49
Q86YZ3	HRNR	GEQHGSSSGSSSSYGQHGSGSR;GERHGSSSGSSSSYGQHGSGSR;GERQGSSAGSSSSYGQHGSGSR;GHYESGSGQTSGFGQHESGSGQSSGYSK;GPYESGSGHSSGLGHQESR;GPYESGSGHSSGLGHR;GPYESGSGHSSGLGHRESR;GPYESGSSHSSGLGHRESR;GRHGSGSGHSSSHGQHGSGSGR;GRHGSGSGHSSSYGQHGSGSGWSSSSGR;GRHGSGSGQSSSYGPYR;GRHGSGSGQSSSYSPYGSGSGWSSSR;GSGSGQSPSSGQHGTGFGR;GSGSGQSPSYGR;GSGSRQSPSYGRHGSGSGR;HGAGSGQSLSHGR;HGSGLGHSSSHGQHGSGSGR;HGSGSGHSSSHGQHGSGSGR;HGSGSGHSSSHGQHGSGS…	48
P01009	SERPINA1	AVHKAVLTIDEK;AVLTIDEK;AVLTIDEKGTEAAGAMFLEAIPMSIPPEVK;DTEEEDFHVDQVTTVK;DTVFALVNYIFFK;ELDRDTVFALVNYIFFK;FLEDVKK;FLENEDR;FLENEDRR;FLENEDRRSASLHLPK;FNKPFVFLMIEQNTK;FNKPFVFLMIEQNTKSPLFMGK;GKWERPFEVK;GTEAAGAMFLEAIPMSIPPEVK;ITPNLAEFAFSLYR;KLSSWVLLMK;KLYHSEAFTVNFGDTEEAK;KLYHSEAFTVNFGDTEEAKK;KQINDYVEK;KQINDYVEKGTQGK;LGMFNIQHCK;LGMFNIQHCKK;LQHLENELTHDIITK;LSITGTYDLK;LSITGTYDLKSVLGQLGITK;LSSWVLLMK;LVDKFLEDV…	48
Q9P2S2	NRXN2	AGYVGCVR;AGYVGCVRDLFIDGR;AIVADPVTFK;AYGLMMATTSR;CEDVAALDPVTFESPEAFVALPR;DGDITYCELNAR;DGFQGCLASVDLNGRLPDLIADALHR;DPGNVHTLK;DQGRPFQGQVSGLYYNGLK;EATVLSYDGSMYMK;EEFVATFK;EMQVASDLFVGGIPPDVR;ESADTLRLELDGGQMK;FICDCIGTGFLGR;FNDNAWHDVR;FTLSCAEPATLQLDTPVADDRWHMVLLTR;GATADPLCAPAR;GELYIGGLSK;GGALITYTWPPNDRPSTR;GLAEAQGAVGVAPFCSR;GNSDKPVNDNQWHNVVVSR;IGGRDQGRPFQGQVSGLYYNGLK;IMLPNAMHTEAEDVSLR;LAVGFSTHQR;LEFHNIET…	48
O00468	AGRN	AAAVSSGFDGAIQLVSLGGR;AIVDVHFDPTTAFR;AIVDVHFDPTTAFRAPDVAR;ALEPQGLLLYNGNAR;ALGPAGCEADASAPATCAEMR;ALQSNHFELSLR;ASCYNSALGCCSDGK;AYGTGFVGCLR;CDRCEPGFWNFR;CEHPPPGPVCGSDGVTYGSACELR;CEPGFWNFR;DFLALALLDGR;DQCPEPCR;EAACLQQTQIEEAR;EAAYVCLCPGGFSGPHCEK;EPLYVGGAPDFSK;FGALCEAETGR;FHCQCPPGR;FNAVCLSR;GDFVSLALR;GDFVSLALRDR;GKDFLALALLDGR;GLYVAAQGACR;HPLHLLEDAVTKPELRPCPTP;LELGIGPGAATR;LLDVNNQR;LLDVNNQRLELGIGPGAATR;M…	47
P02671	FGA	ALAREVDLK;ALTDMPQMR;AQLVDMK;DCDDVLQTHPSGTQSGIFNIK;DLLPSRDR;DNTYNRVSEDLR;DRQHLPLIK;DSHSLTTNIMEILR;DSHSLTTNIMEILRGDFSSANNR;ESSSHHPGIAEFPSR;ESSSHHPGIAEFPSRGK;EVDLKDYEDQQK;GDFSSANNR;GDFSSANNRDNTYNR;GDFSSANNRDNTYNRVSEDLR;GGSTSYGTGSETESPR;GLIDEVNQDFTNR;GLIDEVNQDFTNRINK;GSESGIFTNTK;HPDEAAFFDTASTGK;HRHPDEAAFFDTASTGK;IRPLVTQ;LKNSLFEYQK;MADEAGSEADHEGTHSTK;MELERPGGNEITR;MKPVPDLVPGNFK;NNKDSHSLTTNIMEILR;NPGSS…	47
P02647	APOA1	AELQEGAR;AHVDALRTHLAPYSDELR;AHVDALRTHLAPYSDELRQR;AKPALEDLR;AKPALEDLRQGLLPVLESFK;AKVQPYLDDFQK;AKVQPYLDDFQKK;ARAHVDALR;ARAHVDALRTHLAPYSDELR;ATEHLSTLSEK;DLATVYVDVLK;DLATVYVDVLKDSGR;DLEEVKAK;DSGRDYVSQFEGSALGK;ENGGARLAEYHAK;EQLGPVTQEFWDNLEK;ETEGLRQEMSK;KWQEEMELYR;KWQEEMELYRQK;LAARLEALK;LAARLEALKENGGAR;LAEYHAK;LEALKENGGAR;LHELQEK;LLDNWDSVTSTFSK;LLDNWDSVTSTFSKLR;LREQLGPVTQEFWDNLEK;LSPLGEEMR;LSPLGEEMRDR;…	47
P43652	AFM	AESPEVCFNEESPK;AFSSYQK;AIPVTQYLK;CQAYESNRESLLNHFLYEVAR;DADPDTFFAK;DLSLREGK;EGKFTDSENVCQER;ESLLNHFLYEVAR;ESLLNHFLYEVARR;FLVNLVK;FTDSENVCQER;FTDSENVCQERDADPDTFFAK;FTFEYSR;FTFEYSRRHPDLSIPELLR;GQCIINSNK;GQCIINSNKDDRPK;HELTDEELQSLFTNFANVVDK;HFQNLGK;HVCGALLK;IAPQLSTEELVSLGEK;ICAMEGLPQK;IPERGQCIINSNK;KIPERGQCIINSNK;KSDVGFLPPFPTLDPEEK;KTDRFLVNLVK;LCFFYNK;LPNNVLQEK;NCCNTENPPGCYR;NPFVFAPTLLTVAVHFEEVAK;RHPD…	46
Q02246	CNTN2	AGTGPASPSANATTMKPPPR;AHEGWGVMLPCNPPAHYPGLSYR;AQDAGVYQCLASNPVGTVVSR;ASPPATYR;AVVLWSK;DIGDTTIQLSWSR;EAAPSVAPSGLSGGGGAPGELIVNWTPMSR;EATVLVRGPPGPPGGVVVR;ETIGDLTILNAQLR;EYQNGDGFGYLLSFR;EYQNGDGFGYLLSFRR;FAQLNLAAEDTR;FAQLNLAAEDTRLFAPSIK;FGFLQEFSK;FGFLQEFSKEERDPVK;FPAETYALVGQQVTLECFAFGNPVPR;GFDNHSPIAK;GGEILIPCQPR;GPPGPPGGVVVR;HFVSQTTGNLYIAR;HGTIYASAELAVQALAPDFR;HGTIYASAELAVQALAPDFRLNPVRR;HQLVGGNLVIMNPTK;…	46
P00736	C1R	AGSRESEQGVYTCTAQGIWK;ARIQYYCHEPYYK;CLPVCGK;CLPVCGKPVNPVEQR;DPNTDRWVATGIVSWGIGCSR;DYFIATCK;EFMSQGNK;ESEQGVYTCTAQGIWK;FCGQLGSPLGNPPGK;FCGQLGSPLGNPPGKK;FLEPFDIDDHQQVHCPYDQLQIYANGK;FVRLPVANPQACENWLR;FVRLPVANPQACENWLRGK;GFLAYYQAVDLDECASR;GGGALLGDR;GYGFYTK;IQYYCHEPYYK;LFGEVTSPLFPK;LPVANPQACENWLR;LPVANPQACENWLRGK;LRYTTEIIK;LVFQQFDLEPSEGCFYDYVK;MDVFSQNMFCAGHPSLK;MGNFPWQVFTNIHGR;NIGEFCGK;NLPNGDFR;NLPNGDFR…	46
Q86UX2	ITIH5	AAFFLSYEELLQR;AAFFLSYEELLQRR;AQALAVSYR;DALFTILHDLRPQDR;DHLISVTPDSIR;DHLISVTPDSIRDGK;DSGVTVNGELIGAPAPPNGHK;DSGVTVNGELIGAPAPPNGHKK;DVTGSPRPGGDGEGDTNHIER;ELLSSWLQSDDEPEK;EQSIGDIQVLNGYFVHYFAPK;FLTPFTSMK;FSIIGFSNR;GAGTQPGPLLK;GHQVPVVWK;GQVCIFTIGIGNDVDFR;HHLGFYIANSEGLSSNCHGLLGQFLNQDAR;IAQNGILGDFIIR;IDYPPSSVVQATK;IYNGEEQIDCWFAR;KLDHLHVEVTASNSK;LDHLHVEVTASNSK;LGKYEHSISVRPQQLSGR;LIDGEYK;LSLENCGLTR;LSVDVNI…	46
O43707	ACTN4	ACLISLGYDVENDRQGEAEFNR;AGTQIENIDEDFRDGLK;ALDFIASK;ASIHEAWTDGK;CQLEINFNTLQTK;DDPVTNLNNAFEVAEK;DGLAFNALIHR;DHGGALGPEEFK;DLLLDPAWEK;DYETATLSDIK;EAILAIHK;EGLLLWCQR;ELPPDQAEYCIAR;ETTDTDTADQVIASFK;FAIQDISVEETSAK;GISQEQMQEFR;GYEEWLLNEIR;HEAFESDLAAHQDR;HRDYETATLSDIK;HRPELIEYDK;HTNYTMEHIR;ICDQWDALGSLTHSR;ISIEMNGTLEDQLSHLK;KHEAFESDLAAHQDR;LASDLLEWIR;LASDLLEWIRR;LMLLLEVISGER;LSGSNPYTTVTPQIINSK;LSNRPAFMPSEGK…	44
O15394	NCAM2	ASGSPEPAISWFR;AVDGFTFTEGDK;DHIILEHLQWTMGYEVQITAANR;DIIVIVNVPPAISMPQK;DKEDQWLEK;EPSPPSIHGQPSSGK;EVASEIWK;EVVSPQEFK;EVVSPQEFKQGEDAEVVCR;FFTCTAIGEPESIDWYNPQGEK;FQEYILALADVPSSPYGVK;GEEMTFSCR;GEIDFRDIIVIVNVPPAISMPQK;GQTQEATVVLEIYQK;GSNTELTVR;IEIFQTLPVR;IEIFQTLPVREPSPPSIHGQPSSGK;IIELSQTTAK;IISTQRVVVQK;LGYSEPTVYEFSMPPK;LGYSEPTVYEFSMPPKPNIIK;LIEENEK;LSDSGRYDCEAASR;LTFREVVSPQEFK;LTIYNANIEDAGIYR;MILEIAPTSD…	44
O94985	CLSTN1	AASEFESSEGVFLFPELR;AMQHISYLNSR;ATEDVLVK;ATVHIQVNDVNEYAPVFK;DYSFTIQAYDCGK;DYSFTIQAYDCGKGPDGTNVK;DYSFTIQAYDCGKGPDGTNVKK;EGEICGFK;EGLDLQVLEDSGR;EKLDCELQK;EPFTISVWMR;ETILCSSDK;ETILCSSDKTDMNR;FAESFEVTVTK;GCDRDTYSEK;GNLAGLTLR;GVQIQAHPSQLVLTLEGEDLGELDK;HHYSLYVHGCR;IHGQNVPFDAVVVDK;IISTITR;IPDGVVSVSPK;IPDGVVSVSPKEPFTISVWMR;ISIKPTCTPGWQGWNNR;ISLSGVHHFAR;KRATEDVLVK;KVIDCLYTCK;KYRPAEFHWK;LDCELQK;LICSELNGR;LI…	44
O95428	PAPLN	AEGFPPPAIEWQR;AEQCAEFDGAEFQGR;AEQCAEFDGAEFQGRR;AGPWAPCSASCGGGSQSR;ALPAASTILHYER;ARDEGSYTCSAYQGSQAVSR;AVASTVHNTHQPQAQQNEPSECR;CLLPSAHGSCADWAAR;DGGSSCVGPAR;DGQPVSSPR;DVCVDGSCR;EAVVDGTPCEPGK;EAVVDGTPCEPGKR;FQPHAQPIWQ;GAEGDLAPER;GAEGDLAPERLHAR;GDQGTHLSALGPAPSLQQPPYQQPLR;GENFYYK;GPTSEPLVIELISQEPNPGVHYEYHLPLR;GQWWAAQEHPSAR;GYNQILIVPMGATSILIDEAAASR;HQLQPDGSLVISR;HREAVVDGTPCEPGK;HREAVVDGTPCEPGKR;ISLAGVEP…	44
P00734	F2	DKLAACLEGNCAEGLGTNYR;ELLESYIDGR;ENLDRDIALMK;ETAASLLQAGYK;ETWTANVGK;GQPSVLQVVNLPIVERPVCK;GRVTGWGNLK;HQDFNSAVQLVENFCR;IRITDNMFCAGYKPDEGK;ITDNMFCAGYKPDEGK;ITDNMFCAGYKPDEGKR;IVEGSDAEIGMSPWQVMLFR;IVEGSDAEIGMSPWQVMLFRK;KPVAFSDYIHPVCLPDR;KPVAFSDYIHPVCLPDRETAASLLQAGYK;KSPQELLCGASLISDR;LAACLEGNCAEGLGTNYR;LAVTTHGLPCLAWASAQAK;NPDGDEEGVWCYVAGK;NPDSSTTGPWCYTTDPTVRR;PVAFSDYIHPVCLPDR;PVAFSDYIHPVCLPDRETAASLLQAGY…	44
P02774	GC	AKLPDATPTELAK;CCESASEDCMAK;DVCDPGNTK;EDFTSLSLVLYSR;EDFTSLSLVLYSRK;EFSHLGK;EFSHLGKEDFTSLSLVLYSR;EFSHLGKEDFTSLSLVLYSRK;ELPEHTVK;ELSSFIDK;EVVSLTEACCAEGADPDCYDTRTSALSAK;FEDCCQEK;FPSGTFEQVSQLVK;GQELCADYSENTFTEYK;GQELCADYSENTFTEYKK;HLSLLTTLSNR;HLSLLTTLSNRVCSQYAAYGEK;HLSLLTTLSNRVCSQYAAYGEKK;HQPQEFPTYVEPTNDEICEAFR;HQPQEFPTYVEPTNDEICEAFRK;HQPQEFPTYVEPTNDEICEAFRKDPK;KFPSGTFEQVSQLVK;KLCMAALK;LAQKVPTADLEDVLP…	44
P02790	HPX	ALPQPQNVTSLLGCTH;CSPHLVLSALTSDNHGATYAFSGTHYWR;DGWHSWPIAHQWPQGPSAVDAAFSWEEK;DVRDYFMPCPGR;DVRDYFMPCPGRGHGHR;DYFMPCPGR;DYFMPCPGRGHGHR;ELISERWK;ERSWPAVGNCSSALR;EVGTPHGIILDSVDAAFICPGSSR;EWFWDLATGTMK;FDPVRGEVPPR;FDPVRGEVPPRYPR;GECQAEGVLFFQGDR;GECQAEGVLFFQGDREWFWDLATGTMK;GEVPPRYPR;GGYTLVSGYPK;GHGHRNGTGHGNSTHHGPEYMR;LHIMAGR;LHIMAGRR;LLQDEFPGIPSPLDAAVECHR;LWWLDLK;LYLVQGTQVYVFLTK;NFPSPVDAAFR;NFPSPVDAAFRQGH…	44
P54289	CACNA2D1	AKLEETITQAR;AQEIFNK;ARFVVTDGGITR;AVEIYIQGK;DMLILVDVSGSVSGLTLK;DYCNDLK;EDFASNEVVYYNAK;FFGEIDPSLMR;FVVTDGGITR;FVVTDGGITRVYPK;GPIQWMACENK;GYYYEIPSIGAIR;IDLYDVR;IIMLFTDGGEER;IIMLFTDGGEERAQEIFNK;IKPVFIEDANFGR;INTQEYLDVLGR;INTQEYLDVLGRPMVLAGDK;LEETITQAR;LLIQAEQTSDGPNPCDMVK;LLKPAVVGIK;LMNTNLIFIMVESK;MIDGESGEK;MQEDLVTLAK;NQLILGVMGVDVSLEDIK;NREEDPSLLWQVFGSATGLAR;PVFIEDANFGR;QLVEIAAR;QLVEIAARDIEK;QSCITEQTQ…	44
P49641	MAN2A2	AALLLDQYR;AALLLDQYRK;AITEANVAER;DGQLEVILDR;DGQLEVILDRR;EAVVVDYGVR;ETYHFDPEAPFLQVDDTR;FSMVSLLVNSPR;FVVLFNPLEQER;GAEVLYSLAAAHAR;GFDCGLEAK;HEAFPLR;HFAATHSLEFMWR;ICCQFDFK;IEQLEQLLEENHEIISHIK;KLPLQANFYPMPVMAYIQDAQK;LMQDDNRGLGQGLK;LPALGLGVLQLQLGLDGHR;LSHDALPER;LTLHTAQALGVSSLK;MQLPGPGLR;PYVPKEPPVLR;QVIIHAAHYLVLGDK;RLTLHTAQALGVSSLK;RSGLAGRYPLSDFTLLTEAR;RTLGLFQHHDAITGTAK;RVDEEHEQQVDMQVLVYGTR;SFHPLASSLPCDF…	44
P14923	JUP	AAMIVNQLSK;AAMIVNQLSKK;AGDKDDITEPAVCALR;ALMGSPQLVAAVVR;CTTSILHNLSHHR;DDITEPAVCALR;EAADAIDAEGASAPLMELLHSR;EGLLAIFK;FLAITTDCLQLLAYGNQESK;GIMEEDEACGR;HLTSRHPEAEMAQNSVR;HPEAEMAQNSVR;HVAAGTQQPYTDGVR;ISEDKNPDYR;ISEDKNPDYRK;LAEPSQLLK;LIILANGGPQALVQIMR;LLNDEDPVVVTK;LLNQPNQWPLVK;LLWTTSR;LNTIPLFVQLLYSSVENIQR;LNYGIPAIVK;LVQLLVK;LVQNCLWTLR;MEEIVEGCTGALHILAR;MEVMNLMEQPIK;MVPLLNK;NEGTATYAAAVLFR;NLALCPANHAPLQEA…	43
O14594	NCAN	AKYNVHATVR;APVLELEK;ASDSGLYR;AWEDAEK;CGGPAPGVR;DRYALTFAEAQEACR;DRYALTFAEAQEACRLSSAIIAAPR;DTEGCDRGWHK;ELGGEVFYVGPAR;ELGGEVFYVGPARR;ENQPDNFFAGGEDCVVMVAHESGR;ETGETSPAQVNK;FDAYCFR;FQGHCYR;GIEDEQDLVPLEVTGVVFHYR;GTVLCGPPPAVENASLIGAR;GTVLCGPPPAVENASLIGARK;HLQAAFEDGFDNCDAGWLSDR;IVERDFQWTDNTGLQFENWR;KGTVLCGPPPAVENASLIGAR;LGSGSVQAALAELVALPCLFTLQPR;LGSGSVQAALAELVALPCLFTLQPRPSAAR;LSSAIIAAPR;NPQELYDVYCFAR;QDL…	43
P55268	LAMB2	AAQLDGLEAR;AGNSLAASTAEETAGSAQGR;ALAEGGSILSR;AMDYDLLLR;AQEAEQLLR;AQGIAQGAIR;AQGVLAAQAR;ARGPTCNEFTGQCHCR;ARQLDALLEALK;CEACAPGHFGDPSRPGGR;CGGLSCNGAAATADLALGR;CIAGFHGDPR;DGFFGLSISDR;DLLQAAQDK;DTEQTLYQVQER;FTGHCSCRPGVSGVR;GAVADTRDTEQTLYQVQER;GLNCEQCQDFYR;GPLGDQYQTVK;GQVLDVVER;GSCYPATGDLLVGR;HRTEALMDAQK;IQNVVTSFAPQR;IQNVVTSFAPQRR;LGIVQGIVGAR;LHTLGDNLLDPR;LHTLGDNLLDPRR;LPYGGQCRPCPCPEGPGSQR;LQEGQTLEFLVAS…	43
P19013	KRT4	CSSGGFGSR;DVDAAYLNK;DVDAAYLNKVELEAK;EQIKLLNNKFASFIDK;EYQELMSVK;FASFIDKVQFLEQQNK;GAFSSVSMSGGAGR;GFSCGSAIVGGGK;GFSCGSAIVGGGKR;GRLQSELK;IISTTTLNK;LLEGEEYR;LRAEIENIK;LRAEIENIKK;MLREYQELMSVK;NLDLDSIIAEVR;NLEPLFETYLSVLR;NLEPLFETYLSVLRK;QCQTLQVSVADAEQR;QLDTLGNDK;RGAFSSVSMSGGAGR;RTAAENDFVVLK;RTAAENDFVVLKK;RVELEAALQQAK;SEIAELNR;SEIAELNRMIQR;SISMSVAGSR;SKAEAEALYQTK;SLYNLRGNK;TAAENDFVVLK;TAAENDFVVLKK;TKYEEE…	42
P13591	NCAM1	AAHFVFR;AEWRAVGEEVWHSK;AGEQDATIHLK;ALSSEWKPEIR;ALSSEWKPEIRLPSGSDHVMLK;ASWTRPEK;AVGEEVWHSK;CVVTGEDGSESEATVNVK;DESKEPIVEVR;DGEQIEQEEDDEK;DIQVIVNVPPTIQAR;DISWFSPNGEK;EASMEGIVTIVGLK;EASMEGIVTIVGLKPETTYAVR;EGEDAVIVCDVVSSLPPTIIWK;EPIVEVR;FFLCQVAGDAK;FIVLSNNYLQIR;GLGEISAASEFK;GPVEAKPECQETETK;GPVEAKPECQETETKPAPAEVK;GRDVILK;HTEPNETTPLTEPEK;ILARGEINFK;KTDEGTYRCEGR;KVDKNDEAEYICIAENK;LEGQMGEDGNSIK;LPSGSDHVML…	42
P01008	SERPINC1	ADGESCSASMMYQEGK;AFLEVNEEGSEAAASTAVVIAGR;ANRPFLVFIR;ANRPFLVFIREVPLNTIIFMGR;ANSRFATTFYQHLADSK;ATEDEGSEQKIPEATNR;ATEDEGSEQKIPEATNRR;DDLYVSDAFHK;DIPMNPMCIYR;DIPMNPMCIYRSPEK;ELFYKADGESCSASMMYQEGK;EQLQDMGLVDLFSPEK;EVPLNTIIFMGR;FATTFYQHLADSK;FDTISEK;FRIEDGFSLK;FSPENTR;FSPENTRK;GDDITMVLILPK;GDDITMVLILPKPEK;IEDGFSLK;IPEATNR;IPEATNRRVWELSK;ITDVIPSEAINELTVLVLVNTIYFK;KATEDEGSEQKIPEATNR;LPGIVAEGR;LPGIVAEGRDD…	41
P19823	ITIH2	AEDHFSVIDFNQNIR;AGELEVFNGYFVHFFAPDNLDPIPK;AHVSFKPTVAQQR;ETAVDGELVVLYDVK;ETAVDGELVVLYDVKR;ETAVDGELVVLYDVKREEK;FLHVPDTFEGHFDGVPVISK;FYNQVSTPLLR;HADPDFTR;HADPDFTRK;HLEVDVWVIEPQGLR;IQPSGGTNINEALLR;IYGNQDTSSQLK;IYGNQDTSSQLKK;IYLQPGR;IYLQPGRLAK;KFYNQVSTPLLR;LGSYEHR;LSNENHGIAQR;LWAYLTINQLLAER;MATTMIQSK;MLADAPPQDPSCCSGALYYGSK;NDLISATK;NILFVIDVSGSMWGVK;PTVAQQRICPNCRETAVDGELVVLYDVK;QTVEAMK;RLSNENHGIAQR;SIL…	41
P19021	PAM	AGIEVQEIK;ANILYAWAR;CVFTGEGR;DCSGVSLHLTR;DGNYWVTDVALHQVFK;DGNYWVTDVALHQVFKLDPNNK;DKIPLLQQPK;EAEAVVETK;EFVREIK;EGAEHERGNAILVR;EGPVLILGR;ETTRPFSNECLGTTRPVVPIDSSDFALDIR;GDHVWDGNSFDSK;GSGGLNLGNFFASR;GSGGLNLGNFFASRK;HAVSFMTCTQNVAPDMFR;HFDMPHDIVASEDGTVYIGDAHTNTVWK;IPLLQQPK;IPLLQQPKREEEEVLDQGDFYSLLSK;IPVDEEAFVIDFKPR;IVQFSPSGK;LLGEREDVVHVHK;LPQPLIAGMYLMMSVDTVIPAGEK;MENKPTSSELQK;NAPPTRLPK;NGQWTLIGR;NLFYLP…	41
Q92859	NEO1	CVVESGGPPK;CVVESGGPPKYSDEVELK;DGTFLNLVSDDRR;DVVASLVSTR;EHNLQVLGLVK;EQDVDVSSHSYTINGLK;GMGPMSEAVQFR;GTDKEQDVDVSSHSYTINGLK;GTEYNFR;GYAIGYGIGSPHAQTIK;GYAIGYGIGSPHAQTIKVDYK;HGPGVSTPDVAVR;HGSGESSAPLRVETQPEVQLPGPAPNLR;HNKPDEGYYQCVATVESLGTIISR;ITWADNSLPK;KYTEYSFR;LIVAGLPR;LTHQIQELTLDTPYYFK;NEEALDTESSER;NGDMVIPSDYFK;PNTLYEFSVMVTK;QLLPDGSLFISNVVHSK;QPLLLDDR;QPTNIYAHESMDIVFECEVTGKPTPTVK;QRYYTIENLDPSSHYVITLK…	41
P06681	C2	ALHQVFEHMLDVSK;AVISPGFDVFAK;AVISPGFDVFAKK;CPAPVSFENGIYTPR;CSSNLVLTGSSER;DFHINLFR;DGNDHSLWR;DHENELLNK;DMTEVISSLENANYK;ECQGNGVWSGTEPICR;EILNINQK;ELNELGSK;ELNELGSKK;ESASLMVDR;EVVTDQFLCSGTQEDESPCK;GALISDQWVLTAAHCFR;GALISDQWVLTAAHCFRDGNDHSLWR;GESGGAVFLER;HAFILQDTK;HAIILLTDGK;KNQGILEFYGDDIALLK;LDVDWRELNELGSK;LDVDWRELNELGSKK;LLGMETMAWQEIR;MGVEWTSCAEVVSQEK;MSTHARPICLPCTMEANLALR;NDYLDIYAIGVGK;NQGILEFYGDDI…	40
P23142	FBLN1	AITPPHPASQANIIFDITEGNLR;AITPPHPASQANIIFDITEGNLRDSFDIIK;CATPHGDNASLEATFVK;CCHCCLLGR;CLAFECPENYR;CLAFECPENYRR;CQRDSSCGTGYELTEDNSCK;CVDVDECAPPAEPCGK;CVNSPGSFR;CVNSPGSFRCECK;DCSLPYATESK;DIDECESGIHNCLPDFICQNTLGSFR;DSFDIIK;DSFDIIKR;DSSCGTGYELTEDNSCK;EFTRPEEIIFLR;GHRCVNSPGSFR;GHRCVNSPGSFRCECK;GYHLNEEGTR;GYHLNEEGTRCVDVDECAPPAEPCGK;GYQLSDVDGVTCEDIDECALPTGGHICSYR;IIEVEEEQEDPYLNDR;IIEVEEEQEDPYLNDRCR;IIEVEEE…	40
P14618	PKM	AEGSDVANAVLDGADCIMLSGETAK;AGKPVICATQMLESMIK;APIIAVTR;APIIAVTRNPQTAR;CCSGAIIVLTK;CDENILWLDYK;DPVQEAWAEDVDLR;EAEAAIYHLQLFEELR;EAEAAIYHLQLFEELRR;FDEILEASDGIMVAR;FGVEQDVDMVFASFIR;FGVEQDVDMVFASFIRK;GADFLVTEVENGGSLGSK;GADFLVTEVENGGSLGSKK;GDLGIEIPAEK;GDLGIEIPAEKVFLAQK;GDVVIVLTGWRPGSGFTNTMR;GDYPLEAVR;GIFPVLCK;GIFPVLCKDPVQEAWAEDVDLR;GSGTAEVELK;GSGTAEVELKK;GVNLPGAAVDLPAVSEK;GVNLPGAAVDLPAVSEKDIQDLK;IISKIENH…	40
O75326	SEMA7A	AAAIQTMSLDAER;AAAIQTMSLDAERR;AAAIQTMSLDAERRK;AMLVCSDAATNK;ATIVHQDQAYDDK;CISIYSSER;CLPDQQPIPTETFQVADRHPEVAQR;DCENYITLLER;DCENYITLLERR;DPYCGWDQGR;ECPNPKPDKAPLQK;GDQGGESSLSVSK;GESELYTSDTVMQNPQFIK;GYAPFSPDENSLVLFEGDEVYSTIR;GYAPFSPDENSLVLFEGDEVYSTIRK;GYHSSLPNPRPGK;HATYSWR;IRGESELYTSDTVMQNPQFIK;IYYFFREDNPDK;LQDVFLLPDPSGQWR;LQDVFLLPDPSGQWRDTR;MQASHGETFHVLYLTTDR;MQASHGETFHVLYLTTDRGTIHK;NFNRLQDVFLLPDPSGQW…	40
A8K2U0	A2ML1	AGLLTEEIR;AMSFCTSQSR;ANTYWYR;ATSIVAWLAK;AVDESVLLLRPDR;AVGFLEIGYQK;DGNGNTWLTAFVTK;DVDDPMVSQGLR;EAVHVTVPDAITEWK;ELSTVQESFLVK;EVEREQLPDK;FIFIDPK;FQMEDLVYNPEQVPR;FTVTLETK;GFGLSPTVGLTAFK;GSLVMEGQK;ILDSNEPCGGQK;IVTMDSNFVPVNDK;LLEYSGLK;LNFPSVQK;LTATIFNYLK;MLSGFSPMEGTNQLLLQQPLVK;PLYTPGQQVYFR;PMLGAVQVSVCQK;PVLVKPEGVLVEK;SDTLIKPVLVKPEGVLVEK;SFLGIHR;SSSNMAIVEVK;TFGTFSVEEYVLPK;TFNIQSVNR;TFSLSVEIGK;VASESVSLEL…	40
P05067	APP	AAQIRSQVMTHLR;AMISRWYFDVTEGK;AVIQHFQEK;CAPFFYGGCGGNR;CLVGEFVSDALLVPDK;EQNYSDDVLANMISEPR;EVCSEQAETGPCR;EWEEAER;EWEEAERQAK;GLTTRPGSGLTNIK;GLTTRPGSGLTNIKTEEISEVK;HDSGYEVHHQK;HVFNMLK;ISYGNDALMPSLTETK;LALENYITALQAVPPRPR;LNMHMNVQNGK;LNMHMNVQNGKWDSDPSGTK;LVFFAEDVGSNK;MDAEFRHDSGYEVHHQK;MDVCETHLHWHTVAK;MSQVMREWEEAER;MSQVMREWEEAERQAK;PGSGLTNIK;QQLVETHMAR;RLALENYITALQAVPPRPR;SQVMTHLR;STNLHDYGMLLPCGIDK;TEEIS…	39
Q96KN2	CNDP1	AIHLDLEEYR;ALEQDLPVNIK;DGSTIPIAK;DRFFSGVDYIVISDNLWISQR;DRFFSGVDYIVISDNLWISQRK;EEILMHLWR;EEILMHLWRYPSLSIHGIEGAFDEPGTK;EWVAIESDSVQPVPR;FFSGVDYIVISDNLWISQR;FFSGVDYIVISDNLWISQRK;FIIEGMEEAGSVALEELVEK;FIIEGMEEAGSVALEELVEKEKDR;FLFDTKEEILMHLWR;FRQELFR;GATDNKGPVLAWINAVSAFR;GDGWLTDPYVLTEVDGK;GNSYFMVEVK;GPVLAWINAVSAFR;GTVCFYGHLDVQPADR;HLEDVFSK;HLEDVFSKR;INRWNYIEGTK;KPAITYGTR;KPAITYGTRGNSYFMVEVK;LFAAFFLEMAQL…	39
Q7Z794	KRT77	CGGGGYGIHGR;DEAEALYQTK;DVDAAYVSK;DVDAAYVSKVDLESR;DYQAMLGVK;EQIMVLNNK;GEQALQDAWQK;LLRDYQAMLGVK;LQAEISNVK;LQAEISNVKK;LQDLEEALQQSK;LQDLEEALQQSKEELAR;LSLDVEIATYRQLLEGEESR;MEIAELNR;MEIAELNRTVQR;QLLEGEESR;QVDLLSAEQMR;QVDLLSAEQMRQNAEVR;RQVDLLSAEQMR;RTGSENDFVVLK;RTGSENDFVVLKK;SISINLMGR;SKDEAEALYQTK;SKYEDEINK;SKYEDEINKR;SLDLDSIIDAVR;SLDLDSIIDAVRTQYELIAQR;SLYNLGGSR;SMQDVVEDYK;STSGFCQGGGVGGFGGGR;TGSENDFVVLK…	39
Q13332	PTPRS	DFLPVDPSASNGR;DQIGVSGGVASFVCQATGDPKPR;EDITTTR;FETIEFDESAGAVLR;FSVLPPTFHPGDQK;GALQIESSEETDQGK;GAVLGRPTLSVQQTPEGSLLAR;GGQFLTPLGSPEDMDLEELIQDISR;GYRVYYTMEPEHPVGNWQK;HNVDDSLLTTVGSLLEDETYTVR;IQPLRTPRDENVYECVAQNSVGEITVHAK;IQYNGLTLDVDGR;ITTVAHTEVGPGPESSPVVVR;LTVLREDQLPSGFPNIDMGPQLK;MLSATTMIVQWEEPVEPNGLIR;NVLELTDVK;PHTFYNFVLTNR;PSAPPQDVK;QYGGFDNR;SETFESTPIR;SETSITLSWSPPR;SETSITLSWSPPRQESIIK;SPQGLGAFTPVVR…	39
P02675	FGB	AHYGGFTVQNEANK;CHAANPNGRYYWGGQYTWDMAK;DNDGWLTSDPR;DNDGWLTSDPRK;DNENVVNEYSSELEK;ECEEIIR;ECEEIIRK;EDGGGWWYNR;EDGGGWWYNRCHAANPNGR;EEAPSLRPAPPPISGGGYR;GGETSEMYLIQPDSSVK;GGETSEMYLIQPDSSVKPYR;GSWYSMR;GSWYSMRK;HGTDDGVVWMNWK;HQLYIDETVNSNIPTNLR;HQLYIDETVNSNIPTNLRVLR;IRPFFPQQ;ISQLTRMGPTELLIEMEDWKGDK;KGGETSEMYLIQPDSSVKPYR;LESDVSAQMEYCR;MGPTELLIEMEDWK;MGPTELLIEMEDWKGDK;NYCGLPGEYWLGNDK;PYRVYCDMNTENGGWTVIQNR;Q…	39
P08779	KRT16	APSTYGGGLSVSSR;CEMEQQSQEYQILLDVK;DAETWFLSK;DQYEQMAEK;EELAYLR;EELAYLRK;EQSSSSFSQGQSS;EVASNSELVQSSR;EVASNSELVQSSRSEVTELRR;EVFTSSSSSSSR;GQTGGDVNVEMDAAPGVDLSR;GRYCMQLSQIQGLIGSVEEQLAQLR;IIAATIENAQPILQIDNAR;IIAATIENAQPILQIDNARLAADDFRTK;ILNEMRDQYEQMAEK;ISSVLAGGSCRAPSTYGGGLSVSSR;KNHEEEMLALR;LLEGEDAHLSSQQASGQSYSSR;NHEEEMLALR;NKIIAATIENAQPILQIDNAR;NRRDAETWFLSK;QRPSEIKDYSPYFK;QTVEADVNGLR;QTVEADVNGLRR;RLLEGE…	38
P07225	PROS1	AHSCPSVWK;AHSCPSVWKK;ASFTCTCK;CEFDINECK;DVDECSLKPSICGTAVCK;EAVMDINK;EAVMDINKPGPLFKPENGLLETK;FRLPEISR;FSAEFDFR;GGKIEVQLK;GGKIEVQLKNEHTSK;HCLVTVEK;HNDIRAHSCPSVWKK;IETISHEDLQR;IETISHEDLQRQLAVLDK;IEVQLKNEHTSK;IQALSLCSDQQSHLEFR;IQALSLCSDQQSHLEFRVNR;KVESELIK;KVESELIKPINPR;NGFVMLSNK;NGFVMLSNKK;NIPGDFECECPEGYR;NIPGDFECECPEGYRYNLK;NNLELSTPLK;PGPLFKPENGLLETK;PSICGTAVCK;QSTNAYPDLR;SCEVVSVCLPLNLDTK;SCVNAIPDQ…	38
Q15323	KRT31	ARLECEINTYR;CGPCNSFVR;CQLGDRLNVEVDAAPTVDLNR;CQLGDRLNVEVDAAPTVDLNRVLNETR;DNAELENLIR;DNAELENLIRER;DSLENTLTESEAR;EELLCLK;ETMQFLNDR;ETMQFLNDRLASYLEK;EVEQWFTTQTEELNK;ILDELTLCK;LASYLEKVR;LECEINTYR;LNVEVDAAPTVDLNR;LVVQIDNAK;LVVQIDNAKLAADDFR;QLERDNAELENLIR;QLVESDINGLR;QLVESDINGLRR;QNQEYQVLLDVR;QVVSSSEQLQSYQAEIIELR;QVVSSSEQLQSYQAEIIELRR;RILDELTLCK;RTVNALEIELQAQHNLR;SDLEAQVESLK;SDLEAQVESLKEELLCLK;SDLERQNQE…	38
Q9UHC6	CNTNAP2	CSQTWDSFK;DAGFLSYK;DHLPVSQVVVGDTDR;DHLPVSQVVVGDTDRQGSEAK;DVGAFFEEGMWLR;DVIALNFK;ENFAILTIDGDEASAVR;FSFSTTK;HELQHPIIAR;HLGQTSNYYWIDPDGSGPLGPLK;HYYWGGSGPGIQK;IVPLDWNGEGR;LDHYPSVSYHLPSSSDTLFNSPK;LLNTPDGSPYTWWVGK;LNQDLFSVSFQFR;MLYSDTGR;MNGVTLDLEER;MSQIDISSGSGLNDGQWHEVR;NWKPYHQDGNIWAFPGNINSDGVVR;PYHQDGNIWAFPGNINSDGVVR;QASLQVDRLPQQIR;QASLQVDRLPQQIRK;QISAIATQGR;RGGAGGWSPSDSDHYQWLQVDFGNRK;SPTPLNDDQWHR;SPT…	38
P23468	PTPRD	AEPESETSILLSWTPPR;DEAIYECVASNNVGEISVSTR;EIDGVATTR;EPEEPNGQIQGYR;EVELKPYIAAHFDVLPTEFTLGDDK;FEVIEFDDGSGSVLR;FIKPWESPDEMELDELLK;GFPTIDMGPQLK;GPPSEPVLTQTSEQAPSSAPR;GYYIIIVPLK;GYYIIIVPLKK;HNVADSQITTIGNLVPQK;IQPLRTPRDEAIYECVASNNVGEISVSTR;ITIEPGTSYR;LIVNLKPEK;LQGLKPNSLYYFR;LTVLREDQIPR;MVEEVDGR;MVEEVDGRATQK;NVLELNDVR;PNSLYYFR;PWESPDEMELDELLK;PYIAAHFDVLPTEFTLGDDK;QLQSGQEYVFFVLAVMEHAESK;SDTIANYELVYK;SDTIAN…	38
Q14767	LTBP2	AEEEELARPPR;AISMLQGLCYR;ALLEAPLK;AQPGWGSPR;CHCSPGYVAEAGPPHCTAK;CHCSPGYVAEAGPPHCTAKE;CPLPGTEAFR;CSCEQGYEVTSDEK;CTNLEGSFR;EICPAGHGYTYASSDIR;EQDAPVAGLQPVER;FCHLPIPQPDREPPGR;GAGGQSMSEAPTGDHAPAPTR;GCQDVDECASR;GDTTTLYSQGGHGHDPK;GHAPCSSVLGR;GHCQDINECRHPGTCPDGR;GQSGSCVDVNECLTPGVCAHGK;GSCSRPQLCVCR;IVFTPTICK;IYFCQIPCLNGGR;KVTNDVCSEPLRGHR;LRRPGGSYPAAAAAK;PVCEPPCQNR;RPGGSYPAAAAAK;RSTPLGQQQPAPR;SGAAPPTPPR;SGE…	37
O15031	PLXNB2	AECPRAEEASHWLWSR;AEEASHWLWSR;AFEPLRSFASGGR;AMTLQEAEAFVGAER;CAWCGGQSR;CTPPIEASQCHEAEMTDNVNQLLLLDPPRK;DIFYKPFHGDIQCGGHAPGSSK;DPDIHAAAFGTCLAASVAAPGSGR;EAFEAYTDHATYK;EASPNPEDGIVR;FAMVVIAEPLQSWQPPR;FGAQLQCVTGPQATR;FMEPVTMQESGTFAFR;GNGPHDNGIIVSTR;GSSLHVGSDLLK;IQPETGPLGGGIR;LFYEDGSGEK;LGRSPPNVQFTFQQPK;LPVQECLSYPTCTQCR;LQLEQQVATGPALDNK;LQLEQQVATGPALDNKK;LVECGSLFK;MEANRNACYTGTR;PFHGDIQCGGHAPGSSK;RGNIFLTSY…	37
Q00610	CLTC	AHTMTDDVTFWK;ALEHFTDLYDIK;AQILPIR;AVDVFFPPEAQNDFPVAMQISEK;AYEFAER;CNEPAVWSQLAK;DAMQYASESK;DPELWGSVLLESNPYR;EVCFACVDGK;FDVNTSAVQVLIEHIGNLDR;FNALFAQGNYSEAAK;GQFSTDELVAEVEK;HDVVFLITK;IAAYLFK;IHEGCEEPATHNALAK;ISGETIFVTAPHEATAGIIGVNR;ISGETIFVTAPHEATAGIIGVNRK;IVLDNSVFSEHR;IYIDSNNNPER;LAELEEFINGPNNAHIQQVGDR;LASTLVHLGEYQAAVDGAR;LECSEELGDLVK;LHIIEVGTPPTGNQPFPK;LLLPWLEAR;LLYNNVSNFGR;LPVVIGGLLDVDCSEDVIK;NLQ…	37
O75882	ATRN	ALYVHGGYK;CFSSDFMAYDIACDR;CNPGTGQCVCPAGWVGEQCQHCGGR;CTWLIEGQPNR;CTWLIEGQPNRIMR;DLDMFINASK;DNPMYYCNK;DNPMYYCNKK;ECDRPCVNGGR;EEYSNLK;EQYAVVGHSAHIVTLK;FRLTGSSGFVTDGPGNYK;GDECQLCEVENR;GDECQLCEVENRYQGNPLR;GEACDIPHCTDNCGFPHR;GVKGDECQLCEVENR;HCETCISGFYGDPTNGGK;IMQSSQSMSK;IYMYGGK;KVEFVLK;LADDLYR;LADDLYRYDVDTQMWTILK;LFCRNHNALLASLTTQK;LTGSSGFVTDGPGNYK;LTLTPWVGLR;LTLTPWVGLRK;NHNALLASLTTQK;NQECIALPENICGIGWHL…	37
P01011	SERPINA3	ADLSGITGAR;ADLSGITGARNLAVSQVVHK;AKWEMPFDPQDTHQSR;AKWEMPFDPQDTHQSRFYLSK;AVLDVFEEGTEASAATAVK;DEELSCTVVELK;DLDSQTMMVLVNYIFFK;DSLEFREIGELYLPK;DYNLNDILLQLGIEEAFTSK;EIGELYLPK;EQLSLLDR;EQLSLLDRFTEDAK;EQLSLLDRFTEDAKR;FNRPFLMIIVPTDTQNIFFMSK;FSISRDYNLNDILLQLGIEEAFTSK;GKITDLIK;GTHVDLGLASANVDFAFSLYK;ITLLSALVETR;KLINDYVK;KWVMVPMMSLHHLTIPYFR;LINDYVK;LYGSEAFATDFQDSAAAK;LYGSEAFATDFQDSAAAKK;MEEVEAMLLPETLK;MEEVEAM…	37
P22897	MRC1	ACIGFGGNLVSIQNEK;ALGGDLASINNK;ALGGDLASINNKEEQQTIWR;DPLTSVSYQINSK;DYQYYFSK;EGWNFYSNK;EQAFLTYHMK;FAWMDGSK;FQWHEAETYCK;FRWVSESQIMSVAFK;GEDLFFNYGNR;GEDLFFNYGNRQEK;GEPSHENNRQEDCVVMK;IFGFMEEERK;IYGTTDNLCSR;LCLGVPSK;LFGYCPLK;LITASGSYHK;NDCVALHASSGFWSNIHCSSYK;NWGQASLECLR;QFLIYNEDHK;RCVDAVSPSAVQTAACNQDAESQK;RNFGDLVSIQSESEK;SCVSLNPGK;SQGPEIVEVEK;SRSQGPEIVEVEK;SSYSLMR;TGIAGGLWDVLK;TNFWIGLFR;TWFESRDFCR;WENLE…	37
Q02413	DSG1	AEFHHSIMSQYK;ALNSMGQDLERPLELR;ASAISVTVLNVIEGPVFRPGSK;DGGADGMSAECECNIK;DGSNVIVTER;EGGLNMNFMESYFCQK;EMQDLGGGER;EQYGQYALAVR;EQYNMLGGK;ESSNVVVTER;EVTPFFIIYCR;FAAACREGEDNSK;GSDRDGGADGMSAECECNIK;IHSDCAANQQVTYR;IIRQEPSDSPMFIINR;IIRQEPSDSPMFIINRNTGEIR;ISGVGIDQPPYGIFVINQK;LADISLGK;MTGFELTEGVK;NKAEFHHSIMSQYK;PILDPLGYGNVTVTESYTTSDTLK;PSVHVHDNRPASNVVVTER;QEPSDSPMFIINR;SSSDHHFNQTIGSASPSTAR;TMNNFLDR;TMNNFLDREQ…	37
P07942	LAMB1	AAQNSGEAEYIEK;AEMLLEEAK;AEMLQNEAK;ALDPAFKIEDPYSPR;AMDLDQDVLSALAEVEQLSK;CGGPGCGGLVTVAHNAWQK;CLAGYYGDPIIGSGDHCRPCPCPDGPDSGR;CLYHTEGEHCQFCR;DILAQSPAAEPLK;DIRDPNFCER;DRVEDVMMER;EGFYDLSSEDPFGCK;ELAEQLEFIK;ELDSLQTEAESLDNTVK;FGYYGDALQQDCRK;GALDSITK;IEDPYSPR;IPSWTGAGFVR;ISGVIGPYR;KVDDIICDSR;LHTLGDNLLDSR;LLDELAGK;LNVEGEHCDVCK;NFLTQDSADLDSIEAVANEVLK;NIGNLFEEAEK;PFYYQHPER;QSAEDILLK;QYIQDRIPSWTGAGFVR;SCACNPL…	37
P08519	LPA	ATTVTGTPCQEWAAQEPHR;EAQLLVIENEVCNHYK;FVTWIEGMMR;GISSTTVTGR;GSFSTTVTGR;GTDSCQGDSGGPLVCFEK;GTFSTTVTGR;GTLSTTITGR;GTYSTTVTGR;IPLYYPNAGLTR;KATTVTGTPCQEWAAQEPHR;LFLEPTQADIALLK;LSRPAVITDK;NPDAEIRPWCYTMDPSVR;NPDAVAAPYCYTR;NPDAVAAPYCYTRDPGVR;NPDPVAAPYCYTR;NPDPVAAPYCYTRDPSVR;NYCRNPDAEIRPWCYTMDPSVR;NYCRNPDPVAAPWCYTTDPSVR;RIPLYYPNAGLTR;SPVVQDCYHGDGR;TCQAWSSMTPHQHSR;TCQAWSSMTPHSHSR;TCQSWSSMIPHWHQR;TCQSWSSMTP…	36
P02679	FGG	AIQLTYNPDESSK;AIQLTYNPDESSKPNMIDAATLK;ANQQFLVYCEIDGSGNGWTVFQK;ASTPNGYDNGIIWATWK;CHAGHLNGVYYQGGTYSK;DCQDIANK;DNCCILDER;DTVQIHDITGK;DTVQIHDITGKDCQDIANK;EGFGHLSPTGTTEFWLGNEK;FEGNCAEQDGSGWWMNK;FFTSHNGMQFSTWDNDNDK;FGSYCPTTCGIADFLSTYQTK;IHLISTQSAIPYALR;IHLISTQSAIPYALRVELEDWNGR;LDGSVDFK;LDGSVDFKK;LTIGEGQQHHLGGAK;LTYAYFAGGDAGDAFDGFDFGDDPSDK;MLEEIMK;MLEEIMKYEASILTHDSSIR;PNMIDAATLK;QSGLYFIK;QSGLYFIKPLK;RLD…	36
Q15582	TGFBI	ADHHATNGVVHLIDK;DGTPPIDAHTR;DILATNGVIHYIDELLIPDSAK;DLLNNHILK;EGVYTVFAPTNEAFR;ELANILK;FSMLVAAIQSAGLTETLNR;GDELADSALEIFK;GRQHGPNVCAVQK;GRYGTLFTMDR;HGMTLTSMYQNSNIQIHHYPNGIVTVNCAR;ILGDPEALR;ILGDPEALRDLLNNHILK;IPSETLNR;LAPVYQK;LRGRQHGPNVCAVQK;LTLLAPLNSVFK;LTLLAPLNSVFKDGTPPIDAHTR;NHIIKDQLASK;NNVVSVNK;NSLCIENSCIAAHDK;NSLCIENSCIAAHDKR;QAGLGNHLSGSER;QHGPNVCAVQK;SLQGDKLEVSLK;SPYQLVLQHSR;STVISYECCPGYEK;TLFE…	36
P46940	IQGAP1	ALESGDVNTVWK;ALQSPALGLR;ATFYGEQVDYYK;EDSNLTLQEK;FALGIFAINEAVESGDVGK;FFQTACDVPELQDK;FLSAIVSSVDK;FNVDEYSDLVTLTK;GVLLEIEDLQVNQFK;IFYPETTDIYDRK;IIGNLLYYR;ILAIGLINEALDEGDAQK;IPADTFAALK;ITLQDVVSHSK;LAAVALINAAIQK;LEGVLAEVAQHYQDTLIR;LGLAPQIQDLYGK;LGNFFSPK;LIFQMPQNK;LPYDVTPEQALAHEEVK;LQQTYAALNSK;MREEVITLIR;NPNAMLVNLEEPLASTYQDILYQAK;QNVAYEYLCHLEEAK;SAADEVDGLGVARPHYGSVLDNER;SNQQLENDLNLMDIK;SPDVGLYGVIPECGETY…	36
P09871	C1S	AARLPVAPLRK;CEYQIRLEK;CQPVDCGIPESIENGK;CVPVCGVPR;CVPVCGVPREPFEEK;DVVQITCLDGFEVVEGR;EDFDVEAADSAGNCLDSLVFVAGDR;EDTPNSVWEPAK;EPTMYVGSTSVQTSR;GDSGGAFAVQDPNDK;GFQVVVTLR;IIGGSDADIK;LLEVPEGR;LLEVPEGRTNFDNDIALVR;LLEVPEGRTNFDNDIALVRLK;LPVAPLRK;LRYHGDPMPCPK;LRYHGDPMPCPKEDTPNSVWEPAK;MLTPEHVFIHPGWK;NYVDWIMK;PTADAEAYVFTPNMICAGGEK;QFGPYCGHGFPGPLNIETK;QRIIGGSDADIK;REDFDVEAADSAGNCLDSLVFVAGDR;SDFSNEER;SNALDIIFQTD…	36
P04196	HRG	ADLFYDVEALDLESPK;DGYLFQLLR;DHHHPHK;DHHHPHKPHEHGPPPPPDER;DSPVLIDFFEDTER;DSPVLIDFFEDTERYR;DSPVLIDFFEDTERYRK;EENDDFASFR;EENDDFASFRVDR;FKSGFPQVSMFFTHTFPK;GEVLPLPEANFPSFPLPHHK;GGEGTGYFVDFSVR;GGEGTGYFVDFSVRNCPR;GPGKGPRPFHCR;GPRPFHCR;HHFPRHPNVFGFCR;HPLKPDNQPFPQSVSESCPGK;HPNVFGFCR;HSHESQDLR;IADAHLDR;KGEVLPLPEANFPSFPLPHHK;PFHCRQIGSVYR;PHEHGPPPPPDER;QIGSVYR;QIGSVYRLPPLR;QIGSVYRLPPLRK;RDGYLFQLLR;RPSEIVIGQCK…	36
P13671	C6	ALNHLPLEYNSALYSR;ALQEYAAK;CLNNQQLHFLHIGSCQDGR;CLPDGTWR;CPINCLLGDFGPWSDCDPCIEK;CVCLLPPQCFK;DLHLSDVFLK;ENPAVIDFELAPIVDLVR;ESCGYDTCYDWEK;EVDLPEIEADSGCPQPVPPENGFIR;GEVLDNSFTGGICK;GFVVAGPSR;GGNQLYCVK;GGRSEYGAALAWEK;HEGSFIQGAEK;IGESIELTCPK;KLECNGENDCGDNSDER;KLECNGENDCGDNSDERDCGR;LECNGENDCGDNSDERDCGR;LECNGENDCGDNSDERDCGRTK;MEILHPGK;NIPCAVTK;NSGLTEEEAK;PVVQEVLTITPFQR;QETRECNWQR;QGDVECQRTECIK;QLEWGLER;RSE…	36
P02452	COL1A1	ADDANVVR;ADDANVVRDRDLEVDTTLK;ALLLQGSNEIEIR;ALLLQGSNEIEIRAEGNSR;DGEAGAQGPPGPAGPAGER;DLEVDTTLK;DRDLEVDTTLK;EGAPGAEGSPGR;FTYSVTVDGCTSHTGAWGK;GAAGLPGPKGDRGDAGPK;GEAGPQGPR;GESGPSGPAGPTGAR;GFPGLPGPSGEPGK;GFSGLDGAK;GPAGPQGPR;GPAGPQGPRGDKGETGEQGDR;GPRGETGPAGRPGEVGPPGPPGPAGEK;GPSGPQGPGGPPGPK;GQAGVMGFPGPK;GSEGPQGVR;GVPGPPGAVGPAGK;GVQGPPGPAGPR;GVVGLPGQR;GVVGLPGQRGER;ICVCDNGK;NSVAYMDQQTGNLK;NSVAYMDQQTGNLKK;S…	36
Q86VB7	CD163	AMSIPMWVDNVQCPK;CAGTVEVEIQR;CGVALSTPGGAR;DVGVVCSR;EACAGRLEVFYNGAWGTVGK;EADVVCRQLGCGSALK;EAEFGQGTGPIWLNEVK;EDAGVICSEFMSLR;FQGEWGTICDDGWDSYDAAVACK;GGNMCSGRIEIK;GPDTLWQCPSSPWEK;HGDTWGSICDSDFSLEAASVLCR;HNCDHAEDAGVICSK;HYCNHNEDAGVTCSDGSDLELR;IRLQEGPTSCSGR;IWMDHVSCR;IWQCHSHGWGQQNCR;LASPSEETWITCDNK;LEVFYNGAWGTVGK;LQEGPTSCSGR;LTSEASREACAGR;LVDGVTECSGR;LVDGVTECSGRLEVR;LVGGDIPCSGR;LVGGDIPCSGRVEVK;NWQWGGLTC…	35
P14543	NID1	AECLNPSQPSR;ALEGLQYPFAVTSYGK;ASLHGGEPTTIIR;ASLHGGEPTTIIRQDLGSPEGIAVDHLGR;CVPGEVEK;EDLSPSITQR;EGSPDALQNPCYIGTHGCDTNAACRPGPR;ENNQVPAVVAFSQGSVGFLWK;ETDAFQPHK;EYTVTEPERDGASPSR;FSGIDEHGHLTIDTELEGR;FYDRSDIDAVYVTTNGIIATSEPPAK;GNLYWTDWNRDNPK;IETSYMDGTNRR;IFVGSSQVPIVFENTDLHSYVVMNHGR;IYTYQWR;LGLEDVGTTPFSYK;MNSVVALDLAISK;MVYWTDITEPSIGR;NGFSITGGEFTR;NIFWTDSNLDRIEVAK;NLYFTDWK;PGYQGDGFR;QAEVTFVGHPGNLVIK;QCVAEG…	35
P10645	CHGA	AYGFRGPGPQLR;CIVEVISDTLSK;EAVEEPSSK;EDSLEAGLPLQVR;EEEEEMAVVPQGLFR;EEEEEMAVVPQGLFRGGK;EEEGSANRRPEDQELESLSAIEAELEK;ELQDLALQGAK;GEQEHSQQKEEEEEMAVVPQGLFR;GESRSEALAVDGAGK;GESRSEALAVDGAGKPGAEEAQDPEGK;GLSAEPGWQAK;GWRPSSREDSLEAGLPLQVR;HSGFEDELSEVLENQSSQAELK;KHSGFEDELSEVLENQSSQAELK;LEGQEEEEDNR;LEGQEEEEDNRDSSMK;PGAEEAQDPEGK;PGAEEAQDPEGKGEQEHSQQK;PQALPEPMQESK;PSPMPVSQECFETLR;PSPMPVSQECFETLRGDER;PSSREDSLEAGL…	35
Q9C0A0	CNTNAP4	AEHCEQEFTYYCK;AQVTPEVQPGCR;AQVTPEVQPGCRGHCSSYGK;ARLFLLINSGEAK;DGAGGWSPLVSNK;EASLQVDQLTPK;EGPNGDHITLQLR;EGPNGDHITLQLRR;EHLPVTK;EYLSVIIAK;FIPLEWNPK;GATCHNSIYEQSCEAYK;GEFNLMNLDYEISFGGIPAPGK;GFLGCIR;IEVFGCAYR;IEVFGCAYRSEVVDLDGK;IVITDTGR;IVITDTGRLHSEAAYK;LFLLINSGEAK;LGPLLCQGDR;LPSDITAGVELNDGQWHSVSLSAK;NFHGCLENLYYNGVDIIDLAK;NMADGQLHHIMINR;QDGTPLSWWVGR;QVHLSSGTEFSAVK;RQVHLSSGTEFSAVK;SEVVDLDGK;SLQLNGMTLD…	35
Q92817	EVPL	AAEDAVYELQSK;AATQELALLISR;AFTGIEDPVTK;AGLQADLEVAAQK;AGVEEQEGLLSFQEDR;CSLEPTLAVSAPK;DGHLPISEFALLVAGETK;DLFLDVDK;DNLSSWLEHLPR;EIDAYGQQLR;ELLEQQTCVLR;FQEEADSVSQTLAK;FSDVQVLCSLYGEK;GFEATLVQEAPIPAEPGALQER;GLIENTSTQR;ILQQDWSDLMADPAGVRR;ISILEPETGK;KVEQDPGLLQESSR;LLEAQAATGGIVDLLSR;LLPDLEVLR;LNSEQSQALQHQQETGR;LSGSLDEEVGR;MVLPPDVGPR;QLELEVQQLR;QQQTLQLQEESK;QYSIEAALR;SLVGPDAATIR;SQVRPSDGPSQIAYK;VAPLQESIQAQE…	35
P07358	C8B	CDCICPVGSQGLACEVSYR;CDCICPVGSQGLACEVSYRK;CEGFVCAQTGR;CRGILNEIK;DFGTHYITEAVLGGIYEYTLVMNK;DTMVEDLVVLVR;EAMERGDYTLNNVHACAK;EVEDCVTNRPCR;EVSSCHCAPCQGNGVPVLK;EYESYSDFER;FRKPYNVESYTPQTQGK;GDYTLNNVHACAK;GSRCDCICPVGSQGLACEVSYRK;IPGIFELGISSQSDR;IPGIFELGISSQSDRGK;KPYNVESYTPQTQGK;LLCNGDNDCGDQSDEANCRR;LPLEYSYGEYRDLFR;NKRDTMVEDLVVLVR;PYNVESYTPQTQGK;PYNVESYTPQTQGKYEFILK;QALEEFQK;RDTMVEDLVVLVR;RLLCNGDNDCGDQSDEA…	35
P19827	ITIH1	AAISGENAGLVR;ADVQAHGEGQEFSITCLVDEEEMK;ADVQAHGEGQEFSITCLVDEEEMKK;ELAAQTIK;ELAAQTIKK;ERGHMLENHVER;EVAFDLEIPK;FAHYVVTSQVVNTANEAR;FAHYVVTSQVVNTANEAREVAFDLEIPK;GFSLDEATNLNGGLLR;GHMLENHVER;GHMLENHVERLWAYLTIQELLAK;GHVLFRPTVSQQQSCPTCSTSLLNGHFK;GMADQDGLKPTIDKPSEDSPPLEMLGPR;GRFPLYNLGFGHNVDFNFLEVMSMENNGR;GSLVQASEANLQAAQDFVR;ILGDMQPGDYFDLVLFGTR;IYEDHDATQQLQGFYSQVAK;KGHVLFRPTVSQQQSCPTCSTSLLNGHFK;LDAQASFLPK;LW…	34
Q9NQ79	CRTAC1	DEASSVEVTWPDGK;DGKVDIVYGNWNGPHR;DKPVCVNTYGSYR;DVAAEAGVSK;EEIYFLNTNNAFSGVATYTDK;EHGDPLIEELNPGDALEPEGR;FRDIASPK;FRNNRWEDILSDEVNVAR;FSMPSPVR;GDGTFVDAAASAGVDDPHQHGR;GILALRDVAAEAGVSK;GNQGFNNNWLR;GVALADFNR;GVALADFNRDGK;GVALADFNRDGKVDIVYGNWNGPHR;GVASLFAGR;GVSVGPILSSSASDIFCDNENGPNFLFHNR;IIDGGSGYLCEMEPVAHFGLGK;LVNIAVDER;LYLQMSTHGK;NNRWEDILSDEVNVAR;NVASGEMNSVLEILYPR;PVCVNTYGSYR;QGNAIGVTACDIDGDGR;REHGDPLIEE…	34
Q16610	ECM1	ACPSHQPDISSGLELPFPPGVPTLDNIK;APYPNYDRDILTIDIGR;AWEDTLDK;CCDLPFPEQACCAEEEK;DILTIDIGR;DPALCCYLSPGDEQVNCFNINYLR;ELLALIQLER;ELLALIQLEREFQR;ELPSLQHPNEQK;EVGPPLPQEAVPLQK;FCEAEFSVK;FSCFQEEAPQPHYQLR;HPPSPTRDECFAR;LDGFPPGRPSPDNLNQICLPNR;LLPAQLPAEK;LTFINDLCGPR;LTFINDLCGPRR;LVWEEAMSR;LVWEEAMSRFCEAEFSVK;NIWRDPALCCYLSPGDEQVNCFNINYLR;NLPATDPLQR;NLPATDPLQRELLALIQLER;NVALVSGDTENAK;QGEARFSCFQEEAPQPHYQLR;QGETLNFLE…	34
Q04695	KRT17	ADLEMQIENLK;ADLEMQIENLKEELAYLK;ADLEMQIENLKEELAYLKK;ALEEANTELEVK;ASLEGNLAETENR;ATMQNLNDR;ATMQNLNDRLASYLDK;ATMQNLNDRLASYLDKVR;DAEDWFFSK;DYSQYYR;FETEQALR;GQVGGEINVEMDAAPGVDLSR;GSSGLGGGSSR;ILTATVDNANILLQIDNAR;ILTATVDNANILLQIDNARLAADDFRTK;LAADDFRTKFETEQALR;LLEGEDAHLTQYK;LLEGEDAHLTQYKK;LSGGLGAGSCR;LSVEADINGLR;LSVEADINGLRR;QAPGPARDYSQYYR;QFTSSSSIK;RLLEGEDAHLTQYK;RLLEGEDAHLTQYKK;TIEELQNK;TIVEEVQDGK;TIVEE…	34
P36955	SERPINF1	ALYYDLISSPDIHGTYK;ALYYDLISSPDIHGTYKELLDTVTAPQK;AVLRYGLDSDLSCK;DTDTGALLFIGK;EIPDEISILLLGVAHFK;ELLDTVTAPQK;GQWVTKFDSR;IAQLPLTGSMSIIFFLPLK;IKSSFVAPLEK;ITGKPIKLTQVEHR;KTSLEDFYLDEER;KTSLEDFYLDEERTVR;LAAAVSNFGYDLYR;LAAAVSNFGYDLYRVR;LDLQEINNWVQAQMK;LKLSYEGEVTK;LQSLFDSPDFSK;LQSLFDSPDFSKITGKPIK;LSYEGEVTK;SASRIVFEK;SSFVAPLEK;SSTSPTTNVLLSPLSVATALSALSLGAEQR;STKEIPDEISILLLGVAHFK;STKEIPDEISILLLGVAHFKGQWVTK;TES…	34
P08253	MMP2	AFQVWSDVTPLR;AFQVWSDVTPLRFSR;AVFFAGNEYWIYSASTLER;CGNPDVANYNFFPR;DKPMGPLLVATFWPELPEK;ELAVQYLNTFYGCPK;ESCNLFVLK;EYNSCTDTGR;FFGLPQTGDLDQNTIETMR;FFGLPQTGDLDQNTIETMRK;FFGLPQTGDLDQNTIETMRKPR;FPFLFNGK;FPGDVAPK;FQGTSYDSCTTEGR;GEIFFFK;IDAVYEAPQEEK;IHDGEADIMINFGR;IIGYTPDLDPETVDDAFAR;KMDPGFPK;LSQDDIK;MWCATTANYDDDRK;NFRLSQDDIK;PLTSLGLPPDVQR;PMGPLLVATFWPELPEK;QDIVFDGIAQIR;SDGFLWCSTTYNFEK;TYIFAGDK;TYIFAGDKFWR;…	34
P16870	CPE	AASQPGELK;AYSSFNPAMSDPNRPPCR;AYSSFNPAMSDPNRPPCRK;DGDYWRLLIPGNYK;EALVSVWLQCTAISR;EELMEWWK;EGGPNNHLLK;ELLIFLAQYLCNEYQK;ELLVIELSDNPGVHEPGEPEFK;FPPEETLK;IHIMPSLNPDGFEK;IVYVNEK;KEEEKEELMEWWK;LLIPGNYK;LQQEDGISFEYHR;LQQEDGISFEYHRYPELR;LTASAPGYLAITK;LTASAPGYLAITKK;NFPDLDR;NFPDLDRIVYVNEK;NSLISYLEQIHR;NSLISYLEQIHRGVK;RLQQEDGISFEYHR;RLQQEDGISFEYHRYPELR;SFEGRELLVIELSDNPGVHEPGEPEFK;SGSAHEYSSSPDDAIFQSLAR;SNAQG…	34
P01042	KNG1	AATGECTATVGK;ARVQVVAGK;DFVQPPTK;DIPTNSPELEETLTHTITK;EGDCPVQSGK;ENFLFLTPDCK;ESNEELTESCETK;ESNEELTESCETKK;FKLDDDLEHQGGHVLDHGHK;HERDQGHGHQR;IASFSQNCDIYPGK;IASFSQNCDIYPGKDFVQPPTK;ICVGCPR;ICVGCPRDIPTNSPELEETLTHTITK;IYPTVNCQPLGMISLMK;KIYPTVNCQPLGMISLMK;KLGQSLDCNAEVYVVPWEK;KYFIDFVAR;KYNSQNQSNNQFVLYR;LDDDLEHQGGHVLDHGHK;LGQSLDCNAEVYVVPWEK;LGQSLDCNAEVYVVPWEKK;QVVAGLNFR;RPPGFSPFR;SLWNGDTGECTDNAYIDIQLR;SVSEI…	34
P32004	L1CAM	AFGAPVPSVQWLDEDGTTVLQDER;AQLLVVGSPGPVPR;CEASGKPEVQFR;CLAENSLGSAR;DATQITQGPR;DLQELGDSDK;EGPGEAIVR;FQLQATTK;GALILSNVQPSDTMVTQCEAR;GDGRDLQELGDSDK;GQLSFNLRDPELR;HAYYVTVEAAPYWLHK;INGIPVEELAK;IYWMNSK;LDCQVQGRPQPEVTWR;LGTAMSHEIR;LMAEGAPK;LSPYVHYTFR;LVLSDLHLLTQSQVR;LVVFPTDDISLK;NRHGLLLANAYIYVVQLPAK;PQSHLYGPGETAR;RLVVFPTDDISLK;VGEEDDGEYR;VSWSPAEDHNAPIEK;VTFTCQASFDPSLQPSITWR;WLRPSGPMPADR;WMDWNAPQVQYR;WQPPL…	34
P02545	LMNA	AAYEAELGDAR;AAYEAELGDARK;AGQVVTIWAAGAGATHSPPTDLVWK;AQHEDQVEQYK;AQNTWGCGNSLR;ASASGSGAQVGGPISSGSSASSVTVTR;DLEALLNSK;EAALSTALSEK;EDLQELNDR;EGDLIAAQAR;IDSLSAQLSQLQK;IRIDSLSAQLSQLQK;ITESEEVVSR;LADALQELR;LAVYIDR;LEAALGEAK;LLEGEEER;LQLELSK;LSPSPTSQR;MQQQLDEYQELLDIK;NIYSEELR;NIYSEELRETK;NSNLVGAAHEELQQSR;QLQDEMLR;RQNGDDPLLTYR;RTLEGELHDLR;SGAQASSTPLSPTR;SLETENAGLR;SNEDQSMGNWQIK;TALINSTGEEVAMR;TALINSTGEEVAM…	33
O15240	VGF	AAPAPTHVR;ALAAVLLQALDR;APLPPPAPSQFQAR;AQEEAEAEER;ARRPESALLGGSEAGER;ASWGEFQAR;AYQGVAAPFPK;DGSAPEVR;EPVAGDAVPGPK;ESAREEEEAEQER;ESAREEEEAEQERR;FGEGVSSPK;GLQEAAEER;GLQEAAEERESAREEEEAEQER;HYHHALPPSR;LADLASDLLLQYLLQGGAR;LLQQGLAQVEAGR;LLQQGLAQVEAGRR;MPDSGPLPETHK;NAPPEPVPPPR;NAPPEPVPPPRAAPAPTHVR;NSEPQDEGELFQGVDPR;QAAAQEERLADLASDLLLQYLLQGGAR;QQETAAAETETR;RPESALLGGSEAGER;RQQETAAAETETR;RQQETAAAETETRTHTLTR;S…	33
Q8WZA1	POMGNT1	ASLTATFNLFPEAK;CLHIWDLDVR;CLHIWDLDVRGNHR;DDDFTTWTQLAK;DPTPIEFSPDPLPDNK;DTWAFVGR;DTWAFVGRK;EAYEVEVHR;ECIIPDVSR;EEGAPGAPEQT;FNTVPGVQLR;GIHVIVLNQATGHVMAK;GIQHTPISIK;GRECIIPDVSR;KPPSVTPIFLEPPPK;KPPSVTPIFLEPPPKEEGAPGAPEQT;LLSEAEVLDHSK;NPCEDSFLPDTEGHTYVAFIR;RVFDTYSPHEDEAMVLFLNMVAPGR;RVLDVEVYSSR;SLGSQAGPALGWR;SLGSQAGPALGWRDTWAFVGRK;SLYKEELEPK;SPALSSWGDPVLLK;TDVPLSSAEEAECHWADTELNR;TDVPLSSAEEAECHWADTELNRR…	33
P11047	LAMC1	ACNCNLYGTMK;AFDITYVR;ATAESASECLPCDCNGR;CDCHALGSTNGQCDIR;CIYNTAGFYCDR;CLPFFNDRPWR;CLPFFNDRPWRR;DGFFGNPLAPNPADK;DNVEGFNCER;EAQQALGSAAADATEAK;EVVCTNCPTGTTGK;FHTSRPESFAIYK;HNTYGVDCEK;LIEIASR;LNEIEGTLNK;LNTFGDEVFNDPK;LSAEDLVLEGAGLR;MEAENLEQLIDQK;NTIEETGNLAEQAR;PGFFNLESSNPR;QDIAVISDSYFPR;RATAESASECLPCDCNGR;SAGYLDDVTLASAR;SQECYFDPELYR;SYYYAISDFAVGGR;TAAEEALRK;TEQQTADQLLAR;TFAEVTDLDNEVNNMLK;TGQCECQPGITGQ…	33
Q12805	EFEMP1	ADQVCINLR;CVCPVSNAMCR;CVCPVSNAMCRELPQSIVYK;CVNHYGGYLCLPK;CYPRNPCQDPYILTPENR;DIDECDIVPDACK;EDEMCWNYHGGFR;EHIVDLEMLTVSSIGTFR;ELPQSIVYK;FSCMCPQGYQVVR;FSCMCPQGYQVVRSR;GEQCVDIDECTIPPYCHQR;GSFACQCPPGYQK;IKSGNENGEFYLR;IPSNPSHR;IQCAAGYEQSEHNVCQDIDECTAGTHNCR;LNCEDIDECR;LTIIVGPFSF;NNFVIRR;NPADPQRIPSNPSHR;NPCQDPYILTPENR;QTSPVSAMLVLVK;RGEQCVDIDECTIPPYCHQR;RNPADPQRIPSNPSHR;SGNENGEFYLR;SGNENGEFYLRQTSPVSAMLVLVK…	33
P23471	PTPRZ1	AIIDGVESVSR;AIIDGVESVSRFGK;CMSCSSYR;CMSCSSYRESQEK;CNMSSDGSEHSLEGQK;DIEEGAIVNPGR;DIEEGAIVNPGRDSATNQIR;DIEEGAIVNPGRDSATNQIRK;DSATNQIR;EENDIQTGSALLPLSPESK;EPQISTTTHYNR;FAVLYQQLDGEDQTK;FPLEMQIYCFDADR;FPLEMQIYCFDADRFSSFEEAVK;FSRQVFSSYTGK;FSSFEEAVK;HNDGKEENDIQTGSALLPLSPESK;ITFHWGK;KEPQISTTTHYNR;KKEPQISTTTHYNR;KYPTCNSPK;LVEEIGWSYTGALNQK;QSPINIDEDLTQVNVNLK;QSPINIDEDLTQVNVNLKK;QVFSSYTGK;TSLENTFIHNTGK;TVEI…	33
Q6KB66	KRT80	ALNDKFASLIGK;APGPGFSSR;AQYDAVAAR;CHIDLSGIVEEVK;DLDAECLHR;DLDAECLHRTELETK;DVSVTVGMDSR;GQLEANLLQVLEK;GQLEANLLQVLEKVEEFR;IRYEDEISK;LALDIEIATYR;LALDIEIATYRK;LAQLEAALQQAK;LDPAVQQLK;LVEGEEGRMDSPSATVVSAVQSR;MDSPSATVVSAVQSR;NQLLETR;RTDMEFTFVQLKK;SAEYGSSLQSSR;SAEYGSSLQSSRSEIADLNVR;SEIADLNVR;SLEEAEAYSR;SLESFVELMK;SLTGCWSAGTISK;SQLEEQAAR;TAEEQGELAFQDAK;TDMEFTFVQLKK;TIYEQELK;VQALEQR;VSQERGQLEANLLQVLEK;VTVNPG…	33
Q96GW7	BCAN	ALEEEEK;ALHPEEDPEGR;ALHPEEDPEGRQGR;CEVQHGIDDSSDAVEVK;CGGGLPGVK;CLCLPGYGGDLCDVGLR;CQENGRWEAPQISCVPR;EACYGDMDGFPGVR;EAEVLVAR;ELEAPSEDNSGR;EVGEATGGPELSGVPR;EYQWIGLNDR;FCNPGWDAFQGACYK;FNVYCFR;GAIYSIPIMEDGGGGSSTPEDPAEAPR;GREAEVLVAR;GVVFLYR;GVVFLYREGSAR;HSRFNVYCFR;IAGDAPLQGVLGGALTIPCHVHYLRPPPSR;LRYEVDTVLR;LTLEEAR;LTLEEARAYCQER;MGLVSCGPPPELPLAQVFGRPR;MYGAHLASISTPEEQDFINNR;RAVLGSPR;SWEEAETQCR;VKVNEAYR;VK…	33
Q13835	PKP1	AVQYLSSQDEK;CPVRPPSCASK;DATLEACAGALQNLTASK;DLSFGHSR;EELIADALPVLADR;EVVDPEVFFNATGCLR;FSSYSQMENWSR;GLMSSGMSQLIGLK;GSGWLYHSDAIR;GSMYDGLADNYNYGTTSR;ICSEDIECSGLTIPK;LDAEVPTR;LLLSDMWSSK;LLQSGNSDVVR;LLTSHTGNTSNSEDILSSACYTVR;LVDLLRSPNQNVQQAAAGALR;MNHSPLK;NLMASQPQLAK;NMLGTLAGANSLR;QDPVYIPPISCNK;QLTGLLWNLSSTDELK;QQVYQLGGICK;SEPDLYCDPR;SGASLLSNMSR;SPNQNVQQAAAGALR;SVENCMCVLHNLSYR;TYLNLMGK;VIIPFSGWCDGNSNMSR;V…	33
P20930	FLG	ENLPISGHK;GSPHSSSSYHYQSEGTER;GYSPTHREEEYGK;HAETSSGGQAASSHEQAR;HAETSSGGQAASSQEQAR;HGSHHQLQSADSSR;HGSHHQQSADSSR;HGSYGSADYDYGESGFR;HHEAASWADSSR;HHEASTHADISR;HSASQDGQDTIR;HSASQDGQDTIRGHPGSSR;HSASQEGQDTIR;HSGIGHGQASSAVR;HSHHDKHEDNKQEENK;HSLVGQGQSSGPR;HTQTSSGGQAASSHEQAR;IDFTEFLLMVFK;KGYSPTHREEEYGK;KIDFTEFLLMVFK;LAQAYYESTR;LAQAYYESTRK;NPDDPDMVDVFMDHLDIDHNK;NQGSSVSQDSDSQGHSEDSER;QDSSVVGDSGNR;QGSHYEQSVDR;…	32
Q06481	APLP2	ADMDQFTASISETPVDVR;AERQTLIQHFQAMVK;AVCSQEAMTGPCR;CLVGEFVSDVLLVPEK;EMIFNAER;ERMEVCENHQHWHTVVK;EWEEAELQAK;FIYGGCGGNR;FIYGGCGGNRNNFESEDYCMAVCK;GSGVGEQDGGLIGAEEK;HYQHVLAVDPEK;ILQALRR;KEWEEAELQAK;KGSGVGEQDGGLIGAEEK;LNMHVNIQTGK;LNMHVNIQTGKWEPDPTGTK;MALENYLAALQSDPPRPHR;MEVCENHQHWHTVVK;NKVDENMVIDETLDVK;NNFESEDYCMAVCK;QQLVETHLAR;QTLIQHFQAMVK;SQVMTHLHVIEER;SRFVTPFK;VDENMVIDETLDVK;VGGLEEER;VGGLEEERESVGPLR;V…	32
Q6MZW2	FSTL4	DLDADGNGHLSSSELAQHVLK;DSGLFGQYLLTPAR;EGLSSHNELLASCGK;EPPAGPAQPWGGTHR;ESLFLINGR;FDDYNSDSSLTLR;FIVSAAADSPWLHVQEITVR;GDTCTMAGYAR;GEIQTLYDLQINSGISDLAFQR;GPDVGVGESQAEEPR;IFMSYEEICPQR;IFMSYEEICPQREK;IMRDSGLFGQYLLTPAR;KQDLDEDLLGCSPGDLLR;LKNVLLALQTR;LLVESLFR;LQPLQEGDSRQDPASQK;NEVGVDEDISSLFIEDSARK;NGVDVSTQMSK;NRYIYVAQPALSR;NVLLALQTR;QLLVDSVTDSVLGPNGDVTGTPHTSPDGR;RLLVESLFR;SHDQVWVLSWGDVHK;SRPSLQVITEASTGQSQ…	32
P05164	MPO	AVSNEIVR;AVSNEIVRFPTDQLTPDQER;DFVNCSTLPALNLASWR;DHGLPGYNAWR;DYLPLVLGPTAMR;FCGLPQPETVGQLGTVLR;FPTDQLTPDQER;FWWENEGVFSMQQR;GLMATPAK;IANVFTNAFR;IGLDLPALNMQR;IICDNTGITTVSK;IPCFLAGDTR;IVGAMVQIITYR;LDNRYQPMEPNPR;LFEQVMR;LMEQYGTPNNIDIWMGGVSEPLK;NNIFMSNSYPR;NQADCIPFFR;NQINALTSFVDASMVYGSEEPLAR;QALAQISLPR;QNQIAVDEIR;QNQIAVDEIRER;RFCGLPQPETVGQLGTVLR;SPTLGASNR;SRDHGLPGYNAWR;SRDHGLPGYNAWRR;SSEMPELTSMHTLLLR;VG…	32
P35442	THBS2	ACQGAPCPIDGR;ACVGDVQER;AYGYSGVSLK;DNCPHLPNSGQEDFDK;DNCPYVYNTDQR;DNCQLLFNPR;DTTFDLFSISNINRK;FDYIPPVNADDLSK;FVRFDYIPPVNADDLSK;FYVVMWK;GLLQNVHLVFENSVEDILSK;GNQPVGVGLEAAK;GPDPGVPAYR;GTLLALEGPGLSQR;GTTQIDPNWVIR;HAECIYLGHFSDPMYK;IRLCNSPVPQMGGK;LCNSPVPQMGGK;LGPHVTTEYVGPSSER;LVFNPDQEDLDGDGRGDICK;NALWHTGNTPGQVR;NFQMVPLDPK;QADYDKDEVGDR;QFRGPDPGVPAYR;QVCEPENPCK;QVTQTYWEDQPTR;RVSNDNQFLWELIGGPPK;SCDVTSNTCLGPS…	32
P03952	KLKB1	CLLFSFLPASSINDMEK;CQFFSYATQTFHK;CQFFTYSLLPEDCK;CQFFTYSLLPEDCKEEK;DACKGDSGGPLVCK;DSVTGTLPK;DTPFSQIK;EIIIHQNYK;EKGEIQNILQK;EQPGVYTK;GDSGGPLVCK;GEIQNILQK;GVNVCQETCTK;HLCGGSLIGHQWVLTAAHCFDGLPLQDVWR;IAYGTQGSSGYSLR;IYSGILNLSDITK;LCNTGDNSVCTTK;LSMDGSPTR;LVGITSWGEGCAR;LVGITSWGEGCARR;MVCAGYK;PICLPSK;QCGHQISACHRDIYK;RFGCFLK;RTLPEPCHSK;TICTYHPNCLFFTFYTNVWK;TSESGTPSSSTPQENTISGYSLLTCK;VAEYMDWILEK;VLTPDAFVCR;V…	32
Q5D862	FLG2	ASHFQSHSSERQR;DRHGSSSVELR;ELHPVLK;ENGQPQNCGGQWR;ESGEEYESGSGSNSWER;FGGQGNQFSYIQSGCQSGIK;FSNSSSSNEFSK;GHGGLSCGLETSGHESNSTQSR;GHTHGQAGSQHGESESIVDER;HAHYGYGQSTQR;HETTYGQTGEATGHGHSGHGQSTQR;HGHSGYGQSTQTGSR;HGSSQVWK;HQEEESETEEDEEDTPGHK;HSEHIHTQAGSHYPK;HSSWSEGEEHGYSSGHSR;LETTHGQTGDTTR;NPDDPDTVDVIMHMLDR;NPDDPDTVDVIMHMLDRDHDR;QDGECGTLSK;QETTHGQTINTTR;QGNLSSSGNQEGSQKR;QSSYGQHGSGSSQSSGYGQYGSR;RLDFTEFLLMIFK;S…	32
Q9Y6N7	ROBO1	AANAYGISDPSQISDPVK;AEASATLTVQEPPHFVVKPR;AEGRPTPTIEWYK;ARPFFNEFQGADSEIK;AYLEVTDVIADRPPPVIR;CEARGDPVPTVR;DGSPLDDKDER;DGSPLDDKDERITIR;DGVLVSTQDSR;DQVVALGR;ESEVAELTVLERPSFVK;FSVSQTGDLTITNVQR;GDPVPTVR;GLKPNAIYLFLVR;ILYRPSGANHGESDWLVFEVR;IVEHPSDLIVSK;LMITYTR;MLLPSGSLFFLR;NSVVIPDLRK;PNAIYLFLVR;QLENGVLQIR;RPSNLAVTVDDSAEFK;SDVGYYICQTLNVAGSIITK;SRPDEGVYVCVAR;SRYEIRDDHTLK;TLEEAPSAPPQGVTVSK;TQDVLPTSQGVDHK;TV…	32
P00738	HP	AVGDKLPECEAVCGK;AVGDKLPECEAVCGKPK;DIAPTLTLYVGK;DIAPTLTLYVGKK;DYAEVGR;DYAEVGRVGYVSGWGR;DYAEVGRVGYVSGWGRNANFK;GSFPWQAK;HYEGSTVPEK;ILGGHLDAK;LPECEADDGCPKPPEIAHGYVEHSVR;LPECEAVCGK;LPECEAVCGKPK;LRTEGDGVYTLNDK;LRTEGDGVYTLNDKK;LRTEGDGVYTLNNEK;NPANPVQR;QLVEIEK;SCAVAEYGVYVK;SPVGVQPILNEHTFCAGMSK;TEGDGVYTLNDK;TEGDGVYTLNDKK;TEGDGVYTLNNEK;VGYVSGWGR;VMPICLPSK;VMPICLPSKDYAEVGR;VSVNERVMPICLPSK;VTSIQDWVQK;VVLHPNY…	32
P10909	CLU	ALQEYRK;ASSIIDELFQDR;ASSIIDELFQDRFFTR;CREILSVDCSTNNPSQAK;EDALNETR;EDALNETRESETK;EGDDDRTVCR;EGDDDRTVCREIR;EILSVDCSTNNPSQAK;EIQNAVNGVK;ELDESLQVAER;ELDESLQVAERLTR;ELDESLQVAERLTRK;EPQDTYHYLPFSLPHR;FFTREPQDTYHYLPFSLPHR;FMETVAEK;FMETVAEKALQEYR;IDSLLENDR;IDSLLENDRQQTHMLDVMQDHFSR;KTLLSNLEEAK;KYNELLK;LFDSDPITVTVPVEVSR;LFDSDPITVTVPVEVSRK;LRRELDESLQVAER;QQTHMLDVMQDHFSR;RELDESLQVAER;RPHFFFPK;TLIEKTNEER;TLLSN…	32
Q13228	SELENBP1	CELAFLHTSHCLASGEVMISSLGDVK;CGNCGPGYSTPLEAMK;DGFNPADVEAGLYGSHLYVWDWQR;DGLIPLEIR;EEIVYLPCIYR;EGSVMLQVDVDTVK;EPLGPALAHELR;FLHNPDAAQGFVGCALSSTIQR;FLYFSNWLHGDLR;GGFVLLDGETFEVK;GGPVQVLEDEELK;GPREEIVYLPCIYR;HEIVQTLSLK;HEIVQTLSLKDGLIPLEIR;HNVMISTEWAAPNVLR;IYVVDVGSEPR;IYVVDVGSEPRAPK;LNPNFLVDFGK;LNPNFLVDFGKEPLGPALAHELR;LPMPNLK;LTGQLFLGGSIVK;LVLPSLISSR;NEGGTWSVEK;NTGTEAPDYLATVDVDPK;QFYPDLIR;QYDISDPQRPR;RLYI…	31
P08670	VIM	ARVEVERDNLAEDIMR;DGQVINETSQHHDDLE;ETNLDSLPLVDTHSK;EYQDLLNVK;FADLSEAANR;FADLSEAANRNNDALR;FADLSEAANRNNDALRQAK;FANYIDK;HLREYQDLLNVK;ILLAELEQLK;ISLPLPNFSSLNLR;KVESLQEEIAFLK;LGDLYEEEMR;LLEGEESR;LQDEIQNMK;MALDIEIATYRK;MFGGPGTASRPSSSR;NLQEAEEWYK;QDVDNASLAR;QQYESVAAK;QVDQLTNDK;QVQSLTCEVDALK;RMFGGPGTASRPSSSR;RQVDQLTNDK;SLYASSPGGVYATR;SRLGDLYEEEMRELR;SYVTTSTR;VELQELNDR;VELQELNDRFANYIDK;VESLQEEIAFLK;VEVERDN…	31
P13521	SCG2	AGTEALPDGLSVEDILNLLGMESAANQK;ALEYIENLR;ALEYIENLRQQAHK;DQELGEYLAR;DQLSDDVSK;DSLSEEDWMR;EHLNQGSSQETDK;ENGDESHLPER;ENGDESHLPERDSLSEEDWMR;ENKPYALNSEK;EPDLRLENVQK;FPSPEMIR;IESQTQEEVR;IESQTQEEVRDSK;IILEALR;IILEALRQAENEPQSAPK;NDDTPNRQYWDEDLLMK;NLQIPPEDLIEMLK;NQLLQKEPDLR;PLDSQSIYQLIEISR;PYALNSEK;QAENEPQSAPK;QMAYENLNDK;QQAHKEESSPDYNPYQGVSVPLQQK;QYWDEDLLMK;SGQLGIQEEDLR;SGQLGIQEEDLRK;TGEKPNGSVEPER;TSYFPNPYN…	31
P02549	SPTA1	AAVGQEEIQLR;ADVVEAWIADK;AEDLFVEFAHK;ALSNAANLQR;AYFLDGSLLK;DHEDFLASLAR;DLQGVQNLLK;ETGTLESQLEANK;ETVVESSGPK;FYLFLSK;HEALENDFAVHETR;HQTFAHEVDGR;ITDLEHFAESLIADEHYAK;KGDVLTLLSSINK;LGDYANLK;LLDLLHLQLICR;NLAVMSDK;QEQIENQYR;RDVTEAIQWIK;RWEQLLEASAVHR;SLNQNMESLR;SSDEIENAFQALAEGK;SYEDPTNIQGK;TGQEMIEGGHYASDNVTTR;VEAADHQGIVPAVYVR;VILENIASHEPR;VLETAEEIQER;VMALYDFQAR;VNILTDK;VQNVCAQGEDILNK;VSSQDYGRDLQGVQNLLK	31
P98088	MUC5AC	AEACVCTYNGQR;AEDAPGVPLR;AESHPEVSIEHLGQVVQCSR;AFSYTEVEECGCMGR;CGLTDSETCLK;CPAPVGCPEGAR;CQCCQELR;CTWTTWFDVDFPSPGPHGGDK;DEGYTFCESPR;DLAGHCYYALCSQDCQVVR;ETYNNIIR;GTDSGDFDTLENLR;HQDGLVVVTTK;IFLGGFELK;IQCCETVNVCR;MCLNYEVR;NCQSCLCTER;NQDQQGPFK;NQLPPICYNYEIR;NREQASGLCYNYQIR;NSFEDPCSLSVENEK;SLIIQQQGCSSSEPVR;SYRPGAVVPSDK;TFDGDVFR;TGHMCPFTCPADK;TSIFINLSPEFK;VLCCETPK;VLCCETPR;VQCSPDVGLTCR;VVTENVPCGTTGTTCSK;W…	31
P07355	ANXA2	AEDGSVIDYELIDQDAR;AEDGSVIDYELIDQDARDLYDAGVK;AYTNFDAER;AYTNFDAERDALNIETAIK;DALNIETAIK;DIISDTSGDFR;DIISDTSGDFRK;DLYDAGVK;GDLENAFLNLVQCIQNK;GLGTDEDSLIEIICSR;GTDVPKWISIMTER;GVDEVTIVNILTNR;LSLEGDHSTPPSAYGSVK;PLYFADR;QDIAFAYQR;RAEDGSVIDYELIDQDAR;SALSGHLETVILGLLK;SEVDMLK;SLYYYIQQDTK;SLYYYIQQDTKGDYQK;SNAQRQDIAFAYQR;STVHEILCK;SVPHLQK;SYSPYDMLESIR;SYSPYDMLESIRK;TDLEKDIISDTSGDFRK;TKGVDEVTIVNILTNR;TNQELQEINR…	31
P01860	IGHG3	ALPAPIEK;ALPAPIEKTISK;CPAPELLGGPSVFLFPPK;CPAPELLGGPSVFLFPPKPK;CPEPKSCDTPPPCPR;DTLMISR;DTLMISRTPEVTCVVVDVSHEDPEVQFK;EPQVYTLPPSR;EPQVYTLPPSREEMTK;GPSVFPLAPCSR;GPSVFPLAPCSRSTSGGTAALGCLVK;GQPREPQVYTLPPSR;GQPREPQVYTLPPSREEMTK;NQVSLTCLVK;SCDTPPPCPR;SCDTPPPCPRCPAPELLGGPSVFLFPPKPK;SCDTPPPCPRCPEPK;SRWQQGNIFSCSVMHEALHNR;SRWQQGNIFSCSVMHEALHNRFTQK;STSGGTAALGCLVK;TPEVTCVVVDVSHEDPEVQFK;TPLGDTTHTCPR;TPLGDTTHTCP…	31
O43505	B4GAT1	AQLRTALASGGVLDASGDYRVYR;ARVAMHLVCPSR;EEAQLATVLAYALSSHCPDMR;EEAQLATVLAYALSSHCPDMRAR;EGANYALVIDVDMVPSEGLWR;EMLDQSNQWGGTALVVPAFEIR;EMLDQSNQWGGTALVVPAFEIRR;EPGEFALLR;FHPQKEAENQHNK;FRQYGFNR;GLREMLDQSNQWGGTALVVPAFEIR;GLREMLDQSNQWGGTALVVPAFEIRR;ILYRQFK;ISQACELHVAGFDFEVLNEGFLVHK;NELVQLYQVGEVR;PAYVVPWQDPWEPFYVAGGK;SCQEVFDK;SCQEVFDKLAR;TALASGGVLDASGDYR;TALASGGVLDASGDYRVYR;TALASGGVLDASGDYRVYRGLLK;TTMDPNDVIL…	31
P13646	KRT13	AGLENTVAETECR;DYSPYYK;EFSNQVVGQVNVEMDATPGIDLTR;EQYEAMAER;EVSTNTAMIQTSK;ILTATIENNR;ILTATIENNRVILEIDNAR;IRDWHLK;ITMQNLNDR;ITMQNLNDRLASYLEK;LASYLEK;LKYENELALR;LQSSSASYGGGFGGGSCQLGGGR;MIGFPSSAGSVSPR;QSPASPERDYSPYYK;RVLDELTLSK;SAELNKEVSTNTAMIQTSK;SEMECQNQEYK;SLLEGQDAK;STSVTTTSSASVTTTSNASGR;STSVTTTSSASVTTTSNASGRR;TDLEMQIESLNEELAYMKK;TEITELRR;TIEELRDK;TLQGLEIELQSQLSMK;VILEIDNAR;VLAEMREQYEAMAER;VLDELTLSK…	31
Q5VU97	CACHD1	AFNPGRDLNSVLADNLK;CFIMEDR;DAAQVILSAIDEHDK;DLNSVLADNLK;ECFGGIVGAK;ELAFLRDLAEQNSGK;EPLVANDILNHPNFVK;FIAAVIER;FNRYLDVVNR;FYTNLPNR;GYLVAHPTLIDPK;IFNSFVYTEK;ISNGESEVQQLAK;ISVLTVADTVR;LAAEELGVVTMQR;LCLNCHR;LDLLGQPSACLHFK;LLYHRLDLLGQPSACLHFK;LSTTVNSR;MSTFVSSVK;MVEHYTAYLSDNTR;NLCNSFSDR;RLAAEELGVVTMQR;SRPIYVSTVRPQSK;SSDSPTQHAVGFQK;TCSLDQCYK;TFLSPATSETK;THLDKPYCAPQK;WQYFSSEEGIFTVFPAHK;YIATPNGVLR;YLDVVNR	31
P58107	EPPK1	AAVIGPDVFAK;AEAEAGSPRPDPR;AGTLTVEELGATLTSLLAQAQAQAR;ALEAEQVEITVGR;AMLAQQYQEGTLSVEK;APGSGLALLPLK;AVPVWDVLASGYVSR;AVTGYTDPYTGQQISLFQAMQK;CGCLDEDTQR;CVEDPETGLYLLQIIK;DGLLPTGLGQR;DIYALISDQK;FFFDPSAR;GFFDPNTHENLTYVQLLR;GVVGPELYGR;LALFQAIGK;LGLLDTQTSQVLTAVDK;LPLEAALR;LSELEPGTGDLR;LSLYQAMR;LSVEEAVAAGVVGGEIQEK;MSIYQAMWK;QALSTATATVSVGK;RYLEGTSCIAGVLVPAK;TGGQALSTLECVK;TLDELSQGTTTVK;TLQEVTEMDSVK;TTVPQLLASVQ…	31
P20742	PZP	ASPAFLASQNTK;AVGYLITGYQR;CVYLQTSMK;DLFHCVSFTLPR;EDSPFALK;FEIENCLANK;FRVVSVDENFRPR;GEESYCICGNER;GSFALSFPVESDVAPIAR;IAQWQSLK;IQHPFTVEEFVLPK;IQHPFTVEEFVLPKFEVK;IREEGTDLEVTANR;ISASSEVAFLSIQIK;ISEITNIVSK;LEAGINQLSFPLSSEPIQGSYR;MLQITNTGFEMK;NALFCLESAWNVAK;NELIPLIYLENPRR;QAMGELSELSFHYLIMAK;QGIPFFAQVLLVDGK;QQNAQGGFSSTQDTVVALHALSR;QTLSWTVTPK;SGTHTLPVESGDMK;SLFTDLVAEK;TLLVEAEGIEQEK;VQTVPQTCDGHK;VVSVDENFRPR…	31
Q14112	NID2	AGLELGAEPETIVNSGLISPEGLAIDHIRR;AIAVDPIR;AIAVDPIRGNLYWTDWNR;CHPGTGVDYTCECASGYQGDGR;EDTSPAVLGLAAR;EGTSLGEVGGPDLK;ELYHYSDSTVTSTSSR;ESYNVQLQLPAR;FAVTNQIGPVK;FTPTHAFLATWEQVGAYEEVK;HAQAQYAYPGAR;HPSFPTTQQLNVDR;HSGQFTDEYLPEQR;HTCILITPPANPCEDGSHTCAPAGQAR;IESALLDGSER;IETSSLDGENRR;ITQTAEGLDPENYLSIK;KLECTLPDGTGR;LANPLHFYEAR;LLCWADAGTK;MVYWTDVAGR;SDFCWCVDK;SEGPYFSLTSTEQSVK;SHLYGITAVYPYCPTGR;SYPASGHTTPLSR;VFAL…	31
P49327	FASN	AALQEELQLCK;ACLDTAVENMPSLK;ADEASELACPTPK;AFEVSENGNLVVSGK;AGLYGLPR;ALGLGVEQLPVVFEDVVLHQATILPK;CTVFHGAQVEDAFR;DLVEAVAHILGIR;DNLEFFLAGIGR;DTSFEQHVLWHTGGK;EDGLAQQQTQLNLR;EGGFLLLHTLLR;FDASFFGVHPK;FPQLDSTSFANSR;GLVQALQTK;GTPLISPLIK;LGMLSPEGTCK;LPEDPLLSGLLDSPALK;LQVVDQPLPVR;MEEVVIAGMSGK;QEPLLIGSTK;RPTPQDSPIFLPVDDTSFR;SEGVVAVLLTK;VAAAVDLIIK;VLEALLPLK;VLQGDLVMNVYR;VSVHVIEGDHR;VTAIHIDPATHR;VVEVLAGHGHLYSR;V…	31
P04003	C4BPA	ALCRKPELVNGR;CEWETPEGCEQVLTGK;CHPGYKPTTDEPTTVICQK;EDVYVVGTVLR;EEIIYECDK;FSAICQGDGTWSPR;GSSVIHCDADSK;GVGWSHPLPQCEIVK;GYILVGQAK;HPGELRNGQVEIK;ITCRKPDVSHGEMVSGFGPIYNYK;KPDVSHGEMVSGFGPIYNYK;LMQCLPNPEDVK;LNNGEITQHR;LSCSYSHWSAPAPQCK;LSLEIEQLELQR;LSLEIEQLELQRDSAR;MALEVYK;PANHCVYFYGDEISFSCHETSR;QSSSYSFFK;QSSSYSFFKEEIIYECDK;RLMQCLPNPEDVK;SHSTQTLTCNSDGEWVYNTFCIYK;SRPANHCVYFYGDEISFSCHETSR;TDLSFGSQIEFSCSEGFF…	31
P05156	CFI	ACDGINDCGDQSDELCCK;ADSPMDDFFQCVNGK;AQLGDLPWQVAIK;CIEGTCVCK;DASGITCGGIYIGGCWILTAAHCLR;DNERVFSLQWGEVK;EANVACLDLGFQQGADTQR;EANVACLDLGFQQGADTQRR;EMECAGTYDGSIDACK;FYGNRFYEK;GLETSLAECTFTK;HGNTDSEGIVEVK;IIFHENYNAGTYQNDIALIEMK;IIFHENYNAGTYQNDIALIEMKK;IVIEYVDR;LPYQCPK;RAQLGDLPWQVAIK;RIVIEYVDR;RTMGYQDFADVVCYTQK;SFPTYCQQK;SLECLHPGTK;THRYQIWTTVVDWIHPDLK;TMGYQDFADVVCYTQK;VANYFDWISYHVGR;VFCQPWQR;VFSLQWGEVK;VTY…	31
P09972	ALDOC	AEVNGLAAQGK;ALQASALNAWR;ALQASALNAWRGQR;ALSDHHVYLEGTLLK;ALSDHHVYLEGTLLKPNMVTPGHACPIK;CIGGVIFFHETLYQK;CPLPRPWALTFSYGR;CQYVTEK;DDNGVPFVR;DNAGAATEEFIK;ELSDIALR;ELSDIALRIVAPGK;GILAADESVGSMAK;GIVVGIKVDK;GVVPLAGTDGETTTQGLDGLSER;ISERTPSALAILENANVLAR;LSQIGVENTEENR;LSQIGVENTEENRR;LYRQVLFSADDRVK;PNMVTPGHACPIK;PWALTFSYGR;QVLFSADDR;QVLFSADDRVK;RAEVNGLAAQGK;RLSQIGVENTEENRR;TPSALAILENANVLAR;VDKGVVPLAGTDGETTTQGL…	31
P13639	EEF2	ALLELQLEPEELYQTFQR;AYLPVNESFGFTADLR;CLYASVLTAQPR;DLEEDHACIPIK;DSVVAGFQWATK;EGALCEENMR;EGIPALDNFLDK;EGIPALDNFLDKL;ETVSEESNVLCLSK;FSVSPVVR;GEGQLGPAER;GGGQIIPTAR;GPLMMYISK;GVQYLNEIK;IMGPNYTPGK;IWCFGPDGTGPNILTDITK;NMSVIAHVDHGK;QFAEMYVAK;RGHVFEESQVAGTPMFVVK;SDPVVSYR;STLTDSLVCK;TFCQLILDPIFK;TGTITTFEHAHNMR;TILMMGR;VFDAIMNFK;VFSGLVSTGLK;VNFTVDQIR;YEWDVAEAR;YEWDVAEARK;YFDPANGK;YVEPIEDVPCGNIVGLVGVDQFLVK	31
O00391	QSOX1	AAPGQEPPEHMAELQR;AHFSPSNIILDFPAAGSAAR;AWRPALYLAALDCAEETNSAVCR;DFNIPGFPTVR;DTGAALLAESR;DVQNVAAAPELAMGALELESR;EVALDLSQHK;FGVTDFPSCYLLFR;GGSYLGREVALDLSQHK;GYVHYFFGCR;IEVGRFPVLEGQR;IPYSFFK;IYMADLESALHYILR;KVNWIGCQGSEPHFR;LAGAPSEDPQFPK;LDVPVWDVEATLNFLK;LEEIDGFFAR;LIDALESHHDTWPPACPPLEPAK;NGSGAVFPVAGADVQTLR;NGSGAVFPVAGADVQTLRER;NNEEYLALIFEK;RDVQNVAAAPELAMGALELESR;RVLNTEANVVR;RVLNTEANVVRK;SFYTAYLQR;VGSPN…	30
Q8WXD2	SCG3	DSTKDDNSNPGGKTDEPK;EANNYEEDPNKPTSWTENQAGK;EANNYEEDPNKPTSWTENQAGKIPEK;EDYDLSK;EKETLITIMK;ERQSIRSSPLDNK;ETLITIMK;FQDDPDGLHQLDGTPLTAEDIVHK;GENDETVSNTLTLTNGLERR;GILDKEEAEAIK;GKTEAYLEAIR;GKTEAYLEAIRK;GNKEDYDLSK;IYEENDR;IYEENDRAVFDK;KGNKEDYDLSK;LFPAPSEK;LIDDYDSTK;LLNLGLITESQAHTLEDEVAEVLQK;LNVEDVDSTK;MRDFINK;QADAYVEK;SLHNRELSAERPLNEQIAEAEEDK;SSPLDNKLNVEDVDSTK;TEAYLEAIR;TEAYLEAIRK;TLIDFVK;TYSEDNFEELQYFPN…	30
P00748	F12	AEEHTVVLTVTGEPCHFPFQYHR;ASCYDGRGLSYR;CFEPQLLR;CLEVEGHR;EQPPSLTR;FFHKNEIWYR;GRPGPQPWCATTPNFDQDQR;LASQACRTNPCLHGGR;LCHCPVGYTGAFCDVDTK;LHEAFSPVSYQHDLALLR;LHVPLMPAQPAPPK;LQEDADGSCALLSPYVQPVCLPSGAAR;LTLQGIISWGSGCGDR;NEIWYRTEQAAVAR;NGPLSCGQR;NHSCEPCQTLAVR;NKPGVYTDVAYYLAWIR;NKPGVYTDVAYYLAWIREHTVS;NPDNDIRPWCFVLNR;NWGLGGHAFCR;PAPEDLTVVLGQER;REQPPSLTR;RLTLQGIISWGSGCGDR;RNHSCEPCQTLAVR;SYRLHEAFSPVSYQHDLALLR;…	30
Q08188	TGM3	AVGSNARMDVTDK;DAATDVASR;DAATDVASRNDPK;DAATDVASRNDPKYVGR;DIILDNPTLTLEVLNEAR;DSATMSLDPEEEAEHPIK;EGDVQLNFDMPFIFAEVNADR;EVNLVLLLK;FDILPSR;FSSQELILR;FSSQELILRR;GLGSNERLEFIVSTGPYPSESAMTK;GQNFQVLMIMNK;IDVPTLGPK;ISYAQYEK;ITWLYDNTTGK;LEFIVSTGPYPSESAMTK;MDVTDKYKYPEGSDQER;NLSVDVYYDPMGNPLDK;NSVNSHTIGR;QLLADFSCNK;RGQNFQVLMIMNK;SDLGPSYGGWQVLDATPQER;SQGVFQCGPASVIGVR;SWNGSVEILK;VAGMLAVGK;VITNFNSAHDTDR;VPDESEVVVE…	30
P05155	SERPING1	AIMEKLEMSK;ASSNPNATSSSSQDPESLQDRGEGK;DFTCVHQALK;FPVFMGR;FPVFMGRVYDPRA;FQPTLLTLPR;GVTSVSQIFHSPDLAIR;HRLEDMEQALSPSVFK;IKVTTSQDMLSIMEK;KYPVAHFIDQTLK;KYPVAHFIDQTLKAK;LEDMEQALSPSVFK;LLDSLPSDTR;LLDSLPSDTRLVLLNAIYLSAK;LVLLNAIYLSAK;LYHAFSAMK;LYHAFSAMKK;MEPFHFK;NSVIKVPMMNSK;TLLVFEVQQPFLFVLWDQQHK;TLYSSSPR;TNLESILSYPK;TNLESILSYPKDFTCVHQALK;TRMEPFHFK;VATTVISK;VETNMAFSPFSIASLLTQVLLGAGENTK;VPMMNSK;VTTSQDMLSIME…	30
P04217	A1BG	ATWSGAVLAGR;ATWSGAVLAGRDAVLR;ATWSGAVLAGRDAVLRCEGPIPDVTFELLR;CEGPIPDVTFELLR;CEGPIPDVTFELLREGETK;CLAPLEGAR;CRSGLSTGWTQLSK;DAVLRCEGPIPDVTFELLR;DAVLRCEGPIPDVTFELLREGETK;FALVREDR;FALVREDRGGR;GVTFLLR;HQFLLTGDTQGR;HQFLLTGDTQGRYR;HQFLLTGDTQGRYRCR;IFFHLNAVALGDGGHYTCR;LELHVDGPPPRPQLR;LLELTGPK;LRCLAPLEGAR;NGVAQEPVHLDSPAIK;SGLSTGWTQLSK;SLPAPWLSMAPVSWITPGLK;SSTSPDRIFFHLNAVALGDGGHYTCR;SWVPHTFESELSDPVELLVAES;TP…	30
P07996	THBS1	AQGYSGLSVK;AQLYIDCEK;CENTDPGYNCLPCPPR;CNYLGHYSDPMYR;DCVGDVTENQICNK;DGKGDACDHDDDNDGIPDDKDNCR;DHSGQVFSVVSNGK;DNCQYVYNVDQR;EVPDACFNHNGEHR;FQDLVDAVR;FQMIPLDPK;FTGSQPFGQGVEHATANK;FVFGTTPEDILR;GFLLLASLR;GGVNDNFQGVLQNVR;GPDPSSPAFR;GRSCDSLNNRCEGSSVQTR;GTSQNDPNWVVR;IMADSGPIYDK;LCNNPTPQFGGK;LCNSPSPQMNGKPCEGEAR;LVPNPDQK;MENAELDVPIQSVFTR;QVTQSYWDTNPTR;RPPLCYHNGVQYR;SCDSLNNRCEGSSVQTR;SITLFVQEDR;TIVTTLQDSIRK;T…	29
P02748	C9	AEQCCEETASSISLHGK;AIEDYINEFSVR;AIEDYINEFSVRK;ALPTTYEK;CHTCQNGGTVILMDGK;CLCACPFK;CLCACPFKFEGIACEISK;DGNTLTYYR;DRDGNTLTYYR;DRVVEESELAR;DVVLTTTFVDDIK;FEGIACEISK;FTPTETNK;FTPTETNKAEQCCEETASSISLHGK;GTVIDVTDFVNWASSINDAPVLISQK;ISEGLPALEFPNEK;LRCNGDNDCGDFSDEDDCESEPRPPCR;LSPIYNLVPVK;NFRTEHYEEQIEAFK;NRDVVLTTTFVDDIK;QNLERAIEDYINEFSVRK;RPWNVASLIYETK;RPWNVASLIYETKGEK;SIEVFGQFNGK;SIEVFGQFNGKR;SRSIEVFGQFNGK;TEH…	29
Q24JP5	TMEM132A	AEELVNTAPLTGVPQHVPVR;ASYPPFATQQVVPPR;AVSVEAAVTPAEPYAR;EPGVTSIEVR;FLAPFAAHPLDGGR;FLAPFAAHPLDGGRR;GCHLQYQR;GLHVTAARPAQPTLWTAK;GQDWPPGSGSLPCAR;GTAHPGEVTATCWAQSALPAPK;HHTTLITCHR;IELTDTTLEQVR;LHATHPAGTAHQACR;LTHLLGPDWLLDVSHLVAPHAR;LTVWAPLLPLR;MVWEILVSER;MVWEILVSERDIR;PAQPTLWTAK;PVTWQLEYPGQAPEAEK;QVAGSVGGNTGVR;RQVAGSVGGNTGVR;SETFLLLQPWPR;SPLSDSILGEQALAVTDDK;VPDMPVRPGQLFSATLLLR;VPGPAEGPAEPAAEASDEAERR;VQ…	29
P11021	HSPA5	DAGTIAGLNVMR;DNHLLGTFDLTGIPPAPR;ELEEIVQPIISK;ETAEAYLGK;FEELNMDLFR;IDTRNELESYAYSLK;IEWLESHQDADIEDFK;IINEPTAAAIAYGLDK;ITITNDQNR;ITITNDQNRLTPEEIER;ITPSYVAFTPEGER;ITPSYVAFTPEGERLIGDAAK;KSDIDEIVLVGGSTR;KVTHAVVTVPAYFNDAQR;LTPEEIER;MKETAEAYLGK;NELESYAYSLK;NGRVEIIANDQGNR;NQLTSNPENTVFDAK;PYIQVDIGGGQTK;SDIDEIVLVGGSTR;SQIFSTASDNQPTVTIK;TFAPEEISAMVLTK;TKPYIQVDIGGGQTK;TWNDPSVQQDIK;VEIIANDQGNR;VLEDSDLK;VTHAVVT…	29
Q15113	PCOLCE	ATSGTEHQFCGGR;ATSGTEHQFCGGRLEK;CPSQPVR;CPSQPVRAAASQD;ECIWTITVPEGQTVSLSFR;EPGEGLAVTVSLIGAYK;FCGTFRPAPLVAPGNQVTLR;FDLEPDTYCR;FDLEPDTYCRYDSVSVFNGAVSDDSRR;GESGYVASEGFPNLYPPNK;GFLLWYSGR;GPVLPPESFVVLHRPNQDQILTNLSK;GVSYLLMGQVEENR;KGVSYLLMGQVEENR;LGRFCGTFRPAPLVAPGNQVTLR;MTTDEGTGGR;MTTDEGTGGRGFLLWYSGR;PAPLVAPGNQVTLR;RTGTLQSNFCASSLVVTATVK;SMVREPGEGLAVTVSLIGAYK;SQPPEKTEESPSAPDAPTCPK;TEESPSAPDAPTCPK;TGGLDLPS…	29
Q02818	NUCB1	AKMDAEQDPNVQVDHLNLLK;APAAHPEGQLK;DLAQYDAAHHEEFK;DLELLIQTATR;EFGDTGEGWETVEMHPAYTEEELRR;ELDFVSHHVR;ELQQAVLHMEQR;ELQQAVLHMEQRK;EVWEELDGLDPNRFNPK;FEEELAAR;FHPDTDDVPVPAPAGDQK;LLERLPEVEVPQHL;LPEVEVPQHL;LQAANAEDIK;LSQETEALGR;LSRELDFVSHHVR;LVTLEEFLASTQR;LVTLEEFLASTQRK;MDAEQDPNVQVDHLNLLK;NVDTNQDRLVTLEEFLASTQR;NVDTNQDRLVTLEEFLASTQRK;QFEHLDPQNQHTFEAR;RELQQAVLHMEQR;RELQQAVLHMEQRK;TFFILHDINSDGVLDEQELEALFTK;VN…	29
Q16706	MAN2A1	AHIPPLGLK;DWVVVDYGTR;FGCPWGVPPETIHPGNVQSR;FIWSEISYLSK;FLSSSLYTALTEAR;FLSSSLYTALTEARR;FYTDLNGYQIQPR;GLEQGIQDNK;GTGLFCSTTQGK;IIGNSAFLLILK;ILESASSNSHLADYVLYK;IQFGTLSDFFDALDK;IYSEVTCFFDHVTHR;LFHSLMVLEK;LLAENNEIISNIR;LYHIQGIEGQSVEVSNIVDIRK;MLLDQYRK;NYQQLFDYMNSQSK;SGAYLFLPDGNAK;SGWAIDPFGHSPTMAYLLNR;TFNDYFR;TFNDYFRDK;TLEFFWR;TQYIFNNMVLK;VEDSGIFTIK;VLLAPLGDDFR;WWDIIDIQK;WWDIIDIQKK;YLVVYNPLEQDR	29
O00462	MANBA	DTIYLTQVMQAQCVK;DVNSIELR;DYVTLYVK;ELVLAGDK;FNDLNYR;FQSAVLYAAQQSK;FSDNGFLMTEK;GECHVNFVRK;GGEAVCLYEEPVSELLR;GGEAVCLYEEPVSELLRR;GSNWIPADSFQDR;GSPGLSFYFK;IEAYNICHLNYFTFSPIYDK;INGFPIFLK;IPFEISK;LLLQSVVDANMNTLR;LPQSTDPLR;LPQSTDPLRTFK;LQTQQTYSIELQPGK;NIRELVLAGDK;PVGGQVIVAIPK;QMLYQAGLHFK;TILFYPWEPTSK;TRTILFYPWEPTSK;TVELIEEPIK;VHTWSSLEPVCSR;VNLILEGVDTVSK;YQVPPDCPPLVQK;YSFDITNVVR	29
P10586	PTPRF	AAGTEGPFQEVDGVATTR;AGLGEEFEK;ARTGEQAPSSPPR;DFLPVDPATSNGR;EDEMPVGR;FEVIEFDDGAGSVLR;FTLTGLKPDTTYDIK;GSGPLSPSIQSR;GSSAGGLQHLVSIR;GYQVTYVR;HNTDAGLLTTVGSLLPGITYSLR;IISYTVVFR;IQLSWLLPPQER;NVLELSNVVR;SDMGVGVFTPTIEAR;SGALQIESSEESDQGK;TAQSTPSAPPQK;TGEQAPSSPPR;TGEQAPSSPPRR;TQQGVPAQPADFQAEVESDTR;TSVLLSWEVPDSYK;VLAFTAVGDGPPSPTIQVK;VLAVNSIGR;VLAVNSIGRGPPSEAVR;VSSQRFEVIEFDDGAGSVLR;VYYTPDSR;WFYIVVVPIDR;WMMGAEEL…	29
P04004	VTN	AVRPGYPK;CTEGFNVDK;CTEGFNVDKK;DVWGIEGPIDAAFTR;DWHGVPGQVDAAMAGR;ERVYFFK;FEDGVLDPDYPR;GNPEQTPVLKPEEEAPAPEVGASK;GQYCYELDEK;GRCTEGFNVDK;GRCTEGFNVDKK;IYISGMAPR;IYISGMAPRPSLAK;IYISGMAPRPSLAKK;KCQCDELCSYYQSCCTDYTAECKPQVTR;LIRDVWGIEGPIDAAFTR;MDWLVPATCEPIQSVFFFSGDK;NGSLFAFR;PFDAFTDLK;QPQFISR;QPQFISRDWHGVPGQVDAAMAGR;RVDTVDPPYPR;RVDTVDPPYPRSIAQYWLGCPAPGHL;SIAQYWLGCPAPGHL;TRRVDTVDPPYPR;TSAGTRQPQFISR;TSAGTRQP…	28
Q6UVK1	CSPG4	ASEAVEDTFR;ASEAVEDTFRFR;ASSSAGTDPQLLLYR;ATVWMLR;DQPGEPATEFSCR;DVNERPPQPQASVPLR;ELEAGSLVYVHR;FTQEDLRK;GCLHAATLNGR;GGPAQDLTFR;GSLLLGGLDAEASR;GTLDGGFR;GVLSYLEPR;HGELELDIPGAQAR;HVQPTLDLMEAELRK;IYVFQGEAAEIRR;LEISVDQYPTHTSNR;LSDGQGFTQDDIQAGR;LVLGQEELR;MFTLLDVVNRK;QAPLAFQAGGR;QGAGGVEGAEWWATQAFHQR;RGDFIYVDIFEGHLR;SQVLFSVTR;TLSAFSWR;VAIQPVNDHAPVQTISR;VSDGLQASPPATLK;VTGALQFGELQK	28
P36222	CHI3L1	AEFIKEAQPGKK;DKQHFTTLIK;EAGTLAYYEICDFLR;EAGTLAYYEICDFLRGATVHR;EGDGSCFPDALDR;FPLTNAIK;FPLTNAIKDALAAT;FSNTDYAVGYMLR;GNQWVGYDDQESVK;GQEDASPDRFSNTDYAVGYMLR;GTTGHHSPLFR;IASNTQSRRTFIK;ILGQQVPYATK;ISQHLDFISIMTYDFHGAWR;LGAPASKLVMGIPTFGR;LVCYYTSWSQYR;LVMGIPTFGR;QHFTTLIK;QLAGAMVWALDLDDFQGSFCGQDLR;QLLLSAALSAGK;SFTLASSETGVGAPISGPGIPGR;SFTLASSETGVGAPISGPGIPGRFTK;SVPPFLR;THGFDGLDLAWLYPGR;THGFDGLDLAWLYPGRR;TLLS…	28
P08123	COL1A2	AGEDGHPGKPGRPGER;AQPENIPAK;AVILQGSNDVELVAEGNSR;DYEVDATLK;EGLRGPRGDQGPVGR;EMATQLAFMR;FTYTVLVDGCSK;FTYTVLVDGCSKK;GEAGAAGPAGPAGPR;GEIGAVGNAGPAGPAGPR;GETGPSGPVGPAGAVGPR;GHNGLQGLPGIAGHHGDQGAPGSVGPAGPR;GLHGEFGLPGPAGPR;GLHGEFGLPGPAGPRGER;GPAGPSGPAGK;GPSGPQGIR;GVGLGPGPMGLMGPR;GVVGPQGAR;HGNRGETGPSGPVGPAGAVGPR;HVWLGETINAGSQFEYNVEGVTSK;NSIAYMDEETGNLK;NSIAYMDEETGNLKK;PGPIGPAGAR;SLNNQIETLLTPEGSR;SLNNQIETLLTPE…	28
P05546	SERPIND1	DALENIDPATQMMILNCIYFK;EYYFAEAQIADFSDPAFISK;FAFNLYR;FPVEMTHNHNFR;FTVDRPFLFLIYEHR;GETHEQVHSILHFK;GPLDQLEK;GSWVNKFPVEMTHNHNFR;HQGTITVNEEGTQATTVTTVGFMPLSTQVR;IAIDLFK;IQRLNILNAK;LNEREVVK;MLFDKNGNMAGISDQR;NFGYTLR;NGNMAGISDQR;NGNMAGISDQRIAIDLFK;NYNLVESLK;NYNLVESLKLMGIR;QFPILLDFK;QFPILLDFKTK;RNFGYTLR;SVNDLYIQK;TLEAQLTPR;TSCLLFMGR;VREYYFAEAQIADFSDPAFISK;VSMMQTK;YEITTIHNLFR;YEITTIHNLFRK	28
Q8N1N4	KRT78	AEAEALYQTK;ARYEEIAR;ATLENDFVVLK;ATLENDFVVLKK;DVDGVFLSK;EYLYFLK;GALDAELK;IEIDPQFQVVR;KQNASLQAAITDAEQRGELALK;LEALREYLYFLK;LLCEYQELTSTK;LQSQTENLK;LSLDVEIATYR;LSLDVEIATYRR;QLEQLQGER;QLEQLQGERGALDAELK;QNASLQAAITDAEQR;RATLENDFVVLKK;SLNSFGGCLEGSR;SSKAEAEALYQTK;TLNNQFASFIDK;TLNNQFASFIDKVR;TQETQEIR;VDELEAALR;VQISQLHQEIQR;YLDFSSIITEVR;YQELQVSAQLHGDR;YQELQVSAQLHGDRMQETK	28
Q8IUX7	AEBP1	AIIAWMEK;APAPAPEER;CPPIGMESHR;DTPVLSELPEPVVAR;EALLTFMEQVHR;ELLLLLMQYLCR;FPHESELPREWENNK;FTGVITQGR;GEDEDEVSEAQETPDHAIFR;GEELEEEWTPTEK;GGCQAQDYTGGMGIVNGAK;IEDNQIR;ILNPGEYR;IYAMEISDNPGEHELGEPEFR;KGEELEEEWTPTEK;LVSYPYDMAR;NPFVLGANLNGGER;RPGTAAEVPPEK;TASGGDYWR;TCNVDYDIGATQCNFILAR;TPTQEQLLAAAMAAAR;TQWIEVDTRR;VTAHAEGYTPSAK;VVNEECPTITR;VWPEPPEEK;WVPYRVPNNNLPIPER;YLSPDATVSTEVR;YTAGIHGNEVLGR	28
Q08380	LGALS3BP	AAFGQGSGPIMLDEVQCTGTEASLADCK;ALMLCEGLFVADVTDFEGWK;ASHEEVEGLVEK;AVDTWSWGER;AVDTWSWGERASHEEVEGLVEK;DAGVVCTNETR;DLLRYFYSR;ELSEALGQIFDSQR;GQWGTVCDNLWDLTDASVVCR;IDITLSSVK;IYTSPTWSAFVTDSSWSAR;IYTSPTWSAFVTDSSWSARK;LADGGATNQGR;LADGGATNQGRVEIFYR;LASAYGAR;RIDITLSSVK;SDLAVPSELALLK;SGGSDRTIAYENK;SQLVYQSR;STHTLDLSR;STHTLDLSRELSEALGQIFDSQR;STSSFPCPAGHFNGFR;TIAYENK;TLQALEFHTVPFQLLAR;TLQALEFHTVPFQLLARYK;VEIFYRGQ…	28
Q5T749	KPRP	ATCNNYTPQFQLR;ATCNNYTPQFQLRPSYSSCFPQYR;CPPPAPRPR;CPVEIPPIR;CPVEIPPIRR;CRIEISSPCCPR;FSTQCQYQGSYSSCGPQFQSR;GQDGHGDQGNAFAGVK;GRPAVCQPQGR;IEISSPCCPR;LDQCPESPLQR;LPLQQCCVK;LRPEPCISLEPR;PAVCQPQGR;PGQCEIPEPR;PLPSFCPPR;PSYSSCFPQYR;PVPLPRPGQCEIPEPR;QLSEPCLYPEPLPALRPTPR;QVPPQRCPVEIPPIR;RFEPCSSSYLPLRPSEGFPNYCTPPR;RLDQCPESPLQR;RSEPIYNSR;SEPIYNSR;SPSPCWGPNPVPYPGDLGCHESSPHR;SQSCGPQPSWGASCPELRPHVEPR;TSFSPCVPQCQ…	27
P17174	GOT1	APPSVFAEVPQAQPVLVFK;ARLEALK;EPESILQVLSQMEK;FLFPFFDSAYQGFASGNLER;HIYLLPSGR;IANDNSLNHEYLPILGLAEFR;IGADFLAR;INVSGLTTK;ITWSNPPAQGAR;IVASTLSNPELFEEWTGNVK;LALGDDSPALK;LTADFREDPDPR;LTADFREDPDPRK;NFGLYNER;NLDYVATSIHEAVTK;NTPVYVSSPTWENHNAVFSAAGFK;QVEYLVNEK;RVGGVQSLGGTGALR;SYRYWDAEK;TDDCHPWVLPVVK;TMADRILTMR;TPGTWNHITDQIGMFSFTGLNPK;VGGVQSLGGTGALR;VGNLTVVGK;VGNLTVVGKEPESILQVLSQMEK;VNLGVGAYR;VNLGVGAYRTDDCHPWV…	27
P19320	VCAM1	CSVADVYPFDRLEIDLLK;DAGVYECESK;DPEIHLSGPLEAGKPITVK;ELQVYISPK;EVELIIQVTPK;EVELIVQEK;GIQVEIYSFPK;GIQVELYSFPR;IETTPESR;LEIELLK;LHIDDMEFEPK;LHIDEMDSVPTVR;LTAFPSESVK;MEDSGIYVCEGVNLIGK;MEDSGVYLCEGINQAGR;NTVISVNPSTK;PFTVEISPGPR;QRQSTQTLYVNVAPR;QSTQTLYVNVAPR;SIDGAYTIR;SIDGAYTIRK;SLEMTFIPTIEDTGK;SLEVTFTPVIEDIGK;SQEFLEDADRK;TQIDSPLNGK;TQIDSPLSGK;VPSVYPLDRLEIELLK	27
P43146	DCC	AFNNAGEGVPLYESATTR;AVIVSWQPPLEANGK;CEVIGEPMPTIHWQK;DLTVITR;DVVPVLVSSR;FLSEPSDAVTMR;GEEVIQLR;GGNVLLDCSAESDR;GGNVLLDCSAESDRGVPVIK;GNIQTFTVFFSR;GVGPLSDPILFR;GYIIGYGVGSPYAETVR;GYIIGYGVGSPYAETVRVDSK;HHKPDEGLYQCEASLGDSGSIISR;ILSDPGLHR;LESSSHYVISLK;LFCTEVSTGK;LQPGDIGIYR;NGDVVIPSDYFQIVGGSNLR;NQQDLTPIPGDSR;PAIPSSSVLPSAPR;PVPTVNWMK;QLYFLQRPSNVVAIEGK;RGEMETLEPNNLWYLFTGLEK;SSTWSMTAHATTYEAAPTSAPK;VVAYNEWGPGES…	27
P01019	AGT	AAMVGMLANFLGFR;ADSQAQLLLSTVVGVFTAPGLHLK;ALQDQLVLVAAK;ALQDQLVLVAAKLDTEDK;ALQDQLVLVAAKLDTEDKLR;ANAGKPKDPTFIPAPIQAK;DPTFIPAPIQAK;EPTESTQQLNKPEVLEVTLNR;FMQAVTGWK;IDRFMQAVTGWK;LDAHKVLSALQAVQGLLVAQGR;LDTEDKLR;LQAILGVPWK;LQAILGVPWKDK;PFLFAVYDQSATALHFLGR;PKDPTFIPAPIQAK;QPFVQGLALYTPVVLPR;SLDFTELDVAAEK;SLDFTELDVAAEKIDR;SLDFTELDVAAEKIDRFMQAVTGWK;TGCSLMGASVDSTLAFNTYVHFQGK;TSPVDEKALQDQLVLVAAK;VEGLTFQQNSLNWMK;…	27
P49747	COMP	AFQTVVLDPEGDAQIDPNWVVLNQGR;AVAEPGIQLK;CEACPPGYSGPTHQGVGLAFAK;CINTSPGFR;DNCPLVRNPDQR;DSDGDGIGDACDNCPQK;DTDLDGFPDEK;DTDQDGRGDACDDDIDGDRIR;ELQETNAALQDVR;ELQETNAALQDVRELLR;FCPDGSPSECHEHADCVLER;GSFQCGPCQPGFVGDQASGCQR;GSFQCGPCQPGFVGDQASGCQRR;IDVCPENAEVTLTDFR;LGVFCFSQENIIWANLR;NALWHTGDTESQVR;NQADNCPRVPNSDQK;NTDEDKWGDACDNCR;NTVMECDACGMQQSVR;QMEQTYWQANPFR;QVCTDINECETGQHNCVPNSVCINTR;SCVCAVGWAGNGILCGR;SSTGP…	27
Q9H2X0	CHRD	AEQLHVALVTLTHPSGEVWGPLIR;ARGDGHTDFVALLTGPR;CGAGVPHCERDDCSLPLSCGSGK;CVLCACEAPQWGR;CVLCACEAPQWGRR;DDCSLPLSCGSGK;DLEPELLR;DPNTCFFEGQQRPHGAR;GAAGCTFGGK;GDGHTDFVALLTGPR;GFYGSEAQGVVK;GHVAALPYCGHSAR;GQVHIANQCEVGGLR;HDTLPVPLAGALVLPPVK;LACAQPVR;LACAQPVRVNPTDCCK;LQILHQGQLLR;NIKPECPTPACGQPR;QCPVGSGAHPQLGDPMQADGPR;QLPGHCCQTCPQER;RPAPETRTDPELEK;SGGLTQVPLR;SSSERQPSGLSFEYPR;SYSDRGEPGAEER;TVLCHMAGLQPGGHTAVGICPGL…	27
P35858	IGFALS	AFWLDVSHNR;AFWLDVSHNRLEALPNSLLAPLGR;ALRDFALQNPSAVPR;ANVFVQLPR;DFALQNPSAVPR;DLHFLEELQLGHNR;DLSEAHFAPC;ELVLAGNR;GLGSLRELVLAGNR;IRPHTFTGLSGLR;IRPHTFTGLSGLRR;LAELPADALGPLQR;LAYLQPALFSGLAELR;LEALPNSLLAPLGR;LEYLLLSR;LFQGLGKLEYLLLSR;LHSLHLEGSCLGR;LSHNAIASLRPR;LWLEGNPWDCGCPLK;LYLDRNLIAAVAPGAFLGLK;NLIAAVAPGAFLGLK;SFEGLGQLEVLTLDHNQLQEVK;SLALGTFAHTPALASLGLSNNR;TFKDLHFLEELQLGHNR;TFTPQPPGLER;VAGLLEDTFPGLLGLR;…	27
O60437	PPL	AGLIDWNMFVK;AITGILRPPLEQGR;CDLEIYQLK;DAQELLR;DAQELLRK;DLEIDELQK;ETPLKPIPVEALCDFEGEQGLISR;EVVQEILQFQEDPQTK;FSIEEALQSGR;FTEVYAINR;ICANSQQYQQAVK;IWALEEENAK;LAALEQEEAEAR;LLYVLEADAAIAK;NQGPQESVVR;NQLLQEELEALQLQLR;QLLEGELETLR;RQLLEGELETLR;SLLDLENGR;STAEGEAFIQALPGSGTTPLLR;STQEEIWTLR;TENPGDASDLQGR;VVLQQDPQQAR;VVLSESVQVEK;VVQQEVVR;YEDVVQGLQK;YEEEPGLR	27
Q9P0K1	ADAM22	CTLTQDSQCSDGLCCK;DTWIQCNK;EAVNDCDIR;EGTICSGNGVCSNELK;ENRFVER;FAISENPLITLR;FAISENPLITLREFMK;FILKPRPK;FQPMGTVCR;GGEHCYYQGHIR;HRLSVVHTNTYAK;IVLVAMETWATDNK;LFEFSLDDLPSEFQQVNITPSK;LGELDGEITSTLVVQQGR;LSVVHTNTYAK;MDGYSCDGVQGICFGGR;QSIVPLR;QSIVPLRLIYR;SDAVHLFSGSQFESSR;SGAAYIGGICSLLK;SGGEDESRHDALDTR;SGGEDESRHDALDTRVR;SPSSSTGSIASSR;SRLFEFSLDDLPSEFQQVNITPSK;SVVNMADLIYK;TDLMAVTLAQSLAHNIGIISDK;YIELMIVNDHLMFKK	27
P13611	VCAN	AATSRYTLNFEAAQK;AQCGGGLLGVR;ETTVLVAQNGNIK;EYSTVSHPIAK;FDAYCFK;FDAYCFKPK;FHPDINVYIIEVR;FTFEEAAK;GRVSVPTHPEAVGDASLTVVK;GTVACGQPPVVENAK;IEDFNRMENVAK;ITCMNPSAYQR;ITEEFLGK;KGTVACGQPPVVENAK;LATVGELQAAWR;LDISEIK;LGEPNYGAEIR;LLASDAGLYR;NGFDQCDYGWLSDASVRHPVTVAR;RTWDAAERECR;SPQETYDVYCYVDHLDGDVFHLTVPSK;TEEEVFSGMK;TWDAAERECR;VGHDYQWIGLNDK;VSVPTHPEAVGDASLTVVK;YEINSLIR;YTLNFEAAQK	27
P07602	PSAP	DGGFCEVCK;DGGFCEVCKK;DNGDVCQDCIQMVTDIQTAVR;DVVTAAGDMLK;EECDRLGPGMADICK;EICALVGFCDEVK;EILDAFDK;EIVDSYLPVILDIIK;EMPMQTLVPAK;GCSFLPDPYQK;GEMSRPGEVCSALNLCESLQK;GSAVWCQNVK;HCLQTVWNKPTVK;IGACPSAHKPLLGTEK;KLVGYLDR;KLVGYLDRNLEK;LGPGMADICK;LPALTVHVTQPK;LVGYLDR;LVGYLDRNLEK;NVIPALELVEPIK;NVIPALELVEPIKK;NYISQYSEIAIQMMMHMQPK;QEILAALEK;SDVYCEVCEFLVK;SLPCDICK	26
Q96KG7	MEGF10	AGWHGVDCSIR;CDCSHADGCHPTTGHCR;CDQAGVIIVGNLNSLSR;CEDRCEQGTYGNDCHQR;CELPCQDGTYGLNCAER;CLPGWSGVHCDSVCAEGR;CPCHLENTHSCHPMSGECACK;CPLGFYGK;CPPGYTGAFCEDLCPPGK;CPSGTYGYGCR;CQCQNGATCDHVTGECR;CQDECPVGTYGVLCAETCQCVNGGK;CTCAPGFK;CTPGWTGLYCTQR;CYHVSGACLCEAGFAGER;CYHVSGACLCEAGFAGERCEAR;DCALICQCQNGADCDHISGQCTCR;ICSPGFYGHR;LCPEGLYGIK;NDAVCSPVDGSCTCK;NGALCNPITGACHCAAGFR;NGALCNPITGACHCAAGFRGWR;NGASCSPDDGICECAPGFR…	26
P26038	MSN	ALELEQERK;ALTSELANARDESK;APDFVFYAPR;AQMVQEDLEK;AQQELEEQTRR;EALLQASR;EGILNDDIYCPPETAVLLASYAVQSK;ESEAVEWQQK;ESPLLFK;EVWFFGLQYQDTK;FYPEDVSEELIQDITQR;GMLREDAVLEYLK;IAQDLEMYGVNYFSIK;IGFPWSEIR;ILALCMGNHELYMR;IQVWHEEHR;ISQLEMAR;KAPDFVFYAPR;KAQQELEEQTRR;LFFLQVK;QLFDQVVK;RALELEQERK;RILALCMGNHELYMR;RKPDTIEVQQMK;TANDMIHAENMR;TQEQLALEMAELTAR	26
Q08554	DSC1	AASSQTPTMCTTTVTVK;ALDPEISSGEGLR;CDTYQLIMEVR;DTGDIFCTR;EPFNLFYIEK;HFSIHPDTGVITTTTPFLDR;HFSIHPDTGVITTTTPFLDREK;IDVEILR;IEDDNDNAPYFEHR;IIDSDEGPECHPPVK;ILEDGSIYTTHDLILSSER;ILEDGSIYTTHDLILSSERK;ILQQIPDHPK;MKVQDQDLPNTPHSK;PLNYEVNR;QNLDYNYYSVPIQIK;QRQNLDYNYYSVPIQIK;QVILQVGVINEAQFSK;SFSIFLSDGQRR;VCDCSTPSECR;VNLEECLK;VPSHLQAETLVGK;VQDQDLPNTPHSK;VTATDLDEPDTLHTR;VTATDLDEPDTLHTRLK;VTIFTVPENCR	26
P43121	MCAM	APEEPNIQVNPLGIPVNSK;CLADGNPPPHFSISK;DAQFYCELNYR;DAQFYCELNYRLPSGNHMK;EAEEETTNDNGVLVLEPARK;EETGQVLER;EETGQVLERGPVLQLHDLK;EGDRVEIR;EGDRVEIRCLADGNPPPHFSISK;EPEEVATCVGR;ESREVTVPVFYPTEK;EVTVPVFYPTEK;GATLALTQVTPQDER;GATLALTQVTPQDERIFLCQGK;GPVLQLHDLK;IFLCQGK;NGYPIPQVIWYK;NRVHIQSSQTVESSGLYTLQSILK;QEGSSLTLTCEAESSQDLEFQWLR;QGQGQSEPGEYEQR;QNPSTREAEEETTNDNGVLVLEPARK;TQLVNVAIFGPPWMAFK;VHIQSSQTVESSGLYTLQSILK;VR…	26
P55058	PLTP	AGALQLLLVGDK;AGALQLLLVGDKVPHDLDMLLR;ALELVKQEGLR;ALRTQLDLRR;ATYFGSIVLLSPAVIDSPLK;ATYFGSIVLLSPAVIDSPLKLELR;AVEPQLQEEER;DPVASTSNLDMDFR;FLEQELETITIPDLR;FLEQELETITIPDLRGK;FRIYSNHSALESLALIPLQAPLK;GAFFPLTER;GLREVIEK;IYSNHSALESLALIPLQAPLK;MHAAFGGTFK;MHAAFGGTFKK;MVYVAFSEFFFDSAMESYFR;QEGLRFLEQELETITIPDLR;QEGLRFLEQELETITIPDLRGK;SSVDELVGIDYSLMK;TGLELSRDPAGR;TMLQIGVMPMLNER;TMLQIGVMPMLNERTWR;TQLDLRR;VPHDLDMLLR…	26
P08697	SERPINF2	DFLQSLK;DPTPEQTHR;DPTPEQTHRLAR;DSFHLDEQFTVPVEMMQAR;EDFLEQSEQLFGAK;EDFLEQSEQLFGAKPVSLTGK;FDPSLTQR;FDPSLTQRDSFHLDEQFTVPVEMMQAR;GFPIKEDFLEQSEQLFGAK;GFPIKEDFLEQSEQLFGAKPVSLTGK;HQMDLVATLSQLGLQELFQAPDLR;LCQDLGPGAFR;LCQDLGPGAFRLAAR;LGNQEPGGQTALK;LQQVLHAGSGPCLPHLLSR;LVPPMEEDYPQFGSPK;NKFDPSLTQR;NPNPSAPR;NPNPSAPRELK;PVSLTGKQEDDLANINQWVK;QEDDLANINQWVK;QLTSGPNQEQVSPLTLLK;SPPGVCSR;SPPGVCSRDPTPEQTHR;TYPLRWFLLE…	26
Q15818	NPTX1	ALSGNVIAWAESHIEIYGGATK;CESQSTLDPGAGEAR;DGVWEAYQDGTQGGSGENLAPYHPIK;DNRPGDKFQLTFPLR;ETILSQK;ETVLQQK;FICTSVPVDADMCAASVAAGGAEELR;FQLTFPLR;FQLTFPLRTNYMYAK;IDELERQVLSR;IETALTSLHQR;IETALTSLHQRISELEK;KLTPGEVYNLATCSTK;LENLEQYSR;LGRCESQSTLDPGAGEAR;LPFVINDGK;NTMGDLSR;SLPEMYAFTVCMWLK;SSVLQLR;TNYMYAK;TPAAETLSQLGQTLQSLK;TRLENLEQYSR;VKIETALTSLHQR;VNTLEEGK;WHHICVTWTTR;WTFEACR	26
P14625	HSP90B1	DISTNYYASQK;EAESSPFVER;EEASDYLELDTIK;EFEPLLNWMK;ELISNASDALDK;FAFQAEVNR;FQSSHHPTDITSLDQYVER;GLFDEYGSK;GVVDSDDLPLNVSR;IRLISLTDENALSGNEELTVK;IYFMAGSSR;LGVIEDHSNRTR;LIINSLYK;LISLTDENALSGNEELTVK;LSLNIDPDAK;NLLHVTDTGVGMTR;NLLHVTDTGVGMTREELVK;SGTSEFLNK;SGYLLPDTK;SILFVPTSAPR;TFEINPR;TVLDLAVVLFETATLR;TVWDWELMNDIK;VFITDDFHDMMPK;YNDTFWK;YSQFINFPIYVWSSK	26
P54764	EPHA4	ALSTDATCAK;CPPHSYSVWEGATSCTCDR;CPPHSYSVWEGATSCTCDRGFFR;CRPCGSGVHYTPQQNGLK;DCNSLPGVMGTCK;ERFIRENQFVK;ETFNLYYYESDNDK;FIRENQFVK;FTLRDCNSLPGVMGTCK;GFYLAFQDVGACIALVSVR;GLNPLTSYVFHVR;IDTIAADESFTQVDIGDR;IDTIAADESFTQVDIGDRIMK;LNTEIRDVGPLSK;LNTEIRDVGPLSKK;MYCGADGEWLVPIGNCLCNAGHEER;NLAQFPDTITGADTSSLVEVR;NTPIRTYQVCNVMEPSQNNWLR;QDISYNVVCK;QDISYNVVCKK;SVQGELGWIASPLEGGWEEVSIMDEK;TDWITREGAQR;TYQVCNVMEPSQNNWLR;T…	26
P07339	CTSD	AIGAVPLIQGEYMIPCEK;AYWQVHLDQVEVASGLTLCK;DNNRVGFAEAARL;DPDAQPGGELMLGGTDSK;EGCEAIVDTGTSLMVGPVDEVR;EGCEAIVDTGTSLMVGPVDEVRELQK;FDGILGMAYPR;FTSIRRTMSEVGGSVEDLIAK;ISVNNVLPVFDNLMQQK;LLDIACWIHHK;LSPEDYTLK;LVDQNIFSFYLSR;QPGITFIAAK;QVFGEATK;QVFGEATKQPGITFIAAK;RTMSEVGGSVEDLIAK;TMSEVGGSVEDLIAK;TMSEVGGSVEDLIAKGPVSK;VERQVFGEATK;VGFAEAAR;VGFAEAARL;VSTLPAITLK;YSQAVPAVTEGPIPEVLK;YYTVFDR;YYTVFDRDNNR;YYTVFDRDNNRVGF…	26
P12814	ACTN1	ACLISLGYDIGNDPQGEAEFAR;AGTQIENIEEDFRDGLK;ASFNHFDRDHSGTLGPEEFK;ATLPDADK;DDPLTNLNTAFDVAEK;DGLGFCALIHR;DYETATLSEIK;ETADTDTADQVMASFK;GISQEQMNEFR;HRPELIDYGK;ICDQWDNLGALTQK;IDQLEGDHQLIQEALIFDNK;IMSIVDPNR;ISIEMHGTLEDQLSHLR;IVQTYHVNMAGTNPYTTITPQEINGK;LAILGIHNEVSK;LLETIDQLYLEYAK;LSNRPAFMPSEGR;LVSIGAEEIVDGNVK;MLDAEDIVGTARPDEK;NVNIQNFHISWK;NYITMDELR;QFGAQANVIGPWIQTK;RDQALTEEHAR;VEQIAAIAQELNELDYYDSPSVNAR	25
P04040	CAT	ADVLTTGAGNPVGDK;ADVLTTGAGNPVGDKLNVITVGPR;AFYVNVLNEEQR;AFYVNVLNEEQRK;DAQIFIQK;DLFNAIATGK;DYPLIPVGK;FNTANDDNVTQVR;FSTVAGESGSADTVRDPR;GAGAFGYFEVTHDITK;GPLLVQDVVFTDEMAHFDR;GPLLVQDVVFTDEMAHFDRER;HMNGYGSHTFK;LFAYPDTHR;LGPNYLHIPVNCPYR;LNVITVGPR;LSQEDPDYGIR;LSQEDPDYGIRDLFNAIATGK;LVNANGEAVYCK;NAIHTFVQSGSHLAAR;NFTEVHPDYGSHIQALLDK;NLSVEDAAR;RFNTANDDNVTQVR;RLCENIAGHLK;VFEHIGK	25
P04083	ANXA1	AAYLQETGK;AAYLQETGKPLDETLK;AAYLQETGKPLDETLKK;ALTGHLEEVVLALLK;ALYEAGER;AMVSEFLK;CLTAIVK;DITSDTSGDFR;DITSDTSGDFRNALLSLAK;GDRSEDFGVNEDLADSDAR;GGPGSAVSPYPTFNPSSDVAALHK;GLGTDEDTLIEILASR;GTDVNVFNTILTTR;GVDEATIIDILTK;GVDEATIIDILTKR;ILVALCGGN;IMVSRSEIDMNDIK;MYGISLCQAILDETK;NALLSLAK;PAFFAEK;SEDFGVNEDLADSDAR;SEIDMNDIK;TPAQFDADELR;TPAQFDADELRAAMK;VLDLELK	25
P04075	ALDOA	AAQEEYVK;ADDGRPFPQVIK;ALANSLACQGK;ALQASALK;ALSDHHIYLEGTLLK;ALSDHHIYLEGTLLKPNMVTPGHACTQK;CPLLKPWALTFSYGR;ELSDIAHR;FSHEEIAMATVTALR;FSHEEIAMATVTALRR;GGVVGIKVDK;GILAADESTGSIAK;GILAADESTGSIAKR;GVVPLAGTNGETTTQGLDGLSER;IGEHTPSALAIMENANVLAR;LQSIGTENTEENR;LQSIGTENTEENRR;PNMVTPGHACTQK;PYQYPALTPEQK;PYQYPALTPEQKK;QLLLTADDR;QLLLTADDRVNPCIGGVILFHETLYQK;RALANSLACQGK;RLQSIGTENTEENRR;VNPCIGGVILFHETLYQK	25
O94769	ECM2	AVWSPEPCTTCLCSDGR;EIPSYTFSCIR;ELFLDHNDLK;EPTNLLHK;FESFSSFPGVESSYNVLPGK;GTLRLPSGCSLSYR;IAPLAWINQENLESIDLSYNK;INVIVLR;IPGYVFGHMEPGLEYLYLSFNK;IREIPSYTFSCIR;LADDGMDR;LNMDGNNLIQIPSQLPSTLEELK;LPSGCSLSYR;LYHVPSYLPK;MPSRSPLPAPPR;NQGQLYSEGDSR;NQGQLYSEGDSRGGDRK;QLGIQQTTVFTPVAR;QLPPPQVGMDR;SIPPGIQEMK;SLLHLVLLGNQIER;SPLPAPPR;SYSSIVLKPQNIK;VLCDETMCHPQR;VSFYGAYHSLR	25
O15230	LAMA5	AHPASNAIDGTER;ASPDGLCQVSLQQGR;AVAAEAQDTATR;CRPNTQGPTCSEPAR;DTLASVFR;FANSPRPDLWVLER;FPKPPQPIILR;GALDQLCGAGGLCR;GLLLFTAR;GQLQLVEGNFR;GQYCDICTAANSNK;GYAQMAPVQPR;HPACMLPPHLR;IAASATCGEEAPAR;ILLVTDGAR;ITRDDAAICTTEYSR;LCDELTGQCICPPR;LGLVWAALQGAR;LQCTCQHNTCGGTCDR;SPNHPLDSPHVCR;SPNHPLDSPHVCRR;SVEVHGAVGASGCPAA;TFQLDTAVDRPCAR;VGFEGATCDR;VSLQLLR	25
P25705	ATP5F1A	AVDSLVPIGR;EAYPGDVFYLHSR;EIVTNFLAGFEA;ELIIGDR;ELIIGDRQTGK;EVAAFAQFGSDLDAATQQLLSR;GIRPAINVGLSVSR;GMSLNLEPDNVGVVVFGNDK;HALIIYDDLSK;ILGADTSVDLEETGR;ISVREPMQTGIK;LELAQYR;LYCIYVAIGQK;NVQAEEMVEFSSGLK;QGQYSPMAIEEQVAVIYAGVR;QMSLLLR;RLTDADAMK;RPPGREAYPGDVFYLHSR;RTGAIVDVPVGEELLGR;STVAQLVK;TGAIVDVPVGEELLGR;TGTAEMSSILEER;TSIAIDTIINQK;VLSIGDGIAR;VVDALGNAIDGK	25
P98095	FBLN2	ALTCEPGYALK;CEDVNECEAQR;CGEGQVCHNLPGSYR;CLRFECPPNYVQVSK;CSCASGFLLAADGK;CVDVNECETGVHR;FECPPNYVQVSK;GCIDVNECWASPGR;GNEEGYFGTR;GRVPAGQSYFVDFGSTECSCPPGGGK;HCCVSYLQEK;IGPAPAFTGDTIALNIIK;ITHYQLNFQTGLLVPAHIFR;KPQVLPHSHVEEDTDPNSVHSIPR;LNAYTGVVYLQR;NPLICAR;QCCDCCGLGLR;QGSVTTFLAK;RCEDVNECEAQR;RLNAYTGVVYLQR;SCMAGVLGAK;SEFSQVASNTIPLPLPQPNTCK;TCRPEGHPPQPEAPQEPALK;TTCHDFLECQNSPAR;YAAGHTVHLPPCR	25
P22735	TGM1	AIGTLIVTK;ASGQNLNLR;AVETAAAHGSKPNVYANR;EDITYLYK;EGMLVVNGVDLLSSR;EHHTDEYEYDELIVR;EVELAPGASDR;EVELAPGASDRVTMPVAYK;EYRPHLVDQGAMLLNVSGHVK;GMPYGGRGDPVNVSR;GQPFHMLLLLSR;GSGVNAAGDGTIR;GTHVIIPVGK;ILNVGDIGGNETVTLR;IYYGTEAQIGER;LEGSGLQRPK;NGLVYMK;NPLPVTLTNVVFR;QEYVLNESGR;QSFVPVRPGPR;TQSDAGEFQLPFDPR;VHTSPNAIIGK;VISAMVNSLDDNGVLIGNWSGDYSR;VTMPVAYK;YDTPFIFAEVNSDK	25
Q5XKE5	KRT79	AEAEAWYQTK;AFMGQGAGR;ALGGFGFGSR;AQYELIAQR;DVDAAYMGR;GGFSSNSASGGSGSQAR;GGFSTNVGYSTVK;GGPVSAGTSILR;GGPVSAGTSILRK;HTAAENEFVVLK;HTAAENEFVVLKK;KLGDLDVALHQAK;LGDLDVALHQAK;LLESEESR;NEIAELTR;NNLEPLFEAYLGSMR;NVQDLVEDFK;SISVSVAGGALLGR;SLYNLGGHK;SRAEAEAWYQTK;SSGSGGGAHCGPGTGGFGSR;TSFSSVTVSR;VRTQEREQIK;WALLQEQGQNLGVTR;YEELQVTAGK	25
Q08629	SPOCK1	ATQCHGSTGQCWCVDK;AVTEDDEDEDDDK;CKLEFHACSTGK;CKPCPVAQSAMVCGSDGHSYTSK;CNEEGYYK;DSLGWMFNK;DWFGALHEDANR;FDTSILPICK;FRDDDYFR;HWVGPSNLVK;LEFHACSTGK;LSNNEWCYCFQK;NWNPNKPFDQALDPSK;NWNPNKPFDQALDPSKDPCLK;PCPVAQSAMVCGSDGHSYTSK;PFDQALDPSK;PGGLPCQNEMNR;PLFNSCDSFK;SLATLCDGPCPCLPEPEPPK;SLLGAFIPR;SLLGAFIPRCNEEGYYK;VCVTQDYQTALCVSR;VCVTQDYQTALCVSRK;YGNELAGSR;YGNELAGSRK	25
P29622	SERPINA4	ALWEKPFISSR;ATLDVDEAGTEAAAATSFAIK;DFYVDENTTVR;DVLMVLVNYIYFK;EIEEVLTPEMLMR;FFSAQTNR;FSISGSYVLDQILPR;FYYLIASETPGK;GDATVFFILPNQGK;GFQHLLHTLNLPGHGLETR;IAPANADFAFR;IVDLVSELK;IVDLVSELKK;KLELHLPK;LFHTNFYDTVGTIQLINDHVK;LFHTNFYDTVGTIQLINDHVKK;LGFTDLFSK;MDYKGDATVFFILPNQGK;MREIEEVLTPEMLMR;NIFFSPLSISAAYAMLSLGACSHSR;VGSALFLSHNLK;VPMMLQDQEHHWYLHDR;WADLSGITK;WNNLLRK;YLPCSVLR	25
P19022	CDH2	DQPHTPAWNAVYR;DVHEGQPLLNVK;DWVIPPINLPENSR;ESAEVEEIVFPR;FAIQTDPNSNDGLVTVVK;FAIQTDPNSNDGLVTVVKPIDFETNR;FLEAGIYEVPIIITDSGNPPK;FLIYAQDK;FLIYAQDKETQEK;GPFPQELVR;IDPVNGQITTIAVLDR;IDPVNGQITTIAVLDRESPNVK;LNGDFAQLNLK;LSDPANWLK;LSLKPTLTEESVK;MFVLTVAAENQVPLAK;PIDFETNR;PTLTEESVK;SFPLSSEHAK;TGFPEDVYSAVLSK;VCQCDSNGDCTDVDR;VDEDGMVYAVR;VQYESSEPADFK;VQYESSEPADFKVDEDGMVYAVR;YMQQNIR	25
P09104	ENO2	AAVPSGASTGIYEALELR;AAVPSGASTGIYEALELRDGDK;ACNCLLLK;AGAAERELPLYR;AVDHINSTIAPALISSGLSVVEQEK;DATNVGDEGGFAPNILENSEALELVK;DGKYDLDFK;EILDSRGNPTVEVDLYTAK;FAGHNFR;FAGHNFRNPSVL;FGANAILGVSLAVCK;GNPTVEVDLYTAK;HIAQLAGNSDLILPVPAFNVINGGSHAGNK;IEEELGDEAR;IVIGMDVAASEFYR;IVIGMDVAASEFYRDGK;LAMQEFMILPVGAESFR;LAMQEFMILPVGAESFRDAMR;LAQENGWGVMVSHR;LDNLMLELDGTENK;LGAEVYHTLK;SGETEDTFIADLVVGLCTGQIK;VNQIGSVTEAIQACK;YITGDQ…	25
Q9Y2T3	GDA	ASDSPIDLFYGDFFGDISEAVIQK;AVMVSNILLINK;DHLLGVSDSGK;DLHIQSHISENRDEVEAVK;EFDAILINPK;ETTEESIK;ETTEESIKETER;EWCFKPCEIR;FLYLGDDR;FLYLGDDRNIEEVYVGGK;FQNIDFAEEVYTR;FSLSCSETLMGELGNIAK;FVSEMLQK;GASIAHCPNSNLSLSSGFLNVLEVLK;GTFVHSTWTCPMEVLR;GTFVHSTWTCPMEVLRDHLLGVSDSGK;IGLGTDVAGGYSYSMLDAIRR;IVFLEEASQQEK;NLYPSYK;NYTSVYDK;TRDLHIQSHISENRDEVEAVK;TVMAHGCYLSAEELNVFHER;VCMDLNDTFPEYK;VKPIVTPR;YTFPAEHR	25
P01833	PIGR	ADEGWYWCGVK;AFVNCDENSR;ASVDSGSSEEQGGSSR;CPLLVDSEGWVK;DGSFSVVITGLR;DGSFSVVITGLRK;DQADGSRASVDSGSSEEQGGSSR;GGCITLISSEGYVSSK;GSVTFHCALGPEVANVAK;GVAGGSVAVLCPYNR;GVAGGSVAVLCPYNRK;IIEGEPNLK;ILLNPQDK;ILLNPQDKDGSFSVVITGLR;LSDAGQYLCQAGDDSNSNKK;LVSLTLNLVTR;NADLQVLKPEPELVYEDLR;QGHFYGETAAVYVAVEER;QGHFYGETAAVYVAVEERK;QSSGENCDVVVNTLGK;TVTINCPFK;VLDSGFREIENK;VPCHFPCK;VYTVDLGR;YWCLWEGAQNGR	25
O60462	NRP2	DGDSESADLLGK;DWEYIQDPR;FLTMLTAIATQGAISR;GGDSITAVEAR;GVIIQGAR;HCGNIAPPTIISSGSMLYIK;IANEQISASSTYSDGRWTPQQSR;IRPQTWHSGIALR;IVLNFNPHFEIEK;LELFGCR;LEVSTNGEDWMVYR;LQSDSQREGQYAR;QGAGFSLR;RFDPIPAQYVR;SGEIAIDDIR;SPVCMEFQYQATGGR;SSTGILSLTFHTDMAVAK;TTWASSSSPNDR;VFQANNDATEVVLNK;WSPAGIGMR;YDFIEIR;YDFIEIRDGDSESADLLGK;YDWLDIWDGIPHVGPLIGK;YPHNLDCTFTILAK;YYLVHQEPLENFQCNVPLGMESGR	25
P60709	ACTB	AGFAGDDAPR;AVFPSIVGR;AVFPSIVGRPR;CDVDIRK;DDDIAALVVDNGSGMCK;DLTDYLMK;DLYANTVLSGGTTMYPGIADR;DSYVGDEAQSK;DSYVGDEAQSKR;EITALAPSTMK;GYSFTTTAER;GYSFTTTAEREIVR;GYSFTTTAEREIVRDIK;HQGVMVGMGQK;IIAPPERK;IWHHTFYNELR;LCYVALDFEQEMATAASSSSLEK;LDLAGRDLTDYLMK;QEYDESGPSIVHR;QEYDESGPSIVHRK;RGILTLK;SYELPDGQVITIGNER;TTGIVMDSGDGVTHTVPIYEGYALPHAILR;VAPEEHPVLLTEAPLNPK	24
O95502	NPTXR	AAFDVCK;ADQDTIRELTGK;ALPELYAFTACMWLR;CESGLPR;DGLWSAYQDGELQGSGENLAAWHPIK;DNGWHHICIAWTTR;DTMADGPWDSPALILELEDAVR;EELLLLQSTAEQLR;ELDVLQGR;ELDVLQGRVAELEHGSSAYSPPDAFK;FLCTPLAAACPSGAQQGDAAGAAPGER;IDRLEQELPAR;IRADQDTIR;IRADQDTIRELTGK;ISIPIRNNYMYAR;LEQELPAR;LVEAFGGATK;MDQLEGQLLAQVLALEK;NNYMYAR;PHGILILGQEQDTLGGR;QTALQQEAR;RDTMADGPWDSPALILELEDAVR;VAELEHGSSAYSPPDAFK;VAQLPLSLK	24
Q8WUJ3	CEMIP	AAHLEGTELK;ADEGIQPDPYYGLK;AGMIIDNGVK;DHDEPIVLR;DLSIHHTFSR;FLCGKPVRPK;GGDVWLDSCR;GGYDPPTYIR;GTTFSILSDVHNR;IFQVVPIPVVK;ILSVAVNDEGSR;IWGPGGLDHSGR;KYPSSEDGIQVVVIDGNQGR;LVQYLNAVPDGR;NAGVSDCTATAYPK;NDFPSHPLYLEGALTR;NHICNFFDFDTFGGHIK;NTFDHCLGLLVK;SGTLLPSDRDSK;SGTVIHSDRFDTYR;STHYQQYQPVVTLQK;TLHPGGMAEGGYFFER;TLPIGQNFPIR;VGLCYPR	24
O14983	ATP2A1	AEIGIAMGSGTAVAK;ANACNSVIR;ARDIVPGDIVEVAVGDK;CLALATR;EFTLEFSR;EVTGSIQLCR;EYEPEMGK;GAIYYFK;GTAIAICR;HTEPVPDPR;ISLPVIGLDEILK;KAEIGIAMGSGTAVAK;LDEFGEQLSK;MNVFNTDVR;NAENAIEALK;NMLFSGTNIAAGK;SMSVYCSPAK;STTLRVDQSILTGESVSVIK;TASEMVLADDNFSTIVAAVEEGR;TGTLTTNQMSVCK;TTEECLAYFGVSETTGLTPDQVK;VDQSILTGESVSVIK;VGEATETALTTLVEK;VIMITGDNK	24
P29508	SERPINB3	AATYHVDR;DLSMIVLLPNEIDGLQK;ENNIFYSPISITSALGMVLLGAK;FKVEESYDLK;FKVEESYDLKDTLR;FMFDLFQQFR;FMFDLFQQFRK;FYQTSVESVDFANAPEESR;FYQTSVESVDFANAPEESRK;GLVLSGVLHK;INSWVESQTNEK;LLTEFNK;LMEWTSLQNMR;MNSLSEANTK;NLIPEGNIGSNTTLVLVNAIYFK;QYTSFHFASLEDVQAK;STDAYELK;TMGMVDIFNGDADLSGMTGSR;TNSILFYGR;TYLFLQEYLDAIK;TYLFLQEYLDAIKK;VDLHLPR;VLEIPYK;VLHFDQVTENTTGK	24
Q9NS98	SEMA3G	AHPLMFWPVRPR;CPHEPSRPFASTFIDGELYTGLTADFLGR;DPYCAWDGASCTHYRPSLGK;DYPDEVLQFAR;EVLWPPQPGQR;EVLWPPQPGQREECVRK;GEHVLHLEPGSVESGR;GRDPLTECANFVR;LDQAWPDPR;LFLGGLDALYSLR;LHQCETYGTACAECCLAR;MTAQPGRPFGSTK;QMLYVGSR;SAIFLGPQGSLNLQAMYLDEYRDR;SDSDQSLLHDPR;SGGPRPALRSDSDQSLLHDPR;THLAQQLHQIVVDR;THLLACGTGAFQPTCALITVGHR;VCVNDAGGQR;VGRVCVNDAGGQR;VIALQAGGSAEPEEVVLEELQVFK;VPFPRPGVCPSK;VPTPITEMEISVK;VYFFFSETVPSPDGGSNHVT…	24
P33908	MAN1A1	AWLMSDK;DVYLLHESYDDVQQSFFLAETLK;EEGAPGDPEAALEDNLAR;EPADAAIR;EPADAAIREK;FDGGVEAIATR;FDGGVEAIATRQNEK;FVGGLLSAYYLSGEEIFRK;GATIVDALDTLFIMEMK;GGHSSSLFGNIK;GLPPVDFVPPIGVESR;GYAWGLNELK;GYAWGLNELKPISK;HAWNNYK;KMYFDAVQAIETHLIRK;LLPAFHTPSGIPWALLNMK;LPEEIQRDILLEK;MYFDAVQAIETHLIR;MYFDAVQAIETHLIRK;REEGAPGDPEAALEDNLAR;RREEGAPGDPEAALEDNLAR;SSSGLTYIAEWK;VNGGYSGLR;WAWEAVEALENHCR	24
P04745	AMY1C	AHFSISNSAEDPFIAIHAESKL;ALVFVDNHDNQR;DFPAVPYSGWDFNDGK;DVNDWVGPPNDNGVTK;EVTINPDTTCGNDWVCEHR;GHGAGGASILTFWDAR;IAEYMNHLIDIGVAGFR;INGNCTGIK;IYVSDDGK;LHNLNSNWFPEGSK;LSGLLDLALGK;LSGLLDLALGKDYVR;MAVGFMLAHPYGFTR;NWGEGWGFMPSDR;PFIYQEVIDLGGEPIK;SGNEDEFRNMVTR;SSDYFGNGR;SSDYFGNGRVTEFK;SSDYFGNGRVTEFKYGAK;TGSGDIENYNDATQVR;TGSGDIENYNDATQVRDCR;TSIVHLFEWR;WVDIALECER;YFENGKDVNDWVGPPNDNGVTK	24
P39060	COL18A1	AAVPIVNLK;ADDILASPPR;AVGLAGTFR;DELLFPSWEALFSGSEGPLKPGAR;DFQPVLHLVALNSPLSGGMR;DVLRHPTWPQK;ELLREETGAALKPR;FQGVIAELK;GADFQCFQQAR;GIRGADFQCFQQAR;GLELEPGAGLFVAQAGGADPDK;GTDNEVAALQPPVVQLHDSNPYPR;HPTWPQK;IFSFDGK;IFSFDGKDVLR;LQDLYSIVR;LQDLYSIVRR;LSGVQDGHQDISLLYTEPGAGQTHTAASFR;LTESYCETWR;RLTESYCETWR;SVWHGSDPNGR;SVWHGSDPNGRR;TEAPSATGQASSLLGGR;YHFPSLFFR	24
P25311	AZGP1	AGEVQEPELR;AREDIFMETLK;AYLEEECPATLR;AYLEEECPATLRK;CLAYDFYPGK;CLAYDFYPGKIDVHWTR;DYIEFNK;EDIFMETLK;EIPAWVPFDPAAQITK;HVEDVPAFQALGSLNDLQFFR;HVEDVPAFQALGSLNDLQFFRYNSK;IDVHWTR;NILDRQDPPSVVVTSHQAPGEK;NILDRQDPPSVVVTSHQAPGEKK;QDPPSVVVTSHQAPGEK;QDPPSVVVTSHQAPGEKK;QKWEAEPVYVQR;QKWEAEPVYVQRAK;QVEGMEDWK;QVEGMEDWKQDSQLQK;SQPMGLWR;WEAEPVYVQR;WEAEPVYVQRAK;YSLTYIYTGLSK	24
P11142	HSPA8	ARFEELNADLFR;CNEIINWLDK;DAGTIAGLNVLR;EIAEAYLGK;FDDAVVQSDMK;FEELNADLFR;FELTGIPPAPR;GPAVGIDLGTTYSCVGVFQHGK;IINEPTAAAIAYGLDKK;LLQDFFNGK;MVNHFIAEFK;NQTAEKEEFEHQQK;NQVAMNPTNTVFDAK;NSLESYAFNMK;NVLIFDLGGGTFDVSILTIEDGIFEVK;QTQTFTTYSDNQPGVLIQVYEGER;RFDDAVVQSDMK;SFYPEEVSSMVLTK;SQIHDIVLVGGSTR;STAGDTHLGGEDFDNR;TTPSYVAFTDTER;TVTNAVVTVPAYFNDSQR;VCNPIITK	23
P49748	ACADVL	AGLGSGLSLSGLVHPELSR;ALEQFATVVEAK;ASNTAEVFFDGVR;ELGAFGLQVPSELGGVGLCNTQYAR;ELSGLGSALK;ELVEPVSR;FFEEVNDPAK;GFGGITHGPPEK;GGVVTSNPLGF;GILLFGTK;GIVNEQFLLQR;GQLTTDQVFPYPSVLNEEQTQFLK;IFEGTNDILR;IHNFGLIQEK;ITAFVVER;LFVALQGCMDK;MLCDTWCIEAAAR;NDALEMVEETTWQGLK;NPFGNAGLLLGEAGK;SFAVGMFK;TPVTDPATGAVK;TSAVPSPCGK;VPSENVLGEVGSGFK	23
O60279	SUSD5	AVDVRIESNPVPGGTYSALCIK;DEEKPCGDPPSFPHTILQGR;ELMEDSRTEADEDRGQGDSSEEAPK;ETAFTLLCNSCGEWYGLVQACGK;GAHLASADELRR;GSGEQQIMR;HLFWFPAEAFHK;HLFWFPAEAFHKPGLEK;IESNPVPGGTYSALCIK;IESNPVPGGTYSALCIKDEEK;LVPGEPETK;LVSISVGR;LVSISVGRENIAR;PCGDPPSFPHTILQGR;QDRLVSISVGR;QFSAGDNHSGVK;SRGAHLASADELR;SRGAHLASADELRR;TEADEDRGQGDSSEEAPK;TEADEDRGQGDSSEEAPKQDR;TGLEMGDELLYVCAPGHIMGHR;VIYGNTDGPSGPFVGK;VVQDCSFAVCTTGWLADGTLGTTVCSK	23
Q9UHL4	DPP7	AASNIIFSNGNLDPWAGGGIR;AASNIIFSNGNLDPWAGGGIRR;APDPGFQER;ASHPEDPASVVEAR;DLFLQGAYDTVR;DLTQLFMFAR;DVTADFEGQSPK;EQQPALRGGPR;FFQQRLDHFNFER;FLVSDRFWVR;GALLVFAEHR;GALLVFAEHRYYGK;GHTELLTVEQALADFAELLR;KLEATIIGEWVK;LDHFNFER;LEATIIGEWVK;LLSEAQR;LYHSCADPTGCGTGPDAR;NLSASVIAVTIQGGAHHLDLR;RAPDPGFQER;SLPFGAQSTQR;VGCDRLLSEAQR;WEFGTCQPLSDEK	23
Q96PD5	PGLYRP2	AGLLRPDYALLGHR;ASLLTMAFLNGALDGVILGDYLSR;DGSPDVTTADIGANTPDATK;DTLPSCAVR;EFTEAFLGCPAIHPR;EYGVVLAPDGSTVAVEPLLAGLEAGLQGR;GCPDVQASLPDAK;GSQTQSHPDLGTEGCWDQLSAPR;GWHWVGAHTLGHNSR;HTASAWLMSAPNSGPHNR;LLQLPLGFLYVHHTYVPAPPCTDFTR;PSLSHLLSQYYGAGVAR;PSLSHLLSQYYGAGVARDPGFR;QNGAALTSASILAQQVWGTLVLLQR;RQNGAALTSASILAQQVWGTLVLLQR;SPPTMVDSLLAVTLAGNLGLTFLR;TDCPGDALFDLLR;TFTLLDPK;TPEPRPSLSHLLSQYYGAGVAR;TPEPRPSLSHLLSQYYG…	23
Q53EL9	SEZ6	AASLDGFYNSR;AVCSGEITDSAGVVLSPNWPEPYGR;CLLEQLK;CLLEQLKPCHGLSAPENGAR;CVPGHPSHWSDPPPICR;EGPWSPESESPMLR;EPVCIAACGGVIR;FHCATGYQLK;FPVGATVQYICDQGFVLMGSSILTCHDR;GQDCIWGVHVEEDK;GQVIRSPTHQAALR;HFFVELSTDSSGAAAGMALR;IGPGDVLTFYDGDDLTAR;LHLHFEK;LLNHHPLLEEFLQEGLEK;PCHGLSAPENGAR;QLHPAGATIHFSCAPGYVLK;RPAYGDVTVTSLHPGGSAR;VLGQYSGPR;VSLAEDDDRLIIR;VTSCHDPGDVEHSR;VTSCHDPGDVEHSRR;YEAFQQGHCYEPFVK	23
P12883	MYH7	AGLLGLLEEMRDER;DFELNALNAR;DLEEATLQHEATAAALR;DLEEATLQHEATAAALRK;EDQVMQQNPPK;GQNVQQVIYATGALAK;IEDEQALGSQLQK;IEELEEELEAER;ILNPAAIPEGQFIDSR;LAEQELIETSER;LDEAEQIALK;LQEAEEAVEAVNAK;LTYTQQLEDLK;MELQSALEEAEASLEHEEGK;MFNWMVTR;MVSLLQEK;NNLLQAELEELR;QREEQAEPDGTEEADK;RDIDDLELTLAK;RQAEEAEEQANTNLSK;SAYLMGLNSADLLK;SPGVMDNPLVMHQLR;YEESQSELESSQK	23
P55072	VCP	AIANECQANFISIK;DVDLEFLAK;EMVELPLR;ETVVEVPQVTWEDIGGLEDVK;EVDIGIPDATGR;EVDIGIPDATGRLEILQIHTK;GDDLSTAILK;GDIFLVR;GGNIGDGGGAADR;GILLYGPPGTGK;GVLFYGPPGCGK;IVSQLLTLMDGLK;LDQLIYIPLPDEK;LGDVISIQPCPDVK;LIVDEAINEDNSVVSLSQPK;MDELQLFR;MTNGFSGADLTEICQR;NAPAIIFIDELDAIAPK;QAAPCVLFFDELDSIAK;VINQILTEMDGMSTK;VVETDPSPYCIVAPDTVIHCEGEPIK;WALSQSNPSALR;YEMFAQTLQQSR	23
P68371	TUBB4B	ALTVPELTQQMFDAK;AVLVDLEPGTMDSVR;EIVHLQAGQCGNQIGAK;EVDEQMLNVQNK;FPGQLNADLR;FPGQLNADLRK;FWEVISDEHGIDPTGTYHGDSDLQLER;GHYTEGAELVDSVLDVVR;GHYTEGAELVDSVLDVVRK;IMNTFSVVPSPK;INVYYNEATGGK;ISEQFTAMFR;LAVNMVPFPR;LHFFMPGFAPLTSR;LTTPTYGDLNHLVSATMSGVTTCLR;MREIVHLQAGQCGNQIGAK;MSATFIGNSTAIQELFK;NMMAACDPR;NSSYFVEWIPNNVK;RISEQFTAMFR;SGPFGQIFRPDNFVFGQSGAGNNWAK;TAVCDIPPR;YLTVAAVFR	23
Q14697	GANAB	AFFAGSQR;ALLDSLQLGPDSLTVHLIHEVTK;DPAEGDGAQPEETPRDGDKPEETQGK;FGAVWTGDNTAEWDHLK;GLLEFEHQR;HHGPQTLYLPVTLSSIPVFQR;KPGINVASDWSIHLR;LDLLEDR;LSFQHDPETSVLVLR;LSFQHDPETSVLVLRK;MMDYLQGSGETPQTDVR;NLGLYVK;NPEPELLVR;PFRLDLLEDR;RYFTWDPSRFPQPR;SGGMERPFVLAR;SLLLSVNAR;TCEESSFCK;VLLVLELQGLQK;VSQGSKDPAEGDGAQPEETPR;VTEGGEPYR;VVIIGAGKPAAVVLQTK;YRVPDVLVADPPIAR	23
Q8TEU8	WFIKKN2	ADFPLSVVR;ALVTVDEVLK;ALVTVDEVLKDEK;CCPNVCGTK;CYMDAEACSK;EACEESCPFPR;EACEESCPFPRGNQR;ECETDQECETYEK;ENVVMRPNHVR;EPSFTCASDGLTYYNR;GITLAVVTCR;GNVVVTNIAQLVIYNAQLQDAGIYTCTAR;LVTSFCR;LVTSFCRSDFVILGR;NVAGVLRADFPLSVVR;PRPEITWEK;QLEDRENVVMRPNHVR;RECETDQECETYEK;SDFVILGR;VSELTEEPDSGR;VSELTEEPDSGRALVTVDEVLK;YSHAGICPNDMNPNLWVDAQSTCR;YSHAGICPNDMNPNLWVDAQSTCRR	23
Q14766	LTBP1	ASGLGDHCEDINECLEDK;CEYCDSGYR;CFQETIGSQCGK;CLCLPGYVPSDK;CPLPGTAAFK;CQCPPNFTGK;CVDIDECTQVQHLCSQGR;DADECLLFGQEICK;DQCEDIDECQHR;DSDDYAQLCNIPVTGR;EAQPGQSQVSYQGLPVQK;HCRDIDECQQGNLCVNGQCK;HPPEASVQIHQVSR;LCQIPVHGASVPK;MTCVDVNECDELNNR;NGFCLNTRPGYECYCK;QEDCCGTVGTSWGFNK;QGTYYDPVK;QLCCCSVGK;TSTDLDVDVDQPK;VQEGYTCDCFDGYHLDTAK;VVFTPSICK;YTCICYEGYR	23
P01871	IGHM	DGFFGNPR;DGFFGNPRK;DVMQGTDEHVVCK;ESATITCLVTGFSPADVFVQWMQR;ESDWLGQSMFTCR;ESGPTTYK;FTCTVTHTDLPSPLK;GFPSVLRGGK;GQPLSPEK;GVALHRPDVYLLPPAR;GVALHRPDVYLLPPAREQLNLR;LICQATGFSPR;LTCLVTDLTTYDSVTISWTR;NVPLPVIAELPPK;QIQVSWLR;QVGSGVTTDQVQAEAK;VFAIPPSFASIFLTK;VSVFVPPR;VSVFVPPRDGFFGNPR;VSVFVPPRDGFFGNPRK;VTSTLTIK;YAATSQVLLPSK;YVTSAPMPEPQAPGR	23
P07900	HSP90AA1	ADLINNLGTIAK;APFDLFENR;CLELFTELAEDK;DNSTMGYMAAK;DQVANSAFVER;EDQTEYLEER;EDQTEYLEERR;EGLELPEDEEEK;ELHINLIPNK;ELISNSSDALDK;EVSDDEAEEKEDKEEEK;GVVDSEDLPLNISR;HIYYITGETK;HLEINPDHSIIETLR;HSQFIGYPITLFVEK;IRYESLTDPSK;NPDDITNEEYGEFYK;SLTNDWEDHLAVK;TDTGEPMGR;TLTIVDTGIGMTK;YESLTDPSK;YIDQEELNK;YYTSASGDEMVSLK	23
P24592	IGFBP6	APAVAEENPK;CLPARAPAVAEENPK;DDEAPLR;DDEAPLRALLLGR;DQQRNPGTSTTPSQPNSAGVQDTEMGPCRR;EGQECGVYTPNCAPGLQCHPPK;EGQECGVYTPNCAPGLQCHPPKDDEAPLR;ESKPQAGTARPQDVNR;GAQTLYVPNCDHR;GPCWCVDR;GRCLPARAPAVAEENPK;HLDSVLQQLQTEVYR;HLDSVLQQLQTEVYRGAQTLYVPNCDHR;NPGTSTTPSQPNSAGVQDTEMGPCR;NPGTSTTPSQPNSAGVQDTEMGPCRR;PQAGTARPQDVNR;PQAGTARPQDVNRR;REGQECGVYTPNCAPGLQCHPPK;RGPCWCVDR;RHLDSVLQQLQTEVYR;SLPGSPDGNGSSSCPTGSSG;SSQGQRRGP…	22
P18065	IGFBP2	CPPCTPER;CYPHPGSELPLQALVMGEGTCEK;ELAVFREK;EPGCGCCSVCAR;GDPECHLFYNEQQEAR;GECWCVNPNTGK;GPLEHLYSLHIPNCDK;HGLYNLK;HHLGLEEPK;HHLGLEEPKK;ISTMRLPDER;ISTMRLPDERGPLEHLYSLHIPNCDK;LAACGPPPVAPPAAVAAVAGGAR;LEGEACGVYTPR;LIQGAPTIR;LIQGAPTIRGDPECHLFYNEQQEAR;LPDERGPLEHLYSLHIPNCDK;LRPPPARTPCQQELDQVLER;MPCAELVR;MPCAELVREPGCGCCSVCAR;MSLNGQRGECWCVNPNTGK;TPCQQELDQVLER	22
P08571	CD14	AFPALTSLDLSDNPGLGER;ATVNPSAPR;ELTLEDLK;FPAIQNLALR;GLMAALCPHK;GLMAALCPHKFPAIQNLALR;ITGTMPPLPLEATGLALSSLR;LKELTLEDLK;LRVLDLSCNR;LRVLDLSCNRLNR;LTVGAAQVPAQLLVGALR;QYADTVK;RLTVGAAQVPAQLLVGALR;RVDADADPR;RVDADADPRQYADTVK;STLSVGVSGTLVLLQGAR;SWLAELQQWLK;SWLAELQQWLKPGLK;VDADADPR;VLDLSCNR;VLDLSCNRLNR;VLSIAQAHSPAFSCEQVR	22
P78324	SIRPA	AKPSAPVVSGPAAR;ATPQHTVSFTCESHGFSPR;CTATSLIPVGPIQWFR;EDVHSQVICEVAHVTLQGDPLR;EGHFPRVTTVSDLTK;ELIYNQK;GAGPGRELIYNQK;GSPDDVEFK;GTANLSETIR;IGNITPADAGTYYCVK;LTCQVEHDGQPAVSK;NNMDFSIR;PSAPVVSGPAAR;QPAPKPEPSFSEYASVQVPR;RNNMDFSIR;SGAGTELSVR;SGAGTELSVRAK;SVLVAAGETATLR;TETASTVTENK;VPPTLEVTQQPVR;VTTVSDLTK;VVLTREDVHSQVICEVAHVTLQGDPLR	22
P18206	VCL	AIPDLTAPVAAVQAAVSNLVR;ALASQLQDSLK;AQQVSQGLDVLTAK;AVAGNISDPGLQK;ELTPQVVSAAR;ETVQTTEDQILK;GQGSSPVAMQK;GWLRDPSASPGDAGEQAIR;IAELCDDPK;LANVMMGPYRQDLLAK;LLAVAATAPPDAPNREEVFDER;MLGQMTDQVADLR;MSAEINEIIR;MTGLVDEAIDTK;NPGNQAAYEHFETMK;QVATALQNLQTK;SLGEISALTSK;STVEGIQASVK;TISPMVMDAK;VMLVNSMNTVK;WIDNPTVDDR;WIDNPTVDDRGVGQAAIR	22
P55290	CDH13	DDPTTGAWR;DIQGSLQDIFK;DLHPNTDPFK;DLHPNTDPFKFEIHK;GDIVTVVSPALLDR;GDIVTVVSPALLDRETLENPK;INENTGSVSVTR;LRYEVSSPYFK;MTAFDADDPATDNALLR;PLDYEISAFHTLLIK;PSPNMFYIDPEK;QQTPDKPSPNMFYIDPEK;SIVVSPILIPENQR;SIVVSPILIPENQRQPFPR;TLDREVIAVYQLFVETTDVNGK;TLEGPVPLEVIVIDQNDNRPIFR;TLFVHAR;TLFVHARTPHAEDMAELVIVGGK;TPHAEDMAELVIVGGK;VNSDGGLVALR;VQVCSCR;YEVSSPYFK	22
Q92752	TNR	AEIENYVLTYK;DGQEAAFASYDR;DGQEAAFASYDRFSVEDSR;DVSDTVAFVEWIPPR;GHEFSIPFVEMK;HSQGINWYHWK;ITFTPSSGIASEVTVPK;LDSSVVPNTVTEFTITR;LILNYSPR;LNPATEYEISLNSVR;LQPPLSQYSVQALRPGSR;QCLNACSGR;QSALISWQPPR;SPPTSASVSTVIDGPTQILVR;VATHLSTPQGLQFK;VDFILLK;VGFGNVEDEFWLGLDNIHR;VSYRPTQVGRLDSSVVPNTVTEFTITR;VVYSTLAGEQYHEVLVPR;YEVSVSAVR;YGLVGGEGGR;YGLVGGEGGRTTFR	22
P31150	GDI1	EVEPALELLEPIDQK;FDLGQDVIDFTGHALALYR;FLMANGQLVK;FLVFVANFDENDPK;FQLLEGPPESMGR;GRDWNVDLIPK;IICILSHPIK;LSAIYGGTYMLNKPVDDIIMENGK;LYSESLAR;MLLYTEVTR;NTNDANSCQIIIPQNQVNRK;QLICDPSYIPDR;RFQLLEGPPESMGR;SDIYVCMISYAHNVAAQGK;SPYLYPLYGLGELPQGFAR;TDDYLDQPCLETVNR;TFEGVDPQTTSMR;TFEGVDPQTTSMRDVYRK;VLHMDRNPYYGGESSSITPLEELYK;VPSTETEALASNLMGMFEK;VVEGSFVYK;YIAIASTTVETTDPEK	22
P40189	IL6ST	APCITDWQQEDGTVHR;APSFWYK;CYLITVTPVYADGPGSPESIK;DASTWSQIPPEDTASTR;DGPEFTFTTPK;DNMLWVEWTTPR;GYWSDWSEEASGITYEDRPSK;IDPSHTQGYR;ILDYEVTLTR;KYILEWCVLSDK;LTWTNPSIK;MAAYTDEGGK;PFTEYVFR;SDAAVLTIPACDFQATHPVMDLK;SSFTVQDLK;SSFTVQDLKPFTEYVFR;TLPPFEANGK;TNHFTIPK;TVQLVWK;VTSDHINFDPVYK;YILEWCVLSDK;YLATLTVR	22
P01876	IGHA1	DASGVTFTWTPSSGK;DLCGCYSVSSVLPGCAEPWNHGK;DVLVRWLQGSQELPREK;GDTFSCMVGHEALPLAFTQK;GFSPKDVLVR;KGDTFSCMVGHEALPLAFTQK;LAGKPTHVNVSVVMAEVDGTCY;LSLHRPALEDLLLGSEANLTCTLTGLR;NFPPSQDASGDLYTTSSQLTLPATQCLAGK;QEPSQGTTTFAVTSILR;QEPSQGTTTFAVTSILRVAAEDWKK;SAVQGPPER;SVTCHVK;TFTCTAAYPESK;TFTCTAAYPESKTPLTATLSK;TPLTATLSK;VAAEDWK;VAAEDWKK;WLQGSQELPR;WLQGSQELPREK;YLTWASR;YLTWASRQEPSQGTTTFAVTSILR	22
Q9NZ08	ERAP1	ALDLSLYLK;ASLINNAFQLVSIGK;ESALLFDAEK;FMEFVSVSVTHPELK;GACILNMLR;GFPLITITVR;HLAISNMPLVK;ILASTQFEPTAAR;LQWLLDESFKGDK;LSEEPLQVLEHPR;MAFPCFDEPAFK;NPVGYPLAWQFLRK;QTWTDEGSVSER;SQHSSSSSHWHQEGVDVK;SQIEFALCR;SQLLLLACVHNYQPCVQR;TDVLILPEEVEWIK;TMMNTWTLQK;TQEFPQILTLIGR;VGDYFFGK;VSVYAVPDK;YQFSLSSTEK	22
Q9UQ52	CNTN6	AGPDNNSPIQIFTIQTR;ANTIYFASVR;ASVPVVAPVNIHGGGGSR;ERTVITVPPSK;FPETIQAAK;GQLIFYAPPEWEQK;IEVRFPETIQAAK;IFLLEDGSLK;IGGESVGDLMIR;IQNTHLSIYDNLLWECK;LCLNWEHVK;RIFLLEDGSLK;RLDGSPLPGK;SDAGSYTCIATNQFGTAK;SEVILNCAANGYPSPHYR;SVQGPPTPLVQR;TPFSVGWQAVATVPEILNGK;TVSDGGDGSSSEEIRIPK;VLASAPDFSK;VLGYEVLYWTDDSK;YLCTVQTTLESLSAVADIIVR;YQIIYANAELR	22
Q9HAR2	ADGRL3	APIPMAVVR;CPGTDVIMIESANYGR;CYLPDAYK;DDFIAGRPTTTYK;DNLLYVWNNYHVVK;DSLVDVPFPNSYQYIAAVDYNPR;ELSCESYPIELR;ICDSDPAQMENIR;IDYIYNTDQSK;IEGTWDTAYDK;IVISQLNPYTLR;IYYMPWTPYR;IYYMPWTPYRTDTLTEYSSK;LPHRVDGTGFVVYDGALFFNK;SGEAIIANANYHDTSPYR;SVYEDDDNEATGNK;TDTLTEYSSK;VDGTGFVVYDGALFFNK;VFLCPGLLK;YLEVQYECVPYK;YLEVQYECVPYKVEQK;YSLDFGPLDSR	22
Q8TER0	SNED1	AGDVYYR;CQAEVDCGPPEEVK;EAGGEYHCSCPYR;EATDPAMLR;ELFPPTALK;ERVPDDCECR;EVSQFTPVAFPIAK;FSELVDGR;GYSLSAPSR;HCEIAPSPCFR;LGAVALYACDR;NDISRPAVLLAR;QMLDGYAVTYVSSDGSYRR;RCQAEVDCGPPEEVK;RVSLALQLPEHGSK;SSHQLQALAAGR;TADMAEVETTTNVGVPGR;VCQPHGVWSEPPQCLEIDECR;VGYTGEDCAK;WAFRIDDAQVR;YFSIPGSR;YTIQLTTLSGLR	22
Q9UBP4	DKK3	CPCASGLLCQPHSHSLVYVCK;CPCASGLLCQPHSHSLVYVCKPTFVGSR;DCQPGLCCAFQR;DQDGEILLPR;DSECCGDQLCVWGHCTK;EPAAAAAALLGGEEI;EVEELMEDTQHK;EVPDEYEVGSFMEEVR;EVPDEYEVGSFMEEVRQELEDLER;GLLFPVCTPLPVEGELCHDPASR;LLDLITWELEPDGALDR;LRSAVEEMEAEEAAAK;MLCTRDSECCGDQLCVWGHCTK;PGPALSYPQEEATLNEMFR;PTFVGSRDQDGEILLPR;QELEDLER;RSHECIIDEDCGPSMYCQFASFQYTCQPCR;SAVEEMEAEEAAAK;SHECIIDEDCGPSMYCQFASFQYTCQPCR;SLTEEMALR;SLTEEMALREPAAAAAALLG…	21
Q01546	KRT76	CLDLGSIIAEVR;DVDAAFMNKVELQAK;GNLEGELK;GVFGGVSGSGSGGYK;LGELQTTAGR;LGGAGSISVSHSGMGSSSGSIQTSGGSGYK;LQDLQTALQK;MSGECQSAVCISVVSNVTSTSGSSGSSR;QLDSLLGER;QLDSLLGERGNLEGELK;QNANLQTAIAEAEQR;SEAEALYQTK;SEIMELNR;SGAGSFGSR;SGGAGGGACGFR;SISISVAAGSSR;SLYNLGSNK;SMQDLVEDFKK;TAAENEFVGLK;TAAENEFVGLKK;VDSLTDEVSFLR	21
P10809	HSPD1	AAVEEGIVLGGGCALLR;ALMLQGVDLLADAVAVTMGPK;CEFQDAYVLLSEK;DDAMLLK;DRVTDALNATR;EIGNIISDAMK;EIGNIISDAMKK;FDRGYISPYFINTSK;GVMLAVDAVIAELK;GYISPYFINTSK;IPAMTIAK;ISSIQSIVPALEIANAHRK;LSDGVAVLK;LVQDVANNTNEEAGDGTTTATVLAR;NAGVEGSLIVEK;PVTTPEEIAQVATISANGDK;TLNDELEIIEGMK;TVIIEQSWGSPK;VGEVIVTK;VGGTSDVEVNEK;VGLQVVAVK	21
P20774	OGN	DFADIPNLR;DFADIPNLRR;DFADIPNLRRLDFTGNLIEDIEDGTFSK;DRIEEIR;DRIEEIRLEGNPIVLGK;EKETVIIPNEK;ESAYLYAR;ESAYLYARFNK;ETVIIPNEK;HPNSFICLK;IEEIRLEGNPIVLGK;KLNNLTFLYLDHNALESVPLNLPESLR;LEGNPIVLGK;LEGNPIVLGKHPNSFICLK;LNNLTFLYLDHNALESVPLNLPESLR;LSLLEELSLAENQLLK;LTAKDFADIPNLR;LTLFNAK;RLDFTGNLIEDIEDGTFSK;RLPIGSYF;VIHLQFNNIASITDDTFCK	21
Q7Z406	MYH14	AELEALLSSK;AQAELENVSGALNEAESK;AQVTELEDELTAAEDAK;DLQGRDEAGEER;ELEDVTESAESMNR;FLTNGPSSSPGQER;GLEAEVLR;ILFQEFR;LAEFSSQAAEEEEK;LAQAEEQLEQETR;LGEEDAGAR;LGQLEEELEEEQSNSELLNDR;LLGLGVTDFSR;LLLQVESLTTELSAER;LQEELAASDR;NTDQATMPDNTAAQK;RQLEEAEEEASR;TSREEIFSQNR;VAEQAANDLR;VIQYLAHVASSPK;VQELQQQSAR	21
Q16849	PTPRN	AEAPALFSR;AEDSPEGYEK;DTAELPAR;EGLGDRGEKPASPAVQPDAALQR;GAGRNPGGVVNVGADIK;GAGRNPGGVVNVGADIKK;GEKPASPAVQPDAALQR;LAAVLAGYGVELR;LPEQGSSSRAEDSPEGYEK;LPQPPVGK;NPGGVVNVGADIK;NPGGVVNVGADIKK;PAAEEYGYIVTDQK;PAAEEYGYIVTDQKPLSLAAGVK;PASPAVQPDAALQR;PLLQVTSPVLQR;PLSLAAGVK;QLTPEQLSTLLTLLQLLPK;SELEAQTGLQILQTGVGQR;TMEGPVEGR;VSEGSPGMVSVGPLPK	21
Q14204	DYNC1H1	DLFQVAFNR;EALELTDTGLLSGSEER;GNEIVLSAGSTPR;IFVFEPPPGVK;ILDDDTIITTLENLK;LGGSPFGPAGTGK;LLNTFLER;LQGEFQLR;MVVLSLPR;NTISLLVAGLK;QLQNISLAAASGGAK;SLLQALNEVK;SSLQSQCLNEVLK;TFSEILNR;TLINELVK;TMTLFSALR;TSAPITCELLNK;TSFLDDAFRK;VLLTTQGVDMISK;VQVALEELQDLK;VTFVNFTVTR	21
Q9HCB6	SPON1	AAPSAEFSVDR;AAPSAEFSVDRTR;AQWPAWQPLNVR;EESEGEQFPGCR;EGYTEFSLR;GFTLIALR;IIYFQDEGSLTK;IRPLTSLDHPQSPFYDPEGGSITQVAR;LCGGGIQER;MIQMEPQFGGAPCPETVQRK;MNPADGSMCK;MRPWTAWSECTK;NYVLWEYGGYASEGVK;QQSDEVLTVIK;QVAELGSPVK;RANHWSAIIGGSHSK;RIIYFQDEGSLTK;SLAELGDCNEDLEQVEK;SSQFTSCK;VEGDPDFYKPGTSYR;VTLSAAPPSYFR	21
Q9P232	CNTN3	ATTDGGDGTSSEQIRIPR;DNHSPVISYSIQAR;EDYIIEVK;EPSNSIFPVGSEDK;FVSQETGHLYISK;GSPGPPENVK;HGLVYSSAELK;IEVQFPETLPAAK;ISLLNDGGLK;ITLHCEAR;LNGGNLVVINPNR;NGAALVLEER;SNLAYYTAVR;THTATVVELNPWVEYEFR;TSAELVLPIK;TSAELVLPIKEDYIIEVK;VDEITDTTAQLSWK;VGGSSSGDLMIR;VLGSPTPLVLR;VLLNWEQVK;VVASAPDFSK	21
P06576	ATP5F1B	AHGGYSVFAGVGER;AIAELGIYPAVDPLDSTSR;EGNDLYHEMIESGVINLK;FLSQPFQVAEVFTGHMGK;FTQAGSEVSALLGR;GGKIGLFGGAGVGK;IGLFGGAGVGK;IMDPNIVGSEHYDVAR;IMNVIGEPIDER;IMNVIGEPIDERGPIK;IPSAVGYQPTLATDMGTMQER;IPVGPETLGR;LVLEVAQHLGESTVR;SLQDIIAILGMDELSEEDK;TIAMDGTEGLVR;TREGNDLYHEMIESGVINLK;TVLIMELINNVAK;VALTGLTVAEYFR;VALVYGQMNEPPGAR;VLDSGAPIK;VVDLLAPYAK	21
Q8N475	FSTL5	AFQVIQLSLPEDQK;CVWASAVNVK;DLFDCTLYVLLK;DSLFILDGR;ETGQAECACMDLCK;FGFILHK;FIYVAQPTLDR;HLALEEFYR;IDLETMSYIK;ITIVHNEDCFFK;LLVDQMFK;LNCEITEVEK;NEAGVDEDISSLFVEDSARK;NMLLDLQNQK;PQLGWLK;QIQDSGLFGQYLMTPSK;SHDQVWVLSWGTLEK;VIQPIECEFQR;VLIVDVQSQK;VQYITIR;VVQAVSTDPVPVK	21
P31944	CASP14	AREGSEEDLDALEHMFR;EDPVSCAFVVLMAHGR;EGSEEDLDALEHMFR;FQQAIDSR;FQQAIDSREDPVSCAFVVLMAHGR;GHILELLTEVTR;GHILELLTEVTRR;GSCFIQTLVDVFTK;KGHILELLTEVTRR;KTNPEIQSTLR;KTNPEIQSTLRK;LALILCVTK;LENLFEALNNK;MAEAELVQEGK;QLRFESTMK;RDPTAEQFQEELEK;RMAEAELVQEGK;SLEEEKYDMSGAR;TNPEIQSTLR;TNPEIQSTLRK;VYIIQACR	21
P41222	PTGDS	AELKEKFTAFCK;AQGFTEDTIVFLPQTDK;AQGFTEDTIVFLPQTDKCMTEQ;EKFTAFCK;EKFTAFCKAQGFTEDTIVFLPQTDK;FLGRWFSAGLASNSSWLREK;FTAFCKAQGFTEDTIVFLPQTDK;GPGEDFRMATLYSR;KAALSMCK;MATLYSR;MATLYSRTQTPR;MATLYSRTQTPRAELK;NQCETRTMLLQPAGSLGSYSYR;SPHWGSTYSVSVVETDYDQYALLYSQGSK;SVVAPATDGGLNLTSTFLR;SVVAPATDGGLNLTSTFLRK;TMLLQPAGSLGSYSYR;TQTPRAELK;TQTPRAELKEK;WFSAGLASNSSWLR;WFSAGLASNSSWLREK	21
Q96PX8	SLITRK1	CETPVNFFR;CETPVNFFRK;DIDPGAFQDLNK;EWLENIPK;FTAPTSQFYHLFLHGNSLTR;GFTSLQR;ICSCNEIEGDLHVDCEK;ICSCNEIEGDLHVDCEKK;ILILNNNLLR;IPGNWQIK;LGSEVLMSDLK;LRILILNNNLLR;LSNVQELFLR;LSNVQELFLRDNK;PLANSLPCPGGCSCDHIPGSGLK;QTFLGLDDLEYLQADFNLLR;SLPVDVFAGVSLSK;VVCEAPTR;VVCEAPTRLQGK;WLYMDSNYLDTLSR;WLYMDSNYLDTLSREK	21
P02749	APOH	ATFGCHDGYSLDGPEEIECTK;ATVVYQGER;ATVVYQGERVK;CPFPSRPDNGFVNYPAK;CPFPSRPDNGFVNYPAKPTLYYK;CSYTEDAQCIDGTIEVPK;EHSSLAFWK;FICPLTGLWPINTLK;KATVVYQGER;KATVVYQGERVK;KCSYTEDAQCIDGTIEVPK;LGNWSAMPSCK;LPECREVK;NGMLHGDK;PDDLPFSTVVPLK;TCPKPDDLPFSTVVPLK;TDASDVKPC;TFYEPGEEITYSCK;TFYEPGEEITYSCKPGYVSR;VCPFAGILENGAVR;WSPELPVCAPIICPPPSIPTFATLR	21
Q10471	GALNT2	AAEVWMDEYK;FNQVESDK;FTLNLQQ;FYFEELGK;GGFDWNLVFK;HMDLCLTVVDRAPGSLIK;HVGSNLCLDSR;NFYYAAVPSAR;NVPYGNIQSR;QGNPVAPIK;QHPYTFPGGSGTVFAR;QKWEQIEGNSK;SGGLSVEVCGPALSQQWK;SRQGNPVAPIK;TPMIAGGLFVMDK;VDLPATSVVITFHNEAR;VRWPDFNQEAYVGGTMVR;VVSPIIDVINMDNFQYVGASADLK;VWQCGGSLEIIPCSR;WPDFNQEAYVGGTMVR;WYLENVYPELR	21
P02760	AMBP	AFIQLWAFDAVK;APQLRETLLQDFR;CVLFPYGGCQGNGNK;ECLQTCR;ECREYCGVPGDGDEELLR;ECREYCGVPGDGDEELLRFSN;EDSCQLGYSAGPCMGMTSR;ETLLQDFR;EYCGVPGDGDEELLR;GECVPGEQEPEPILIPR;GVCEETSGAYEK;HHGPTITAK;KEDSCQLGYSAGPCMGMTSR;KGVCEETSGAYEK;LYGRAPQLRETLLQDFR;MTVSTLVLGEGATEAEISMTSTR;TVAACNLPIVR;TVAACNLPIVRGPCR;VVAQGVGIPEDSIFTMADR;WYNLAIGSTCPWLK;WYNLAIGSTCPWLKK	21
Q13740	ALCAM	ADIQMPFTCSVTYYGPSGQK;ALFLETEQLK;CLGNGNPPPEEFLFYLPGQPEGIR;EMDPVTQLYTMTSTLEYK;ESLTLIVEGKPQIK;FVCMLVTEDNVFEAPTIVK;LDVPQNLMFGK;PDGSPVFIAFR;QIGDALPVSCTISASR;QPSKPEIVSK;RESLTLIVEGKPQIK;RFVCMLVTEDNVFEAPTIVK;SMIASTAITVHYLDLSLNPSGEVTR;SSNTYTLTDVR;SSNTYTLTDVRR;SVQYDDVPEYK;TIICHVEGFPK;VLHPLEGAVVIIFK;VLHPLEGAVVIIFKK;WKYEKPDGSPVFIAFR;YEKPDGSPVFIAFR	21
O94910	ADGRL1	AGLPFGLMR;CPGSDVIMVENANYGR;CPGSDVIMVENANYGRTDDK;DNQLYVWNNYFVVR;ELACEGYPIELR;FEGTWETGYDK;HTTTYRLPNRVDGTGFVVYDGAVFYNK;ICDADPFQMENVQCYLPDAFK;IYVMPWIPYR;LPNRVDGTGFVVYDGAVFYNK;LVVSQLNPYTLR;RELACEGYPIELR;RSASNAFMVCGVLYVLR;SGETVINTANYHDTSPYR;TDIDLAVDENGLWVIYATEGNNGR;TQCVVVAGSDAFPDPCPGTYK;VDYAFNTNANR;VFVCPGTLQK;VLEPTSTHESEHQSGAWCK;YLEVQYDCVPYK;YLEVQYDCVPYKVEQK	21
Q9NT99	LRRC4B	DIPNLTALVR;DLAEVPASIPVNTR;HLEILQLSK;IEVGAFNGLPSLNTLELFDNR;KIEVGAFNGLPSLNTLELFDNR;LDLIRPGSFQGLTSLR;LDLIRPGSFQGLTSLRK;LEELELSGNR;LEELELSGNRLDLIR;LTTVPTQAFEYLSK;LWLMHAQVATIER;NAFDDLK;NNPIESIPSYAFNR;NNPIESIPSYAFNRVPSLR;RLDLGELK;RLEYISEAAFEGLVNLR;SLEELNLSHNNLMSLPHDLFTPLHR;VHLNHNPWHCNCDVLWLSWWLK;YLNLGMCNLK;YLNLQENGIQVIR;YLNLQENGIQVIRTDTFK	21
P07357	C8A	AIDEDCSQYEPIPGSQK;ALDQYLMEFNACR;AMAVEDIISR;CGPCFNNGVPILEGTSCR;ECDNPAPQNGGASCPGR;ECDNPAPQNGGASCPGRK;ELRYDSTCER;FGGTICSGDIWDQASCSSSTTCVR;HTSLGPLEAK;INVGGGLSGDHCK;INVGGGLSGDHCKK;LGSLGAACEQTQTEGAK;LYYGDDEK;MESLGITSR;QAQCGQDFQCK;RALDQYLMEFNACR;RHLVCNGDQDCLDGSDEDDCEDVR;RRECDNPAPQNGGASCPGR;SLLQPNK;YHFEALADTGISSEFYDNANDLLSK;YNPVVIDFEMQPIHEVLR	21
P07686	HEXB	ASAVGERLWSSK;DLLTPCYSR;DSAYPEELSR;EISEVFPDQFIHLGGDEVEFK;FNVLHWHIVDDQSFPYQSITFPELSNK;GIAAQPLYAGYCNHENM;GILIDTSR;GILIDTSRHYLPVK;GSIVWQEVFDDK;GSYSLSHVYTPNDVR;LAPGTIVEVWK;LAPGTIVEVWKDSAYPEELSR;MVIEYAR;PGPALWPLPLSVK;TLDAMAFNK;VEPLDFGGTQK;VLDIIATINK;VLPEFDTPGHTLSWGK;WHHEPAEFQAK;YHGYIFGFYK;YYKVEPLDFGGTQK	21
Q14982	OPCML	AMDNVTVR;AMDNVTVRQGESATLR;CTIDDRVTR;DQSGEYECSALNDVAAPDVRK;EETRLATGLDGMR;EETRLATGLDGMRIENK;EGQGFVSEDEYLEISDIK;EGQGFVSEDEYLEISDIKR;GILSCEASAVPMAEFQWFK;ITVNYPPYISK;LATGLDGMR;LATGLDGMRIENK;MSTLTFFNVSEK;NTGVSVGQK;PEPTVTWR;QGESATLR;RDQSGEYECSALNDVAAPDVR;RDQSGEYECSALNDVAAPDVRK;SGDATFPK;STILYAGNDK	20
P32119	PRDX2	ATAVVDGAFK;ATAVVDGAFKEVK;EGGLGPLNIPLLADVTR;EGGLGPLNIPLLADVTRR;GLFIIDGK;GLFIIDGKGVLR;GVLRQITVNDLPVGR;IGKPAPDFK;KEGGLGPLNIPLLADVTR;KEGGLGPLNIPLLADVTRR;LGCEVLGVSVDSQFTHLAWINTPR;LGCEVLGVSVDSQFTHLAWINTPRK;LSEDYGVLK;LSEDYGVLKTDEGIAYR;LVQAFQYTDEHGEVCPAGWK;PGSDTIKPNVDDSK;QITVNDLPVGR;RLSEDYGVLK;TDEGIAYR;TDEGIAYRGLFIIDGK	20
P80108	GPLD1	ALEFLQLHNGR;AQYVLISPEASSR;DLLGIYEK;ETTLGDMTGK;FGGVLHLSDLDDDGLDEIIMAAPLR;FGSSLITVR;GAVYVYFGSK;GIVAAFYSGPSLSDK;HVSSPLASYFLSFPYAR;IADVTSGLIGGEDGR;IADVTSGLIGGEDGRVYVYNGK;ILEGFQPSGR;LGHLLHIRDEK;LSGALHVYSLGSD;NQVVIAAGR;QVLLVGAPTYDDVSK;SWITPCPEEK;TLLLVGSPTWK;TMFIGGSQLSQK;VAFLTVTLHQGGATR	20
P52272	HNRNPM	AAGVEAAAEVAATEIK;ACQIFVR;AFITNIPFDVK;EVFSMAGVVVR;FESPEVAER;FNECGHVLYADIK;GNFGGSFAGSFGGAGGHAPGVAR;INEILSNALK;LGSTVFVANLDYK;MGAGMGFGLER;MGLAMGGGGGASFDR;MGLSMER;MGLVMDR;MGPAMGPALGAGIER;MGPLGLDHMASSIER;MGPVMDR;MVPAGMGAGLER;NLPFDFTWK;QGGGGGGGSVPGIER;VGEVTYVELLMDAEGK	20
Q8IUC8	GALNT13	ATPYTFPGGTGHVINK;DFFYIISPGVVK;EIRTDDLCLDVSR;GNQLWEYDAER;GNQLWEYDAERLTLR;HVNSNQCLDEPSEEDK;LAEVWMDEFK;LNGPVIMLK;LTLENYVK;MVPTMQDCSGSR;NVETNQCLDNMGR;NVETNQCLDNMGRK;PFSWYLENIYPDSQIPR;RLAEVWMDEFK;SPHYLLSEVILVDDASERDFLK;SQQWLLR;TDDLCLDVSR;TPTMAGGLFSIDR;TVYSVINR;VGIFNCHGMGGNQVFSYTADK	20
Q6YHK3	CD109	ADGNQLTLEER;ALSEFAALMNTER;CFLEADPYIDIDQNVLHR;EALNMLTWR;ELSYMVVSR;FLIDTHNR;FLVTAPGIIR;IEFPILEDSSELQLK;IPVQLVFK;ISVTQPDSIVGIVAVDK;IVTLFSDFK;IVTLFSDFKPYK;LSDSWQPR;NNVVITVTQR;NSLGGFASTQDTTVALK;SSMAVHSLFK;SYSQSILLDLTDNR;TNIQVTVTGPSSPSPVK;TSLNILIK;VGSPFELVVSGNK	20
P07195	LDHB	DYSVTANSK;FIIPQIVK;GEMMDLQHGSLFLQTPK;GLTSVINQK;GMYGIENEVFLSLPCILNAR;HRVIGSGCNLDSAR;IHPVSTMVK;ITVVGVGQVGMACAISILGK;IVADKDYSVTANSK;IVVVTAGVR;IVVVTAGVRQQEGESR;LIAPVAEEEATVPNNK;LKDDEVAQLK;LKDDEVAQLKK;LKGEMMDLQHGSLFLQTPK;MVVESAYEVIK;QQEGESRLNLVQR;SADTLWDIQK;SLADELALVDVLEDK;VIGSGCNLDSAR	20
O00451	GFRA2	ALRQFFDRVPSEYTYR;ANELCAAESNCSSR;DFTENPCLR;EISPTER;EKPNCLDLRGVCR;FLRDFTENPCLR;GSGNMEEECEK;LADFHANCR;LASIFSGTGADPVVSAK;LRSSYISICNR;MLFCSCQDQACAER;MLFCSCQDQACAERR;PNCLDLR;QFFDRVPSEYTYR;QTILPSCSYEDK;RQTILPSCSYEDK;SRLADFHANCR;SSYISICNR;SSYISICNREISPTER;VPSEYTYR	20
Q9UMF0	ICAM5	AEAWPPAQISWR;ASLTLTLLR;CVGSGGATEGVLLPLAPPDPSPR;EDAGTYHCVATNAHGTDSR;EHAGTYRCEATNPR;GAVLTATVLAR;GNPEPSVHCAR;ITWLEGTEASLSCVAHGVPPPDVICVR;LDDSDCPR;LFSCEVDGKPQPSVK;LLEVGSERPVSCTLDGLFPASEAR;NVAVTVEYGPR;QLVDIREPETQPVCFFR;SDGGAVLALGLLGPVTR;SFAGEPPRAR;SFFCDATLDVDGETLIK;SGELGAVIEGLLR;SWTWPEGPEQTLR;VAREHAGTYRCEATNPR;VSREDAGTYHCVATNAHGTDSR	20
P55291	CDH15	AEATDADDPETDNAALR;AIVLAQDDASQPR;ALDYESCEHYELK;AWVIPPISVSENHK;DLPGSPNWVAR;DPDTEQLQR;DYDPEDWLQVDAATGR;FSILQQGSPELFSIDELTGEIR;FTILEGDPDGQFTIR;FTILEGDPDGQFTIRTDPK;IQTQHVLSPASPFLK;LEVEDRDLPGSPNWVAR;TNEGVLSIVK;TSLAEGAPPGTLVATFSAR;TVQVGLDR;VFLNAMLDREK;VHVQDTNEPPVFQENPLR;VLEGAVPGTYVTR;VSVQNEAPLQAAALR;VSVQNEAPLQAAALRAER	20
P05543	SERPINA7	AQWANPFDPSK;AQWANPFDPSKTEDSSSFLIDK;AVLHIGEK;EGQMESVEAAMSSK;ELELQIGNALFIGK;FSISATYDLGATLLK;FTVETPDK;GTEAAAVPEVELSDQPENTFLHPIIQIDR;GWVDLFVPK;KELELQIGNALFIGK;MGIQHAYSENADFSGLTEDNGLK;MSSINADFAFNLYR;MSSINADFAFNLYRR;NALALFVLPK;PNTIMVLVNYIHFK;QEINSHVEMQTK;RFTVETPDK;SFMLLILER;TEDSSSFLIDK;VVGLIQDLKPNTIMVLVNYIHFK	20
P04406	GAPDH	DGRGALQNIIPASTGAAK;GALQNIIPASTGAAK;IISNASCTTNCLAPLAK;LISWYDNEFGYSNR;LTGMAFR;LTGMAFRVPTANVSVVDLTCR;LVINGNPITIFQER;LVINGNPITIFQERDPSK;LWRDGRGALQNIIPASTGAAK;RVIISAPSADAPMFVMGVNHEK;VGVNGFGR;VIHDNFGIVEGLMTTVHAITATQK;VIISAPSADAPMFVMGVNHEK;VIPELNGK;VIPELNGKLTGMAFR;VPTANVSVVDLTCR;VPTANVSVVDLTCRLEK;VVDLMAHMASK;VVDLMAHMASKE;WGDAGAEYVVESTGVFTTMEK	20
Q9UBG0	MRC2	AGQLSQGAAEEDHGCR;AGQLSQGAAEEDHGCRK;CFQVQGQEPQSR;CLTALPYICK;DCSIALPYVCK;DSLEDCVTIWGPEGR;FFEHHSTWAQAQR;GAWLGMNFNPK;GGCVALATGSAMGLWEVK;GTDVREPDDSPQGR;GTDVREPDDSPQGRR;LQGAVCGVSSGPPPPRR;RLCTDHGSQLVTITNR;SNDCETFWDK;TLGDQLSLLLGAR;TPLWIGLAGEEGSRR;VECEPSWQPFQGHCYR;WGFCPIK;WSDGVGFSYHNFDR;WTDGSIINFISWAPGKPRPVGK	20
O43790	KRT86	AFSCISACGPRPGR;AQYDDIVTR;ATAENEFVALK;ATAENEFVALKK;CCITAAPYR;CCITAAPYRGISCYR;ECCQSNLEPLFEGYIETLR;ECCQSNLEPLFEGYIETLRR;GGVVCGDLCASTTAPVVSTR;GLTGGFGSHSVCGGFR;KYEEEVSLR;LLEGEEQR;LQFYQNR;LTAEVENAK;QDMACLIR;RLLEGEEQR;SDLEANVEALIQEIDFLRR;VLQSHISDTSVVVK;VSSVPSNSNVVVGTTNACAPSAR;YEEEVSLR	20
Q92520	FAM3C	AIQDGTIVLMGTYDDGATK;AIQDGTIVLMGTYDDGATKLNDEARR;DNWVFCGGK;DTNKYEGWPEVVEMEGCIPQK;DTNKYEGWPEVVEMEGCIPQKQD;GINVALANGK;ICLEDNVLMSGVK;LIADLGSTSITNLGFR;LIADLGSTSITNLGFRDNWVFCGGK;MASGAANVVGPK;MDASLGNLFAR;NNVGRGINVALANGK;RLIADLGSTSITNLGFR;RLIADLGSTSITNLGFRDNWVFCGGK;SALDTAAR;SPFEQHIK;TGEVLDTK;YEGWPEVVEMEGCIPQK;YEGWPEVVEMEGCIPQKQD;YFDMWGGDVAPFIEFLK	20
Q99574	SERPINI1	ALGITEIFIK;AQLVEEWANSVK;AQLVEEWANSVKK;DANLTGLSDNK;DFDAATYLALINAVYFK;EFSNMVTAK;EIRHSMGYDSLK;FTVEQEIDLK;FTVEQEIDLKDVLK;HSMGYDSLK;IANSLFVQNGFHVNEEFLQMMK;KYFNAAVNHVDFSQNVAVANYINK;MAVLYPQVIVDHPFFFLIR;NGEEFSFLK;QEVPLATLEPLVK;SFLEVNEEGSEAAAVSGMIAISR;TGTILFMGR;VEVYLPR;VMHPETMNTSGHDFEEL;YFNAAVNHVDFSQNVAVANYINK	20
P30101	PDIA3	DASIVGFFDDSFSEAHSEFLK;DLLIAYYDVDYEK;DPNIVIAK;EATNPPVIQEEK;EATNPPVIQEEKPK;ELSDFISYLQR;FLQDYFDGNLK;FVMQEEFSR;FVMQEEFSRDGK;GFPTIYFSPANK;IFRDGEEAGAYDGPR;LAPEYEAAATR;MDATANDVPSPYEVR;QAGPASVPLRTEEEFK;RLAPEYEAAATR;SEPIPESNDGPVK;TADGIVSHLK;TFSHELSDFGLESTAGEIPVVAIR;VVVAENFDEIVNNENK;YGVSGYPTLK	20
P0DMV8;P0DMV9	HSPA1A;HSPA1B	AFYPEEISSMVLTK;AQIHDLVLVGGSTR;ARFEELCSDLFR;ATAGDTHLGGEDFDNR;CQEVISWLDANTLAEK;DAGVIAGLNVLR;FEELCSDLFR;FELSGIPPAPR;FGDPVVQSDMK;HWPFQVINDGDKPK;IINEPTAAAIAYGLDR;LLQDFFNGR;LLQDFFNGRDLNK;LVNHFVEEFK;NALESYAFNMK;NQVALNPQNTVFDAK;QTQIFTTYSDNQPGVLIQVYEGER;SAVEDEGLK;SINPDEAVAYGAAVQAAILMGDK;YKAEDEVQRER	20
Q86SF2	GALNT7	AKPLVLGPEFK;CLDRSEVLHQVFISNCDSSK;DVNDPMPNR;DYFYASRPESQALPYGDISELK;EPEPPGVVGGPGEK;FTHIPSGK;GFETAYCIDSMGK;LEGWQGNPPPIYVGSSPTLK;LLFVPCSR;MGGNQLFR;PLVLGPEFK;SEVLHQVFISNCDSSK;SPAMAGGLFAIER;SVNDLRQEECK;TNGGFVELGPCHR;VGHIYRLEGWQGNPPPIYVGSSPTLK;VMITHCNLNEFK;VVEVWWDEYK;WEMNNIHSV;YLAEIVLIDDFSNK	20
P06733	ENO1	AAVPSGASTGIYEALELRDNDK;DATNVGDEGGFAPNILENK;DYPVVSIEDPFDQDDWGAWQK;EGLELLK;EIFDSRGNPTVEVDLFTSK;FTASAGIQVVGDDLTVTNPK;GNPTVEVDLFTSK;HIADLAGNSEVILPVPAFNVINGGSHAGNK;IEEELGSK;IGAEVYHNLK;LAMQEFMILPVGAANFR;LAQANGWGVMVSHR;LMIEMDGTENK;SCNCLLLK;SPDDPSRYISPDQLADLYK;TIAPALVSK;VNQIGSVTESLQACK;VVIGMDVAASEFFR;YISPDQLADLYK;YNQLLRIEEELGSK	20
Q16270	IGFBP7	AGAAAGGPGVSGVCVCK;DACGCCPMCAR;DACGCCPMCARGEGEPCGGGGAGR;DNLAIQTR;EDAGEYECHASNSQGQASASAK;GEGEPCGGGGAGR;GEGEPCGGGGAGRGYCAPGMECVK;GGPEKHEVTGWVLVSPLSK;GKAGAAAGGPGVSGVCVCK;GTCEQGPSIVTPPK;GYCAPGMECVK;HEVTGWVLVSPLSK;ITVVDALHEIPVK;ITVVDALHEIPVKK;ITVVDALHEIPVKKGEGAEL;SRYPVCGSDGTTYPSGCQLR;TELLPGDR;TELLPGDRDNLAIQTR;TELLPGDRDNLAIQTRGGPEK;YPVCGSDGTTYPSGCQLR	20
Q99715	COL12A1	ALALGALQNIR;DEGVELFAIGIK;IGVLITDGK;IIYSPTVGDPIDEYTTVPGRR;ITEVTSEGFR;IVEVFDIGPK;NNVILQPLQPDTPYK;NVGVEVFSLGIK;NVQVYNPTPNSLDVR;RVQIALAQYSGDPR;SQDDVEAPSK;VHIVVTSK;VILTPMTAGSR;VLVVVTDGR;VSWDPSPSPVLGYK;VTFHPTGDDRR;VVYSPVDGTRPSESIVVPGNTR;VYDPSTSTLNVR;WDPAPGPVLQYR;YRITYQPSTGEGNEQTTTIGGR	20
P16112	ACAN	AISTRYTLDFDR;ARPNCGGNLLGVR;CEVMHGIEDSEATLEVVVK;CYAGWLADGSLR;DQTVRYPIVSPR;EGCYGDKDEFPGVR;EVVLLVATEGR;FTFQEAANECR;FTFQEAANECRR;KGTVACGEPPVVEHAR;TIEGDFR;TPCVGDKDSSPGVR;VSLPNYPAIPSDATLEVQSLR;YPIHTPR;YPIVSPR;YPIVTPRPACGGDKPGVR;YQCTEGFVQR;YSLTFEEAQQACLR;YTLDFDR;YTLDFDRAQR	20
P13796	LCP1	AACLPLPGYR;AECMLQQAER;ALENDPDCR;AYYHLLEQVAPK;HVIPMNPNTNDLFNAVGDGIVLCK;IGNFSTDIK;ISFDEFIK;ISTSLPVLDLIDAIQPGSINYDLLK;KLENCNYAVELGK;LNLAFIANLFNR;LSPEELLLR;MINLSVPDTIDER;NEALIALLR;QFVTATDVVR;RYTLNILEEIGGGQK;VNDDIIVNWVNETLR;VYALPEDLVEVNPK;YAFVNWINK;YAISMAR;YTLNILEEIGGGQK	20
P68104;Q5VTE0	EEF1A1;EEF1A1P5	DGNASGTTLLEALDCILPPTRPTDK;EHALLAYTLGVK;EVSTYIK;IGGIGTVPVGR;LPLQDVYK;MDSTEPPYSQK;NMITGTSQADCAVLIVAAGVGEFEAGISK;PGMVVTFAPVNVTTEVK;PLRLPLQDVYK;PMCVESFSDYPPLGR;QLIVGVNK;QTVAVGVIK;RYEEIVK;SGDAAIVDMVPGK;STTTGHLIYK;THINIVVIGHVDSGK;VETGVLKPGMVVTFAPVNVTTEVK;YAWVLDK;YYVTIIDAPGHR;YYVTIIDAPGHRDFIK	20
Q92954	PRG4	AIGPSQTHTIR;APPPSGASQTIK;CFESFER;CPGRRPALNYPVYGETTQVR;DQYYNIDVPSR;GFGGLTGQIVAALSTAK;GGSIQQYIYK;GHYFWMLSPFSPPSPAR;GHYFWMLSPFSPPSPARR;GLPNVVTSAISLPNIR;IQYSPAR;ITEVWGIPSPIDTVFTR;KPDGYDYYAFSK;NWPESVYFFK;PALNYPVYGETTQVRR;RGGSIQQYIYK;RITEVWGIPSPIDTVFTR;RPALNYPVYGETTQVR;RVCTAELSCK	19
P04180	LCAT	AAPYDWR;DLLAGLPAPGVEVYCLYGVGLPTPR;DRFIDGFISLGAPWGGSIK;EEQRITTTSPWMFPSR;FIDGFISLGAPWGGSIK;ITTTSPWMFPSR;LAGLVEEMHAAYGK;LAGYLHTLVQNLVNNGYVR;LAGYLHTLVQNLVNNGYVRDETVR;LDKPDVVNWMCYR;LDKPDVVNWMCYRK;LEPGQQEEYYR;LEPGQQEEYYRK;PMLVLASGDNQGIPIMSSIK;PVILVPGCLGNQLEAK;SSGLVSNAPGVQIR;SSGLVSNAPGVQIRVPGFGK;STELCGLWQGR;TYSVEYLDSSK	19
P48745	CCN3	AVLDGCSCCLVCAR;CPATPPTCAPGVR;CPPQCPGR;CPPQCPGRCPATPPTCAPGVR;CQLDVLLPEPNCPAPR;CQLDVLLPEPNCPAPRK;DGQIGCVPR;FCGVCSDGR;FCGVCSDGRCCTPHNTK;FQCTCRDGQIGCVPR;KPVMVIGTCTCHTNCPK;KVEVPGECCEK;LCMVRPCEQEPEQPTDK;LCMVRPCEQEPEQPTDKK;NNEAFLQELELK;QRGESCSDLEPCDESSGLYCDR;SCGMGFSTR;TIQAEFQCSPGQIVK;VEVPGECCEK	19
P42704	LRPPRC	CVANNQVETLEK;DIQEESTFSSR;DLPVTEAVFSALVTGHAR;EEAYNSLMK;GAYDIFLNAK;GDVENIEVVQK;GETDLIQK;GFTLNDAANSR;IQEENVIPR;LDDLFLK;LGAVYDVSHYNALLK;LIASYCNVGDIEGASK;MEEANIQPNR;MVFINNIALAQIK;NVQGIIEILK;SEAANGNLDFVLSFLK;SGGLGGSHALLLLR;TVLDQQQTPSR;VIEEQLEPAVEK	19
P07858	CTSB	DIMAEIYK;DQGSCGSCWAFGAVEAISDR;EIRDQGSCGSCWAFGAVEAISDR;EQWPQCPTIK;GLVSGGLYESHVGCR;GQDHCGIESEVVAGIPR;HYGYNSYSVSNSEK;ICEPGYSPTYK;ICEPGYSPTYKQDK;ILRGQDHCGIESEVVAGIPR;LCGTFLGGPKPPQR;LPASFDAR;LPASFDAREQWPQCPTIK;RLCGTFLGGPKPPQR;SGVYQHVTGEMMGGHAIR;SRPSFHPLSDELVNYVNK;TDQYWEK;VMFTEDLK;VMFTEDLKLPASFDAR	19
Q13813	SPTAN1	AALLELWELRR;ADVVESWIGEK;DLASVNNLLK;DLASVQALLR;DLIGVQNLLK;EAIVTSEELGQDLEHVEVLQK;GDSLDSVEALIK;HALLEADVAAHQDR;HQAFEAEVQANSGAIVK;LFGAAEVQR;LLVGSEDYGR;LQIASDENYK;QGFVPAAYVK;QQVAPTDDETGK;QWELLLEK;SSEEIESAFR;VEDLFLTFAK;VLETAEDIQER;VNEVNQFAAK	19
Q6UX71	PLXDC2	ASVGQDSPEPR;AVDTNRASVGQDSPEPR;DLWVNIDQMEK;EIPVLVTQISSTNHPVK;EITVATGGFIYTGEVVHR;HRQDWVDSGCPEESK;IHGILSNTHR;IIFGYKEIPVLVTQISSTNHPVK;IQQIPNVR;IYGPSDSASR;IYGPSDSASRDLWVNIDQMEK;MLTATQYIAPLMANFDPSVSR;QDWVDSGCPEESK;RTIYEYHRVELQMSK;TIYEYHR;TIYEYHRVELQMSK;VELQMSK;VGLSDAFVVVHR;VNLSFDFPFYGHFLR	19
Q9NPR2	SEMA4B	CPFDPNFK;DHFLMDGQVR;DPYCAWSGSSCK;DTLFYGVFTSQWHR;ETQQWYTVTHPVPTPRPGACITNSAR;GNVLLEDGK;GRCPFDPNFK;GTTEGSAVCVFTMK;HVSLYQPQLATRPWIQDIEGASAK;ISLPLGSEERPFLR;IYFFFSETGQEFEFFENTIVSR;MLLLQPQAR;PGACITNSAR;SCGDCLLAR;STALVVDGELYTGTVSSFQGNDPAISR;VAVHRVPGLHHTYDVLFLGTGDGR;VFSGLYK;VHIIEELQIFSSGQPVQNLLLDTHR;VPGLHHTYDVLFLGTGDGR	19
P00338	LDHA	DDVFLSVPCILGQNGISDLVK;DLADELALVDVIEDK;DQLIYNLLK;DYNVTANSK;FIIPNVVK;GEMMDLQHGSLFLR;ITVVGVGAVGMACAISILMK;IVSGKDYNVTANSK;LKGEMMDLQHGSLFLR;LLIVSNPVDILTYVAWK;LVIITAGAR;NRVIGSGCNLDSAR;QVVESAYEVIK;SADTLWGIQK;TLHPDLGTDK;TLHPDLGTDKDK;VHPVSTMIK;VTLTSEEEAR;VTLTSEEEARLK	19
Q9BZR6	RTN4R	ARPLWAWLQK;ASVLEPGRPASAGNALK;ATDEEPLGLPK;CGLQELGPGLFR;FRGSSSEVPCSLPQR;GLAALQYLYLQDNALQALPDDTFR;GSSSEVPCSLPQR;IDAAAFTGLALLEQLDLSDNAQLR;IFLHGNR;ISHVPAASFR;LAANDLQGCAVATGPYHPIWTGR;LHTLHLDR;LLLHQNR;LNDNPWVCDCR;PASAGNALK;RLAANDLQGCAVATGPYHPIWTGR;SVDPATFHGLGR;VAHVHPHAFR;VTTSCPQQGLQAVPVGIPAASQR	19
Q14118	DAG1	ATSITVTGSGSCR;EALPSWLHWDSQSHTLEGLPLDTDK;EGAMSAQLGYPVVGWHIANK;FVGDPALVLNDIHK;GGEPNQRPELK;GGLSAVDAFEIHVHR;GVHYISVSATR;HEYFMHATDK;KVVENGALLSWK;LFDMSAFMAGPGNAK;LFDMSAFMAGPGNAKK;LGCSLNQNSVPDIHGVEAPAR;LVPVVNNR;MRSFSEVELHNMK;QRIDLLHR;SFRVTIPTDLIASSGDIIK;SFSEVELHNMK;VTIPTDLIASSGDIIK;VVENGALLSWK	19
Q13449	LSAMP	AANEVSSADVK;CEASAVPAPDFEWYR;CEASAVPAPDFEWYRDDTR;EFEGEEEYLEILGITR;GTDNITVR;HLTPTGREFEGEEEYLEILGITR;HSLEYSLR;INSANGLEIK;IQKVDVYDEGSYTCSVQTQHEPK;QGDTAILR;RHSLEYSLR;SGIIFAGHDK;SGIIFAGHDKWSLDPR;SNEATTGRQASLK;SVDFNRGTDNITVR;TSQVYLIVQVPPK;VDVYDEGSYTCSVQTQHEPK;VTVNYPPTITESK;WSLDPRVELEK	19
Q12907	LMAN2	DGRWTELAGCTADFR;DHDTFLAVR;DNFHGLAIFLDTYPNDETTER;DRLVPGPVFGSK;DWEMHVHFK;EGSIWNHQPCFLK;GRLTVMTDLEDK;GRLTVMTDLEDKNEWK;IEPSVNFLK;LFQLMVEHTPDEESIDWTK;LPTGYYFGASAGTGDLSDNHDIISMK;LTVMTDLEDK;LTVMTDLEDKNEWK;LVPGPVFGSK;NCIDITGVR;NLHGDGIALWYTR;NLHGDGIALWYTRDR;NRDHDTFLAVR;WTELAGCTADFR	19
Q9UPN3	MACF1	AFSIDIIR;ALLELVPWR;ATSFATVVK;DTDSLQSQIEDVR;DTQDIVHDLESPGIDPSIIK;FLDVLELAEK;FSQQYSTIVK;GIVPSHTAVK;GTLVEEINCK;IAEQEHTQEDLQQLR;LANSEPVGTQTAK;LDNFLGEVR;NDECVLEDNSQR;RTGTVQVLK;SSQIDQAIVK;TIVQLKPR;VDSLIPWIK;VEVYQQQIEMEK;YADITVTSSK	19
P36871	PGM1	ADNFEYSDPVDGSISR;DLEALMFDR;EAIQLIAR;FFGNLMDASK;FNISNGGPAPEAITDK;IAAANGIGR;IALYETPTGWK;INQDPQVMLAPLISIALK;IRIDAMHGVVGPYVK;LIFTDGSR;LSGTGSAGATIR;QEATLVVGGDGR;SIFDFSALK;SMPTSGALDR;TIEEYAVCPDLK;TQAYQDQKPGTSGLRK;VDLGVLGK;VFQSSANYAENFIQSIISTVEPAQR;YDYEEVEAEGANK	19
P11217	PYGM	AWDVTVR;DFNVGGYIQAVLDR;DFYELEPHK;EIWGVEPSR;GYNAQEYYDRIPELR;HLQIIYEINQR;IHSEILK;MSLVEEGAVK;NLAENISR;NNVVNTMR;QEYFVVAATLQDIIR;QLLNCLHVITLYNR;VAIQLNDTHPSLAIPELMR;VFADYEDYIK;VHINPNSLFDIQVK;VIFLENYR;VIPAADLSEQISTAGTEASGTGNMK;VLYPNDNFFEGK;YEFGIFNQK	19
P19652	ORM2	DKCEPLEK;EHVAHLLFLR;EHVAHLLFLRDTK;EQLGEFYEALDCLCIPR;EQLGEFYEALDCLCIPRSDVMYTDWKK;NWGLSFYADK;NWGLSFYADKPETTK;QNQCFYNSSYLNVQR;SDVMYTDWK;SDVMYTDWKK;SVQEIQATFFYFTPNK;SVQEIQATFFYFTPNKTEDTIFLR;TEDTIFLR;TEDTIFLREYQTR;TLMFGSYLDDEK;WFYIASAFR;WFYIASAFRNEEYNK;YEGGREHVAHLLFLR;YEGGREHVAHLLFLRDTK	19
P05089	ARG1	DIVYIGLR;DIVYIGLRDVDPGEHYILK;DVDPGEHYILK;DYGDLPFADIPNDSPFQIVK;EGLYITEEIYK;GGVEEGPTVLR;GGVEEGPTVLRK;IPDVPGFSWVTPCISAK;ISLVLGGDHSLAIGSISGHAR;SRTIGIIGAPFSK;SVGKASEQLAGK;TGLLSGLDIMEVNPSLGK;TIGIIGAPFSK;TIGIIGAPFSKGQPR;TVNTAVAITLACFGLAR;VMEETLSYLLGR;VMEETLSYLLGRK;YFSMTEVDR;YFSMTEVDRLGIGK	19
P54802	NAGLU	AGGVLAYELLPALDEVLASDSR;ALAAKPGLDTYSLGGGGAAR;DFCGCHVAWSGSQLR;DPVPDLAAWVTSFAAR;FLLGSWLEQAR;GSTGVAAAAGLHR;KDPVPDLAAWVTSFAAR;LLGPGPAADFSVSVER;LLLTSAPSLATSPAFR;LLVLDLFAESQPVYTR;LPRPLPAVPGELTEATPNR;NVFQLEQAFVLSK;QAVQELVSLYYEEAR;RYGVSHPDAGAAWR;SDVFEAWR;SFGMTPVLPAFAGHVPEAVTR;VRGSTGVAAAAGLHR;YDLLDLTR;YGVSHPDAGAAWR	19
P07237	P4HB	ALAPEYAK;DHENIVIAK;EADDIVNWLK;ENLLDFIK;FDEGRNNFEGEVTK;HNQLPLVIEFTEQTAPK;ILEFFGLK;LITLEEEMTK;MDSTANEVEAVK;NFEDVAFDEK;NNFEGEVTK;PHLMSQELPEDWDK;QFLQAAEAIDDIPFGITSNSDVFSK;QLAPIWDK;SNFAEALAAHK;TGPAATTLPDGAAAESLVESSEVAVIGFFK;THILLFLPK;TVIDYNGER;YKPESEELTAER	19
P07476	IVL	AENPEQQLK;EQLLELPEQQEGHLK;GLPEQECEQQQK;GQLEQPVFAPAPGQVQDIQPALPTK;HLEEEEGQLK;HLEEQEGQLK;HLEHPEQQDGQLK;HLEQQEGQLK;HLEQQQGQLEVPEQQVGQPK;HLVQQEGQLK;LLDQQLDQELVK;QEAQLELPEQQVGQPK;QLELPEQQEGQVK;QPELPEQQMGQLK;QPTPLPPPCQK;QVEHLEQQVGQLK;VPVELPVEVPSK;VPVELPVEVPSKQEEK;YLEQQEGQLK	19
Q9BTY2	FUCA2	AILGATEVK;DNYPPSFKYEDFGPLFTAK;EAGISDYLTIEELVK;ELEVAIR;FDPTWESLDAR;FFNANQWADIFQASGAK;GTVVTNDRWGAGSICK;HGGFYTCSDR;LVYAIFLK;QLPAWFDQAK;QMGSWLK;VNGEAIYETHTWR;WENCMTIDK;WGAGSICK;WGWALALTNVI;WPTSGQLFLGHPK;YEDFGPLFTAK;YIVLTSK;YNPGHLLPHK	19
P06865	HEXA	ALLSAPWYLNR;DLLFGSGSWPRPYLTGK;ELELVTK;EVIEYAR;GFGEDFK;GLETFSQLVWK;GLLLDTSR;GSYNPVTHIYTAQDVK;GYVVWQEVFDNK;HYLPLSSILDTLDVMAYNK;IQPDTIIQVWR;ISYGPDWK;LTSDLTFAYER;QLESFYIQTLLDIVSSYGK;SNPEIQDFMR;SNPEIQDFMRK;TEIEDFPR;TEIEDFPRFPHR;YRDLLFGSGSWPRPYLTGK	19
Q14520	HABP2	EEFHEQSFR;FCEIGSDDCYVGDGYSYRGK;FTCACPDQFK;GQCLITQSPPYYR;HPYTGPSCSQVVPVCR;HPYTGPSCSQVVPVCRPNPCQNGATCSR;LIANTLCNSR;LKPVDGHCALESK;LPGFDSCGK;NPDADEKPWCFIK;PGQDTCQGDSGGPLTCEK;PVDGHCALESK;QLYDHMIDDSMICAGNLQK;RPGVYTQVTK;SKFTCACPDQFK;TVCLPDGSFPSGSECHISGWGVTETGK;VVLGDQDLK;VVLGDQDLKK;YSHYNERDEIPHNDIALLK	19
P00558	PGK1	ACANPAAGSVILLENLR;AHSSMVGVNLPQK;ALESPERPFLAILGGAK;ALMDEVVK;DCVGPEVEK;ELNYFAK;FCLDNGAK;FHVEEEGK;GCITIIGGGDTATCCAK;IQLINNMLDK;ITLPVDFVTADK;ITLPVDFVTADKFDENAK;LGDVYVNDAFGTAHR;SVVLMSHLGRPDGVPMPDK;VDFNVPMK;VLPGVDALSNI;VSHVSTGGGASLELLEGK;YAEAVTR;YSLEPVAVELK	19
P02766	TTR	AADDTWEPFASGK;ALGISPFHEHAEVVFTANDSGPR;ALGISPFHEHAEVVFTANDSGPRR;CPLMVKVLDAVR;CPLMVKVLDAVRGSPAINVAVHVFR;GSPAINVAVHVFR;GSPAINVAVHVFRK;GSPAINVAVHVFRKAADDTWEPFASGK;KAADDTWEPFASGK;RYTIAALLSPYSYSTTAVVTNPK;RYTIAALLSPYSYSTTAVVTNPKE;SYWKALGISPFHEHAEVVFTANDSGPRR;TSESGELHGLTTEEEFVEGIYK;TSESGELHGLTTEEEFVEGIYKVEIDTK;VEIDTKSYWK;VLDAVRGSPAINVAVHVFR;VLDAVRGSPAINVAVHVFRK;YTIAALLSPYSYSTTAVVTNPK;YTIAALLSPYSYSTTAVVTN…	19
Q8WVV4	POF1B	CQALEENNLSLR;EYEELLASVR;GSHFFPGNNVIYEK;HTLSDMEYR;LHELTSLLEEK;LRQEIYSSHNQPSTGGR;LTTYPQTTIR;LTTYPQTTIRK;MDEIGNHYTEMVK;MQVSETCTGPMLQAK;NLEQENQNLR;NTDLYHCLLEHLQR;QEIYSSHNQPSTGGR;RNLEQENQNLR;VVQALDPFNSR;VVQALDPFNSREVLSPLK;YFGELLADLSR;YFGELLADLSRK;YVVQNPEQEPLSQFLR	19
Q9NY47	CACNA2D2	ADAELDDPESEDVER;AQPVSCFTHLVQANVR;ASTLRLDFIEDPNFK;EAVQGMVAK;EEDIVYYDAK;ETHSDGPEQCELVQRPR;GYYFEIPSIGAIR;IFGGVQQLR;INTQEYLDVLGRPMVLAGK;LDFIEDPNFK;LDLEAWAEK;LTNTNLLFVVAEK;MIMMFTDGGEDRVQDVFEK;NFIELMEK;PLCSQCEAGR;RLEQEVDGVMR;RQDPTLLWQVFGSATGVTR;VAGDIESLLDRK;YYPATPWR	19
Q8IZP7	HS6ST3	AGEAGPPAVPGPAR;AGEAGPPAVPGPARR;AQAPPEEWER;ASNVEINEGAR;EFMDCTYNLANNR;ETWLFSR;FVDFNIK;GAAAPEEEDEEPGDPR;GRDVIVFLHIQK;LEQPCSCK;NFYYITMLR;NFYYITMLRDPVSR;NIRLEQPCSCK;NMAFFGLTEFQR;NMAFFGLTEFQRK;NTILLQSAK;RPQLPPPPRGPPEGPR;TQFLFER	18
Q8WVQ1	CANT1	AAAGIQPPGYLIHESACWSDTLQR;AEWLAVK;AEWLAVKDER;AQEENTWFSYLK;AVPWVILSDGDGTVEK;DHGVLESHLAEK;FIPNTDDQIIVALK;FLLPETK;GMELSDLIVFNGK;GRGMELSDLIVFNGK;GSVDHENWVSNYNALR;GYLTLSDSGDK;IAVIADLDTESR;LYSVDDRTGVVYQIEGSK;LYVGGLGK;TGVVYQIEGSK;VASYIMAFTLDGR;VAVEWDK	18
Q08043	ACTN3	AGTQIENIEEDFRNGLK;ATLPEADRER;DDPIGNLNTAFEVAEK;DGLALCALIHR;GLSQEQLNEFR;GYEDWLLSEIR;GYEDWLLSEIRR;HRPDLIDYAK;LASELLEWIR;LASELLEWIRR;LSHRPAFMPSEGK;LVSIGAEEIVDGNLK;MLDAEDIVNTPKPDEK;NVNVQNFHTSWK;QQEQNIINYK;TINEVENQVLTR;VGWEQLLTSIAR;VLAVNQENEK	18
Q8NBJ4	GOLM1	DTINLLDQR;DTINLLDQREK;EETNEIQVVNEEPQR;EETNEIQVVNEEPQRDR;EQVVEDRPVGGR;FSYDLSQCINQMK;IQSSHNFQLESVNK;LPQEPGREQVVEDRPVGGR;LQAAGLPHTEVPQGK;LQQDVLQFQK;NEFQGELEK;NIDVFNVEDQK;NIDVFNVEDQKR;QAALAGNDRNIDVFNVEDQK;QQLQALSEPQPR;RDTINLLDQR;RDTINLLDQREK;VLQDQLK	18
P38646	HSPA9	AQFEGIVTDLIRR;ASNGDAWVEAHGK;DAGQISGLNVLR;DDIENMVK;DQLPADECNK;EQQIVIQSSGGLSK;ERVEAVNMAEGIIHDTETK;ETAENYLGHTAK;LLGQFTLIGIPPAPR;LYSPSQIGAFVLMK;QAASSLQQASLK;RQAVTNPNNTFYATK;SDIGEVILVGGMTR;SQVFSTAADGQTQVEIK;TTPSVVAFTADGER;VINEPTAAALAYGLDK;VLENAEGAR;VQQTVQDLFGR	18
O75339	CILP	ACEEAPPSAAHFR;CSAACGQTGVQTR;CSGMLYDQDRVDR;DRDQPNVSAACLEFK;EGFWCLNR;EIQCSGYTLPTK;FLCPPGSLR;FLCPPGSLRR;FLPSEQIQGVVISVINLEPR;FNPNAIGVPQPYLNK;IVGPLEVNVR;LVLTFVDR;TCAGQQDNGIR;TFLVGNLEIR;TGFLSNPR;TTDWTPAGSTGQVVHGSPR;VHLDSTQVK;VSAADNGEPMR	18
O14917	PCDH17	ALDSDFGESGR;CQLSLEVFANDK;DDHGLFGLDVK;DLGPNPIPAHCK;ELFSIDPK;FPELVIQK;ILDENDNPPR;ILDENDNPPRFTK;LEENYDNFYTVVTDRPLDR;LIDRNDNAPSIGFVSVR;LQPGLPPAER;NAGLGYLVSTVR;QGALSEAAPPGTVIALVR;SFNFEQTK;TLHPFWEDVTPVVELVVK;VLENSAPHLLDVDADSGLLYTK;VLGGGGTGGGGGLGGPGGSVPFK;VTDHGKPTLSAVAK	18
P55287	CDH11	AQYTLMAQAVDRDTNRPLEPPSEFIVK;DNRDNTAGVYAR;DPDAANSPIR;DTNRPLEPPSEFIVK;EEYHVVIQAK;FAAPYEGFICESDQTK;FFTINPEDGFIK;HTDLDRFFTINPEDGFIK;LADLYGSK;LHSDIDSGDGNIK;PLSNQPIVTISADDK;PLSNQPIVTISADDKDDTANGPR;TALPNMDR;TALPNMDREAK;VEAANVHIDPK;VHAKDPDAANSPIR;VLDVNDNAPK;VTITLTDVNDNPPK	18
P68871	HBB	EFTPPVQAAYQK;FFESFGDLSTPDAVMGNPK;FFESFGDLSTPDAVMGNPKVK;GTFATLSELHCDK;GTFATLSELHCDKLHVDPENFR;KVLGAFSDGLAHLDNLK;LHVDPENFR;LHVDPENFRLLGNVLVCVLAHHFGK;LLGNVLVCVLAHHFGK;LLVVYPWTQR;LLVVYPWTQRFFESFGDLSTPDAVMGNPK;SAVTALWGK;SAVTALWGKVNVDEVGGEALGR;VLGAFSDGLAHLDNLK;VNVDEVGGEALGR;VNVDEVGGEALGRLLVVYPWTQR;VVAGVANALAHK;VVAGVANALAHKYH	18
P20062	TCN2	AAGEREFWQLLR;AHELGGFTYETQASLSGPYLTSVMGK;ANCEFVR;DGETIELR;DPNTPLLQGIADYRPK;EDLYLHSLK;EFWQLLR;GAELGTACLK;GHPHTSYYQYGLGILALCLHQK;LGQHLLPWMDR;LLYAVEPFHQGHHSVDTAAMAGLAFTCLK;LSLEHLNPSIYVGLR;LSSLQAGTK;QSISVLAGSTVEDVLK;QSISVLAGSTVEDVLKK;TVREEILK;TYIDLIFPDCLAPR;WFLEDEK	18
Q6UXD5	SEZ6L2	EGDMLTLFDGDGPSAR;FEAFEEDR;HHYQAGESLR;ILLQVEILNVR;IMTCADPGEIANGHR;IVSPEPGGAVGPNLTCR;LHLHFER;LLLHFQSPR;LLLHFQSPRVPR;RILLQVEILNVR;SGGSPLSPVIYDSDMDDVPER;TASDAGFPVGSHVQYR;TASHGDLIR;VLAQLRGPQPR;VSLDEDNDR;VSLDEDNDRLMVR;WVIEAAEGR;WVIEAAEGRR	18
P14314	PRKCSH	AQQEQELAADAFK;DGSDEPGTAACPNGSFHCTNTGYK;ERESLQQMAEVTR;ESLQQMAEVTR;ETMVTSTTEPSR;GVSLTNHHFYDESK;ILIEDWK;ILIEDWKK;LGGSPTSLGTWGSWIGPDHDK;LIELQAGK;LIELQAGKK;LWEEQLAAAK;MPPYDEQTQAFIDAAQEAR;PFTCLDGSATIPFDQVNDDYCDCK;PLYIPSNR;SLEDQVEMLR;YEQGTGCWQGPNR;YEQGTGCWQGPNRSTTVR	18
P08238	HSP90AB1	ALLFIPR;APFDLFENK;CLELFSELAEDK;DLVVLLFETALLSSGFSLEDPQTHSNR;DNSTMGYMMAK;EISDDEAEEEK;EQVANSAFVER;FYEAFSK;HLEINPDHPIVETLR;HSQFIGYPITLYLEK;IDIIPNPQER;IEDVGSDEEDDSGK;LGIHEDSTNR;LVSSPCCIVTSTYGWTANMER;NPDDITQEEYGEFYK;SIYYITGESK;TLTLVDTGIGMTK;YHTSQSGDEMTSLSEYVSR	18
P02750	LRG1	ALGHLDLSGNR;ALGHLDLSGNRLR;ALGHLDLSGNRLRK;CAGPEAVK;DGFDISGNPWICDQNLSDLYR;DLLLPQPDLR;DLLLPQPDLRYLFLNGNK;ENQLEVLEVSWLHGLK;GPLQLER;GQTLLAVAK;LHLEGNK;LHLEGNKLQVLGK;LQELHLSSNGLESLSPEFLRPVPQLR;NALTGLPPGLFQASATLDTLVLK;TLDLGENQLETLPPDLLR;TLDLGENQLETLPPDLLRGPLQLER;VAAGAFQGLR;YLFLNGNK	18
O14773	TPP1	ADPEEELSLTFALR;AYPDVAALSDGYWVVSNR;CHSVITQDFLTCWLSIR;FPPTSSLR;ILSGRPPLGFLNPR;LFGGNFAHQASVAR;LSELVQAVSDPSSPQYGK;LYQQHGAGLFDVTR;PSYQEEAVTK;QAELLLPGAEFHHYVGGPTETHVVR;QRPEPQVTGTVGLHLGVTPSVIR;QRPEPQVTGTVGLHLGVTPSVIRK;SPHPYQLPQALAPHVDFVGGLHR;TLPPGWVSLGR;VNTELMK;VPIPWVSGTSASTPVFGGILSLINEHR;WLLAAGAQK;YLTLENVADLVRPSPLTLHTVQK	18
Q9BQE3	TUBA1C	AVCMLSNTTAVAEAWAR;AVFVDLEPTVIDEVR;AVFVDLEPTVIDEVRTGTYR;AYHEQLTVAEITNACFEPANQMVK;DVNAAIATIK;EDAANNYAR;EDMAALEK;EIIDLVLDR;FDLMYAK;IHFPLATYAPVISAEK;LISQIVSSITASLR;NLDIERPTYTNLNR;QLFHPEQLITGK;RTIQFVDWCPTGFK;TIGGGDDSFNTFFSETGAGK;TIQFVDWCPTGFK;VGINYQPPTVVPGGDLAK;YMACCLLYR	18
Q13231	CHIT1	ADGLYPNPR;DNQWVGFDDVESFK;EGGMLAYYEVCSWK;ERFTTLVQDLANAFQQEAQTSGK;ERLLLSAAVPAGQTYVDAGYEVDK;FTDMVATANNR;FTTLVQDLANAFQQEAQTSGK;LFQQSCPTGLVFSNSCK;LILGMPTYGR;LLLSAAVPAGQTYVDAGYEVDK;LVCYFTNWAQYR;QTFVNSAIR;SFTLASSSDTR;SSFYSCAAGR;TLLAIGGWNFGTQK;VGAPATGSGTPGPFTK;VTGHNSPLYK;YPLIQTLR	18
Q92876	KLK6	AVIHPDYDAASHDQDIMLLR;DCSANTTSCHILGWGK;DSCQGDSGGPLVCGDHLR;EECEHAYPGQITQNMLCAGDEK;EKPGVYTNVCR;EKPGVYTNVCRYTNWIQK;ESSQEQSSVVR;GLVSWGNIPCGSK;HNLRQRESSQEQSSVVR;KPNLQVFLGK;LSELIQPLPLER;LVHGGPCDK;PGVYTNVCR;PNLQVFLGK;QRESSQEQSSVVR;TADGDFPDTIQCAYIHLVSR;YGKDSCQGDSGGPLVCGDHLR;YTNWIQK	18
Q8IWV2	CNTN4	AYNSAGTGPSSATVNVTTR;FVSQETGNLYIAK;GFGYVVAFRPYGK;GQLTFYAQPNWIQK;IEVQFPETVPTAK;IILNWDQVK;ITISEDGNLR;LECFALGNPVPTIIWR;LQFAYLDNFK;LSAAADLIVR;NDGVMGEYEPK;TQDAGTYQCTATNSFGTIVSR;TVAANVIGIGEPSRPSEK;VGGEVVIECK;VGGEVVIECKPK;VGGQDSAGDLMIR;VLGPPTPLILR;YVCMVQTSVDR	18
Q9H3G5	CPVL	AFDMINR;CTEPEDQLYYVK;ELSLVGPFPGLNMK;FLSLPEVR;GDSGQPLFLTPYIEAGK;GGGHILPYDQPLR;GGGHILPYDQPLRAFDMINR;GRELSLVGPFPGLNMK;IFKSDSEVAGYIR;NNDFYVTGESYAGK;QAGDFHQVIIR;QCHECIEHIRK;QNWFEAFEILDK;SDSEVAGYIR;SLMGMDWK;YLREDTVQSVK;YVPAIAHLIHSLNPVR;YVPAIAHLIHSLNPVREVK	18
Q12841	FSTL1	CLNPSFNPPEK;CLNPSFNPPEKK;CVCACGNWVCTAMTCDGK;DACLTGSK;GAQTQTEEEMTR;GAQTQTEEEMTRYVQELQK;GEPTCLCIEQCK;ICANVFCGAGR;ICANVFCGAGRECAVTEK;IIQWLEAEIIPDGWFSK;IQVDYDGHCK;LDSSEFLK;LSFQEFLK;NFDNGDSRLDSSEFLK;SVSPSASPVVCYQSNRDELR;TYLNHCELHR;TYLNHCELHRDACLTGSK;YVQELQK	18
Q8N126	CADM3	DHEDSSLQWSNPAQQTLYFGEK;DTATLNCQSSGSK;DTATLNCQSSGSKPAAR;EDDGASIVCSVNHESLK;EGSVPPLK;GDQELHGEPTR;GDQELHGEPTRIQEDPNGK;GNPVPQQYLWEK;IEVLYTPTAMIRPDPPHPR;KGDQELHGEPTRIQEDPNGK;LLLHCEGR;LLLHCEGRGNPVPQQYLWEK;LTWRKGDQELHGEPTR;SDSGTYGCTATSNMGSYK;SLVTVLGIPQK;SLVTVLGIPQKPIITGYK;STSQRIEVLYTPTAMIRPDPPHPR	17
P05154	SERPINA5	AAAATGTIFTFR;AVVEVDESGTR;AVVEVDESGTRAAAATGTIFTFR;DFTFDLYR;EDQYHYLLDR;ELHRGFQQLLQELNQPR;FSIEGSYQLEK;GFQQLLQELNQPR;GTQEQDFYVTSETVVR;MQILEGLGLNLQK;MQQVENGLSEK;QINDYVAK;QLELYLPK;RDFTFDLYR;RQLELYLPK;TLYLADTFPTNFR;TLYLADTFPTNFRDSAGAMK	17
Q9Y4L1	HYOU1	AANSLEAFIFETQDK;AEAGPEGVAPAPEGEK;AEAGPEGVAPAPEGEKK;EVQYLLNK;LCQGLFFR;LCQGLFFRVEER;LCQGLFFRVEERK;LGNTISSLFGGGTTPDAK;LIPEMDQIFTEVEMTTLEK;LPATEKPVLLSK;LQDLTLRDLEK;LSAASTWLEDEGVGATTVMLK;LYQPEYQEVSTEEQREEISGK;MMALDREVQYLLNK;PGVPMEIVLNK;SLAEDFAEQPIK;TPVIVTLK	17
Q9UPU3	SORCS3	AGPELLPQQGGGR;AGPELLPQQGGGRGGEMQVEAGGTSPAGER;AVASQWPEELASAR;AVASQWPEELASARR;EADLVHMEVR;GGEMQVEAGGTSPAGER;GGEMQVEAGGTSPAGERR;GIYFTLAMENIK;GLHVVTTDGR;IQECAETTR;LLQAPDVDLR;PAAPASRPPALSPLSPR;RAGPELLPQQGGGR;SEWQLVK;STDYGTTYEK;TTDGYAHYLTCR;TVLSYLYVNPTNK	17
O00584	RNASET2	DLLPEMR;ELDLNSVLLK;GLRVCEDGPVFYPPPK;GLRVCEDGPVFYPPPKK;HGTCAAQVDALNSQK;HGTCAAQVDALNSQKK;IQCLPPSQDEEVQTIGQIELCLTK;IQNDCRDPPDYWTIHGLWPDK;KLIMVQHWPETVCEK;LGIKPSINYYQVADFK;LIMVQHWPETVCEK;PSINYYQVADFK;QEVWLANGAAESR;SLELYRELDLNSVLLK;SWPFNLEEIK;VCEDGPVFYPPPK;VCEDGPVFYPPPKK	17
P40939	HADHA	ALMGLYHGQVLCK;CLAPMMSEVIR;DLNSDMDSILASLK;DTSASAVAVGLK;FGELVMTK;FGGGNPELLTQMVSK;FVDLYGAQK;GFYIYQEGVK;ILQEGVDPK;LTAYAMTIPFVR;MGLVDQLVEPLGPGLKPPEER;MQLLEIITTEK;SEVSSDEDIQFR;TGIEQGSDAGYLCESQK;TLQEVTQLSQEAQR;TVLGTPEVLLGALPGAGGTQR;VIGMHYFSPVDK	17
Q96QA5	GSDMA	AEACFSLPFFAPLGLQGSINHK;ALETVQER;ELQDLELALEGALDK;GCVLAFR;GDLTPLDSLIDFK;GDLTPLDSLIDFKR;GTAGLSQNSTLEVQTLSVAPK;LAADHPFLK;LVESTMEQNFLLDK;NMLDTRVEGDVDVPK;SGPQYMWDPDTLPR;STLFWGAR;TDYTLLDVLEPGSSPSDPTDTGNFGFK;VEGDVDVPK;VGQSSLLSSLSK;VILIQASDVGDVHEGFR;VKGTAGLSQNSTLEVQTLSVAPK	17
P19012	KRT15	AGLENSLAETECR;CEMEAQNQEYK;DVEAWFFSK;EASSGGGGSSSNFHINVEESVDGQVVSSHK;EFSSQLAGQVNVEMDAAPGVDLTR;EQYEAMAEK;EVASNTEMIQTSK;FVSSGSGGGYGGGMR;GGSLLAGGGGFGGGSLSGGGGSR;IMATTIDNSR;ITMQNLNDRLASYLDKVR;QGVEADINGLR;QGVEADINGLRR;TDLEMQIEGLNEELAYLK;TMQELEIELQSQLSMK;TTTFLQTSSSTFGGGSTR;VLAEMREQYEAMAEK	17
Q9UHG2	PCSK1N	AADHDVGSELPPEGVLGALLR;AADHDVGSELPPEGVLGALLRVK;AEAQEAEDQQAR;ALAHLLEAER;ALAHLLEAERQER;ARAEAQEAEDQQAR;ARAEAQEAEDQQARVLAQLLR;ARLDPAALAAQLVPAPVPAAALR;GEAAGAVQELAR;GLSAASPPLAETGAPR;ILAGSADSEGVAAPR;LDPAALAAQLVPAPVPAAALR;NSDPALGLDDDPDAPAAQLAR;RLETPAPQVPAR;SVPRGEAAGAVQELAR;VLAQLLR;VLAQLLRVWGAPR	17
Q9C075	KRT23	AITQETINGR;ALEEANMKLESR;ATMQNLNDRLASYLEK;DLEIEVEGLRR;EQSAAMSQEAASPATVQSR;HHVPSDFNVNVK;ISLSFTTR;LLEGESEGTREESK;LVLCQVNEIQK;MAVDDFNLK;MTNAQIILLIDNAR;QNNEYQVLLGIK;SALENMLSETQSR;SSPLLGGNGK;TLDNLTIVTTDLEQEVEGMRK;VDTGPREDLIK;VLEDMRQEYELIIK	17
P23284	PPIB	DFMIQGGDFTR;DFMIQGGDFTRGDGTGGK;DKPLKDVIIADCGK;DTNGSQFFITTVK;DVIIADCGK;FPDENFK;HYGPGWVSMANAGK;IEVEKPFAIAK;IGDEDVGR;IGDEDVGRVIFGLFGK;SIYGERFPDENFK;TVDNFVALATGEK;VIFGLFGK;VIKDFMIQGGDFTR;VIKDFMIQGGDFTRGDGTGGK;VLEGMEVVR;VLEGMEVVRK	17
P35052	GPC1	AFRDLYSELR;ERPPSGTLEK;GANLHLEETLAEFWAR;GFSLSDVPQAEISGEHLR;LVYCAHCLGVPGARPCPDYCR;MALSTASDDR;MALSTASDDRCWNGMAR;NLLDSMVLITDK;QAEALRPFGEAPR;QLHPQLLLPDDYLDCLGK;SFVQGLGVASDVVR;SFVQGLGVASDVVRK;TLQATFPGAFGELYTQNAR;TPLTHALPGLSEQEGQK;VAQVPLGPECSR;VLQAMLATQLR;VNPQGPGPEEK	17
Q01995	TAGLN	AAEDYGVIK;EFTESQLQEGK;GASQAGMTGYGRPR;GDPNWFMK;GPSYGMSR;GRLGFQVWLK;HVIGLQMGSNR;KYDEELEER;LGFQVWLK;LVEWIIVQCGPDVGRPDR;LVNSLYPDGSK;LVNSLYPDGSKPVK;NDGHYRGDPNWFMK;QMEQVAQFLK;TDMFQTVDLFEGK;TLMALGSLAVTK;VPENPPSMVFK	17
Q86UN3	RTN4RL2	ALREADFQACPPAAPTRPGSR;ARPLWAWFQR;ARVSSSDVTCATPPER;CQLSSLPGNIFR;DLPAEDSR;EADFQACPPAAPTRPGSR;HLQALEELDLGDNR;HLQALEELDLGDNRHLR;LFLQNNLIR;LLLHGNR;LLTEHVFR;LNANPWACDCR;LQSLHLYR;PLWAWFQR;SLEPDTFQGLER;VSSSDVTCATPPER;VSSSDVTCATPPERQGR	17
P60842	EIF4A1	AILPCIK;ATQALVLAPTR;DFTVSAMHGDMDQK;DQIYDIFQK;EELTLEGIR;ELAQQIQK;GIYAYGFEK;GIYAYGFEKPSAIQQR;GVAINMVTEEDK;GYDVIAQAQSGTGK;LNSNTQVVLLSATMPSDVLEVTK;LQMEAPHIIVGTPGR;MFVLDEADEMLSR;QFYINVER;VDWLTEK;VLITTDLLAR;VVMALGDYMGASCHACIGGTNVR	17
P06744	GPI	AALTRDPQFQK;AVLHVALR;DVMPEVNK;EWFLQAAK;FAAYFQQGDMESNGK;HFVALSTNTTK;ILLANFLAQTEALMR;INYTEGR;LTPFMLGALVAMYEHK;NLVTEDVMR;SNTPILVDGK;SPEDLER;TFTTQETITNAETAK;TITDVINIGIGGSDLGPLMVTEALK;TLAQLNPESSLFIIASK;VFEGNRPTNSIVFTK;VWYVSNIDGTHIAK	17
P08582	MELTF	ADTDGGLIFR;ADVTEWR;CGDMAVAFR;CLAEGAGDVAFVK;CLVENAGDVAFVR;EAGIQPSLLCVR;EHGLKPVVGEVYDQEVGTSYYAVAVVR;GLLCDPNRLPPYLR;LCRGDSSGEGVCDK;LLNEGQR;MFDSSNYHGQDLLFK;RSCHAGFGSPAGWDVPVGALIQR;RSSHVTIDTLK;SCHAGFGSPAGWDVPVGALIQR;SSHVTIDTLK;VPAHAVVVR;WCATSDPEQHK	17
P26927	MST1	AAFCYQIR;CGPLMDCR;EAACVWCNGEEYRGAVDR;EFCDLPR;EQWILTAR;GTMATTVGGLPCQAWSHK;MVCGPSGSQLVLLK;NPDGSEAPWCFTLRPGMR;QEATTVSCFR;QGQHFCGGSLVK;TCIMNNGVGYR;TPFDYCALR;TPFDYCALRR;VSVFVDWIHK;VVGGHPGNSPWTVSLR;WDAQIPHQHR;WDLQHPHQHPFEPGK	17
Q8N3T6	TMEM132C	AQDSAQLSELR;AVTAVVTAEEVLR;CDYIFVNGK;DGLEETTSHLQR;FSSLPPYLPVSYHILR;GCALQYQHATVR;GTTDIAVSEIFVSQK;GVNILSAQTR;IGTVGLYR;LDGNVVIWLPSRPVK;LEEPHVATLQDSR;LPLQIEVSDTELSQIK;SILAVGVGNVR;VDMTIAEACQK;VESFFTYK;VQVLFHIMGR;WPVVVAEGEGQGPLIR	17
Q9NSB2	KRT84	ANAENEFVALK;ANSVSCWSGPGFR;DLNLDGIIAEVK;DVDAAFMNK;FVSTTTSCR;GGLVCGPEPLVAGSTLSR;LADLECALQQAK;LCEGVGPVNISVSSSR;NIRNEINELTR;QLEVLVSDQAR;SLLTPLNLEIDPNAQR;SNLEPLFESYITNLRR;SVITFGSYSPR;VAPATGDLLSTGTR;VGGVGVPAAPSITAVTVNK;VGNFSSCSAMTPQNLNR;WSFLQEQK	17
P19835	CEL	AISQSGVALSPWVIQK;ALENPQPHPGWQGTLK;AMIAYWTNFAK;DQHMAIAWVK;EAQMPAVIRF;GNVIVVTFNYR;KLGLLGDSVDIFK;KVTEEDFYK;LGAVYTEGGFVEGVNK;LGLLGDSVDIFK;LVSEFTITK;NPLFWAK;PFATPTGYRPQDR;TVVDFETDVLFLVPTEIALAQHR;TYAYLFSHPSR;VGCPVGDAAR;WVGADHADDIQYVFGK	17
Q14C87	TMEM132D	AIFATAVAQELLQRPK;ASSPSIWDVK;DLIGVVPLAMEAEILNTAILTGK;GCTLQYQHAMVR;GDVLTFPVSISR;GVNIIGVR;HTGAGVHMENNVSDR;IGSIFLYQTHR;LDNSVAIHYIPK;LPLQIEVSDTELNQIK;SVDQPEGTPVELYYTVHPGGER;SVLAVGTANIK;TGHSDIDESGPPLQR;VEMVISESCQK;VESFLIYK;VSDRCDYVFVNGK;YAPAVIVCQK	17
Q9UM47	NOTCH3	CACPPGLSGPSCR;CEADINECR;CEAPAAAPEVSEEPR;CEAPAAAPEVSEEPRCPR;CLCHAGFSGPR;DCLQDPGGGFR;EAAAQIGVR;EAACLCPPGWVGER;ELQCPVGVPCQQTPR;FLCSCPPGYQGR;GVCQSSVVAGTAR;NVDDCSPDPCHHGR;PAPLAPFFR;QCEALQCWR;SCRSDVDECRVGEPCR;VASFYCACPMGK;YCADHFADGR	17
Q9Y646	CPQ	AIINLAVYGK;AIQIMYQNLQQDGLEK;EEIASCGDVAK;GEESAVMLEPR;IPHWERGEESAVMLEPR;IPTACITVEDAEMMSR;IVVYNQPYINYSR;LALLVDTVGPR;LVLWTAEEQGGVGAFQYYQLHK;RTFEEIK;RTFEEIKEEIASCGDVAK;SVASFSIYSPHTGIQEYQDGVPK;TYPDTDSFNTVAEITGSK;VGALASLIR;VHLEPVR;VHLEPVRIPHWER;YFFFHHSHGDTMTVMDPK	17
O60245	PCDH7	DSYELTLR;EEVNQLR;LAEEGPADVR;LDASEGGGGTNPGGR;LDETSGWLSVLHR;LFEIDPTSGVVSLVGK;LLRLDETSGWLSVLHR;RAGAADSAPYPGGGGNGASGGGSGGSK;RRLDASEGGGGTNPGGR;SSVFELQVADTPDGEK;SVYEADLAENSAPGTPILQLR;VATVLATDADSGK;VLITDVNDNSPR;VLITDVNDNSPRFEK;YELLQEPGGGGSGGESR;YELLQEPGGGGSGGESRR;YFLHTSTPLDYEATR	17
Q06033	ITIH3	ALQERDYIFGNYIER;DYIFGNYIER;EHLVQATPENLQEAR;EVSFDVELPK;FAHNVVTMR;GHGATNDLTFTEEVDMK;GHVSFKPSLDQQR;GMTNINDGLLR;KGHVSFKPSLDQQR;LVDEDMNSFK;LVDEDMNSFKADVK;LWAYLTIEQLLEK;NHQLIVTR;SLPEGVANGIEVYSTK;STSIVIMLTDGDANVGESRPEK;VTFELTYEELLK;YHFVTPLTSMVVTKPEDNEDER	17
Q14393	GAS6	ACRDVDECLQGR;AVPLSVALVDYHSTK;DGEATLEVDGTR;DLVQPINPR;GCMTLEVNRR;GQSEVSAAQLQER;IAVAGDLFQPER;LLDLDEAAYK;LVAEFDFR;MFSGTPVIR;MQCFSVTER;NSGFATCVQNLPDQCTPNPCDRK;QLVVLAVEHTALALMEIK;SPVLTFAGGLPDVPVTSAPVTAFYR;VCDGQEHVVTVSLR;YGSPYTK;YLDCINK	17
P42658	DPP6	DIEIDDYNLPMQILK;DYGGYLSTYILPAK;EYYITMVK;IHFQHTAELITQLIR;ILAYDEK;IPHGDPQSLDPPEVSNAK;IYFLSTEDLPR;KVTVEDLFSEDFK;LYASAFSER;MFDLETNEHVK;MREYYITMVK;QLYSANTVGNFNR;SIINFFVECFR;THIAHWWSPDGTR;VAVTWLNR;VSALEEQQFLIIHPTADEK;YLGLHGLDNR	17
P51884	LUM	EDAVSAAFK;FNALQYLR;HLRLDGNRISETSLPPDMYECLR;ILGPLSYSK;ISETSLPPDMYECLR;ISNIPDEYFK;LDGNRISETSLPPDMYECLR;LKEDAVSAAFK;LPSGLPVSLLTLYLDNNK;NIPTVNENLENYYLEVNQLEK;NNQIDHIDEK;RFNALQYLR;SLEDLQLTHNK;SLEYLDLSFNQIAR;SVPMVPPGIK;VANEVTLN;YLYLRNNQIDHIDEK	17
O95967	EFEMP2	AGNSQGDFYIR;CHQGYELHR;CINEPGRFSCHCPQGYQLLATR;CINHYGGYLCLPR;CLCPASNPLCR;CVEPYIQVSENR;DVNECLTIPEACK;DVNECLTIPEACKGEMK;EQPSSIVHR;FSCHCPQGYQLLATR;IGPECVDIDECR;IGPECVDIDECRYR;LCQDIDECESGAHQCSEAQTCVNFHGGYR;QINNVSAMLVLARPVTGPR;SCVDVNECDMGAPCEQR;SVPADVFQIQATSVYPGAYNAFQIR;YMTITSER	17
Q9UBX5	FBLN5	CEEPYLR;CIDPIRCEEPYLR;CMCPAENPGCR;CMCPAENPGCRDQPFTILYR;DMDVVSGR;DQPFTILYR;DQPFTILYRDMDVVSGR;LRIYVSQYPF;QSGQCLDIDECR;QTGPISATLVMTR;QTGPISATLVMTRPIK;QTGPISATLVMTRPIKGPR;SCQDINECEHR;SGNEGREFYMR;SVPADIFQMQATTR;TIPEACRGDMMCVNQNGGYLCIPR;YPGAYYIFQIK	17
Q14134	TRIM29	ADTGLFSR;AILEQNFR;DDLLNVCMR;DHQLLEPIRDFEAR;EQDAVDQVK;IIEIEDEAEK;KPTVSIMEPGETRR;MEAADASR;NSNYFSMDSMEGK;RSPYAGLQLGAAK;SALFAGNEWR;SCLVCQASFCELHLK;SGSEEVLCDSCIGNK;SPYAGLQLGAAK;TSYQPSSPGR;VIMDALDER;YSMYLTPK	17
Q9Y5I4	PCDHAC2	EDSPPGTLVVK;FPRPNYQLQVSESVAPGAR;FREFFVTVEAQDK;GPVPMAGHCK;INHLGAPSPR;LNGFGNSYTLVVSGPLDRER;QLFSIDASTGEVR;SGTAQISVR;TAPAGYLVTK;VELHTGEIR;VLDTNDNSPAFDQSTYR;VLELVLR;VLELVLRK;VQLREDSPPGTLVVK;VSLGLEATLPFR;YSLSSYTSDRER;YSVPEEQAPGALVGNVAR	17
P48058	GRIA4	EYPGSETPPK;FVIDCEIER;GVFAIFGLYDK;GVFAIFGLYDKR;GYHYIIANLGFK;GYSILQAIMEK;IQGLTGNVQFDHYGR;IQGLTGNVQFDHYGRR;KFVIDCEIER;KLDQREYPGSETPPK;LQNILEQIVSVGK;NTDQEYTAFR;QLLEELDR;QLLEELDRRQEK;RGNAGDCLANPAAPWGQGIDMER;VGYWNDMDK;YTSALTYDGVLVMAETFR	17
Q02487	DSC2	DLVNTANWR;DTGNLYCTRPVDR;ENAEVGTTSNGYK;GPGVDQEPR;IFVFLEHQTK;LSYQNDPPFGSYVVPITVR;LTDPTGWVTIDENTGSIK;NLFYVER;RSFTILLSNTENQEK;SFTILLSNTENQEK;TNEGVLCVVK;TNEGVLCVVKPLNYEEK;TSYVTSVEENTVDVEILR;VGTTVGQVCATDK;VGTTVGQVCATDKDEPDTMHTR;VYLCNQDENHK;YTYSEWHSFTQPR	17
P02753	RBP4	ARFSGTWYAMAK;DPNGLPPEAQK;FSGTWYAMAK;FSGTWYAMAKK;IVRQRQEELCLAR;LIVHNGYCDGR;LIVHNGYCDGRSER;LIVHNGYCDGRSERNLL;LLNLDGTCADSYSFVFSR;LLNLDGTCADSYSFVFSRDPNGLPPEAQK;LLNNWDVCADMVGTFTDTEDPAK;MKYWGVASFLQK;QEELCLAR;QRQEELCLAR;QYRLIVHNGYCDGRSER;VSSFRVK;YWGVASFLQK	17
P16157	ANK1	ELLDFVPK;ELQFSVEDINR;ELTAVPYMAK;HGVMVDATTR;IIALGPTGAQFLSPVIVEIPHFASHGR;LALQAQPVPDELVTK;LCQDYDTIGPEGGSLK;LLGNQATFSPIVTVEPR;LVPLVQATFPENAVTK;NGASPNEVSSDGTTPLAIAK;QQGQEEQVQEAK;RLGYISVTDVLK;TAAVLLQNDPNPDVLSK;TAEAVNFATLLYK;TLEQHENFVEVAR;TPTPLALR	16
P01034	CST3	AFCSFQIYAVPWQGTMTLSK;ALDFAVGEYNK;ALDFAVGEYNKASNDMYHSR;ALQVVRAR;ASNDMYHSR;ASNDMYHSRALQVVR;KAFCSFQIYAVPWQGTMTLSK;KQIVAGVNYFLDVELGR;KQIVAGVNYFLDVELGRTTCTK;LVGGPMDASVEEEGVR;LVGGPMDASVEEEGVRR;QIVAGVNYFLDVELGR;QIVAGVNYFLDVELGRTTCTK;RALDFAVGEYNK;TQPNLDNCPFHDQPHLK;TQPNLDNCPFHDQPHLKR	16
Q8IVF2	AHNAK2	EEGELIGPVGTGLDSR;ESPGLWGASILK;LEGDLSLADK;LEGDMSLADK;LPEGHVPEGAGLK;MPLFGASAPGK;MPSFGVSAPGK;MPSFGVSAPGR;MSLSSMEVDVQAPR;SIEASLDVSALK;SIEASLDVSAPK;SIEASVDVSAPK;SIEASVDVSELK;SMEASVDVSAPK;SMEASVDVTAPK;VEADVSLPSMQGDLK	16
P02461	COL3A1	AGGFAPYYGDEPMDFK;FCHPELK;FTYTVLEDGCTK;GEPGGPGADGVPGK;GESGKPGANGLSGER;GPVGPSGPPGK;HWWTDSSAEK;INTDEIMTSLK;LMGSNEGEFK;NGETGPQGPPGPTGPGGDK;NSIAYMDQASGNVK;NSIAYMDQASGNVKK;SGEYWVDPNQGCK;SVNGQIESLISPDGSRK;VFCNMETGETCISANPLNVPR;VFCNMETGETCISANPLNVPRK	16
P29401	TKT	AVELAANTK;DDQVTVIGAGVTLHEALAAAELLK;HQPTAIIAK;IIALDGDTK;ILATPPQEDAPSVDIANIR;ISSDLDGHPVPK;LDNLVAILDINR;LGQSDPAPLQHQMDIYQK;NMAEQIIQEIYSQIQSK;NSTFSEIFK;NSTFSEIFKK;QAFTDVATGSLGQGLGAACGMAYTGK;SKDDQVTVIGAGVTLHEALAAAELLK;SVPTSTVFYPSDGVATEK;TSRPENAIIYNNNEDFQVGQAK;VLDPFTIKPLDR	16
Q9H2E6	SEMA6A	DPYCGWIK;EGGACSHLSPNSR;EIAVEYNTMGK;GGMLDWK;HKDECHNFIK;LTFEQDIER;MDTLEPFGDEFSGMAR;PGCCAGSSSLER;PRPGCCAGSSSLER;QWTSFLK;SLGESPTLR;SPDSTWTPVPDER;SPDSTWTPVPDERVPK;TCIASRDPYCGWIK;THPLMDEAVPSIFNRPWFLR;VPKPRPGCCAGSSSLER	16
Q8IZS8	CACNA2D3	DGNFLELGK;ETTGNIACEDCSK;GILLGVVGTDVPVK;GTPFSLGVALSR;GVEVAFLGTR;IFTYLIGR;LGIHGYAFAITNNGYILTHPELR;LVEAAEEAHLK;LWASAFGGEIK;RITLYDYQAMCR;RLVEAAEEAHLK;RPESCHGFHPEENAR;RRPESCHGFHPEENAR;SNVVTASTSIQLLDERK;VFVDNFDRDPSLIWQYFGSAK;VRIFTYLIGR	16
O76013	KRT36	ADLEAQVESLK;CDLERQNQEYQVLLDVK;ENAELESR;GLCGTAGGISR;LANYLEK;LNVEVDAAPPVDLNK;LVLQIDNAK;NSLESTLAETEAR;QLERENAELESR;QLVEADINGLR;QLVEADINGLRR;QNQEYQVLLDVK;QNQEYQVLLDVKAR;TVNALEIELQAQHSMR;VPSLAGAAGYISSAR;VRQLERENAELESR	16
Q9Y240	CLEC11A	AALAPYNWPVWLGVHDR;AALAPYNWPVWLGVHDRR;AEGLYLFENGQR;DAVQALQEAQGR;DFEAQAAAQAR;GDENPAGTVEGK;GGSLAQPADR;GGSLAQPADRQQMEALTR;HLQEALGLPAGR;LAGLDAGLHQLHVR;LYYVCEFPF;NAAGDTRDAVQALQEAQGR;QQMEALTR;RAEGLYLFENGQR;VSFFAWHR;VVELTQGLR	16
P60174	TPI1	DCGATWVVLGHSER;DCGATWVVLGHSERR;FFVGGNWK;HVFGESDELIGQK;IAVAAQNCYK;IIYGGSVTGATCK;LDEREAGITEK;QSLGELIGTLNAAK;RHVFGESDELIGQK;SNVSDAVAQSTR;TATPQQAQEVHEK;VAHALAEGLGVIACIGEK;VPADTEVVCAPPTAYIDFAR;VTNGAFTGEISPGMIK;VVFEQTK;VVLAYEPVWAIGTGK	16
Q6UXB8	PI16	AQVSPTASDMLHMR;GENLFAITDEGMDVPLAMEEWHHER;GKRPYQEGTPCSQCPSGYHCK;IGCGSHFCEK;LMVELHNLYR;LQGVEETNIELLVCNYEPPGNVK;PGELQATLDHTGHTSSK;QCVWGHNK;RGENLFAITDEGMDVPLAMEEWHHER;RLMVELHNLYR;RPYQEGTPCSQCPSGYHCK;SPENSLDPK;TERIGCGSHFCEK;TKVPSRSPENSLDPK;VPSRSPENSLDPK;WDEELAAFAK	16
P05160	F13B	CFDHHFLEGSR;CNEYYLLR;CPPPPLPINSK;CTKPDLSNGYISDVK;GDTYPAELYITGSILR;GMCTSPPLIK;IAQYYYTFK;LIENGYFHPVK;NRCPPPPLPINSK;QGYDLSPLTPLSELSVQCNRGEVK;QSTLSYQEPLRT;SFYFPMSIDK;SGYLLHGSNEITCNR;VLHGDLIDFVCK;VQYECATGYYTAGGK;WDFDNRPHILHGEYIEFICR	16
P27824	CANX	AEEDEILNR;APVPTGEVYFADSFDR;CESAPGCGVWQRPVIDNPNYK;GTLSGWILSK;IPDPEAVKPDDWDEDAPAK;IPNPDFFEDLEPFR;IVDDWANDGWGLK;IVDDWANDGWGLKK;KIPNPDFFEDLEPFR;KPEDWDERPK;PFLFDTK;SDAEEDGGTVSQEEEDRKPK;TDAPQPDVKEEEEEKEEEK;TPELNLDQFHDK;TPYTIMFGPDK;WKPPMIDNPSYQGIWK	16
Q14974	KPNB1	ESCLEAYTGIVQGLK;GALQYLVPILTQTLTK;LAATNALLNSLEFTK;LLETTDRPDGHQNNLR;MELITILEK;PFLGIGLK;PLVIQAMPTLIELMK;PMIHELLTEGR;SDYDMVDYLNELR;SNEILTAIIQGMR;SSAYESLMEIVK;TTLVIMER;VAALQNLVK;VLANPGNSQVAR;VQHQDALQISDVVMASLLR;WLAIDANAR	16
Q9NSB4	KRT82	ADLETNAEALVQEIDFLK;ALGCLGSR;AQYDDIASR;CGGTLPGFGYR;DVDTAFLMK;ELDVDGIIAEIK;FASFINK;LAGLEEALQK;LCEGIGPVNISVSSSK;LESELCSLQAALEGYK;LESELCSLQAALEGYKK;LQQETENVK;NEILEMNK;QLDCVSGDR;VTAGNHCDNLR;WNFMQQQR	16
P11277	SPTB	ALEDLAQELEK;AQGLLSAGHPEGEQIIR;DGLAFNALIHK;DLGRDLAGIIAIQRK;ELHLLGVQVQQFQDVATR;ELVASSPEMGQDFDHVTLLR;ELYQQVVAQADLR;ETGAIGQERVDNVNAFIER;FLDLLEPLGR;HLLEVEDLLQK;LLSGEDVGQDEGATR;LVAEGNLYSDK;MLLEVCQFSR;RFLDLLEPLGR;VIDHAIETEK;WQAFQTLVSERR	16
Q8WY21	SORCS1	ARGTGASMAVAAR;GTGASMAVAAR;GVLRDGGQQEPGTR;HLWLSFDEGR;HSNGQCLPAFWFNPSSLSK;HTSLPIR;HVYQNVGIFR;LNFYIQSLLFHPK;LSFSPNLDDYNPDIPEWRR;PLFSVAPGDR;TFITYNK;TIAVYEEFR;TILSYLYVCPTNK;TVDGHSHYLTCR;VSENPYTSGIIASK;WQLIQEGVVPNR	16
O94919	ENDOD1	ALTPQCGSGEDLYILTGTVPSDYR;ALTPQCGSGEDLYILTGTVPSDYRVK;APRPAPGGAEQR;DRIPVYSAFR;DSDIIEDVMVK;FATLYSTR;FFYAGTPPAGLAADSHVK;HTRDSDIIEDVMVK;ILEVVNQIQDEER;ILEVVNQIQDEERMVQSQK;IPVYSAFR;LLPFNPQLFQNNCGETEQDTEK;LVGEEEAGFGECDK;QALNTDYLDSDYQR;VAVPEFVWLAACCAVPGGGWAMGFVK;WYVNLHSLMDR	16
Q9UN70	PCDHGC3	AEFPSGSAPR;ARVLEDAPSGTR;DAGTPSLSALTIVR;DNGIVSSLVPLDYEDRR;EREPSLQLVLTALDGGTPALSASLPIHIK;ETGEMFVNDR;GFAVGNVVANLGLDLGSLSAR;GFAVGNVVANLGLDLGSLSARR;LEISEAVAPGTR;LHEIYIQAK;LSFFLLEQGAETGLVGR;NEYFALR;QLFALDLVTGMLTIK;QTLTVLIK;VLEDAPSGTR;YAELVLER	16
P05937	CALB1	AFELYDQDGNGYIDENELDALLK;AGLELSPEMK;ELQNLIQELQQAR;ELQNLIQELQQARK;IGIVELAHVLPTEENFLLLFR;LAEYTDLMLK;LELTEMAR;LFDSNNDGKLELTEMAR;LLPVQENFLLK;NIMALSDGGK;NKQDLDINNITTYKK;QDLDINNITTYK;SCEEFMK;TDLALILCAGDN;TFVDQYGQRDDGK;YDTDHSGFIETEELK	16
Q08174	PCDH1	AQVVVTVK;AVDGGVPPR;DMNDNAPTIEIR;EQQSTYTFQLK;GLFTISPETGEIQVK;LEVGAPYLR;LEVGAPYLRVDGK;NTGLITVQGPVDREDLSTLR;QPQLIVMGNLDR;QPQLIVMGNLDRER;TGDIFTTETSIDR;TGDIFTTETSIDREGLR;VQDGGSPPRASSALLR;VTVLDTNDNAPK;WDSYDLTIK;YFLQTTTPLDYEK	16
Q9BQ16	SPOCK3	ACSDLEFR;CEGHCPCPSDKPTSTSR;DSLGWMFNR;FRDEVEDDYFR;GPILSTCK;LDTNYDLLLDQSELR;LEYQACVLGK;PFDQALDPAK;QCPVVYPSPVCGSDGHTYSFQCK;QQDPPCQTELSNIQK;QWLTTISQYDK;SDGGNFLDDK;SRFDTSILPICK;VCIAQDSQTAVCISHR;VCIAQDSQTAVCISHRR;YGNEVMGSR	16
P01861	IGHG4	AKGQPREPQVYTLPPSQEEMTK;EPQVYTLPPSQEEMTK;GLPSSIEK;GPSVFPLAPCSRSTSESTAALGCLVK;GQPREPQVYTLPPSQEEMTK;SRWQEGNVFSCSVMHEALHNHYTQK;STSESTAALGCLVK;TTPPVLDSDGSFFLYSR;TTPPVLDSDGSFFLYSRLTVDK;TYTCNVDHK;TYTCNVDHKPSNTK;TYTCNVDHKPSNTKVDK;VSNKGLPSSIEK;WQEGNVFSCSVMHEALHNHYTQK;YGPPCPSCPAPEFLGGPSVFLFPPK;YGPPCPSCPAPEFLGGPSVFLFPPKPK	16
Q13867	BLMH	AQHVFQHAVPQEGKPITNQK;DGEAVWFGCDVGK;ICLVNDPRPQHK;IGPITPLEFYR;IGPITPLEFYREHVK;LGLSDMNLYDHELVFGVSLK;LNSDPQFVLAQNVGTTHDLLDICLK;LTFGESLMTHAMTFTAVSEK;LYTVEYLSNMVGGR;LYTVEYLSNMVGGRK;MNDILNHK;PLFNMEDK;TLYNNQPIDFLK;TLYNNQPIDFLKK;VENSWGEDHGHK;YGVIPKK	16
O15335	CHAD	AGAFDDLTELTYLYLDHNK;AGAFDDLTELTYLYLDHNKVTELPR;AMPNLVSLHLQHCQIR;ASRPDATCASPAK;EVAAGAFR;FHVDRNQLSSYPSAALSK;FSDGAFLGVTTLK;GLLSPLVNLFILQLNNNK;GQHIRDTDAFR;LNQLPSNFPFDSLETLALTNNPWK;NNFPVLAANSFR;NQLSSYPSAALSK;QLIYLYLSHNDIR;SIPDNAFQSFGR;WLYLSENALSSLQPGALDDVENLAK;YLETLWLDNTNLEK	16
Q9BY67	CADM1	CEASNIVGK;EDDGVPVICQVEHPAVTGNLQTQR;EGDALELTCEAIGK;EGDALELTCEAIGKPQPVMVTWVR;NLMIDIQK;PQPVMVTWVR;PQVHIQMTYPLQGLTR;QTIYFRDFRPLK;SDDSVIQLLNPNR;SDDSVIQLLNPNRQTIYFR;SEVEEWSDMYTVTSQLMLK;VDDEMPQHAVLSGPNLFINNLNK;VHKEDDGVPVICQVEHPAVTGNLQTQR;YFCQLYTDPPQESYTTITVLVPPR;YLEVQYK;YLEVQYKPQVHIQMTYPLQGLTR	16
Q6UX73	C16orf89	AEAIGYAYPTR;AIQYQQHFSR;AIQYQQHFSRR;ATIADLILSALER;ATVFLEQR;ATVFLEQRLPEINLDGMVGVR;EFQLTLQPGFWK;LPEINLDGMVGVR;LRWLEAILSWQK;RAEAIGYAYPTR;SDVCLVQLLGTGTDSSEPCGLSDLCR;VGMLGEKLEAAIQR;VLEEQLK;WAQEPLLQPLSLR;WLEAILSWQK;YLREFQLTLQPGFWK	16
P10451	SPP1	AIPVAQDLNAPSDWDSR;AIPVAQDLNAPSDWDSRGK;ANDESNEHSDVIDSQELSK;DSYETSQLDDQSAETHSHK;EFHSHEFHSHEDMLVVDPK;FRISHELDSASSEVN;GDSVVYGLR;GKDSYETSQLDDQSAETHSHK;ISHELDSASSEVN;KANDESNEHSDVIDSQELSK;QETLPSK;QLYNKYPDAVATWLNPDPSQK;QNLLAPQNAVSSEETNDFK;QNLLAPQNAVSSEETNDFKQETLPSK;VSREFHSHEFHSHEDMLVVDPK;YPDAVATWLNPDPSQK	16
Q05707	COL14A1	ESGVELFAIGVK;HVFFVDDFDAFK;IEWHLNAFSTKDEVIEAVR;IGILITDGK;IGLAQYSGDPR;LLVTPTSGGK;LMWIPVYGGK;NLRESGVELFAIGVK;NLVVGDETTSSLR;PLLPDTEYK;TLFLGVTNLQAK;TNQLNLQNTATK;VIVVITDGR;VVIESLQDR;VVYYPTR;YRVVYYPTR	16
Q14574	DSC3	ALVTVHVR;DLDEGPECTPAAQYVR;DLINTANWR;EPLNLFYIER;ETNEGVLSVVK;EVTVLLEHQK;GVDKEPLNLFYIER;LKYSILQQTPR;NAGFQEYTIPITVK;QVNLEIGVNNEAPFAR;SFTIWLSDK;SSDPDFRVLNDGSVYTAR;VILNVPSKLEADKIIGR;VLNDGSVYTAR;VNLEECFR;YSILQQTPR	16
Q99972	MYOC	ELETAYSNLLR;ELETAYSNLLRDK;ERDQLETQTR;ESPSGYLR;IDTVGTDVR;LFAWDNLNMVTYDIK;LRQENENLAR;QVFEYDLISQFMQGYPSK;RLESSSQEVAR;SELTEVPASR;SGEGDTGCGELVWVGEPLTLR;TVIRYELNTETVK;VHILPRPLESTGAVVYSGSLYFQGAESR;YELNTETVK;YGVWMRDPKPTYPYTQETTWR;YSSMIDYNPLEK	16
Q9BQT9	CLSTN3	DESWQGTVTDTR;ESLLLDTTSLQQR;EVIECLYACR;FRLSCSEMNGR;FTVTAYDCGK;GHQPPPEMAGHSLASSHR;HGAALYTR;IAFLYWPLLESARPVK;KDESWQGTVTDTR;LHGSGVPFEAVILDK;LSCSEMNGR;RIEYAPGAGSLALFPGIR;VAHPSHVLSSQQFLHR;VNDVNEFAPVFVER;YAGEICGFR;YSSNEFIVEVNVLHSMNR	16
Q6ZRP7	QSOX2	AFFSSYLK;AGEDAVWVLDSGSVR;ALAGDVRDWASAIR;DFVTVLAK;ECGEHFEEMAK;EFTTGENFK;EVILDLIPYESIVVTR;GLASWDEGHVLTFLK;ISGIFLTNHIK;LAGHLSEDPRFPK;LDPIQPSDVLSLLDNR;LYTVDLESGLHYLLR;NQAVCHDYDIHFYPTFR;TPDQAILWLWK;VAALDCMEEK;YVHTFFGCK	16
P42357	HAL	ALDYLAIGIHELAAISER;CCPQVHGVVNDTIAFVK;EVIDSIIK;FMAPDIEAAHR;GETVSGGNFHGEYPAK;GQIEVAFR;GYSGISLETLK;LQELQVNLVR;QADIVAALTLEVLK;QADIVAALTLEVLKGTTK;TVIPINKLQELQVNLVR;TVVYGITTGFGK;VQDAYTLR;VWEVAAPYIEK;YIELDGDRLTTEDLVNLGK;YVLEAHGLKPVILKPK	16
P05091	ALDH2	AAFQLGSPWR;AAFQLGSPWRR;ANNSTYGLAAAVFTK;EEIFGPVMQILK;ELGEYGLQAYTEVK;GYFIQPTVFGDVQDGMTIAK;ILGYINTGK;LGPALATGNVVVMK;LLCGGGIAADR;TEQGPQVDETQFK;TFVQEDIYDEFVER;TIEEVVGR;VAEQTPLTALYVANLIK;VAFTGSTEIGR;VIQVAAGSSNLK;YYAGWADK	16
Q92820	GGH	DYEILFK;FFNVLTTNTDGK;IEFISTMEGYK;KPIIGILMQK;LDLTEKDYEILFK;MFQNFPTELLLSLAVEPLTANFHK;NLDGISHAPNAVK;SINGILFPGGSVDLR;SINGILFPGGSVDLRR;TAFYLAEFFVNEAR;TAFYLAEFFVNEARK;VVPVRLDLTEK;VVPVRLDLTEKDYEILFK;YLESAGAR;YPVYGVQWHPEK;YYIAASYVK	16
P04156	PRNP	ESQAYYQR;GENFTETDVK;HMAGAAAAGAVVGGLGGYMLGSAMSR;PGGWNTGGSR;PIIHFGSDYEDR;PIIHFGSDYEDRYYR;PIIHFGSDYEDRYYRENMHR;PKPGGWNTGGSR;QHTVTTTTK;QHTVTTTTKGENFTETDVK;RPKPGGWNTGGSR;VVEQMCITQYER;YPGQGSPGGNR;YPNQVYYR;YPNQVYYRPMDEYSNQNNFVHDCVNITIK;YYRENMHR	16
O43866	CD5L	CEGRVEVEQK;CSGEEQSLEQCQHR;CYGPGVGR;DVAVLCR;EATLQDCPSGPWGK;ELGCGAASGTPSGILYEPPAEK;GQWGTVCDDGWDIK;GVWGSVCDDNWGEK;HQNQWYTVCQTGWSLR;IWLDNVR;KPIWLSQMSCSGR;LVGGDNLCSGR;LVGGDNLCSGRLEVLHK;NTCNHDEDTWVECEDPFDLR;PIWLSQMSCSGR	15
P50990	CCT8	AHEILPNLVCCSAK;AIADTGANVVVTGGK;APGFAQMLK;DMLEAGILDTYLGK;EDGAISTIVLR;FAEAFEAIPR;GEENLMDAQVK;GSTDNLMDDIER;IAVYSCPFDGMITETK;LATNAAVTVLR;LFVTNDAATILR;NLRDIDEVSSLLR;NVGLDIEAEVPAVK;QYGNEVFLAK;RLVPGGGATEIELAK	15
P49411	TUFM	AEAGDNLGALVR;DKPHVNVGTIGHVDHGK;EHLLLAR;ELLTEFGYK;GEETPVIVGSALCALEGRDPELGLK;GITINAAHVEYSTAAR;GTVVTGTLER;KGDECELLGHSK;LLDAVDTYIPVPAR;LLDAVDTYIPVPARDLEK;PFLLPVEAVYSVPGR;PHVNVGTIGHVDHGK;QIGVEHVVVYVNK;TTLTAAITK;TVVTGIEMFHK	15
Q6UWP8	SBSN	ALDGINSGITHAGR;EAEKFGQGAHHAAGQAGNEAGR;EGDIAVHGVQPGVHEAGK;FGQGAHHAAGQAGNEAGR;FGQGIHHAAGQVGK;FGQGVDNAAGQAGNEAGR;FGQGVHHAAGQAGNEAGR;FGQGVHHAASQFGK;FGQGVHHAASQVGK;FGQGVHHTAGQVGK;GLSNAEREVGK;LGHGVNNAAGQVGK;LGQGVNHAADQAGK;LIHHGVHHGANQAGSEAGK;VAHEINHGIGQAGK	15
Q8N3J6	CADM2	ALRDNRIELVR;AYLTVLGVPEK;DGGELPDPDR;DGGELPDPDRMVVSGR;DNRIELVR;ELNILFLNK;GKPLPEPVLWTK;IIPSTPFPQEGQPLILTCESK;PLPEPVLWTK;PQISGFSSPVMEGDLMQLTCK;SDDGVAVICR;TFTVSSTLDFR;TFTVSSTLDFRVDR;VDHESLNATPQVAMQVLEIHYTPSVK;VDRSDDGVAVICR	15
P00505	GOT2	ASAELALGENSEVLK;DAGMQLQGYR;DVFLPKPTWGNHTPIFR;EFSIYMTK;EYLPIGGLAEFCK;FVTVQTISGTGALR;IAAAILNTPDLR;IAAAILNTPDLRK;IGASFLQR;ILIRPMYSNPPLNGAR;ISVAGVTSSNVGYLAHAIHQVTK;MNLGVGAYRDDNGKPYVLPSVR;PTWGNHTPIFR;TQLVSNLKK;VGAFTMVCK	15
Q9P2E7	PCDH10	DFSFQVEAR;EAGDSYTLTVVAR;ELFGLSPR;FAELVLEK;GNEMNLFR;LTYSIVR;NYYTIVTEAPLDR;PLDREQQAVHR;RDPQRPYELVIEVR;SAEPGYLLTR;SFDYEQLK;SIQVQVSDVNDNAPR;VAAVDADDGENAR;VAAVDADDGENARLTYSIVR;VLDANDNAPEISFSTVK	15
Q99674	CGREF1	ELPGETLESK;GDAPGPRGEAGGQAEAEGDAPGPR;GEAEGQAEAKGDAPGPR;GEAGGQAEAEGDAPGPR;GEAGGQAEAEGDAPGPRGEAGGQAEAR;GEAGGQAEARENGEEAK;GLGRTEVQLEHLSR;HVEPGEPLAPSPQEPQAVGR;QETQEAPGPR;QETQEAPGPREEAK;RESLDPVQEPGGQAEADGDVPGPR;SPLRQETQEAPGPR;SPLRQETQEAPGPREEAK;TEVQLEHLSR;VLETQDLNGDGLMTPAELINFPGVALR	15
P48740	MASP1	AAGNECPELQPPVHGK;APGELEHGLITFSTR;DNVEMDTFQIECLK;DQVLVSCDTGYK;DRYGVYSYIHHNK;ETTDTEQTPGQEVVLSPGSFMSITFR;FTGFDAHYMAVDVDECK;LRSDENEQHLGVK;LYFMHFNLESSYLCEYDYVK;SLPTCLPVCGLPK;TCRVECSDNLFTQR;TGVITSPDFPNPYPK;VECSDNLFTQR;VETEDQVLATFCGR;VLGPFCGEK	15
P40925	MDH1	DLDVAILVGSMPR;DLDVAILVGSMPRR;DVIATDKEDVAFK;ENFSCLTR;ESAFEFLSSA;EVGVYEALK;EVGVYEALKDDSWLK;FVEGLPINDFSR;FVEGLPINDFSREK;GEFVTTVQQR;LGVTANDVK;LSSAMSAAK;NVIIWGNHSSTQYPDVNHAK;VIVVGNPANTNCLTASK;VLVTGAAGQIAYSLLYSIGNGSVFGK	15
A6NGN9	IGLON5	AANRLGASSASMR;CEAMAVPPADFQWYK;DDRLLSSGTAEGLK;DGFTSEGEILEISDIQR;GQAGEYECVTHNGVNSAPDSR;GQAGEYECVTHNGVNSAPDSRR;HQPYTTQVYLIVHVPAR;LGASSASMR;LLSSGTAEGLK;QLRDGFTSEGEILEISDIQR;RVLVTVNYPPTITDVTSAR;SMLLFANVSAR;SNILYAGNDR;SNILYAGNDRWTSDPR;VLVTVNYPPTITDVTSAR	15
P07333	CSF1R	ALTFELTLR;CTEPGDPLGGSAAIHLYVK;DTYRHTFTLSLPR;FIQSQDYQCSALMGGR;FIQSQDYQCSALMGGRK;HSTSMFFR;HTFTLSLPR;IGDFGLAR;LAIPQQSDFHNNR;LAIPQQSDFHNNRYQK;LKPSEAGRYSFLAR;PGATVTLR;PSEAGRYSFLAR;VIPGPPALTLVPAELVR;VMSISIR	15
Q07065	CKAP4	ASVSQVEADLK;DLSDGIHVVK;IETNENNLESAK;LALQALTEK;LEGLGSSEADQDGLASTVR;LQHVEDGVLSMQVASAR;QTESLESLLSK;RSVGELPSTVESLQK;SINDNIAIFTEVQK;STLQTMESDIYTEVR;SVGELPSTVESLQK;TAVDSLVAYSVK;VASLEESEGNK;VQEQVHTLLSQDQAQAAR;VQSLQATFGTFESILR	15
Q9BU40	CHRDL1	CPNVHCLSPVHIPHLCCPR;GALMDSQQASGTIVQIVINNK;GDGELSWEHSDGDIFR;GDGELSWEHSDGDIFRQPANR;GILQHFHIEK;HSETYCMFQDK;IALETERPPQVEVHVWTIR;IFTEGEAQISQMCSSR;LTCAFPVSVPDSCCR;QAGGLSRFPGAR;QPNQCTQCSCSEGNVYCGLK;RMFEELPHFK;TELEDLVK;VCRTELEDLVK;VRCPNVHCLSPVHIPHLCCPR	15
P22792	CPN2	AGGSWDLAVQER;DHLGFQVTWPDESK;DLEELVK;GQVVPALNEK;LELLSLSK;LLNIQTYCAGPAYLK;LSNNALSGLPQGVFGK;LTVSIEAR;NIIFVETSFTTLETR;QLVCPVTR;RLFQPLTHLK;SLMLSYNAITHLPAGIFR;SQCTYSNPEGTVVLACDQAQCR;TLNLAQNLLAQLPEELFHPLTSLQTLK;VVFLNTQLCQFRPDAFGGLPR	15
P13489	RNH1	DLCGIVASK;DSPCQLEALK;ELCQGLGQPGSVLR;ELDLSNNCLGDAGILQLVESVR;ELSLAGNELGDEGAR;ELTVSNNDINEAGVR;LDDCGLTEAR;LESCGVTSDNCR;LGDVGMAELCPGLLHPSSR;LLCETLLEPGCQLESLWVK;LQLEYCSLSAASCEPLASVLR;SNELGDVGVHCVLQGLQTPSCK;TLWIWECGITAK;VNPALAELNLR;WAELLPLLQQCQVVR	15
P43251	BTD	DAQEVHCDEATK;EGYLHVCSNGLCCYLLYERPTLSK;GDMFLVANLGTK;GDMFLVANLGTKEPCHSSDPR;HNLYFEAAFDVPLK;HVVYPTAWMNQLPLLAAIEIQK;ILSGDPYCEK;LSCMAIR;LSSGLVTAALYGR;QEALELMNQNLDIYEQQVMTAAQK;SHLIIAQVAK;SRLSSGLVTAALYGR;TSIYPFLDFMPSPQVVR;VDLITFDTPFAGR;WNPCLEPHR	15
P78527	PRKDC	AALSALESFLK;DFWELASLDCYNHLAEWK;DILPCLDGYLK;GIFTSEIGTK;IAPYSVEIK;ILELSGSSSEDSEK;LACDVDQVTR;LGNPIVPLNIR;LLEEALLR;MAVLALLAK;SIGEYDVLR;SPNLWLK;TVGALQVLGTEAQSSLLK;VTELALTASDR;WPVAGQIR	15
P01857	IGHG1	DTLMISRTPEVTCVVVDVSHEDPEVK;EPQVYTLPPSRDELTK;FNWYVDGVEVHNAK;GFYPSDIAVEWESNGQPENNYK;GPSVFPLAPSSK;GPSVFPLAPSSKSTSGGTAALGCLVK;GQPREPQVYTLPPSRDELTK;PREEQYNSTYR;SRWQQGNVFSCSVMHEALHNHYTQK;THTCPPCPAPELLGGPSVFLFPPK;THTCPPCPAPELLGGPSVFLFPPKPK;TKPREEQYNSTYR;TPEVTCVVVDVSHEDPEVK;TTPPVLDSDGSFFLYSK;WQQGNVFSCSVMHEALHNHYTQK	15
P08174	CD55	CEESFVK;DSVICLK;EIYCPAPPQIDNGIIQGER;EIYCPAPPQIDNGIIQGERDHYGYR;GFTMIGEHSIYCTVNNDEGEWSGPPPECR;LTCLQNLK;QPYITQNYFPVGTVVEYECRPGYR;QPYITQNYFPVGTVVEYECRPGYRR;QSVTYACNK;SCEVPTR;SCEVPTRLNSASLK;SCPNPGEIR;TSFPEDTVITYK;WSTAVEFCK;WSTAVEFCKK	15
Q9NY97	B3GNT2	DFLLYLR;DLFIGDVIHNAGPHR;GDDDVFVNTHHILNYLNSLSK;HQDILMWNYR;ISTPPEAYWNR;ISTPPEAYWNREQEK;KPQEMIDIWSQLQSAHLK;LYHITDQVHLYPIDDVYTGMCLQK;NNICSYVDLMLVHSR;SLTPHFAR;TFDIEEK;VFLLGQTPPEDNHPDLSDMLK;VTSVVTGFNNLPDR;VTSVVTGFNNLPDRFK;WVSTSCPDTEFVFK	15
Q13510	ASAH1	DRKESLDVYELDAK;ESLDVYELDAK;GAVPWYTINLDLPPYK;GQFETYLR;HPFFLDDR;IMQVVDEK;LPGLLGNFPGPFEEEMK;LTVYTTLIDVTK;NMINTFVPSGK;PLTVNLDFQR;RWHELMLDK;STYPPSGPTYR;TSQENISFETMYDVLSTKPVLNK;WYVVQTNYDR;WYVVQTNYDRWK	15
Q08345	DDR1	AFQAMQVHCNNMHTLGAR;AVSVPLGGR;DLGPPMVAR;DRWGQEVISGNEDPEGVVLK;EEEYLQVDLQR;GPAMAWEGEPMR;HNLGGNLGDPR;HSRLESSDGDGAWCPAGSVFPK;LHLVALVGTQGR;LLLATYAR;LPGGVECR;RGPAMAWEGEPMR;VELYGCLWR;WGQEVISGNEDPEGVVLK;YALGMQDR	15
P03951	F11	ALSGFSLQSCR;CTDDVHCHFFTYATR;DTCFEGGDITTVFTPSAK;ERPGVYTNVVEYVDWILEK;GGISGYTLR;ICTHHPGCLFFTFFSQEWPK;IPLVTNEECQK;IVGGTASVR;MAESGYDIALLK;MICAGYREGGK;SCALSNLACIR;TAAISGYSFK;VVSGFSLK;WFTCVLK;YCQVVCTYHPR	15
O60568	PLOD3	AVMNFVVR;LAGGYENVPTVDIHMK;LLLLDYPPDR;LTHYHEGLPTTWGTR;LVGPEEALSPGEAR;LYLDPGLR;LYLDPGLREK;RVGVWNVPYISQAYVIR;SEDYVELVQR;SEDYVELVQRK;TLGLGEEWRGGDVAR;TLPGGQPPPR;VFLAVFVEQPTPFLPR;VIAPMLSR;YDCVISSPR	15
O14786	NRP1	ATHGGLGLR;CEWLIQAPDPYQR;FEVYGCK;FVSDYETHGAGFSIR;FVTAVGTQGAISK;IAPPPVVSSGPFLFIK;IESPGYLTSPGYPHSYHPSEK;IKPATWETGISMR;IMINFNPHFDLEDRDCK;NWMPENIR;PATWETGISMRFEVYGCK;SFEGNNNYDTPELR;TFPALSTR;YDRLEIWDGFPDVGPHIGR;YDYVEVFDGENENGHFR	15
Q86SR1	GALNT10	EDIRPGDPQHTK;ERQPDGTPGGSGAAVAPAAGQGSHSR;FYPPVEPPAAAWGEIR;GAFDWEMYYK;HLSAGDVAVQK;HLSAGDVAVQKK;IAWDLPK;KPLEDYMALFPSVR;MEDIPCSR;NVGTGLCADTK;QPDGTPGGSGAAVAPAAGQGSHSR;SPPELVAEIVLVDDFSDREHLK;TFFLGDGQK;VGNGEQGRPYPMTDAER;YETQAGDAMR	15
P22314	UBA1	AAVATFLQSVQVPEFTPK;AENYDIPSADR;ALPAVQQNNLDEDLIRK;DEFEGLFK;DNPGVVTCLDEAR;ERLDQPMTEIVSR;GNVQVVIPFLTESYSSSQDPPEK;LAGTQPLEVLEAVQR;LAYVAAGDLAPINAFIGGLAAQEVMK;NEEDAAELVALAQAVNAR;PLLESGTLGTK;QPAENVNQYLTDPK;SLVASLAEPDFVVTDFAK;YDGQVAVFGSDLQEK;YFLVGAGAIGCELLK	15
Q9H4D0	CLSTN2	AVVHIQVK;DAPVPFAGEICAFK;DFDQADTFRPAEFHWK;DVNEFAPTFK;EGLDINSLESLGQGIK;GTDHFWRPAAQFESAR;GVTLFPDIK;NWRPASLEAR;PAAQDTLVQVDVKPVCK;QECLELNHSELHQR;SPIDCELQK;VISCLQACK;VPDGIVPK;YEQVLHHIR;YHFNPSQSILVMEGDDIGNINR	15
Q04756	HGFAC	CFDETRYEYLEGGDR;CQIAGWGHLDENVSGYSSSLR;LCNIEPDER;LEACESLTR;LHKPGVYTR;MLHACTSEGSAHRK;QGHVEQCECFGGR;SDACQGDSGGPLACEK;SQFVQPICLPEPGSTFPAGHK;TTDVTQTFGIEK;VANYVDWINDR;VQLSPDLLATLPEPASPGR;VRQGHVEQCECFGGR;WCATTHNYDRDR;YIPYTLYSVFNPSDHDLVLIR	15
P00742	F10	ACIPTGPYPCGK;DGDQCETSPCQNQGK;EQANNILAR;ETYDFDIAVLR;MLEVPYVDR;MLEVPYVDRNSCK;MNVAPACLPER;MNVAPACLPERDWAESTLMTQK;NCELFTR;NCELFTRK;NTEQEEGGEAVHEVEVVIK;QEDACQGDSGGPHVTR;TGIVSGFGR;VGDRNTEQEEGGEAVHEVEVVIK;YKDGDQCETSPCQNQGK	15
P05090	APOD	CIQANYSLMENGK;CPNPPVQENFDVNK;CPNPPVQENFDVNKYLGR;IKVLNQELR;IPTTFENGR;KMTVTDQVNCPK;KMTVTDQVNCPKLS;MTVTDQVNCPK;MTVTDQVNCPKLS;NILTSNNIDVK;NILTSNNIDVKK;NPNLPPETVDSLK;VLNQELR;WYEIEKIPTTFENGR;YLGRWYEIEK	15
Q969P0	IGSF8	DTQFSYAVFK;HAAYSVGWEMAPAGAPGPGR;HTHLAVSFGR;LQAQDAGIYECHTPSTDTR;LQGDAVVLK;LRLEAARPGDAGTYR;MTVHEGQELALGCLAR;SDLAVEAGAPYAER;SRVVAGEVQVQR;SRVVAGEVQVQRLQGDAVVLK;STLQEVVGIR;SVPEAPVGR;VLPDVLQVSAAPPGPR;VVAGEVQVQR;YLGSYSGKVELR	15
Q9Y446	PKP3	ADYDTLSLR;DLLYFDGLR;DLLYFDGLRK;ELPLAADALTFAEVSK;GQYHTLQAGFSSR;GVGGAVPGAVLEPVAR;HNGAAEPEPEAETAR;ILNPLLDR;LLQLGQQPR;LSSGFDDIDLPSAVK;LYDEMPPSALQR;NLIYDNADNK;NVTGILWNLSSSDHLK;SVENAVCVLR;YLMASDPNLQVLGAAYIQHK	15
Q92743	HTRA1	CEPARCPPQPEHCEGGR;CPPQPEHCEGGR;ESTLNMVVR;ESTLNMVVRR;FLTESHDR;GACGQGQEDPNSLR;GACGQGQEDPNSLRHK;HRDFPDVISGAYIIEVIPDTPAEAGGLK;IAPAVVHIELFR;LHRPPVIVLQR;LPVLLLGR;RESTLNMVVR;SAPLAAGCPDR;SAPLAAGCPDRCEPAR;YNFIADVVEK	15
P02730	SLC4A1	AAATLMSER;ADFLEQPVLGFVR;FLFVLLGPEAPHIDYTQLGR;GTVLLDLQETSLAGVANQLLDR;HSHAGELEALGGVK;HSHAGELEALGGVKPAVLTR;IDAYMAQSR;LQEAAELEAVELPVPIR;LSVPDGFK;NVELQCLDADDAK;SVTHANALTVMGK;VFRIDAYMAQSR;VLLPLIFR;VYVELQELVMDEK;YQSSPAKPDSSFYK	15
Q14525	KRT33B	CGPCNTFGY;EELLSLK;EVEQWFATQTEELNK;ILDELTLCR;LNVEVDAAPAVDLNQVLNETR;LPSNPCATTNACEK;NQYEALVETNRR;PIGSCVTNPCGPR;QLVESDINSLR;QLVESDINSLRR;QNHEQEVNTLR;SDLEAQMESLK;SLLESEDCK;YQTEQSLR;YSLENTLTESEAR	15
P22304	IDS	CPVPSFHVELCR;ELIAYSQYPR;ELIAYSQYPRPSDIPQWNSDKPSLK;ENGYVTMSVGK;FRDLEEDPYLPGNPR;GPDGELHANLLCPVDVLDVPEGTLPDK;IRQSYFASVSYLDTQVGR;LFPYLDPFDSASQLMEPGR;LYDFNSYWR;QSTEQAIQLLEK;QSYFASVSYLDTQVGR;TASLPEAGEK;TCRGPDGELHANLLCPVDVLDVPEGTLPDK;TSASPFFLAVGYHK;YSNFDVATHVPLIFYVPGR	15
P00915	CA1	ADGLAVIGVLMK;EIINVGHSFHVNFEDNDNR;EIINVGHSFHVNFEDNDNRSVLK;ESISVSSEQLAQFR;GGPFSDSYR;HDTSLKPISVSYNPATAK;LYPIANGNNQSPVDIK;NGPEQWSK;PISVSYNPATAK;SLLSNVEGDNAVPMQHNNRPTQPLK;TSETKHDTSLKPISVSYNPATAK;VLDALQAIK;YSAELHVAHWNSAK;YSSLAEAASK;YSSLAEAASKADGLAVIGVLMK	15
Q92764	KRT35	ADLERQNQEYQVLLDVR;CQLGDRLNVEVDAAPPVDLNR;CQYETLVENNRR;ETMQSLNDR;ILDDLTLCK;KNHEEEVNSLR;LNVEVDAAPPVDLNR;LVVEIDNAK;NHEEEVNSLR;QLEQENASLESR;TKYETEVSLR;VRQLEQENASLESR;VSAMYSSSSCK;YETEVSLR;YSSQLAQMQCMITNVEAQLAEIR	15
P55285	CDH6	ADQLIQTLHAVDK;DNTAGILTRK;ENREQYQVVIQAK;EQYQVVIQAK;FLYLGPFK;FPQSTYQFK;IHDINDNEPIFTK;IVVEDVDEPPVFSK;LAYILQIR;TALLNMDR;TGRPVEPESEFIIK;TPESSPPGTPIGR;VEASNPYVEPR;VLDVNDNAPEFAEFYETFVCEK;YSVDRHTDMDR	15
Q96IY4	CPB2	AYISMHSYSQHIVFPYSYTR;DHEELSLVASEAVR;DTGTYGFLLPER;EAFAAVSK;IAWHVIR;IHIGSSFEK;IHIGSSFEKYPLYVLK;NAIWIDCGIHAR;SFYANNHCIGTDLNR;SFYANNHCIGTDLNRNFASK;SKDHEELSLVASEAVR;SKDHEELSLVASEAVRAIEK;YPLYVLK;YSFTIELR;YTHGHGSETLYLAPGGGDDWIYDLGIK	15
Q9HC56	PCDH9	EELPENVPIGNIPK;EQQSSYTFDVK;FTHNHFQFFVSENLPK;IALITVSDK;PAPTDVGLHR;SLDREETAIHK;TGVLTASR;VFDREEQER;VICFIER;VSSSTGEIFTTSNR;VSSSTGEIFTTSNRIDR;VSSSTGEIFTTSNRIDREK;VTVLASDGSSTPAR;YIFGAQVAPATK;YTIVSGNNK	15
P55786	NPEPPS	AGIISTVEVLK;ATFDISLVVPK;DYFNVPYPLPK;FALEVAAK;LGLQNDLFSLAR;LGWDPKPGEGHLDALLR;LNLGTVGFYR;LSVEGFAVDK;MLHDYIGDK;SPVYLTVLK;TQYSSAMLESLLPGIR;VALSNMNVIDR;VLGATLLPDLIQK;YAAVTQFEATDARR;YTTPSGEVR	15
Q9NX62	BPNT2	ADLYIHVTYIK;EMLAVSVLAAVR;IPEDILK;KLPDLEK;KWDICAGNAILK;MNHQALVR;MTSGDVLSNR;MTSGDVLSNRK;PFSEYTAWAMVDGGSNVK;PMLGVIHK;TAFPSVQINTEEHVDAADQEVILWDHK;VLALLDVPDK;VRESNVLHEK;WDICAGNAILK;YVTTMVCVAVNGK	15
P63244	RACK1	DETNYGIPQR;DGQAMLWDLNEGK;DVLSVAFSSDNR;FSPNSSNPIIVSCGWDK;HLYTLDGGDIINALCFSPNR;IIVDELK;LWDLTTGTTTR;LWNTLGVCK;QEVISTSSK;TEQMTLR;TNHIGHTGYLNTVTVSPDGSLCASGGK;VWNLANCK;VWQVTIGTR;YTVQDESHSEWVSCVR;YWLCAATGPSIK	15
Q06830	PRDX1	ADEGISFR;ATAVMPDGQFK;DISLSDYK;GLFIIDDK;GLFIIDDKGILR;IGHPAPNFK;LNCQVIGASVDSHFCHLAWVNTPK;LVQAFQFTDK;PGSDTIKPDVQK;QGGLGPMNIPLVSDPK;RTIAQDYGVLK;SVDETLR;SVDETLRLVQAFQFTDK;TIAQDYGVLK	14
O43175	PHGDH	AFANLRK;AGTGVDNVDLEAATR;AGTGVDNVDLEAATRK;ALQSGQCAGAALDVFTEEPPRDR;ALVDHENVISCPHLGASTK;CGEEIAVQFVDMVK;DLPLLLFR;EELIAELQDCEGLIVR;GGIVDEGALLR;GTIQVITQGTSLK;ILQDGGLQVVEK;NAGNCLSPAVIVGLLK;QADVNLVNAK;TLGILGLGR	14
Q9UBX1	CTSF	ACMGGLPSNAYSAIK;DCGPVDTKVPGAGEPK;FALEMFNR;FSDLTEEEFR;GSGACGVNTMASSAVVD;GTAQYGVTK;IQALDRGTAQYGVTK;LSVFVNNMVR;SDVPFWAIK;SVGDLAPPEWDWR;TIYLNTLLR;TIYLNTLLRK;TLLCSFQVLDELGR;TLLCSFQVLDELGRHVLLRK	14
P02765	AHSG	AQLVPLPPSTYVEFTVSGTDCVAK;CDSSPDSAEDVR;CDSSPDSAEDVRK;CNLLAEK;EATEAAKCNLLAEK;EHAVEGDCDFQLLK;FSVVYAK;HTFMGVVSLGSPSGEVSHPR;HTFMGVVSLGSPSGEVSHPRK;HTLNQIDEVK;QPNCDDPETEEAALVAIDYINQNLPWGYK;TRTVVQPSVGAAAGPVVPPCPGR;TVVQPSVGAAAGPVVPPCPGR;TVVQPSVGAAAGPVVPPCPGRIR	14
Q8NCL4	GALNT6	DEEWELAQDQLIR;DHVLDLMLEAMNNLR;EIILVDDASTEEHLK;GGKPLIMYSCHGLGGNQYFEYTTQR;LAEVWMDSYK;LAEVWMDSYKK;NLGTNQCLDVGENNR;NSGSGTCLTSQDK;NSQVPKDEEWELAQDQLIR;PFWERPPQDPNAPGADGK;SFGDISER;SLGPDTRPPECVDQK;SPTFAGGLFSISK;TVYSVLHTTPAILLK	14
Q9UQ80	PA2G4	AAHLCAEAALR;AFFSEVER;FDAMPFTLR;GDAMIMEETGK;GIAFPTSISVNNCVCHFSPLK;HELLQPFNVLYEK;ITSGPFEPDLYK;MGVVECAK;RFDAMPFTLR;SDQDYILK;SEMEVQDAELK;SLVEASSSGVSVLSLCEK;TIIQNPTDQQK;VAHSFNCTPIEGMLSHQLK	14
P36952	SERPINB5	ACLENLGLK;DELNADHPFIYIIR;DVEDESTGLEK;DVPFGFQTVTSDVNK;EPLGNVLFSPICLSTSLSLAQVGAK;GDTANEIGQVLHFENVK;GVALSNVIHK;HIFSEDTSDFSGMSETK;IIELPFQNK;ILVVNAAYFVGK;LSSFYSLK;MDALQLANSAFAVDLFK;SLNLSTEFISSTK;VCLEITEDGGDSIEVPGAR	14
P11940	PABPC1	ALDTMNFDVIK;ALYDTFSAFGNILSCK;EFSPFGTITSAK;EFTNVYIK;FGPALSVK;FSPAGPILSIR;GFGFVCFSSPEEATK;GFGFVSFER;GYGFVHFETQEAAER;LFPLIQAMHPTLAGK;PLYVALAQR;SGVGNIFIK;SLGYAYVNFQQPADAER;VDEAVAVLQAHQAK	14
O94760	DDAH1	ALPESLGQHALR;DENATLDGGDVLFTGR;DHMLIPVSMSELEK;DYAVSTVPVADGLHLK;EFFVGLSK;GAEILADTFK;GEEVDVAR;GHVLLHRTPEEYPESAK;LQLNIVEMK;LQLNIVEMKDENATLDGGDVLFTGR;QHQLYVGVLGSK;SAKGEEVDVARAER;TPEEYPESAK;VDGLLTCCSVLINK	14
Q5VT79	ANXA8L1	AYEEDYGSSLEEDIQADTSGYLER;CTQNLHSYFAER;DDVSSFVDPALALQDAQDLYAAGEK;DLTETLK;EGVIIEILASR;FITILCTR;GIGTNEQAIIDVLTK;ILVCLLQGSR;LIVALMYPPYR;NALLSLVGSDP;SEIDLNLIK;SETHGSLEEAMLTVVK;SSSHFNPDPDAETLYK;VFEEYEK	14
P27797	CALR	CKDDEFTHLYTLIVRPDNTYEVK;DDEFTHLYTLIVRPDNTYEVK;EQFLDGDGWTSR;FYALSASFEPFSNK;FYGDEEK;GLQTSQDAR;GQTLVVQFTVK;HEQNIDCGGGYVK;IDDPTDSKPEDWDKPEHIPDPDAK;IDNSQVESGSLEDDWDFLPPKK;IKDPDASKPEDWDER;PRQIDNPDYK;QIDNPDYK;VHVIFNYK	14
P09668	CTSH	GIMGEDTYPYQGK;GNFVSPVK;GTGPYPPSVDWR;GTGPYPPSVDWRK;LQTFASNWR;LQTFASNWRK;MALNQFSDMSFAEIK;NGIPYWIVK;NMCGLAACASYPIPLV;NQGACGSCWTFSTTGALESAIAIATGK;TGIYSSTSCHK;TPDKVNHAVLAVGYGEK;TYSTEEYHHR;VNHAVLAVGYGEK	14
P40926	MDH2	AGAGSATLSMAYAGAR;ANTFVAELK;EGVVECSFVK;FVFSLVDAMNGK;GCDVVVIPAGVPR;GYLGPEQLPDCLK;IFGVTTLDIVR;LTLYDIAHTPGVAADLSHIETK;MISDAIPELK;SQETECTYFSTPLLLGK;TIIPLISQCTPK;VAVLGASGGIGQPLSLLLK;VDFPQDQLTALTGR;VNVPVIGGHAGK	14
Q13214	SEMA3B	AEEAAPAAPPGPK;AEEPVLR;ETAVEAAPALGR;LDPGRIEDGK;LFVGAENHVASLNLDNISK;LSFQELQAWHGLQTFSLER;MCRPQPALQSLPLESR;NGDPSTLCSGDSSRPALLEHK;SAVAQIALHR;TCCYQALLVDEER;TCCYQALLVDEERGR;VCTECCLAR;VFGVEGSSAFLECEPR;VPYPRPGMCPSK	14
Q9UNW1	MINPP1	DILQSCQTSEECELAR;DKEPLTAYNYKK;DPVASSLSPYFGTK;EPLTAYNYK;FFDHCEK;FLTEVEK;LASLFPALFSR;LRQLHGLLQAR;QLHGLLQAR;SPWCDVFDIDDAK;SSCTLFQDIFQHLDK;TGPEMQNILK;VLEYLNDLK;VQMLLNEK	14
Q8NFP4	MDGA1	AENGVGVPAIK;AYSPEFYFDTPNPTR;CTVNSNPPAR;EAALLPSGLPLEETPDGK;EGDTLMLQCLVTGHPRPQVR;EGSPAELQCEVR;ESENIQLGQDLK;GPGYLGDIAIDDVTLK;GQLLEYILTDLR;GQLLPPPPVVPAAAEAPDHAELR;LSCHVDAVPQEK;LTPYTTFGAGDMASR;TVNLLVR;VTYQWFK	14
P04278	SHBG	ALALPPLGLAPLLNLWAK;DDWFMLGLR;DGRPEIQLHNHWAQLTVGAGPR;DIPQPHAEPWAFSLDLGLK;IALGGLLFPASNLR;LDDGRWHQVEVK;LPLVPALDGCLR;LPLVPALDGCLRR;QAAGSGHLLALGTPENPSWLSLHLQDQK;QAEISASAPTSLR;SCDVESNPGIFLPPGTQAEFNLR;TSSSFEVR;TWDPEGVIFYGDTNPK;VVLSSGSGPGLDLPLVLGLPLQLK	14
P51659	HSD17B4	ATSTATSGFAGAIGQK;AVANYDSVEEGEK;AYALAFAER;CEAVVADVLDK;GALVVVNDLGGDFK;LGLLGLANSLAIEGR;LGLLGLANSLAIEGRK;LQSTFVFEEIGRR;SNIHCNTIAPNAGSR;VAVAIPNRPPDAVLTDTTSLNQAALYR;VLHGEQYLELYK;VLQQFADNDVSR;VQETGDIVISNAYVDLAPTSGTSAK;VVLVTGAGAGLGR	14
Q7Z3B1	NEGR1	CEGAGVPPPAFEWYK;CYLEDGASK;DQAGEYECSAENDVSFPDVRK;HISPSAKPFENGQYLDIYGITR;KLFNGQQGIIIQNFSTR;LFNGQQGIIIQNFSTR;PFENGQYLDIYGITR;RDYSLQIQNVDVTDDGPYTCSVQTQHTPR;SGLIRCEGAGVPPPAFEWYK;SGTVTPGRSGLIRCEGAGVPPPAFEWYK;SSIIFAGGDK;TMQVHLTVQVPPK;VSISTLNK;VVVNFAPTIQEIK	14
Q8NFZ8	CADM4	ALKDERFQLEEFSPR;DDGGIIICEAQNQALPSGHSK;DERFQLEEFSPR;DERFQLEEFSPRR;EGDTLVLTCAVTGNPRPNQIR;EQAVEGGEVELSCLVPR;FQLEEFSPR;FQLEEFSPRR;IHASQAVVR;KDDGGIIICEAQNQALPSGHSK;LHQYDGSIVVIQNPAR;QTQYVLDVQYSPTAR;RKEEFFI;VWSVASTVR	14
P12110	COL6A2	ALCDRDVTVTAIGIGDMFHEK;DIASTPHELYR;DYDSLAQPGFFDR;FVEQVAR;HDPRDDDLNLR;HESENLYSIACDKPQQVR;LFAVAPNQNLK;NFVINVVNR;NLEWIAGGTWTPSALK;NLQGISSFR;QNVVPTVLALGSDVDMDVLTTLSLGDR;VFAVVITDGR;VGVVQYSHEGTFEAIQLDDERIDSLSSFK;YGGLHFSDQVEVFSPPGSDR	14
Q16769	QPCT	GVSPSASAWPEEK;HLVLACHYDSK;ILQVFVLEYLHL;LQADWVLEIDTFLSQTPYGYR;MASTPHPPGAR;QIAEGTSISEMWQNDLQPLLIER;RHLVLACHYDSK;SFSNIISTLNPTAK;VFVGATDSAVPCAMMLELAR;YFQNYSYGGVIQDDHIPFLR;YFQNYSYGGVIQDDHIPFLRR;YFSHWNNR;YFSHWNNRVFVGATDSAVPCAMMLELAR;YPGSPGSYAAR	14
P17987	TCP1	EQLAIAEFAR;EVGDGTTSVVIIAAELLK;FATEAAITILR;GANDFMCDEMER;IACLDFSLQK;ICDDELILIK;LGVQVVITDPEK;MEGPLSVFGDR;QAGVFEPTIVK;SLLVIPNTLAVNAAQDSTDLVAK;SQNVMAAASIANIVK;SSLGPVGLDK;VLCELADLQDK;YPVNSVNILK	14
P16035	TIMP2	CPMIPCYISSPDECLWMDWVTEK;DIEFIYTAPSSAVCGVSLDVGGK;DIEFIYTAPSSAVCGVSLDVGGKK;EVDSGNDIYGNPIK;EVDSGNDIYGNPIKR;GAAPPKQEFLDIEDP;MHITLCDFIVPWDTLSTTQK;MHITLCDFIVPWDTLSTTQKK;QEFLDIEDP;RIQYEIK;RSDGSCAWYR;SDGSCAWYR;SLNHRYQMGCECK;YQMGCECK	14
P08294	SOD3	AGLAASLAGPHSIVGR;AVVVHAGEDDLGR;AVVVHAGEDDLGRGGNQASVENGNAGR;AVVVHAGEDDLGRGGNQASVENGNAGRR;DDDGALHAACQVQPSATLDAAQPR;GGNQASVENGNAGR;GGNQASVENGNAGRR;LACCVVGVCGPGLWER;RDDDGALHAACQVQPSATLDAAQPR;RLACCVVGVCGPGLWER;VTEIWQEVMQR;VTEIWQEVMQRR;VTGVVLFR;YRAGLAASLAGPHSIVGR	14
P33151	CDH5	DTGENLETPSSFTIK;DWIWNQMHIDEEK;ELDSTGTPTGK;EYFAIDNSGR;GDYQDAFTIETNPAHNEGIIK;HSIGYSIR;KPLIGTVLAMDPDAAR;VFRVDAETGDVFAIER;VHDVNDNWPVFTHR;VHFLPVVISDNGMPSR;YEIVVEAR;YGQFDREHTK;YMSPPAGNR;YTFVVPEDTR	14
P23470	PTPRG	ATISHVSPDSLYLFR;DDYFVSGAGLPGR;DDYFVSGAGLPGRFK;DLLPASLGSYYR;DNSALDPIIHGLK;ETFLDPFVLR;ETFLDPFVLRDLLPASLGSYYR;HQSPIDILDQYAR;IIGAMAIFFQVSPR;RPVPISYHQLEAFYSIFTTEQQDHVK;TVAILLKDDYFVSGAGLPGR;VCSSPPIHMK;VQAVCRNDMR;YTGSLTTPPCSEIVEWIVFR	14
P02763	ORM1	DTKTYMLAFDVNDEK;ENGTISRYVGGQEHFAHLLILR;ENGTISRYVGGQEHFAHLLILRDTK;EQLGEFYEALDCLR;EQLGEFYEALDCLRIPK;NWGLSVYADK;NWGLSVYADKPETTK;PETTKEQLGEFYEALDCLR;QDQCIYNTTYLNVQR;SDVVYTDWK;SDVVYTDWKK;TYMLAFDVNDEK;YVGGQEHFAHLLILR;YVGGQEHFAHLLILRDTK	14
P30086	PEBP1	CDEPILSNR;CDEPILSNRSGDHRGK;EWHHFLVVNMK;GNDISSGTVLSDYVGSGPPK;KYELRAPVAGTCYQAEWDDYVPK;LYEQLSGK;LYTLVLTDPDAPSR;LYTLVLTDPDAPSRK;LYTLVLTDPDAPSRKDPK;NRPTSISWDGLDSGK;VLTPTQVK;YREWHHFLVVNMK;YVWLVYEQDRPLK;YVWLVYEQDRPLKCDEPILSNR	14
P42785	PRCP	ALGSLHLPTNPTSLPAVAK;AMLVFAEHRYYGESLPFGDNSFK;DFYDSAGK;DITDTLVAVTISEGAHHLDLR;ELSDDCFQQWGVRPR;HLNFLTSEQALADFAELIK;IVTTDFRK;NALDPMSVLLAR;NWIRDFYDSAGK;PSWITTMYGGK;SWDAINR;VDHFGFNTVK;VVCQYLK;YYGESLPFGDNSFK	14
P05109	S100A8	ALNSIIDVYHK;ALNSIIDVYHKYSLIK;ELDINTDGAVNFQEFLILVIK;GADVWFK;GNFHAVYR;GNFHAVYRDDLK;GNFHAVYRDDLKK;KGADVWFK;KLLETECPQYIR;KLLETECPQYIRK;LLETECPQYIR;LLETECPQYIRK;MLTELEK	13
P12429	ANXA3	ALLTLADGR;ASIWVGHR;DISQAYYTVYK;DYPDFSPSVDAEAIQK;FTEILCLR;GAGTNEDALIEILTTR;GIGTDEFTLNR;LTFDEYR;MLISILTER;QDAQILYK;SDTSGDYEITLLK;SEIDLLDIR;SLGDDISSETSGDFRK	13
Q96FE5	LINGO1	ADGDPPPAILWLSPR;AFSGLNSLEQLTLEK;AQQVFVDEGHTVQFVCR;ATVPFPFDIK;DFPDVLLPNYFTCR;FVAVPEGIPTETR;HLNINAIRDYSFK;LQEIQLVGGQLAVVEPYAFR;LTVFPDGTLEVR;QQPTCATPEFVQGK;RFVAVPEGIPTETR;SLEVGDNDLVYISHR;SNGRLTVFPDGTLEVR	13
Q8IV08	PLD3	AFLLSLAALR;ALLNVVDNAR;FWPAIDDGLR;FWPAIDDGLRR;IAVSKPSGPQPQADLQALLQSGAQVR;IFEAYWFLGQAGSSIPSTWPR;LFVVPADEAQAR;LFVVPADEAQARIPYAR;LLISCWGHSEPSMR;LTHGVLHTK;PSGPQPQADLQALLQSGAQVR;QLQTLAPK;SQLEAIFLR	13
P09603	CSF1	AFLLVQDIMEDTMR;DPPEPGSPR;DPVCYLK;DWNIFSK;FNSVPLTDTGHER;FRDNTPNAIAIVQLQELSLR;ISSLRPQGLSNPSTLSAQPQLSR;SHSSGSVLPLGELEGR;SHSSGSVLPLGELEGRR;SPAEPEGGPASEGAARPLPR;STCQSFEPPETPVVK;TDHPSALLRDPPEPGSPR;TFYETPLQLLEK	13
O60506	SYNCRIP	AGPIWDLR;DLFEDELVPLFEK;DYAFIHFDERDGAVK;EFNEDGALAVLQQFK;EQILEEFSK;GFCFLEYEDHK;GYAFVTFCTK;LDEIYVAGLVAHSDLDER;LFVGSIPK;LMMDPLTGLNR;NLANTVTEEILEK;SAFLCGVMK;TGYTLDVTTGQR	13
P22692	IGFBP4	CRPPVGCEELVR;CWCVDRK;CYPPRGVEK;DEGDHPNNSFSPCSAHDRR;EDARPVPQGSCQSELHR;EPGCGCCATCALGLGMPCGVYTPR;GELDCHQLADSFRE;LPGGLEPK;LPGGLEPKGELDCHQLADSFRE;PLHTLMHGQGVCMELAEIEAIQESLQPSDK;QCHPALDGQR;THEDLYIIPIPNCDR;THEDLYIIPIPNCDRNGNFHPK	13
Q86Y38	XYLT1	AETSLHTDGENSCR;FLVAPLTFSNR;FQQTARPTFFAR;GGAAVGGGEQPPPAPAPR;HCRQEIGETYCR;IASPPSDFGR;ILHHWVPVAETK;LFLECDAHMWR;LGLLMPEK;NFGGLLGPMDEPVGMQK;RAETSLHTDGENSCR;RGGAAVGGGEQPPPAPAPR;TNDQLVAFLSR	13
Q15375	EPHA7	CECEDGYYR;DCNSLPGVLGTCK;EVLLLDSK;GFYLAFQDVGACIALVSVK;GTCVSSAEEEAENAPR;IDTIAADESFTQGDLGER;IDTIAADESFTQGDLGERK;LDVATLEEATGK;MHCSAEGEWLVPIGK;RDVAVAIK;STSASINNLKPGTVYVFQIR;SVELSWQEPEHPNGVITEYEIK;TYQVCQVMEPNQNNWLR	13
Q92563	SPOCK2	DSIGWMFSK;DWFQLLHENSK;EGETPGNFMEDEQWLSSISQYSGK;EKPPCLAELER;FRDEVEDDYIK;HKVCIAQGYQR;IQIQEAAK;LEQQACLSSK;LRDWFQLLHENSK;PCHMAQLASVCGSDGHTYSSVCK;SWEDNQQGDEALDTTK;SWEDNQQGDEALDTTKDPCQK;VCIAQGYQR	13
P50895	BCAM	AGAAGTAEATAR;DDRDASFHCAAHYSLPEGR;DGISCEASNPHGNK;EGDTVQLLCR;GDGSPSPEYTLFR;GRSPPYQLDSQGR;LNVFAKPEATEVSPNK;LSVPPLVEVMR;LSWSQLGGSPAEPIPGR;LVLAEAQVGDERDYVCVVR;QGWVSSSLTLK;VAYLDPLELSEGK;VEDYDAADDVQLSK	13
Q9UBR2	CTSZ	FNQCGTCNEFK;GDGLAPLGR;GQTCYRPLRGDGLAPLGR;IVTSTYK;NQHIPQYCGSCWAHASTSAMADR;NQHIPQYCGSCWAHASTSAMADRINIK;NSWGEPWGER;NSWGEPWGERGWLR;NVDGVNYASITR;STYPRPHEYLSPADLPK;SWDWRNVDGVNYASITR;VGDYGSLSGR;VGDYGSLSGREK	13
P50991	CCT4	ALIAGGGAPEIELALR;AYILNLVK;DALSDLALHFLNK;DIEREDIEFICK;GDVTITNDGATILK;IGLIQFCLSAPK;LGGTIDDCELVEGLVLTQK;LVIEEAER;RALIAGGGAPEIELALR;SIHDALCVIR;TGCNVLLIQK;TLSGMESYCVR;VIDPATATSVDLR	13
P48723	HSPA13	EPHSSDTELPK;IFTAEELEAEIGRYPFK;ILVPIQQVLK;IRQVIQEFFGK;LFDTLNEDLFQK;LLQYLYK;LSSADDHRVNSGFGR;QGGMFLTR;QIYQTYGFVPSRK;QVIQEFFGK;SGESQVLFETEISRK;TEIDEVVLVGGSTR;VINEPTAAAMAYGLHK	13
Q9NZT1	CALML5	AFDQDGDGHITVDELR;AFDQDGDGHITVDELRR;AFSAVDTDGNGTINAQELGAALK;AGELTPEEEAQYK;AGELTPEEEAQYKK;AGLEDLQVAFR;AMAGLGQPLPQEELDAMIR;ARAGLEDLQVAFR;EADVDQDGRVNYEEFAR;LISEVDSDGDGEISFQEFLTAAK;NLSEAQLR;NLSEAQLRK;VNYEEFAR	13
Q8TDL5	BPIFB1	AAVAAVLSPEEFMVLLDSVLPESAHR;ALGFEAAESSLTK;DALVLTPASLWK;GDQLILNLNNISSDR;GDTIQLYLGAK;ILTQDTPEFFIDQGHAK;IPLDMVAGFNTPLVK;LSFLVNALAK;MDTSASGPTR;PAGGIPVLGSLVNTVLK;SGVPVSLVK;SSIGLINEK;VPISLSIDRLEFDLLYPAIK	13
P01880	IGHD	APDVFPIISGCR;ATFTCFVVGSDLK;DAHLTWEVAGK;DSYYMTSSQLSTPLQQWR;EIFRWPESPK;EPAAQAPVK;EVNTSGFAPARPPPQPR;LMALREPAAQAPVK;SLWNAGTSVTCTLNHPSLPPQR;STTFWAWSVLR;TPECPSHTQPLGVYLLTPAVQDLWLRDK;VPAPPSPQPATYTCVVSHEDSR;VPTGGVEEGLLER	13
P78371	CCT2	AAHSEGNTTAGLDMR;ASLSLAPVNIFK;DASLMVTNDGATILK;EALLSSAVDHGSDEVK;EAVAMESYAK;GATQQILDEAER;LALVTGGEIASTFDHPELVK;LGGSLADSYLDEGFLLDK;LIEEVMIGEDK;LTSFIGAIAIGDLVK;MLPTIIADNAGYDSADLVAQLR;SLHDALCVLAQTVK;VQDDEVGDGTTSVTVLAAELLR	13
P23396	RPS3	ACYGVLR;AELNEFLTR;DEILPTTPISEQK;ELAEDGYSGVEVR;FGFPEGSVELYAEK;FVADGIFK;GCEVVVSGK;GGKPEPPAMPQPVPTA;GLCAIAQAESLR;IMLPWDPTGK;RFGFPEGSVELYAEK;TEIIILATR;VTPTRTEIIILATR	13
Q99523	SORT1	ADLGALELWR;CQGGVNPVR;CQGGVNPVREVK;CVEQPELK;DPIYFTGLASEPGAR;FLFASVMADK;IYSFGLGGR;LDAPPPPAAPLPR;NFGGKWEEIHK;SAPGEDEECGR;SAPGEDEECGRVR;TEFGMAIGPENSGK;VVLTAEVSGGSR	13
P16152	CBR1	DVCTELLPLIK;DVCTELLPLIKPQGR;EYGGLDVLVNNAGIAFK;FHQLDIDDLQSIR;FRSETITEEELVGLMNK;GQAAVQQLQAEGLSPR;ILLNACCPGWVR;LFSGDVVLTAR;SCSPELQQK;SETITEEELVGLMNK;SSGIHVALVTGGNK;TNFFGTR;VVNVSSIMSVR	13
P35221	CTNNA1	AAAGEFADDPCSSVK;AHVLAASVEQATENFLEK;CVIALQEK;EYAQVFR;IALYCHQLNICSK;NAGNEQDLGIQYK;QDLLAYLQR;QIIVDPLSFSEER;SDALNSAIDK;TAVHAGNINFK;TSVQTEDDQLIAGQSAR;VIHVVTSEMDNYEPGVYTEK;WDDSGNDIIVLAK	13
A1L4H1	SSC5D	AHICSHEEDAGVVCAGQR;ELGCGGALAAPGGAR;ELGCGGPQQPDPAAGR;FGPGAGPVWMDDVGCGGGEQALR;GLGQLGEAVK;GNEGQLGLCHHR;LEVWHGGR;LTQVVEQERQER;QALLLGLTQLVEAAR;SNCDHSEDAGLVCTGPAPR;VMACEPPALVELVAAVR;WGSVCDDAWDLRDAAVACR;WGTVCDDGWDLRDAAVACR	13
P00740	F9	EYTNIFLK;FGSGYVSGWGR;IIPHHNYNAAINK;ITVVAGEHNIEETEHTEQK;NCELDVTCNIK;PGQFPWQVVLNGK;SALVLQYLR;SALVLQYLRVPLVDR;SCEPAVPFPCGR;VDAFCGGSIVNEK;VPLVDRATCLR;VVCSCTEGYR;WIVTAAHCVETGVK	13
P47972	NPTX2	DGMWEAFQDGEK;DPGHVVEQLSR;DRLESLEHQLR;FDATQAFVGELSQFNIWDR;LGTGENLAPWHPIK;PGGVLILGQEQDTVGGR;TESTLNALLQR;TNYLYGK;VAELEDEK;VAQLPLFVSDGK;VSLPLRTNYLYGK;VTELERGNSAFK;WPVETCEER	13
P08185	SERPINA6	DTINRWSAGLTSSQVDLYIPK;EENFYVDETTVVK;GLASANVDFAFSLYK;GTWTQPFDLASTR;HLVALSPK;HLVALSPKK;HYYESEVLAMNFQDWATASR;ITQDAQLK;MNTVIAALSR;MNTVIAALSRDTINR;QINSYVK;SETEIHQGFQHLHQLFAK;WSAGLTSSQVDLYIPK	13
Q96ID5	IGSF21	ALLTWTLNPQIDNEALFSCEVK;CTAQNPLGSTDTHTR;HPALSMPMQAEVTLVAPK;ILVHGFQNEVFPEPMFTWTR;ISDNGPYECHVGIYDR;IVMTPSR;LIVFENPNIPR;LLDGSAEFDGK;PAPMVYFK;REDLVYQSTVR;SLSLLDAENR;TPSSDGTVEVR;WVHSAEPTYFLR	13
P14207	FOLR2	CIQMWFDSAQGNPNEEVAR;CPAGALCR;DTSRLYNFNWDHCGK;ERFLDVPLCK;FLDVPLCK;GWDWTSGVNK;LHDQCSPWK;LHDQCSPWKK;LYNFNWDHCGK;NACCTASTSQELHK;TDLLNVCMDAK;TFESYFPTPAALCEGLWSHSYK;WWEDCHTSHTCK	13
P18669	PGAM1	ALPFWNEEIVPQIK;AMEAVAAQGK;DAGYEFDICFTSVQK;FSGWYDADLSPAGHEEAK;HGESAWNLENR;HYGGLTGLNK;PMQFLGDEETVR;PMQFLGDEETVRK;RVLIAAHGNSLR;SYDVPPPPMEPDHPFYSNISK;TLWTVLDAIDQMWLPVVR;VLIAAHGNSLR;YADLTEDQLPSCESLK	13
P24821	TNC	AGTPYTVTLHGEVR;APTAQVESFR;AVDIPGLK;GYDCSDMSCPNDCHQHGR;IQALNGPLR;LDAPSQIEVK;LIPGVEYLVSIIAMK;LLDPQEFTLSGTQR;TPVLSAEASTAK;TTLTGLRPGTEYGIGVSAVK;VATYLPAPEGLK;VSIYGVIR;YAPISGGDHAEVDVPK	13
Q9NRN5	OLFML3	AALPYFPR;DPLGQTEK;EALRTEADTISGR;EDDRHLCLAK;FGGPAGLWTK;HAAELRDFK;IQCSFDASGTLTPER;LAALEER;LRDFTLAMAAR;MLPLLEVAEK;QLYAWDDGYQIVYK;RPPGRPGGGGEMENTLQLIK;YDMVTDCGYTISQVR	13
P07360	C8G	AEATTLHVAPQGTAMAVSTFR;ANFDAQQFAGTWLLVAVGSACR;FLQEQGHR;FLQEQGHRAEATTLHVAPQGTAMAVSTFR;GAVHVVVAETDYQSFAVLYLER;KLDGICWQVR;LDGICWQVR;QLYGDTGVLGR;RPASPISTIQPK;SLPVSDSVLSGFEQR;VQEAHLTEDQIFYFPK;YGFCEAADQFHVLDEVR;YGFCEAADQFHVLDEVRR	13
O43157	PLXNB1	ASCDAGPMVASHQSPLVSPDPPAR;CQTAMPQYGCVWCEGERPR;DLTFDGTFEHLYVMTQSTLLK;DPYCGWCVLLGR;FGAVVIAK;GASAYFLFLRR;GVGGGIPPITTR;LSEYSHHFVSAFAR;PALDWLTR;VCLRDQHYYSYVELPLACEGGR;VYLGPGSDGHPYSTQSIQQGSAVSR;WGCNWCVWQHLCTHK;YGLIQAAAVATSR	13
P13010	XRCC5	CFSVLGFCK;DQVTAQEIFQDNHEDGPTAK;EDIIQGFR;EEASGSSVTAEEAK;ETVYCLNDDDETEVLK;FFMGNQVLK;LTIGSNLSIR;QLNHFWEIVVQDGITLITK;SQLDIIIHSLK;TDTLEDLFPTTK;TLFPLIEAK;VITMFVQR;YGSDIVPFSK	13
P55286	CDH8	AEYTLTAQAVDWETSK;EEYLVVIQAK;FAQSLYHFSVPEDVVLGTAIGR;FSIDRHTDLER;ITLATPLDR;LHTDLDPGSK;LHTDLDPGSKK;LVYSILEGQPYFSIEPETAIIK;PLDFETK;PLEPPSEFIIK;QFNINADDGK;VEAANVHIDPR;YILSGDGAGTIFQINDVTGDIHAIK	13
P09486	SPARC	APLIPMEHCTTR;CTLEGTK;DEDNNLLTEK;FFETCDLDNDK;LEAGDHPVELLAR;LHLDYIGPCK;NVLVTLYER;NVLVTLYERDEDNNLLTEK;RLEAGDHPVELLAR;RLEAGDHPVELLARDFEK;TFDSSCHFFATK;YIALDEWAGCFGIK;YIPPCLDSELTEFPLR	13
P07585	DCN	ASYSGVSLFSNPVQYWEIQPSTFR;DFEPSLGPVCPFR;DLPPDTTLLDLQNNK;LERLYLSK;LTRVPGGLAEHK;NLHALILVNNK;SSGIENGAFQGMK;TLQELRAHENEITK;VPGGLAEHK;VSPGAFTPLVK;VVQCSDLGLDK;VVQCSDLGLDKVPK;YIQVVYLHNNNISVVGSSDFCPPGHNTK	13
P62258	YWHAE	AAFDDAIAELDTLSEESYK;AASDIAMTELPPTHPIR;EAAENSLVAYK;HLIPAANTGESK;IISSIEQK;IISSIEQKEENK;LAEQAERYDEMVESMK;LICCDILDVLDK;MDDREDLVYQAK;QMVETELK;VAGMDVELTVEER;YDEMVESMK;YLAEFATGNDRK	13
P63104	YWHAZ	DICNDVLSLLEK;DSTLIMQLLR;EMQPTHPIR;FLIPNASQAESK;IETELRDICNDVLSLLEK;LAEQAERYDDMAACMK;NLLSVAYK;SVTEQGAELSNEER;SVTEQGAELSNEERNLLSVAYK;TAFDEAIAELDTLSEESYK;YDDMAACMK;YLAEVAAGDDK;YLAEVAAGDDKK	13
Q6ZMI3	GLDN	AGNAFIAR;ASEHHSPQAESMITSIGNPVQVLK;FEFGQETSQTLK;GILYVTDTK;IWVTEHFSGIMVK;LENALYFDRK;QINANFDLR;SDDRIWVTEHFSGIMVK;TSQSVLAMLAYNMR;TYFNLAVDEK;VTETFGTWIR;VTFAFDLLGGK;YLFANSK	13
P43490	NAMPT	AVPEGFVIPR;DPVPGYSVPAAEHSTITAWGK;EHFQDDVFNEK;GTDTVAGLALIK;GVSSQETAGIGASAHLVNFK;GWNYILEK;NAQLNIELEAAHH;STQAPLIIRPDSGNPLDTVLK;TPAGNFVTLEEGK;VYSYFECR;YDGHLPIEIK;YEETVFYGLQYILNK;YLLETSGNLDGLEYK	13
P15144	ANPEP	ALEQALEK;AQIINDAFNLASAHK;DHSAIPVINR;DLMVLNDVYR;DLTALSNMLPK;ELWILNR;QVTPLFIHFR;SEYMEGNVRK;TELVEPTEYLVVHLK;VVATTQMQAADAR;VVATTQMQAADARK;YLSYTLNPDLIR;YLSYTLNPDLIRK	13
P23526	AHCY	AGIPVYAWK;ALDIAENEMPGLMR;ATDVMIAGK;ESLIDGIK;FDNLYGCR;GISEETTTGVHNLYK;KLDEAVAEAHLGK;RATDVMIAGK;VADIGLAAWGR;VAVVAGYGDVGK;VPAINVNDSVTK;WLNENAVEK;YPQLLPGIR	13
Q9Y5F6	PCDHGC5	ALLEDDSDTQQVVVLVR;EATSHYIIELLASDAGSPSLHK;HQLVLTAVDGGTPAR;IDRESLCGASTSCLLPVQVVTEHPLELIR;ISESAASGAR;PFPELVLEQQLDR;PFPELVLEQQLDREAQAR;PSENHYSLLTSQPLDR;PTDSQSHCYR;QNVYIPGSNATLTNAAGK;VEVEILDLNDNSPSFATPER;VGIPENAPIGTLLLR;YSVVEESEPGTLVGNVAQDLGLK	13
P61158	ACTR3	AGRLPACVVDCGTGYTK;DITYFIQQLLR;DYEEIGPSICR;EFSIDVGYER;ERYSYVCPDLVK;FMEQVIFK;GVDDLDFFIGDEAIEK;HNPVFGVMS;LPACVVDCGTGYTK;LSEELSGGR;NIVLSGGSTMFR;QYTGINAISK;YSYVCPDLVK	13
O75342	ALOX12B	AVLLNEGGLSAK;DFATGAVGQYTVQCPQDLGELIIIR;DSISLTIVGTQGESHK;FLNLNLR;GNIYLADYR;GVQDLPGYYYR;IMEGIPTVELSGR;IMEGIPTVELSGRK;LNQISHDIR;LNQISHDIRQR;TTADDSLPVLLEHR;VATGTDLLSGTR;YTVQINSIGR	13
P61626	LYZ	ATNYNAGDR;ATNYNAGDRSTDYGIFQINSR;GISLANWMCLAK;LGMDGYR;QYVQGCGV;RLGMDGYR;RLGMDGYRGISLANWMCLAK;RVVRDPQGIR;STDYGIFQINSR;TPGAVNACHLSCSALLQDNIADAVACAK;VVRDPQGIR;WESGYNTR;YWCNDGK	13
P05120	SERPINB2	ANFSGMSER;GSYPDAILQAQAADK;IPNLLPEGSVDGDTR;ITNCILFFGR;LEEHYELR;LNGLYPFR;LNIGYIEDLK;MAEDEVEVYIPQFK;MVLVNAVYFK;SLSSAINASTGNYLLESVNK;SMGMEDAFNK;TPVQMMYLR;YYSSEPQAVDFLECAEEARK	13
O00461	GOLIM4	DNQHQDEAEGDPGNRHEPR;EADPESEADR;EENLPDENEEQK;FQSPYEEQLEQQR;GREEHYEEEEEEEEDGAAVAEK;LAVQQVEEAQQLR;LQGHLLR;NNDGEEQEVR;NNDGEEQEVRDDNRPK;NNDVWQNHEAVPGR;QAELEEGRPQHQEQLR;REPEEHQVEEEHRK	12
Q96HE7	ERO1A	FDGILTEGEGPR;FDGILTEGEGPRR;IWNVIYEENCFK;IWNVIYEENCFKPQTIK;LGAVDESLSEETQK;LIANMPESGPSYEFHLTR;LLESDYFR;LQTQGLGTALK;NLLQNIH;PCQSDEVPDGIK;QEIVSLFNAFGR;RPCPFWNDISQCGR	12
P19367	HK1	AAQLCGAGMAAVVDK;ATDCVGHDVVTLLR;CNVSFLLSEDGSGK;EGLLFEGR;FLLSESGSGK;FLSQIESDRLALLQVR;GAALITAVGVR;IDEAILITWTK;LALLQVR;LSDETLIDIMTR;NILIDFTK;SANLVAATLGAILNR	12
P04279	SEMG1	DIFSTQDELLVYNK;DVSQSSIYSQTEEK;EQDLLSHEQK;GHYQNVVEVREEHSSK;GISSQYSNTEER;GRLPSEFSQFPHGQK;GTQNPSQDQGNSPSGK;HLGGSQQLLHNK;ISYQSSSTEER;LPSEFSQFPHGQK;RLHYGENGVQK;SQQYDLNALHK	12
O43493	TGOLN2	ADTNQLADK;EAEDDDTGPEEGSPPK;EAEDDDTGPEEGSPPKEEK;MSGSASSENREGTLSDSTGSEK;PISNPSDNK;SGAEAQTPEDSPNR;SGAEAQTPEDSPNRSGAEAK;SGAEEQGPIDGPSK;SHPELQTPK;SHPEPQTPK;SSAEAQTPEDTPNK;SSEPTEDVEPK	12
P08572	COL4A2	AHNQDLGLAGSCLAR;ATPFIECNGGR;CSVCEAPAIAIAVHSQDVSIPHCPAGWR;EGFPGPPGFIGPR;GDTGNPGAPGTPGTK;GEQGFMGNTGPTGAVGDRGPK;GLDGYQGPDGPR;GWAGDSGPQGRPGVFGLPGEK;HSQTDQEPMCPVGMNK;IAVQPGTVGPQGR;RGPPGAPGEMGPQGPPGEPGFR;SVSIGYLLVK	12
P06732	CKM	FCVGLQK;FEEILTR;GGDDLDPNYVLSSR;GQSIDDMIPAQK;GYTLPPHCSR;IEEIFKK;LGSSEVEQVQLVVDGVK;LMVEMEK;LSVEALNSLTGEFK;RGTGGVDTAAVGSVFDVSNADR;SFLVWVNEEDHLR;TDLNHENLK	12
O76011	KRT34	EELICLK;KNHEEEVNTLR;LASDDFR;LLVESDINSIR;LNVEVDTAPTVDLNQVLNETR;LVVNIDNAK;NHEEEVNTLR;QLERDNAELEK;QVVSSSEQLQSCQAEIIELR;QVVSSSEQLQSCQAEIIELRR;SDLESQVESLREELICLK;TIEELQQKILCAK	12
Q9ULL4	PLXNB3	ACVGSIWR;AQELVACGQVR;DLLLVAR;ELPVPIYVTQGEAQR;GLPASFHCWLELPGELR;GPGACPQVEGLAGPHLVPVGWESHLALR;LSAGVPPLAIR;QEQGQVTLSVPR;QPLEVQPLLK;SAYFVFR;SLGCLWCADGQPACR;TIYSAQEVDIQVR	12
Q96P63	SERPINB12	ADLTGISPSPNLYLSK;AQILEMR;DAINAETVLVLVNAVYFK;FCFDLFQEIGK;IGFIEEVK;IGFIEEVKAQILEMR;IKTDYTLSIANR;MDSLVTANTK;NIFFSPLSLSAALGMVR;TDYTLSIANR;TFVEVDENGTQAAAATGAVVSER;TQTILFYGR	12
Q8NFY4	SEMA6D	EIAVEHNNLGK;HGLAEAYK;IRDTLYIAGRDQVYTVNLNEMPK;LDFQLMLK;LSTLEYDGEEISGLAR;LYSATVADFLASDAVIYR;QTNVALFADGK;SCIASRDPYCGWLSQGSCGR;SHPLMDSAVPPIADEPWFTK;SMGDGSALR;TPDSVWTAVPEDK;TSIDFPDETLSFIK	12
Q02809	PLOD1	AQFDLAFVVR;FLLEYIAPMTEK;HTLGHLLSLDSYR;IFQNLDGALDEVVLK;LDPDMAFCANIR;LFIHNHEQHHK;LQLNYLGNYIPR;LTHYHEGLPTTR;RFLGSGGFIGYAPNLSK;SAQFFNYK;SEDYVDIVQGR;TTHLHNDLWEVFSNPEDWK	12
Q01469	FABP5	ATVQQLEGR;ELGVGIALR;ELGVGIALRK;FEETTADGR;FEETTADGRK;GFDEYMK;LVVECVMNNVTCTR;MGAMAKPDCIITCDGK;PDCIITCDGK;TQTVCNFTDGALVQHQEWDGK;TTQFSCTLGEK;TTQFSCTLGEKFEETTADGRK	12
O75509	TNFRSF21	ASNLIGTYR;ATGQVLTCDK;AYTDCLSQNLVVIK;AYTDCLSQNLVVIKPGTK;CHDCSQPCPWPMIEK;GTFSDVPSSVMK;HVDRATGQVLTCDK;LLPSMEATGGEK;LPCAALTDR;TLPNLQVVNHQQGPHHR;VCSSCPVGTFTR;VCSSCPVGTFTRHENGIEK	12
P09417	QDPR	AAAAAAGEAR;AALDGTPGMIGYGMAK;EGGLLTLAGAK;GAVHQLCQSLAGK;NCDLMWK;NRPSSGSLIQVVTTEGR;NRPSSGSLIQVVTTEGRTELTPAYF;NSGMPPGAAAIAVLPVTLDTPMNR;NSGMPPGAAAIAVLPVTLDTPMNRK;NWWVASVDVVENEEASASIIVK;QSIWTSTISSHLATK;VDAILCVAGGWAGGNAK	12
P17900	GM2A	EGTYSLPK;EVAGLWIK;IESVLSSSGK;IESVLSSSGKR;KPSQLSSFSWDNCDEGK;KPSQLSSFSWDNCDEGKDPAVIR;PSQLSSFSWDNCDEGK;PSQLSSFSWDNCDEGKDPAVIR;SEFVVPDLELPSWLTTGNYR;TYGLPCHCPFK;VDLVLEK;VDLVLEKEVAGLWIK	12
P69905	HBA2	AAWGKVGAHAGEYGAEALER;FLASVSTVLTSK;KVADALTNAVAHVDDMPNALSALSDLHAHK;LLSHCLLVTLAAHLPAEFTPAVHASLDK;LRVDPVNFK;MFLSFPTTK;TYFPHFDLSHGSAQVK;TYFPHFDLSHGSAQVKGHGK;VADALTNAVAHVDDMPNALSALSDLHAHK;VDPVNFK;VGAHAGEYGAEALER;VGAHAGEYGAEALERMFLSFPTTK	12
P02743	APCS	AYSLFSYNTQGR;AYSLFSYNTQGRDNELLVYK;DNELLVYK;DNELLVYKER;ERVGEYSLYIGR;ESVTDHVNLITPLEK;GLRQGYFVEAQPK;GYVIIKPLVWV;IVLGQEQDSYGGK;IVLGQEQDSYGGKFDR;QGYFVEAQPK;VGEYSLYIGR	12
Q9Y617	PSAT1	ALELNMLSLK;ASLYNAVTIEDVQK;CADYVVTGAWSAK;DDLLGFALR;ELLAVPDNYK;FGVIFAGAQK;GAVLVCDMSSNFLSKPVDVSK;GVGISVLEMSHR;IINNTENLVR;LPHSVLLEIQK;QVVNFGPGPAK;VIFLQGGGCGQFSAVPLNLIGLK	12
Q9BRK3	MXRA8	AYGPLFLR;AYGPLFLRDR;GAPALLTCVNR;LLDLYASGER;LLDLYASGERR;LLDLYSAGEQR;MVWTQDRLHDR;RLLDLYSAGEQR;RVFHLTVAEPHAEPPPR;VAVGADAFER;VFHLTVAEPHAEPPPR;VLHWDLR	12
Q9UJA9	ENPP5	AGHTSGAAMWPGTDVK;DHYTLIDQSPVAAILPK;FWEEATPIWITNQR;IIEWFTSK;KLGYLIQMLK;LGYLIQMLK;LGYLIQMLKK;LIELDQYLDK;QVTNVFITK;SDDFLLGNHGYDNALADMHPIFLAHGPAFR;SFSLDHMNIYDSK;VLLVSFDGFR	12
Q8NBP7	PCSK9	AHNAFGGEGVYAIAR;CDSHGTHLAGVVSGR;DPWRLPGTYVVVLK;EASIHASCCHAPGLECK;GERMEAQGGK;GTVSGTLIGLEFIRK;ILHVFHGLLPGFLVK;LPGTYVVVLK;MSGDLLELALK;SEEDGLAEAPEHGTTATFHR;SRHLAQASQELQ;VLTPNLVAALPPSTHGAGWQLFCR	12
P22061	PCMT1	ALDVGSGSGILTACFAR;DDPTLLSSGR;ELVDDSVNNVRK;LILPVGPAGGNQMLEQYDK;MKPLMGVIYVPLTDK;PLMGVIYVPLTDK;SGGASHSELIHNLR;SGGASHSELIHNLRK;VFEVMLATDR;VFEVMLATDRSHYAK;VIGIDHIK;VQLVVGDGR	12
P00746	CFD	ATLGPAVRPLPWQR;AVPHPDSQPDTIDHDLLLLQLSEK;DSCKGDSGGPLVCGGVLEGVVTSGSR;DVAPGTLCDVAGWGIVNHAGR;GDSGGPLVCGGVLEGVVTSGSR;RLYDVLR;RPDSLQHVLLPVLDR;RTHHDGAITER;THHDGAITER;VASYAAWIDSVLA;VDRDVAPGTLCDVAGWGIVNHAGR;VQVLLGAHSLSQPEPSK	12
P05408	SCG5	DFSEDQGYPDPPNPCPVGK;EFQLHQHLFDPEHDYPGLGK;KSVPHFSDEDKDPE;LLHGVMEQLGIAR;LLHGVMEQLGIARPR;SVNPYLQGQR;SVNPYLQGQRLDNVVAK;SVNPYLQGQRLDNVVAKK;SVPHFSDEDK;SVPHFSDEDKDPE;TPDRVSEADIQR;VSEADIQR	12
Q9NY15	STAB1	AFWLQPR;AHFLQGALFEEELAR;CPQNTQCSAEAPSCR;GIACHICSNPNK;ILLGPEGVPLQR;LGGQEVATLNPTTR;SGFAGTACELCAPGAFGPHCQACR;VAGLLPLLR;VAVAMMDQGCR;VGLELLRDK;VLLPPEALHWEPDDAPIPR;VTALVPSEAAVR	12
P10745	RBP3	ALAILTLR;DVVVLTSSQTR;FDSFADASVLGVLAPYVLR;GLRHEVLEGNVGYLR;IGESDFFFTVPVSR;LNAGLQAASEDPR;LNAGLQAASEDPRLLVR;LVWQQLVDTAALVIDLR;SALPGVVHCLQEVLK;TEVLPGQLGYLR;VPTVLQTAGK;VTEVWTLPQVAGQR	12
Q99497	PARK7	DGLILTSR;DVVICPDASLEDAK;DVVICPDASLEDAKK;EGPYDVVVLPGGNLGAQNLSESAAVK;GAEEMETVIPVDVMR;GAEEMETVIPVDVMRR;GLIAAICAGPTALLAHEIGFGSK;GPGTSFEFALAIVEALNGK;MMNGGHYTYSENRVEK;RALVILAK;VTVAGLAGK;VTVAGLAGKDPVQCSR	12
P30041	PRDX6	DFTPVCTTELGR;DGDSVMVLPTIPEEEAK;DINAYNCEEPTEK;ELAILLGMLDPAEK;FHDFLGDSWGILFSHPR;LIALSIDSVEDHLAWSK;LPFPIIDDR;LPFPIIDDRNR;LSILYPATTGR;NFDEILR;PGGLLLGDVAPNFEANTTVGR;VVFVFGPDK	12
P61978	HNRNPK	ALRTDYNASVSVPDSSGPER;ELRENTQTTIK;GSDFDCELR;GSYGDLGGPIITTQVTIPK;IILDLISESPIK;ILSISADIETIGEILK;LFQECCPHSTDR;LLIHQSLAGGIIGVK;NTDEMVELR;RPAEDMEEEQAFK;TDYNASVSVPDSSGPER;VVLIGGKPDR	12
P01859	IGHG2	CCVECPPCPAPPVAGPSVFLFPPK;CCVECPPCPAPPVAGPSVFLFPPKPK;EEQFNSTFR;EEQFNSTFRVVSVLTVVHQDWLNGK;GFYPSDISVEWESNGQPENNYK;GLPAPIEK;KCCVECPPCPAPPVAGPSVFLFPPKPK;TKPREEQFNSTFR;TTPPMLDSDGSFFLYSK;VSNKGLPAPIEK;VVSVLTVVHQDWLNGK;VVSVLTVVHQDWLNGKEYK	12
Q92485	SMPDL3B	AGDMVYIVGHVPPGFFEK;FWHIADLHLDPDYK;IAGDQSTLQR;LGEAAVLEIVER;LGEAAVLEIVERLTK;LIREVFPDTK;LPGPSGAGR;MLYDDAGVPISAMFITPGVTPWK;TTLPGVVNGANNPAIR;VFEYDRATLSLK;VYAALGNHDFHPK;WELEYQLTEAYGVPDASAHSMHTVLDR	12
P10253	GAA	AGYIIPLQGPGLTTTESR;AITQEQCEAR;AVPTQCDVPPNSR;FDCAPDK;GAYTQVIFLAR;GELFWDDGESLEVLER;LDVMMETENR;NHNSLLSLPQEPYSFSEPAQQAMR;TTPTFFPK;VTSEGAGLQLQK;WGYSSTAITR;WTQLGAFYPFMR	12
O14791	APOL1	ANLQSVPHASASR;ANLQSVPHASASRPR;ARANLQSVPHASASRPR;EFLGENISNFLSLAGNTYQLTR;KWWTQAQAHDLVIK;LNILNNNYK;LRALADGVQK;VAQELEEK;VNEPSILEMSR;VQQNVPSGTDTGDPQSK;VTEPISAESGEQVER;WWTQAQAHDLVIK	12
B9A064	IGLL5	AGVETTKPSK;ANPTVTLFPPSSEELQANK;ATLVCLISDFYPGAVTVAWK;ATLVCLISDFYPGAVTVAWKADGSPVK;QSNNKYAASSYLSLTPEQWK;SHRSYSCQVTHEGSTVEK;SYSCQVTHEGSTVEK;SYSCQVTHEGSTVEKTVAPTECS;TVAPTECS;VTVLGQPK;YAASSYLSLTPEQWK;YAASSYLSLTPEQWKSHR	12
Q9HAT2	SIAE	ELSNTAAYQSVR;FASYINNDMVLQK;FFPFGLVQLSSDLSK;IFEISCCSDHR;ILSVSPIQAEQELEDLVAVDLQWSK;KSSDDGFPQIR;MPNTFMAVAMDLCDRDSPFGSIHPR;PTSENLGHGYFK;QGSIPYDSVTGPSK;SSDDGFPQIR;WHQTADFGYVPNPK;YAWTTWPCEYK	12
P12955	PEPD	ASFLNREVLQR;AVYEAVLR;EASFDGISK;FEVNNTILHPEIVECR;GVNTDSGSVCR;IDEPGLR;LPASHATWMGK;STLFVPR;TDMELEVLR;VPLALFALNR;YAVDDVQYVDEIASVLTSQK;YCTDTGVLFR	12
P00918	CA2	AVQQPDGLAVLGIFLK;EPISVSSEQVLK;GERQSPVDIDTHTAK;GGPLDGTYR;ILNNGHAFNVEFDDSQDK;PLSVSYDQATSLR;QSPVDIDTHTAK;SADFTNFDPR;VVDVLDSIK;VVDVLDSIKTK;YAAELHLVHWNTK;YDPSLKPLSVSYDQATSLR	12
Q92932	PTPRN2	AALGESGEQADGPK;DLLGQQPHSEPGAAAFGELQNQMPGPSK;HLPFLEALSQAPASDVLAR;KSEHPESSLSSEEETAGVENVK;LGCLLEEGLCGASEACVNDGVFGR;LLPGALPFARPLDMERK;LSATLGGLLQDHGSR;RPEASSPARPSK;SEHPESSLSSEEETAGVENVK;VPAMDFYR;VPAMDFYRYEVSPVALQR;YEVSPVALQR	12
Q14315	FLNC	AFGPGLEPTGCIVDK;AWGPGLETGQVGK;LDVQFAGTAK;LYAQDADGCPIDIK;SADFVVEAIGTEVGTLGFSIEGPSQAK;SLTATGGNHVTAR;SPFEVQVSPEAGVQK;SPFVVNVAPPLDLSK;SSHTYTR;VTYCPTEPGTYIINIK;VYNVTYTVK;YGGDEIPYSPFR	12
P11216	PYGB	DFYELEPEK;GLAGLGDVAEVR;GLAGLGDVAEVRK;IGEEFLTDLSQLK;LLPLVSDEVFIR;LVTSIGDVVNHDPVVGDR;MSVIEEGDCK;QAVDQISSGFFSPK;TCFETFPDK;VAIQLNDTHPALSIPELMR;WPVSMFEK;YGNPWEK	12
Q99798	ACO2	DGYAQILR;DINQEVYNFLATAGAK;DLEDLQILIK;FRLEAPDADELPK;IVYGHLDDPASQEIER;NAVTQEFGPVPDTAR;NTIVTSYNR;SQFTITPGSEQIR;TGREDIANLADEFK;VAVPSTIHCDHLIEAQVGGEK;WVVIGDENYGEGSSR;YGVGFWK	12
P12035	KRT3	AQYEDIAQR;DVDSAYMNKVELQAK;GGGGGIGGGFGGGSSGFSGGSGFGSISGAR;LQELQAALQQAK;MSCVAHSGGAGGGAYGFR;SEIIELNR;SISISVAAGGSR;SLDLDSIIAEVR;SLYNLGGNK;SYLDNILGER;VDALIDEIDFLR;YGVSGGGFSSASNR	12
P35443	THBS4	AFAGPSQKPETIELR;CGPCKPGYTGDQIR;GAGSLELYLDCIQVDSVHNLPR;KPQDFLEELK;LNPGALLPVLTDPALNDLYVISTFK;NILDNCPK;NSLWHTGDTSDQVR;NTIAECQACGPLK;PGYTGDQIR;QTEQTYWQATPFR;VHLVVFNNLQLADGRR;YHPCYPGVHCINLSPGFR	12
Q9NR34	MAN1C1	ADESQEPQSQVR;ELAAQITK;FDFNAFR;GNSIPASRPGDEGVPFR;LGPEAFWFNSGR;LLPAFNTPTGIPK;LRHPVLGTRADESQEPQSQVR;QQSFFLAETLK;SWLMSGK;TEAGFSGIQDVYSSTPNHDNK;TQQPGLEVVAEIAGHAPAR;YIGGLLSAFYLTGEEVFR	12
Q6EMK4	VASN	ESHVTLASPEETR;HIQPGAFDTLDR;HIQPGAFDTLDRLLELK;IRHIQPGAFDTLDRLLELK;LAGLGLQQLDEGLFSR;LLLLDLSHNSLLALEPGILDTANVEALR;LRNLHDLDVSDNQLER;NLHDLDVSDNQLER;NLHDLDVSDNQLERVPPVIR;NPFNCVCPLSWFGPWVR;SLTLGIEPVSPTSLR;YLQGSSVQLR	12
P63010	AP2B1	ALQHMTDFAIQFNK;AVWLPAVK;DCEDPNPLIR;DIPNENELQFQIK;ECHLNADTVSSK;GLEISGTFTHR;IQPGNPNYTLSLK;LASQANIAQVLAELK;LQNNNVYTIAK;MEPLNNLQVAVK;QVFLATWK;YNDPIYVK	12
P02786	TFRC	AFTYINLDK;DSAQNSVIIVDK;GFVEPDHYVVVGAQR;HVFWGSGSHTLPALLENLK;ILNIFGVIK;LAQMFSDMVLK;LLNENSYVPR;LVYLVENPGGYVAYSK;SSGLPNIPVQTISR;VEYHFLSPYVSPK;VSASPLLYTLIEK;YNSQLLSFVR	12
Q08211	DHX9	AAECNIVVTQPR;AAMEALVVEVTK;DFVNYLVR;EGETVEPYK;ELDALDANDELTPLGR;LAQFEPSQR;LGGIGQFLAK;LSMSQLNEK;QLYHLGVVEAYSGLTK;TPLHEIALSIK;VFDPVPVGVTK;YPSPFFVFGEK	12
P21796	VDAC1	GYGFGLIK;LGLGLEFQA;LTFDSSFSPNTGK;LTFDSSFSPNTGKK;LTLSALLDGK;SENGLEFTSSGSANTETTK;TDEFQLHTNVNDGTEFGGSIYQK;VNNSSLIGLGYTQTLK;VNNSSLIGLGYTQTLKPGIK;VTQSNFAVGYK;WTEYGLTFTEK;YQIDPDACFSAK	12
P45880	VDAC2	ATHGQTCARPMCIPPSYADLGK;GFGFGLVK;LTFDTTFSPNTGKK;LTLSALVDGK;NNFAVGYR;PMCIPPSYADLGK;SCSGVEFSTSGSSNTDTGK;TGDFQLHTNVNDGTEFGGSIYQK;VNNSSLIGVGYTQTLRPGVK;WCEYGLTFTEK;WNTDNTLGTEIAIEDQICQGLK;YQLDPTASISAK	12
O95965	ITGBL1	APGQPPGAALCHGR;CDNSDGSGLVYGK;CEDLDGVVCGGHGTCSCGR;CEFQCDITPWESK;CQGSSDLPCSGR;CRAPGQPPGAALCHGR;CYCGNCYCK;KCEHPQSCTLSAEESIRK;NLCESADGILCSGK;NSQDIICSNAGTCHCGR;SWPGAACR;YSDDFCSGHGQCNCGR	12
Q9BRK5	SDF4	AVDPDGDGHVSWDEYK;DLGGFDEDAEPR;DLGGFDEDAEPRR;GFHQEVFLGK;LEMDGHLNR;LEMDGHLNRGFHQEVFLGK;LMVIFSK;QMIAVADENQNHHLEPEEVLK;TAEHFQEAMEESK;VANREENEILPPDHLNGVK;VDEETQEVLENLK;YSEFFTGSK	12
P39059	COL15A1	AAGLLSTYR;ADFQCFK;AFLSSHLQDLSTIVR;AFLSSHLQDLSTIVRK;FTGSLQQLTVHPDPR;GGVLFAITDAFQK;IILYYTEPGSHVSQEAAAFSVPVMTHR;LVDNYCEAWR;PALHLAALNMPFSGDIR;TADTAVTGLASPLSTGK;TLIPSTFFR;YSLPIVNLK	12
Q16658	FSCN1	DELFALEQSCAQVVLQAANER;EVPGPDCR;FLIVAHDDGR;LINRPIIVFR;LSCFAQTVSPAEK;LVARPEPATGYTLEFR;QIWTLEQPPDEAGSAAVCLR;VGKDELFALEQSCAQVVLQAANER;VNASASSLK;YLAPSGPSGTLK;YLTAEAFGFK;YSVQTADHR	12
P32926	DSG3	ALDYEQLQSVK;ALNAQGLDVEK;DAVCSSSPSVVVSAR;DGEGLSTQCECNIK;DSGYGIESCGHPIEVQQTGFVK;GSHTMLCTEDPCSR;IEENILSSELLR;NDGGYLMIDSK;SLTLEVCQCDNR;TLTNSLDREQASSYR;VPDFNDNCPTAVLEK;YTGPYTFALEDQPVK	12
P10721	KIT	CPLTDPEVTNYSLK;DVSSSVYSTWK;EGEEFTVTCTIK;HGLSNSIYVFVRDPAK;LCLHCSVDQEGK;LVVQSSIDSSAFK;QATLTISSAR;QNEWITEK;TFTDKWEDYPK;WTFEILDETNENK;YNSWHHGDFNYER;YVSELHLTR	12
P27169	PON1	EVQPVELPNCNLVK;GIETGSEDLEILPNGLAFISSGLK;IFFYDSENPPASEVLR;ILLMDLNEEDPTVLELGITGSK;IQNILTEEPK;LIALTLLGMGLALFR;LLIGTVFHK;LNALREVQPVELPNCNLVK;SFNPNSPGK;STVELFK;VVAEGFDFANGINISPDGK;YVYIAELLAHK	12
P11717	IGF2R	ATLITFLCDR;DIDTLRDPGSQLR;FLHQDIDSGQGIR;FTCSESQVNSR;FVCNDDVYSGPLK;GHQAFDVGQPR;HDLNPLIK;HFFINICHR;PASGCEAETQTEELK;VQSSIAFLCGK;YVDQVLQLVYK;YYINVCRPLNPVPGCNR	12
Q86VZ4	LRP11	AAYSTGGCLHTCSR;AGQDVVLHLPTDGVVLDGR;APDGAALATAR;ATAPNKPPALSNTEK;CSVAVVELPR;DSLAAGASFLR;DSLAAGASFLRAPAAVR;FALHSGYSSYSLSR;FALHSGYSSYSLSRAPDGAALATAR;QCVAACCSEPR;QLQQERPQEELELELR	11
Q15782	CHI3L2	ENTHFTVLIHELAEAFQK;ERLLLTAGVSAGR;GNQWVGYDDVK;LLLTAGVSAGR;LQDQQVPYAVK;LVCYFTNWSQDR;LVCYFTNWSQDRQEPGK;PLITGHNSPLSK;QMIDNSYQVEK;SCNQGPYPLVQAVK;SEVMLYQTINSLK	11
P12532	CKMT1B	GWEFMWNER;HNNCMASHLTPAVYAR;IPTPVIHTK;LGYILTCPSNLGTGLR;LSEMTEAEQQQLIDDHFLFDK;LYPPSAEYPDLRK;PVSPLLTAAGMAR;RGTGGVDTAATGGVFDISNLDR;SFLIWVNEEDHTR;SGYFDER;SGYFDERYVLSSR	11
P31930	UQCRC1	ADLTEYLSTHYK;AVELLGDIVQNCSLEDSQIEK;EVESMGAHLNAYSTR;HLGGIPWTYAEDAVPTLTPCR;IAEVDASVVR;LCTSATESEVAR;MVLAAAGGVEHQQLLDLAQK;NALVSHLDGTTPVCEDIGR;RIPLAEWESR;SGMFWLR;SLLTYGR	11
Q3SY84	KRT71	FLEQQNQVLETK;FQELQLAAGR;IRSEIENVKK;LALDMEIATYR;LALDMEIATYRK;NNLEPILEGYISNLRK;QLETLSGDR;QLETLSGDRVR;SGGYGFGR;TAAENEFVLLK;TAAENEFVLLKK	11
P80723	BASP1	AAEAAAAPAESAAPAAGEEPSKEEGEPK;AEGAATEEEGTPK;AEPPKAPEQEQAAPGPAAGGEAPK;APEQEQAAPGPAAGGEAPK;AQGPAASAEEPK;DAAAAKEEAPKAEPEK;ESEPQAAAEPAEAK;ETPAATEAPSSTPK;KTEAPAAPAAQETK;SDGAPASDSKPGSSEAAPSSK;TEAPAAPAAQETK	11
Q9UBG3	CRNN	EFLVLVFK;ELYSYLR;EQGQTQTQPGSGQR;GQNRPGVQTQGQATGSAWVSSYDR;LDQGNLHTSVSSAQGQDAAQSEEK;LLDEDHTGTVEFK;LLEQEFADVIVKPHDPATVDEVLR;RLLEQEFADVIVK;RLLEQEFADVIVKPHDPATVDEVLR;SQTSQAVTGGHTQIQAGSHTETVEQDR;TEGNCTALTR	11
P05452	CLEC3B	CFLAFTQTK;CRDQLPYICQFGIV;DQLPYICQFGIV;EQQALQTVCLK;GGTLGTPQTGSENDALYEYLR;LDTLAQEVALLK;NWETEITAQPDGGKTENCAVLSGAANGK;RCRDQLPYICQFGIV;SRLDTLAQEVALLK;TENCAVLSGAANGK;TFHEASEDCISR	11
Q9HCK4	ROBO2	ATIQEQGTLQIK;CQVQGDPQPTVR;CSVSPTGDLTITNIQR;DSDPAELTVFERPTFLR;GLRPNTIYLFMVR;IVEHPSDVIVSK;NYLGEAVSR;PINQVVLEEEAVEFR;QTSGLQATSSWQNLDAK;RPINQVVLEEEAVEFR;TQDISPPAQGVDHR	11
P15586	GNS	AFQNVFAPR;IQEPNTFPAILR;LMMLQSCSGPTCR;QLYEFDIKVPLLVR;RQLYEFDIK;RWQTLLSVDDLVEK;SDVLVEYQGEGR;SMCGYQTFFAGK;TIDPELLGK;TPGVFDPGYR;TQMDGMSLLPILR	11
Q9BYH1	SEZ6L	AASTFNIR;AASTFNIRFEAFEK;CILGQPSHWNGPLPVCK;ETGTPIWTSR;IEFTSDQAR;IMYCTDPGEVDHSTR;LLLHDKDR;LYSSTPDLTIQFHSDPAGLIFGK;SALLYDSLQTESVPFEGLLSEGNTIR;SPTNTISVYFR;TTSHTELVR	11
P01033	TIMP1	EPGLCTWQSLR;FVYTPAMESVCGYFHR;GFQALGDAADIR;GFQALGDAADIRFVYTPAMESVCGYFHR;HLACLPR;HLACLPREPGLCTWQSLR;LQDGLLHITTCSFVAPWNSLSLAQR;LQDGLLHITTCSFVAPWNSLSLAQRR;LQSGTHCLWTDQLLQGSEK;SEEFLIAGK;TYTVGCEECTVFPCLSIPCK	11
Q15063	POSTN	AAAITSDILEALGR;DGHFTLFAPTNEAFEK;DQGPNVCALQQILGTK;GFEPGVTNILK;IIHGNQIATNGVVHVIDR;ISTGGGETEETLK;ISTGGGETEETLKK;NALQNIILYHLTPGVFIGK;RLLQGDTPVRK;TTVLYECCPGYMR;VASEALMK	11
P19338	NCL	EVFEDAAEIR;FGYVDFESAEDLEK;GFGFVDFNSEEDAK;GIAYIEFK;GLSEDTTEETLK;GYAFIEFASFEDAK;NDLAVVDVR;SISLYYTGEK;TGISDVFAK;TLVLSNLSYSATEETLQEVFEK;VEGTEPTTAFNLFVGNLNFNK	11
P06702	S100A9	DLQNFLK;DLQNFLKK;LGHPDTLNQGEFK;LGHPDTLNQGEFKELVR;LGHPDTLNQGEFKELVRK;LTWASHEK;MHEGDEGPGHHHK;MHEGDEGPGHHHKPGLGEGTP;NIETIINTFHQYSVK;QLSFEEFIMLMAR;VIEHIMEDLDTNADK	11
P40227	CCT6A	ALQFLEEVK;AQLGVQAFADALLIIPK;DGNVLLHEMQIQHPTASLIAK;EMDRETLIDVAR;GFVVINQK;IITEGFEAAK;NAIDDGCVVPGAGAVEVAMAEALIK;TEVNSGFFYK;VATAQDDITGDGTTSNVLIIGELLK;VHAELADVLTEAVVDSILAIK;VLAQNSGFDLQETLVK	11
P07093	SERPINE2	AKIEVSEDGTK;ASAATTAILIAR;DIVTVANAVFVK;DMIDNLLSPDLIDGVLTR;DVFQCEVR;FTAVAQTDLK;FTAVAQTDLKEPLK;IEVSEDGTK;LVLVNAVYFK;SRPHDNIVISPHGIASVLGMLQLGADGR;VLGITDMFDSSK	11
P08758	ANXA5	ALLLLCGEDD;FITIFGTR;GLGTDEESILTLLTSR;GTVTDFPGFDER;GTVTDFPGFDERADAETLRK;NFATSLYSMIK;QEISAAFK;SEIDLFNIR;SEIDLFNIRK;VLTEIIASR;VLTEIIASRTPEELR	11
Q15223	NECTIN1	EAHQQSLACIVNYHMDR;EAHQQSLACIVNYHMDRFK;ERVEFLRPSFTDGTIR;GEAEYQEIR;GPINYSLAGTYICEATNPIGTR;ITQVTWQK;PTNWIEGTQAVLR;QNVAIYNPSMGVSVLAPYR;QNVAIYNPSMGVSVLAPYRER;VEFLRPSFTDGTIR;VLVATCTSANGKPPSVVSWETR	11
Q9NZR2	LRP1B	CNQNIDCADASDEK;FSCWSTGR;GLAVDWVSR;IDLETGGNR;IFYSDAHFGNIQLIK;NELFLFYGK;NLYFVDHVGDR;SAACACPHLMK;SCKDQDECAVYGTCSQTCR;TCEIVDYCSNHLK;VNNGGCSTLCLAIPGGR	11
Q9Y279	VSIG4	GDVNLPCTYDPLQGYTQVLVK;GQVGSEQHSDIVK;GSDPVTIFLR;GSPPISYIWYK;ISLQCQAR;LSVSKPTVTTGSGYGFTVPQGMR;PAVIADSGSYFCTAK;QQTNNQEPIK;SHYTCEVTWQTPDGNQVVR;VATLSTLLFK;VPGDVSLQLSTLEMDDR	11
O43556	SGCE	CSQEMEPVITCDK;CSQEMEPVITCDKK;EVENPQNQLR;FRTQFYIDWCK;GEFPPYPK;GGRVPLPINDLK;NMNVEEMLASEVLGDFLGAVK;NVYPSAGVLFVHVLER;QVSTYQEVIR;TQFYIDWCK;VPLPINDLK	11
A6NLU5	VSTM2B	DVTVREGDDIEMPCAFR;EGDDIEMPCAFR;ELLHELALSVPGAR;EPPRELLHELALSVPGAR;FAPPNMQAAEAVSHIQSSGPR;FAPPNMQAAEAVSHIQSSGPRR;HGPASAANANNAGAASR;LQDEGVYECR;RHGPASAANANNAGAASR;VQGNDISHRLR;VSDYSDDDTQEHK	11
Q8TAG5	VSTM2A	DEGLYECR;DEGLYECRVTDANYGELQEHK;GPEDLDPGAEGAGAQVELLPDRDPDSDGTK;KDEGLYECR;KKDEGLYECR;MQAFEASPMWLQDMK;MQAFEASPMWLQDMKPR;RMQAFEASPMWLQDMK;RMQAFEASPMWLQDMKPR;THSTSSPQVVAK;VTDANYGELQEHK	11
Q08431	MFGE8	EVTGIITQGAR;GDVFPSYTCTCLK;IALRLELLGC;LYPTSCHTACTLR;MWVTGVVTQGASR;NAVHVNLFETPVEAQYVR;NFGSVQFVASYK;NLFETPILAR;NPCHNGGLCEEISQEVR;TWGLHLFSWNPSYAR;VTFLGLQHWVPELAR	11
Q53RD9	FBLN7	CICPPGR;CTCPGGYR;FGIVGGNSR;LAALQNSVGR;MATASAPGR;NPCPMDSRPCR;TISFHYLSLPSNLK;TPITLFR;TSPFQCER;VGPDALPVSCPALNTPADGRK;VTIFVSPYDF	11
Q9P121	NTM	AVGFVSEDEYLEIQGITR;CTIDNRVTR;EQSGDYECSASNDVAAPVVR;EQSGDYECSASNDVAAPVVRR;GTGVPVGQK;GTLQCEASAVPSAEFQWYK;GTLQCEASAVPSAEFQWYKDDK;TSRVHLIVQVSPK;VENRPFLSK;VHLIVQVSPK;VTVNYPPYISEAK	11
P47989	XDH	ALFHMDNCYK;CTGYRPILQGFR;EGDLTHFNQK;GVLEQLR;LDSPATPEK;LVVGNTEIGIEMK;NADPETTLLAYLR;NADPETTLLAYLRR;RGLCIIPTK;TEVFRGVLEQLR;VTWIQASTLK	11
P26572	MGAT1	AFWDDWMR;ALGVMDDLK;ATYPLLK;EAYDRDFLAR;EQMVDASRPELLYR;GIVTFQFR;GLLQQIGDALSSQR;LAQDAEVELER;LNQQFVHFTQLDLSYLQR;VYGAPQLQVEK;WALGQVFR	11
Q8NES3	LFNG	ARLDLLLETWISR;DAGPPPGAAPR;DVYVGKPSLDRPIQAMER;GPFSVEADPSR;GPFSVEADPSRFR;IRLPDDCTIGYIVEALLGVPLIR;MAVEYDRFIESGRK;PADGHPRPLAEPLAPR;SIHCHLYPDTPWCPR;SLAGPAGAAPAPGLGAAAAAPGALVR;WFCHVDDDNYVNLR	11
P51888	PRELP	IETIPNGYFK;IPPGVFSK;ISSVPAINNR;LEHLYLNNNSIEK;LENLLLLDLQHNR;LPGLVFLYMEK;LSDGVFKPDTFHGLK;NLMQLNLAHNILR;NQLEEVPSALPR;SFPNLAFIR;WINLDNNR	11
Q5KU26	COLEC12	CYYFSVEK;DRETVLSSAL;EEQQWIK;EIFEDAK;ESHWIGLTDSER;ESHWIGLTDSERENEWK;SSHLVFINTR;SSHLVFINTREEQQWIK;SSHLVFINTREEQQWIKK;SVDDTSQAIQR;WLDGTSPDYK	11
P28799	GRN	AVALSSSVMCPDAR;CDMEVSCPDGYTCCR;CITPTGTHPLAK;CPDGSTCCELPSGK;GSEIVAGLEK;HCCPAGFR;QGWACCPYR;QHCCPAGYTCNVK;SRCPDGSTCCELPSGK;VHCCPHGAFCDLVHTR;WPTTLSR	11
Q01518	CAP1	ADMQNLVER;ALLVTASQCQQPAENK;CVNTTLQIK;EMNDAAMFYTNR;EPAVLELEGK;KEPAVLELEGK;LSDLLAPISEQIK;NSLDCEIVSAK;SSEMNVLIPTEGGDFNEFPVPEQFK;VPTISINK;WRVENQENVSNLVIEDTELK	11
Q6P9A2	GALNT18	AHKPYTEDLTAHVR;CLVDVNSRPR;CSGQHWSITNVLR;EIILVDDNSSNEELK;GQEPAPDK;GQEPAPDKK;IIERLDHLENVIK;SPALIGCFIVDR;VAEVWMDEFK;VWQCGGSVEVLPCSR;WYLVSVYPEMR	11
P42765	ACAA2	AANDAGYFNDEMAPIEVK;DFTATDLSEFAAK;DMDLVEVNEAFAPQYLAVER;EAEVVLCGGTESMSQAPYCVR;ETPALTINR;RTPFGAYGGLLK;SLDLDISK;TNVNGGAIALGHPLGGSGSR;TPFGAYGGLLK;VSPETVDSVIMGNVLQSSSDAIYLAR;YALQSQQR	11
P34096	RNASE4	FLRQHVHPEETGGSDRYCNLMMQR;FNTFIHEDIWNIR;MTLYHCK;QHVHPEETGGSDR;QHVHPEETGGSDRYCNLMMQR;RFNTFIHEDIWNIR;RVVIACEGNPQVPVHFDG;SICSTTNIQCK;VTDCRDTGSSRAPNCR;VVIACEGNPQVPVHFDG;YCNLMMQR	11
Q01459	CTBS	APYYNYK;ASWIAQK;ATYIQNYR;DIIDPAFR;DPAGHFHQVWYDNPQSISLK;DQRAPYYNYK;HHPDFEVFVFDVGQK;QQTEEMWEVLKPK;SYDWSQITTVATFGK;VPFRGAPCSDAAGR;YDSELMCYAHSK	11
O75083	WDR1	AHDGGIYAISWSPDSTHLLSASGDK;DIAWTEDSK;FGAVFLWDSGSSVGEITGHNK;GNNFLYTNGK;GPVTDVAYSHDGAFLAVCDASK;LHHVSSLAWLDEHTLVTTSHDASVK;LYSILGTTLK;NIDNPALADIYTEHAHQVVVAK;VFASLPQVER;YAPSGFYIASGDVSGK;YEYQPFAGK	11
P47895	ALDH1A3	AVEAAQVAFQR;EEIFGPVQPILK;ELGEYALAEYTEVK;EQICEVEEGDKPDVDK;IAFTGSTEVGK;LAPALCCGNTMVLK;LECGGSAMEDK;PAEQTPLTALYLGSLIK;TIPTDDNVVCFTR;VFVEEQVYSEFVR;YFAGWADK	11
P05141	SLC25A5	AAYFGIYDTAK;DFLAGGVAAAISK;EQGVLSFWR;GAWSNVLR;GLGDCLVK;GNLANVIR;GTDIMYTGTLDCWR;GTDIMYTGTLDCWRK;LLLQVQHASK;TDAAVSFAK;YFPTQALNFAFK	11
P50395	GDI2	DLGTESQIFISR;EIRPALELLEPIEQK;FLVYVANFDEK;FVSISDLLVPK;IPGSPPESMGR;QLICDPSYVK;TDDYLDQPCYETINR;TFEGIDPK;TYDATTHFETTCDDIK;VPSTEAEALASSLMGLFEK;YIAIVSTTVETK	11
P15104	GLUL	ACLYAGVK;DIVEAHYR;LTGFHETSNINDFSAGVANR;LVLCEVFK;QVYMSLPQGEK;RPSANCDPFSVTEALIR;TCLLNETGDEPFQYK;TTSASSHLNK;VCEDFGVIATFDPK;VQAMYIWIDGTGEGLR;YIEEAIEK	11
P09211	GSTP1	AFLASPEYVNLPINGNGK;ALPGQLKPFETLLSQNQGGK;ASCLYGQLPK;DQQEAALVDMVNDGVEDLR;EEVVTVETWQEGSLK;FQDGDLTLYQSNTILR;MLLADQGQSWK;PFETLLSQNQGGK;PPYTVVYFPVR;YISLIYTNYEAGK;YISLIYTNYEAGKDDYVK	11
Q16531	DDB1	ALYYLQIHPQELR;EEQMDGTVTLK;EMLGGEIIPR;IAVMELFRPK;IGRPSETGIIGIIDPECR;LFMLLLEK;NISVASCNSSQVVVAVGR;QGQGQLVTCSGAFK;SDPNRETDDTLVLSFVGQTR;VTLGTQPTVLR;YLAIAPPIIK	11
P04070	PROC	DTEDQEDQVDPR;ELNQAGQETLVTGWGYHSSR;LACGAVLIHPSWVLTAAHCMDESK;LGDDLLQCHPAVK;LGEYDLR;RGDSPWQVVLLDSK;RGDSPWQVVLLDSKK;TFVLNFIK;WELDLDIK;YLDWIHGHIR;YLDWIHGHIRDK	11
Q01813	PFKP	AIGVLTSGGDAQGMNAAVR;AMEWITAK;ELVVTQLGYDTR;EWSGLLEELAR;IIEVVDAIMTTAQSHQR;LPDDQIPK;MLAIYDGFDGFAK;NESCSENYTTDFIYQLYSEEGK;TFVLEVMGR;VTILGHVQR;YLEEIATQMR	11
P07384	CAPN1	APSDLYQIILK;DFFLANASR;GFSLESCR;LEICNLTPDALK;LYELIITR;MAIESAGFK;QLAGEDMEISVK;RPTELLSNPQFIVDGATR;SEQFINLR;YLGQDYEQLR;YLGQDYEQLRVR	11
Q96B86	RGMA	GCPLNQQIDFQAFHTNAEGTGAR;GCPLNQQIDFQAFHTNAEGTGARR;MPEEVVNAVEDWDSQGLYLCLR;NFQECVDQK;SDSPEICHYEK;SYALCTR;SYALCTRR;TFTDRFQTCK;VSGQHVEIQAK;YIGTTIVVR;YLTFAVR	11
Q6NW40	RGMB	ALRAYAGCTQR;CTTDFVSLTSHLNSAVDGFDSEFCK;DGPTSSTNPEVTHDPCNYHSHAGAR;ESGHYVEMHAR;GNLVYHSAVLGISDLMSQR;IDDGQGQVSAILGHSLPR;IVERESGHYVEMHAR;TSLVQAWPGYTLETANTQCHEK;VYQAVTDDLPAAFVDGTTSGGDSDAK;YIGTTVFVR;YLTLAIR	11
Q9Y2E5	MAN2B2	ASALLYAGESMFTR;FIAVEQEFFR;GHLDPTWALQQLQQLR;GLQFVWR;IEQEYQAGPLELNR;LVLLSER;PYVSYVNNSIAR;QGPISDNYLFTPGK;SLTGTWDLSMLHR;TPHVLWPWGCDK;YLWPAPR	11
Q14165	MLEC	DLDIFDR;EEGDYVLVLK;FAEVYFAQSQQK;LNGHVVVK;LSVQGEVSTFTGK;LYIEFVK;SNPEDQILYQTER;VCALYIMAGTVDDVPK;VGHSTAHDEIIPMSIR;YNEETFGYEVPIK;YNEETFGYEVPIKEEGDYVLVLK	11
Q00839	HNRNPU	APVFPGRGSYSNRGNYNR;DCEVVMMIGLPGAGK;DIDIHEVR;DLPEHAVLK;GNFTLPEVAECFDEITYVELQK;GYFEYIEENK;MCLFAGFQR;NGQDLGVAFK;PYFPIPEEYTFIQNVPLEDR;TCNCETEDYGEK;YNILGTNTIMDK	11
P68133	ACTA1	CDIDIRK;DLYANNVMSGGTTMYPGIADR;FRCPETLFQPSFIGMESAGIHETTYNSIMK;GYSFVTTAER;GYSFVTTAEREIVR;LCYVALDFENEMATAASSSSLEK;QEYDEAGPSIVHR;QEYDEAGPSIVHRK;TTGIVLDSGDGVTHNVPIYEGYALPHAIMR;VAPEEHPTLLTEAPLNPK;YPIEHGIITNWDDMEK	11
P21802	FGFR2	CPAGGNPMPTMR;DAAVISWTK;DSGLYACTASR;EIEVLYIR;FRCPAGGNPMPTMR;LHAVPAANTVK;RLHAVPAANTVK;TVLIGEYLQIK;VYSDAQPHIQWIK;YGPDGLPYLK;YQISQPEVYVAAPGESLEVR	11
Q5T750	XP32	CPAPCQMTYIK;CPAPCQTTYVK;CPTPCQTYVK;GPACCDHEDDCCC;GSGLGAGQGSNGASVK;SRGPACCDHEDDCCC;TFGVSPLR;TFGVSPLRR;TYVKYPTPCQTYVK;YPTPCQTYVK;YQVPCQTQTYVK	11
P38606	ATP6V1A	EILQEEEDLAEIVQLVGK;FTMVQVWPVR;ITWSIIR;LAEMPADSGYPAYLGAR;LEGDMATIQVYEETSGVSVGDPVLR;TALVANTSNMPVAAR;TVISQSLSK;VGHSELVGEIIR;VGSHITGGDIYGIVSENSLIK;WDFTPCK;YSNSDVIIYVGCGER	11
Q9NZK5	ADA2	DIPIEVCPISNQVLK;DVAVIAESIR;FAHPTPRPSEK;FIADVATK;FVETHPEFIGIK;GAALHLHDIGIVTMDWLVR;LLPVYELSGEHHDEEWSVK;LPYFFHAGETDWQGTSIDR;TLIFPPSMHFFQAK;WILLEDYRK;YSTLLESEK	11
P12273	PIP	ELGICPDDAAVIPIK;FYTIEILK;FYTIEILKVE;IIIKNFDIPK;NNRFYTIEILK;NNRFYTIEILKVE;SVRPNDEVTAVLAVQTELK;TFYWDFYTNR;TVQIAAVVDVIR;TYLISSIPLQGAFNYK;YTACLCDDNPK	11
P31943	HNRNPH1	ATENDIYNFFSPLNPVR;DLNYCFSGMSDHR;EGRPSGEAFVELESEDEVK;GLPWSCSADEVQR;HTGPNSPDTANDGFVR;IQNGAQGIR;MMLGTEGGEGFVVK;STGEAFVQFASQEIAEK;VHIEIGPDGR;VTGEADVEFATHEDAVAAMSK;YVELFLNSTAGASGGAYEHR	11
P12821	ACE	AALPAQELEEYNK;AILQFYPK;DMVGLDALDAQPLLK;HLHSLNLLSSEGGSDEHDINFLMK;IAFLPFGYLVDQWR;PLLDWLR;TLGSANLPLAK;VLQAGSSRPWQEVLK;WGVFSGR;YQGICPPVTR;YVELINQAAR	11
Q13508	ART3	AFHFYLTR;ASHQQLDTVWENAK;DNHGIALMAYISEAQEQTPFYHLFSEAVK;EDYIYGFQFK;FGHFTLAYSAK;MAGQSREDYIYGFQFK;TCSHYECAFLGGLK;TENCIENLEYFQPIYVYNPGEK;TQIFLPMNFK;TSQGTSFTFGGLNQAR;YVPQLLK	11
P22352	GPX3	FLVGPDGIPIMR;FLVGPDGIPIMRWHHR;LFWEPMK;MDILSYMR;MDILSYMRR;NSCPPTSELLGTSDR;NSCPPTSELLGTSDRLFWEPMK;PGGGFVPNFQLFEK;QEPGENSEILPTLK;VHDIRWNFEK;YVRPGGGFVPNFQLFEK	11
Q8WUM4	PDCD6IP	ATFISVQLK;DTIVLLCKPEPELNAAIPSANPAK;EVFPVLAAK;FYNELTEILVR;LALASLGYEK;LLDEEEATDNDLR;NREILDESLR;SVIEQGGIQTVDQLIK;TMQGSEVVNVLK;YDEYVNVK;YYDQICSIEPK	11
P0DP23;P0DP24;P0DP25	CALM1;CALM2;CALM3	ADQLTEEQIAEFK;DGDGTITTK;DGNGYISAAELR;DTDSEEEIREAFR;DTDSEEEIREAFRVFDK;EADIDGDGQVNYEEFVQMMTAK;EAFSLFDK;EAFSLFDKDGDGTITTK;ELGTVMR;MKDTDSEEEIREAFR	10
Q9Y5Y7	LYVE1	AEELSIQVSCR;ANQQLNFTEAK;ASFETCSYGWVGDGFVVISR;DQVETALK;EACRLLGLSLAGK;IMGITLVSK;IMGITLVSKK;LLGLSLAGK;LLGLSLAGKDQVETALK;NGVGVLIWK	10
P24593	IGFBP5	ALSMCPPSPLGCELVK;AVYLPNCDR;AVYLPNCDRK;FVGGAENTAHPR;GICWCVDK;GICWCVDKYGMK;HMEASLQELK;IISAPEMR;ISELKAEAVKK;PLHALLHGR	10
P17677	GAP43	DEAPVADGVEK;EEEPEADQEHA;ESARQDEGKEEEPEADQEHA;GEGTTTAEAAPATGSKPDEPGK;IEQDGIKPEDK;KDDVQAAEAEANKK;KDEAPVADGVEK;KGEGDAATEQAAPQAPASSEEK;KGEGTTTAEAAPATGSKPDEPGK;QDEGKEEEPEADQEHA	10
Q9UHG3	PCYOX1	FGLNTVLTTDNSDLFINSIGIVPSVR;FLNEMIAPVMR;IDLFEREEVGGR;IFSQETLTK;LATMMVQGQEYEAGGSVIHPLNLHMK;LFLSYDYAVK;LVCSGLLQASK;MYEVVYQIGTETR;SDFYDIVLVATPLNR;SDFYDIVLVATPLNRK	10
P09382	LGALS1	ACGLVASNLNLK;ACGLVASNLNLKPGECLR;DGGAWGTEQR;DSNNLCLHFNPR;EAVFPFQPGSVAEVCITFDQANLTVK;FNAHGDANTIVCNSK;FPNRLNLEAINYMAADGDFK;LNLEAINYMAADGDFK;LPDGYEFK;SFVLNLGK	10
P09493	TPM1	ATDAEADVASLNR;ATDAEADVASLNRR;CAELEEELK;IQLVEEELDR;IQLVEEELDRAQER;LVIIESDLER;MEIQEIQLK;QLEDELVSLQK;RIQLVEEELDRAQER;SIDDLEDELYAQK	10
P31151	S100A7	ENFPNFLSACDK;ENFPNFLSACDKK;GTNYLADVFEK;KGTNYLADVFEK;KIDFSEFLSLLGDIATDYHK;PSLLTMMK;QSHGAAPCSGGSQ;SIIGMIDMFHK;SIIGMIDMFHKYTR;SNTQAER	10
O75787	ATP6AP2	ANSVFEDLSVTLR;DHSPDLYSLELAGLDEIGK;EDLSWPGLAVGNLFHRPR;ILVDALQK;IPDVAALSMGFSVK;LFQENSVLSSLPLNSLSR;NRLFQENSVLSSLPLNSLSR;RYGEDSEQFRDASK;SFDTSLIR;SPGSVVFR	10
Q9UGM5	FETUB	AIFYMNNPSR;ASSQWVVGPSYFVEYLIK;AWQDCGMR;GGLGSLFYLTLDVLETDCHVLR;GGLGSLFYLTLDVLETDCHVLRK;GSVQYLPDLDDK;IFFESVYGQCK;LNRVNDAQEYR;LNRVNDAQEYRR;SQASSCSLQSSDSVPVGLCK	10
O75078	ADAM11	CICQPDWTGK;CTLTHDAMCSDGLCCRR;EGLPEPSDATHLFSGR;IQVQDDLLETLAR;LDGYYCDHEQGR;LGDLVGDISSVTFYHQGK;LNVEGTER;QCQVLWGHAAADRFCYEK;QSVVLTSNFAK;SVVNLADVIYK	10
P12956	XRCC6	DIVISVGIYNLVQK;DSLIFLVDASK;DTGIFLDLMHLK;ELVYPPDYNPEGK;IISSDRDLLAVVFYGTEK;ILELDQFK;IMATPEQVGK;LYRETNEPVK;NIYVLQELDNPGAK;TFNTSTGGLLLPSDTK	10
Q15084	PDIA6	ALDLFSDNAPPPELLEIINEDIAK;DVIELTDDSFDK;GESPVDYDGGR;GSFSEQGINEFLR;GSTAPVGGGAFPTIVER;HHSLGGQYGVQGFPTIK;LAAVDATVNQVLASR;NLEPEWAAAASEVK;NSYLEVLLK;TGEAIVDAALSALR	10
P53396	ACLY	AFDSGIIPMEFVNK;AIVWGMQTR;DGVYVLDLAAK;DLVSSLTSGLLTIGDR;EILIPVFK;HLLVHAPEDKK;LLVGVDEK;LYRPGSVAYVSR;SGGMSNELNNIISR;TIAIIAEGIPEALTR	10
Q92896	GLG1	CLIDLGK;DAHSQGEVVSCLEK;FCENTQAGEGR;HLYFACR;LAEEESCREDVTR;LICGFMDDCK;LSYLLMCLESAVHR;MTAIIFSDYR;NDINILK;VAELSSDDFHLDR	10
Q16363	LAMA4	AESSSDEAVADTSR;AESSSDEAVADTSRR;AIEHAYQYGGTANSR;CICNENYAGPNCER;HFVIDGHPVSFSK;LSERENQYALRK;LTLSELDDIIK;QDPPETSEPR;SGVLSVSSGAAAHR;VALGRLPPAAEK	10
P14735	IDE	AFIPQLLSR;DLNAVAFR;EALDDVTLPR;EMLAVDAPR;EQLGYIVFSGPR;GWFVYQQR;NLYVTFPIPDLQK;PLLPSQLVR;SIEDMTEEAFQK;VEAFLITMEK	10
P20472	PVALB	AVGAFSATDSFDHK;AVGAFSATDSFDHKK;FFQMVGLK;GFSPDARDLSAK;IGVDEFSTLVAES;MLMAAGDK;MLMAAGDKDGDGK;SGFIEEDELGFILK;SMTDLLNAEDIKK;VFHMLDK	10
P62805	H4C16	DAVTYTEHAK;DAVTYTEHAKR;DNIQGITKPAIR;ISGLIYEETR;ISGLIYEETRGVLK;RISGLIYEETR;TVTAMDVVYALK;TVTAMDVVYALKR;VFLENVIR;VFLENVIRDAVTYTEHAK	10
P07711	CTSL	AVATVGPISVAIDAGHESFLFYK;HSFTMAMNAFGDMTSEEFR;LYGMNEEGWRR;MIELHNQEYR;MIELHNQEYREGK;NHCGIASAASYPTV;NSWGEEWGMGGYVK;QVMNGFQNR;RNHCGIASAASYPTV;VFQEPLFYEAPR	10
Q03167	TGFBR3	EVTLHLNPISSVHIHHK;EYGAVTSFTELK;GTTGLPQEVHVLNLR;IIAPNSIGFGK;NFLSLNYLAEYLQPK;SIRDDIPSTQGNLVK;SVNWVIK;SVVFLLNSPHPLVWHLK;TAGQGPGQLQR;VGEDQVFPPK	10
Q9HBR0	SLC38A10	AEMLDHAVLLQVIK;AGGNQAASQLEEAGR;APGGRPAPSQDLNQR;ETVENLPPLPLDPVLR;GGEDAAVQEPR;PAPGPGLPPEPR;QAAGGALQVVHSR;QVEVHQEPGAAVPR;SLEHSEGPVGRDPAGPPDGGPDTEPR;VISDGEQGGQQGHR	10
Q96QK1	VPS35	ACAELHQNVNVK;ILVGTNLVR;IPVDTYNNILTVLK;LFDIFSQQVATVIQSR;LLDEAIQAVK;LSQLEGVNVER;NIIIALIDR;NYLLQCTR;SEDPDQQYLILNTAR;VLETTVEIFNK	10
P48594	SERPINB4	DNTAQQISK;ETCVDLHLPR;FYQTSVESTDFANAPEESR;FYQTSVESTDFANAPEESRK;MEESYDLK;NLFPDGTIGNDTTLVLVNAIYFK;QYNSFNFALLEDVQAK;TMGMVNIFNGDADLSGMTWSHGLSVSK;TYQFLQEYLDAIK;VLHFDQVTENTTEK	10
P35232	PHB1	AAELIANSLATAGDGLIELRK;AAIISAEGDSK;DLQNVNITLR;EFTEAVEAK;FDAGELITQR;IFTSIGEDYDER;ILFRPVASQLPR;LEAAEDIAYQLSR;NITYLPAGQSVLLQLPQ;VLPSITTEILK	10
Q7Z553	MDGA2	CSFLVTGK;CVANSNPPVR;EGDTIELQCQVTGK;EGETLELTCLVTGHPRPQIR;FTDFGTYTCVASLK;LLSPVFSIAPK;PIILWSR;STNIIVR;VDVYYLDDPVVTVHQSIGEAK;VLTYEWR	10
P61769	B2M	DEYACRVNHVTLSQPK;DWSFYLLYYTEFTPTEK;HPAENGKSNFLNCYVSGFHPSDIEVDLLK;IEKVEHSDLSFSK;IQVYSRHPAENGK;IVKWDRDM;NGERIEKVEHSDLSFSK;SNFLNCYVSGFHPSDIEVDLLK;VEHSDLSFSK;VNHVTLSQPK	10
P02042	HBD	EFTPQMQAAYQK;EFTPQMQAAYQKVVAGVANALAHK;FFESFGDLSSPDAVMGNPK;GTFSQLSELHCDK;LLGNVLVCVLAR;NFGKEFTPQMQAAYQK;TAVNALWGK;TAVNALWGKVNVDAVGGEALGR;VLGAFSDGLAHLDNLKGTFSQLSELHCDK;VNVDAVGGEALGR	10
P18428	LBP	ATAQMLEVMFK;ATAQMLEVMFKGEIFHR;GLQYAAQEGLLALQSELLR;ICEMIQK;ITLPDFTGDLR;ITLPDFTGDLRIPHVGR;LAEGFPLPLLK;RVQLYDLGLQIHK;SPVTLLAAVMSLPEEHNK;VQLYDLGLQIHK	10
Q5FWE3	PRRT3	AAMNGADPISPQR;AELDDAGSSLLR;GFPRPLENSEIPMIPGAHPK;GSVGSEPQAFDVFPENPR;HAPAEEMPEK;HAPAEEMPEKPVASPLGPALYGPK;PVASPLGPALYGPK;QADLPDAK;SLPPAEELPVETPK;VRGAVEAPGTPK	10
P47929	LGALS7B	AVVGDAQYHHFR;EQGSWGREER;FHVNLLCGEEQGSDAALHFNPR;GLVPPNASR;GPGVPFQR;GQPFEVLIIASDDGFK;LDTSEVVFNSK;LVEVGGDVQLDSVR;SSLPEGIRPGTVLR;VRLVEVGGDVQLDSVR	10
Q14532	KRT32	ARLEGEINTYR;KNHEEEVGSLR;LEGEINTYR;LNIEVDAAPPVDLTR;MVVNIDNAK;NHEEEVGSLR;QLEQENAELESR;RTVNTLEIELQAQHSLR;TVNTLEIELQAQHSLR;VRQLEQENAELESR	10
P62937	PPIA	EGMNIVEAMER;FEDENFILK;HTGPGILSMANAGPNTNGSQFFICTAK;IIPGFMCQGGDFTR;ITIADCGQLE;KITIADCGQLE;TEWLDGK;VNPTVFFDIAVDGEPLGR;VSFELFADK;VSFELFADKVPK	10
Q8WZ75	ROBO4	ARGPDSNVLLLR;GPDSNVLLLR;HTVSGGSLLMAR;LSVAVLREDFQIQPR;MSCQASGQPPPTIR;PAVWLSWK;SDEGTYMCVATNSAGHR;VPSAPPQEVTLK;VSGPAAPAQSYTALFR;VSIQEPQDYTEPVELLAVR	10
P49908	SELENOP	CINQLLCK;DDFLIYDR;DMPASEDLQDLQK;LEDLRVK;LPTDSELAPR;LVYHLGLPFSFLTFPYVEEAIK;QPPAWSIR;RCINQLLCK;RVSLATVDK;VSLATVDK	10
P19971	TYMP	ALPLALVLHELGAGR;ALQEALVLSDR;DVTATVDSLPLITASILSK;FGGAAVFPNQEQAR;MLAAQGVDPGLAR;TLVGVGASLGLR;VAAALDDGSALGR;VAAALDDGSALGRFER;VAAALTAMDK;VSLVLAPALAACGCK	10
Q9Y6N6	LAMC3	AYEITYVR;CLPFFQDRPWAR;CLPVFENAAFGR;DIETLSELLAR;ENVEGNLCDR;EVVCTHCPPGQR;FSYGQPLILTFR;HSSLSGPQDAGHPR;TGQCTCRPGVTGQACDR;VSPGPSPAGPVFLTEVR	10
P04843	RPN1	ATSFLLALEPELEAR;FPLFGGWK;FVDHVFDEQVIDSLTVK;GEDEEENNLEVR;IDHILDAL;LPVALDPGAK;NIEIDSPYEISR;SEDLLDYGPFR;VACITEQVLTLVNK;VTAEVVLAHLGGGSTSR	10
Q9ULI3	HEG1	ALSLAPLAGAGLELQLER;APEPGAATQR;APEPGAATQRGPSGR;EGVMVQTSGK;RALSLAPLAGAGLELQLER;SGTASEMGTER;TAASSPLLDLSSSSESTEK;TMHVATVFTDGGPR;TSSDHTDHTYLSSTFTK;VTGNPGDEEFIEPSTENEFGLTSLR	10
Q9ULF5	SLC39A10	ETVEVSVK;GEPSNEPSTETNK;GHQDLDPDNEGELR;GMTELEPSK;LLTNLGLGER;LLTNLGLGERK;LSFFGLEK;TQEQSDVKLPK;VHNPGHSHVHLPER;VVEINHEDLGHDHVSHLDILAVQEGK	10
P02746	C1QB	DQTIRFDHVITNMNNNYEPR;FDHVITNMNNNYEPR;FTCKVPGLYYFTYHASSR;GNLCVNLMR;LEQGENVFLQATDK;NSLLGMEGANSIFSGFLLFPDMEA;SGKFTCKVPGLYYFTYHASSR;TINVPLRR;VPGLYYFTYHASSR;VVTFCDYAYNTFQVTTGGMVLK	10
P01834	IGKC	DSTYSLSSTLTLSK;HKVYACEVTHQGLSSPVTK;RTVAAPSVFIFPPSDEQLK;SFNRGEC;SGTASVVCLLNNFYPR;SGTASVVCLLNNFYPREAK;TVAAPSVFIFPPSDEQLK;VDNALQSGNSQESVTEQDSK;VQWKVDNALQSGNSQESVTEQDSK;VYACEVTHQGLSSPVTK	10
P35542	SAA4	AYWDIMISNHQNSNR;AYWDIMISNHQNSNRYLYAR;DPDRFRPDGLPK;EALQGVGDMGR;FRPDGLPK;GNYDAAQR;GNYDAAQRGPGGVWAAK;GPGGVWAAK;SFFKEALQGVGDMGR;VYLQGLIDCYLFGNSSTVLEDSK	10
P08195	SLC3A2	ADLLLSTQPGREEGSPLELER;DLLLTSSYLSDSGSTGEHTK;EDFDSLLQSAK;GLVLGPIHK;GQSEDPGSLLSLFR;IGDLQAFQGHGAGNLAGLK;LLTSFLPAQLLR;SLLHGDFHAFSAGPGLFSYIR;VILDLTPNYR;WCSWSLSQAR	10
Q9NZP8	C1RL	APEGFAVR;EACNAWLQK;GGGALLGDRWILTAAHTIYPK;GSEAINAPGDNPAK;LGNFPWQAFTSIHGR;QRPEVFSDNMFCVGDETQR;RQRPEVFSDNMFCVGDETQR;VLSYVDWIK;VVVHPDYR;WILTAAHTIYPK	10
O95445	APOM	AFLLTPR;DGLCVPR;DGLCVPRK;EFPEVHLGQWYFIAGAAPTK;FLLYNRSPHPPEK;MKDGLCVPRK;NQEACELSNN;SLTSCLDSK;WIYHLTEGSTDLR;WIYHLTEGSTDLRTEGRPDMK	10
P37837	TALDO1	AAQASDLEK;ALAGCDFLTISPK;ILDWHVANTDKK;LFVLFGAEILK;LLGELLQDNAK;LVPVLSAK;SYEPLEDPGVK;TIVMGASFR;VSTEVDAR;WLHNEDQMAVEK	10
Q8N6C5	IGSF1	ADFWMPAVR;DGTGWIATRPASEQVR;EAFFTIQR;EGEQEPVQQLGAVGR;FALLQEGAHVPLQFR;IQPSNTLELLVTGLLPK;PTLLAQPGPVVFPGK;PVISASPTIR;TWASPVVTPGAR;WSEPSEPLELVIK	10
P62701	RPS4X	ECLPLIIFLR;FDTGNLCMVTGGANLGR;HPGSFDVVHVK;LSNIFVIGK;LTGVFAPR;PWISLPR;TIRYPDPLIK;VNDTIQIDLETGK;VRTDITYPAGFMDVISIDK;YALTGDEVK	10
P23528	CFL1	ASGVAVSDGVIK;AVLFCLSEDK;AVLFCLSEDKK;EDLVFIFWAPESAPLK;EILVGDVGQTVDDPYATFVK;HELQANCYEEVK;LGGSAVISLEGK;LGGSAVISLEGKPL;NIILEEGK;YALYDATYETK	10
P47756	CAPZB	DETVSDCSPHIANIGR;DYLLCDYNR;DYLLCDYNRDGDSYR;GCWDSIHVVEVQEK;LEVEANNAFDQYR;LVEDMENK;SDQQLDCALDLMR;SGSGTMNLGGSLTR;STLNEIYFGK;YDPPLEDGAMPSAR	10
Q9Y623	MYH4	AGLLGTLEEMRDEK;DTQLHLDDAIRGQDDLK;ESIFCIQYNIR;IAEKDEELDQLKR;KLETDISQIQGEMEDIVQEAR;LINELSAQK;RESIFCIQYNIR;VGNEFVTK;VVESMQSTLDAEIR;YEETQAELEASQK	10
Q9Y2I2	NTNG1	CLCPAAYTGILCEK;DFFTVTDLR;FAFFAGPR;HPSTFWQSATWK;LLRPAVGEIFVDELHLAR;LRDFFTVTDLR;LTCECEHNTTGPDCGK;NMASLYGQLDTTK;NYQGRPWSPGSYLPIPK;YFYAISDIK	10
P00390	GSR	ADFDNTVAIHPTSSEELVTLR;ALLTPVAIAAGR;ALLTPVAIAAGRK;GHAAFTSDPKPTIEVSGK;GHIIVDEFQNTNVK;GIYAVGDVCGK;LGGTCVNVGCVPK;LNAIYQNNLTK;PTIEVSGK;YGIENVK	10
P17936	IGFBP3	ALAQCAPPPAVCAELVR;CQPSPDEARPLQALLDGR;EMEDTLNHLK;FLNVLSPR;GFCWCVDK;GFCWCVDKYGQPLPGYTTK;GVHIPNCDK;GVHIPNCDKK;SAGSVESPSVSSTHR;YGQPLPGYTTK	10
P60900	PSMA6	AINQGGLTSVAVR;CDPAGYYCGFK;DCAVIVTQK;HITIFSPEGR;ILTEAEIDAHLVALAERD;ITENIGCVMTGMTADSR;LLDSSTVTHLFK;LYQVEYAFK;QTESTSFLEK;YGYEIPVDMLCK	10
P31947	SFN	EMPPTNPIR;GEELSCEER;LAEQAERYEDMAAFMK;SAYQEAMDISK;TTFDEAMADLHTLSEDSYK;VETELQGVCDTVLGLLDSHLIK;VLSSIEQK;YEDMAAFMK;YLAEVATGDDK;YLAEVATGDDKK	10
P61981	YWHAG	AYSEAHEISK;EHMQPTHPIR;ELEAVCQDVLSLLDNYLIK;LAEQAERYDDMAAAMK;NVTELNEPLSNEER;TAFDDAIAELDTLNEDSYK;VDREQLVQK;VISSIEQK;YDDMAAAMK;YLAEVATGEK	10
P22748	CA4	DNVRPLQQLGQR;DRQSPINIVTTK;EQILAFSQK;FFFSGYDK;LGRFFFSGYDK;QLHLHWSDLPYK;QSPINIVTTK;VVWTVFR;VVWTVFREPIQLHR;YLGSLTTPTCDEK	10
Q06828	FMOD	ELHLDHNQISR;INEFSISSFCTVVDVVNFSK;IPPVNTNLENLYLQGNR;LQVLRLDGNEIK;RSAMPADAPLCLR;SAMPADAPLCLR;SLILLDLSYNHLR;SLILLDLSYNHLRK;SLRELHLDHNQISR;YLPFVPSR	10
P06276	BCHE	AILQSGSFNAPWAVTSLYEAR;DEGTAFLVYGAPGFSK;ESILFHYTDWVDDQRPENYR;FSEWGNNAFFYYFEHR;FWTSFFPK;IFFPGVSEFGK;NIAAFGGNPK;TQILVGVNK;VIVVSMNYR;YLTLNTESTR	10
Q9Y696	CLIC4	AGSDGESIGNCPFSQR;DEFTNTCPSDK;EEDKEPLIELFVK;EVEIAYSDVAK;GVVFSVTTVDLK;HPESNTAGMDIFAK;IEEFLEEVLCPPK;NSRPEANEALER;TDVNKIEEFLEEVLCPPK;YLTNAYSRDEFTNTCPSDK	10
P13929	ENO3	DATNVGDEGGFAPNILENNEALELLK;FMIELDGTENK;GNPTVEVDLHTAK;IGAEVYHHLK;LAQSNGWGVMVSHR;LSVVDQEK;TAIQAAGYPDK;VNQIGSVTESIQACK;VVIGMDVAASEFYR;YNQLMRIEEALGDK	10
O14793	MSTN	ANYCSGECEFVFLQK;DFGLDCDEHSTESR;EGLCNACTWR;ELIDQYDVQR;IPAMVVDR;LDMNPGTGIWQSIDVK;MSPINMLYFNGK;QPESNLGIEIK;TVLQNWLK;YPHTHLVHQANPR	10
P10915	HAPLN1	AIHIQAENGPHLLVEAEQAK;CDAGWLADGSVR;CDAGWLADGSVRYPISRPR;EPCGGQNTVPGVR;EVDVFVSMGYHK;FYYLIHPTK;LYGVYCFR;PREPCGGQNTVPGVR;VGQIFAAWK;YPISRPR	10
P07998	RNASE1	CKPVNTFVHEPLVDVQNVCFQEK;FQRQHMDSDSSPSSSSTYCNQMMR;HIIVACEGSPYVPVHFDASVEDST;LTNGSRYPNCAYR;LTNGSRYPNCAYRTSPK;PVNTFVHEPLVDVQNVCFQEK;QHMDSDSSPSSSSTYCNQMMR;QHMDSDSSPSSSSTYCNQMMRR;SNSSMHITDCR;YPNCAYR	10
P27918	CFP	CSAPEPSQKPPGK;CVGWNGQCSGK;HCYSIQHCPLK;QRLCTPLLPK;RPCLHVPACK;RPCLHVPACKDPEEEEL;SGGLCQPCRSPR;SISCQEIPGQQSR;TCNHPVPQHGGPFCAGDATR;YPPTVSMVEGQGEK	10
Q96S96	PEBP4	FHLGEPEASTQFMTQNYQDSPTLQAPR;FPGAVDGATYILVMVDPDAPSR;FPGAVDGATYILVMVDPDAPSRAEPR;FWRHWLVTDIK;HWLVTDIK;IQGQELSAYQAPSPPAHSGFHR;ITSWMEPIVK;VVPDCNNYR;VVPDCNNYRQK;YQFFVYLQEGK	10
O00299	CLIC1	AEEQPQVELFVK;FLDGNELTLADCNLLPK;GFTIPEAFR;GVTFNVTTVDTK;IEEFLEAVLCPPRYPK;LAALNPESNTAGLDIFAK;LHIVQVVCK;NSNPALNDNLEK;YLSNAYAR;YRGFTIPEAFR	10
Q9UN36	NDRG2	AELQEVQITEEK;CPVMLVVGDQAPHEDAVVECNSK;DLNFERGGDITLR;MADSGGQPQLTQPGK;NIITHAPNLDNIELYWNSYNNRR;PLLPGQTPEAAK;RPAILTYHDVGLNYK;TASLTSAASVDGNR;YALNHPDTVEGLVLINIDPNAK;YRNIITHAPNLDNIELYWNSYNNRR	10
P15086	CPB1	ALADFIR;ELASTTQIDFWKPDSVTQIK;LGENNAELNALAK;NPCDETYCGPAAESEK;NVVEAQFDSR;STHTGSSCIGTDPNR;SVIGTTFEGR;VNVEDENHINIIR;YGFLLPESQIR;YSFTFELR	10
Q8IXL6	FAM20C	FHIGINRYELYSR;GARPSGEPGCSCAQPAAEVAAPGWAQVR;GDQVAPVLYQPHLEALDRR;GRPGEPPAASSAAGDAGWPNK;HNAEIAAFHLDR;HNPAIEALLHDLSSQR;LPPAAEPAER;LSLLMAESLR;RSESPPGPGGDASLLAR;YSHDELSILVPLQQCCR	10
Q9UBQ6	EXTL2	APDELWNSLGPHPIPVIFK;ETNSGYSGMWHR;LLNHYQAVPNLHK;LVNIYDSMPLR;PVNMDNLEK;QPAAVHALIDDTQNCDDIAMNFIIAK;TSGIFVKPVNMDNLEK;VIVVWNNIGEK;YLELFQR;YSNIMISQFGFPYANYK	10
Q8TCZ2	CD99L2	APAKPPGSGLDLADALDDQDDGR;APAKPPGSGLDLADALDDQDDGRR;DLEDIVGGGEYKPDK;GENLEAVVCEEPQVK;KPIAGGGGFSDK;PIAGGGGFSDK;RKPIAGGGGFSDK;WNHVTTTTK;YSTLHTQSAEPPPPPEPAR;YSTLHTQSAEPPPPPEPARI	10
Q01581	HMGCS1	ASSELFSQK;ITASLCDLK;LEVGTETIIDK;LSIQCYLSALDR;NNLSYDCIGR;NSIYSGLEAFGDVK;PGSLPLNAEACWPK;TGVAPDVFAENMK;VTQDATPGSALDK;YTIGLGQAK	10
Q9H4F8	SMOC1	CRDPTLGVVHR;EGIVIPECAPGGLYK;FLISDRDPQCNLHCSR;PICASDGR;SYESMCEYQR;TPVCSGSVTDK;TPVCSGSVTDKPLSQGNSGR;TQPKPICASDGR;VYSCDQER;YVMPSCESDAR	10
P09619	PDGFRB	GFSGIFEDR;KGDVALPVPYDHQR;LLGEVGTLQFAELHR;LVEPVTDFLLDMPYHIR;MSQEPPQEMAK;TLGDSSAGEIALSTR;TTIGDREVDSDAYYVYR;VLELSESHPDSGEQTVR;VTDPQLVVTLHEK;YVSELTLVR	10
Q96BZ4	PLD4	FSHPPRYWPVLDNALR;FWVVDGR;HIYMGSANMDWR;LLVGCGLNTDPTMFPYLR;LQQLLGR;QLFERDWSSR;SWEHGSSPAWEPLEAEAR;TFQTYWVLGVPK;TSTDLQVLAAR;YWPVLDNALR	10
P53634	CTSC	GTDECAIESIAVAATPIPK;ILHLPTSWDWR;LELVHHGPMAVAFEVYDDFLHYK;NSWGTGWGENGYFR;NVHGINFVSPVR;PAPLTAEIQQK;SWTATTYMEYETLTLGDMIR;VVVYLQK;YAQDFGLVEEACFPYTGTDSPCK;YYSSEYHYVGGFYGGCNEALMK	10
P78385	KRT83	AQYDDIATR;ATAENEFVALKKDVDCAYLR;DLNMDCIVAEIK;ECCQSNLEPLFAGYIETLRR;GGVVCGDLCVSGSR;ILQSHISDTSVVVK;LCEGVEAVNVCVSSSR;LTAEVENAKCQNSK;PCGQLNTTCGGGSCGQGRH	9
P0DJI8	SAA1	AYSDMREANYIGSDK;DPNHFRPAGLPEK;DPNHFRPAGLPEKY;EANYIGSDK;FFGHGAEDSLADQAANEWGR;RGPGGVWAAEAISDAR;RGPGGVWAAEAISDARENIQR;SFFSFLGEAFDGAR;SGKDPNHFRPAGLPEK	9
O15197	EPHB6	ACSSLGVSGGTCR;ELGGRGDLLFNVVCK;ETFTLYYR;GDLLFNVVCK;LFSYTCPAVLR;QAEEPDSPDSVSSWHLK;SFGPLTQR;SHAPNPAAPVCPCLEGFYR;SSAGNAPCSPCPAR	9
Q16620	NTRK2	HLDLSELILVGNPFTCSCDIMWIK;ITNISSDDSGK;IWCSDPSPGIVAFPR;NSNLQHINFTR;PALQWFYNGAILNESK;RLEIINEDDVEAYVGLR;SITLSCSVAGDPVPNMYWDVGNLVSK;SNEIPSTDVTDK;SSPDTQDLYCLNESSK	9
Q99983	OMD	EPISSYIFFCFPHIHTIYYGEQR;IDYGVFAK;LLLGYNEISK;LMQLNLCSNR;LPNLLQLHLEHNNLEEFPFPLPK;LQDIPYNIFNLPNIVELSVGHNK;NLEHLYLQNNEIEK;QAFYIPR;STNGQTIQLK	9
P01236	PRL	AINSCHTSSLATPEDK;AVEIEEQTK;AVVLSHYIHNLSSEMFSEFDK;CQVTLRDLFDR;DFLSLIVSILR;GMQEAPEAILSK;LSAYYNLLHCLRR;RLLEGMELIVSQVHPETK;SWNEPLYHLVTEVR	9
P00533	EGFR	EISDGDVIISGNK;FSNNPALCNVESIQWR;IICAQQCSGR;IPLENLQIIR;LTQLGTFEDHFLSLQR;NLQEILHGAVR;NYVVTDHGSCVR;SPSDCCHNQCAAGCTGPR;TDLHAFENLEIIR	9
A0A0B4J1Y9	IGHV3-72	ANSYTTEYAASVK;FTISRDDSK;GLEWVGR;GRFTISRDDSK;LSCAASGFTFSDHYMDWVR;NSLYLQMNSLK;NSLYLQMNSLKTEDTAVYYCAR;QAPGKGLEWVGR;TEDTAVYYCAR	9
P12277	CKB	DLFDPIIEDR;FCTGLTQIETLFK;GIWHNDNK;LAVEALSSLDGDLAGR;LEQGQAIDDLMPAQK;LGFSEVELVQMVVDGVK;LLIEMEQR;PVSPLLLASGMAR;TFLVWVNEEDHLR	9
P07737	PFN1	AGWNAYIDNLMADGTCQDAAIVGYK;CYEMASHLRR;DSLLQDGEFSMDLR;DSPSVWAAVPGK;EGVHGGLINK;SSFYVNGLTLGGQK;STGGAPTFNVTVTK;TFVNITPAEVGVLVGK;TLVLLMGK	9
Q15067	ACOX1	DSASFNPELLTHILDGSPEK;ELLTLIR;EVAWNLTSVDLVR;FGYDEIDNGYLK;GLETTATYDPETQEFILNSPTVTSIK;INEGIGQGDLSELPELHALTAGLK;LTYGTMVFVR;PLPGITVGDIGPK;TSNHAIVLAQLITK	9
Q96KP4	CNDP2	AALTTLFK;DVGAQILLHSHK;GNILIPGINEAVAAVTEEEHK;LPDGSEIPLPPILLGR;MMEVAAADVK;PWVSDFSHPHYLAGR;QKLPDGSEIPLPPILLGR;TGQEIPVNVR;TVFGVEPDLTR	9
P30740	SERPINB1	ADLSGMSGAR;FAYGYIEDLK;HNSSGSILFLGR;LEESYTLNSDLAR;LGVQDLFNSSK;LVLVNAIYFK;TFHFNTVEEVHSR;TYGADLASVDFQHASEDARK;TYNFLPEFLVSTQK	9
P61916	NPC2	AVVHGILMGVPVPFPIPEPDGCK;DCGSVDGVIK;EVNVSPCPTQPCQLSK;LVVEWQLQDDK;NQSLFCWEIPVQIVSHL;SEYPSIK;SGINCPIQK;TYSYLNK;TYSYLNKLPVK	9
Q9NRR1	CYTL1	ALSQEITR;ALSQEITRDFNLLQVSEPSEPCVR;DFNLLQVSEPSEPCVR;DFVASPPCWK;LRDFVASPPCWK;LYLDIHNYCVLDK;LYTIMNSFCR;LYTIMNSFCRR;VAQVDSLK	9
P28331	NDUFS1	AVTEGAQAVEEPSIC;FASEIAGVDDLGTTGR;FEAPLFNAR;GNDMQVGTYIEK;ILQDIASGSHPFSQVLK;MCLVEIEK;NRLEEVSPNLVR;VALIGSPVDLTYTYDHLGDSPK;VAVTPPGLAR	9
P09622	DLD	ADGGTQVIDTK;ALTGGIAHLFK;EANLAASFGK;IDVSIEAASGGK;IPNIYAIGDVVAGPMLAHK;NETLGGTCLNVGCIPSK;NLGLEELGIELDPR;TNADTDGMVK;VCHAHPTLSEAFR	9
Q10472	GALNT1	ATEEDSQVPSIR;ATPYTFPGGTGQIINK;GNQLWEYDPVK;LNGPVTMLK;LTLQHVNSNQCLDK;NFFYIISPGVTK;NVETNQCLDNMAR;TVHSVINR;VDYGDISSR	9
Q9UJ14	GGT7	CTSLGIEVLSK;ESAPGALREETLQR;IALALASR;PGLLVGVPGMVK;SWETKPGLLVGVPGMVK;TNNFIIAVK;VDVLSWVHGSR;VDVLSWVHGSRR;VEAAYLR	9
P61247	RPS3A	ACQSIYPLHDVFVR;APAMFNIR;LFCVGFTK;LITEDVQGK;MMEIMTR;NCLTNFHGMDLTR;TTDGYLLR;VERADGYEPPVQESV;VFEVSLADLQNDEVAFRK	9
P55084	HADHB	AQDEGLLSDVVPFK;DFMYVSQDPK;DQLLLGPTYATPK;EAALGAGFSDK;LAAAFAVSR;LEQDEYALR;NVVVVDGVR;TPFLLSGTSYK;VGLPPLEK	9
Q9H1U4	MEGF9	CPCSAVTSTGSCSIK;CQDGYYGFSK;ECLRCPCSAVTSTGSCSIK;EGFYQSPDATK;GEPSHPFPR;PGYQGLHCETCK;SSELEPECDQCK;VGVIGSICDR;VGVIGSICDRCQDGYYGFSK	9
Q8NBI6	XXYLT1	DHGYSDVFEAYFR;EMQPVYR;IYHGNCNTPIPED;LFHVLDCTWNR;LLEPAQVQQLADK;QLCTWWR;SLEGGGAGPVDYHLLMMFTK;VGGPPPEGLPGFNSGVMLLNLEAMR;VIFHDVAVLTDK	9
P02652	APOA2	AGTELVNFLSYFVELGTQPATQ;EPCVESLVSQYFQTVTDYGK;EQLTPLIK;EQLTPLIKK;KAGTELVNFLSYFVELGTQPATQ;SKEQLTPLIK;SKEQLTPLIKK;SPELQAEAK;VKSPELQAEAK	9
Q8IW52	SLITRK4	FASLTHLDIR;FASLTHLDIRGNR;IQKLPYIGVLEHIGR;LPYIGVLEHIGR;LQNIEGGAFLGLSALK;QELCPMGTGSDFDVR;QLHLNNNELK;SLPVYIFSGAPLAR;VLILNDNLISFLPDNIFR	9
O14522	PTPRT	AADIIECFSVPVSYR;CADPVHGPQNVEIVDIR;GAPVSVYQLVVK;LLLSNPEGR;LWHLDPDVEYEIR;PNANSIIGDGPIILK;SDGGSGVSNYAELIVK;TYNGYWNPPLSPLK;VLLTRPGEGGTGPPGPPLTTR	9
P09525	ANXA4	AEIDMLDIR;FLTVLCSR;GAGTDEGCLIEILASR;GLGTDDNTLIR;GLGTDEDAIISVLAYR;SDTSFMFQR;SETSGSFEDALLAIVK;VLVSLSAGGR;VLVSLSAGGRDEGNYLDDALVR	9
Q15365	PCBP1	AFAMIIDK;AITIAGVPQSVTECVK;IANPVEGSSGR;IITLTGPTNAIFK;INISEGNCPER;LEEDINSSMTNSTAASRPPVTLR;LVVPATQCGSLIGK;QGANINEIR;VMTIPYQPMPASSPVICAGGQDR	9
P46531	NOTCH1	CRCPPGWSGK;CSQPGETCLNGGK;GTQGVHCEINVDDCNPPVDPVSR;LCQHGGLCVDAGNTHHCR;NGGACVDGVNTYNCR;NGGTCAVASNTAR;QDVNECGQKPGLCR;VASFYCECPHGR;VNDFHCECR	9
P69891	HBG1	ATITSLWGK;EFTPEVQASWQK;FFDSFGNLSSASAIMGNPK;GTFAQLSELHCDK;LHVDPENFK;MVTAVASALSSR;MVTAVASALSSRYH;VLTSLGDAIK;VNVEDAGGETLGR	9
P48637	GSS	AIENELLAR;ALAEGVLLR;AWELYGSPNALVLLIAQEK;EGIAQTVFLGLNR;IEPEPFENCLLRPGSPAR;QQLEELAR;QYSLQNWEAR;SDYMFQR;VQQELSRPGMLEMLLPGQPEAVAR	9
O75223	GGCT	AIEPNDYTGK;ENGLPLEYQEK;IHLRNPSAAFFCVAR;LDFGNSQGK;LQDFKLDFGNSQGK;NPSAAFFCVAR;SGMYVVIEVK;SNLNSLDEQEGVK;VSEEIEDIIK	9
P04792	HSPB1	AQLGGPEAAK;DGVVEITGK;GPSWDPFR;HEERQDEHGYISR;LATQSNEITIPVTFESR;LFDQAFGLPR;QDEHGYISR;QLSSGVSEIR;VSLDVNHFAPDELTVK	9
P13667	PDIA4	DGDDVIIIGVFK;FDVSGYPTIK;FDVSGYPTLK;IDATSASVLASR;RSPPIPLAK;SHMMDVQGSTQDSAIK;VDATAETDLAK;VEGFPTIYFAPSGDK;VSQGQLVVMQPEK	9
Q7LFX5	CHST15	CGTTDLYDR;CGTTDLYDRLR;CLPHFYIIGQPK;LAQVLADEAFAWK;LIVMLRDPVER;QLPDLEDLK;QLPDLEDLKK;VFQFLNLGPLSEK;VTEALQLFENCMLDYSLR	9
P49189	ALDH9A1	ANDTTFGLAAGVFTR;EVNLAVQNAK;IGDPLLEDTR;MSTGTFVVSQPLNYR;STGTFVVSQPLNYR;VIATFTCSGEK;VLCGGDIYVPEDPK;VSFTGSVPTGMK;VTIEYYSQLK	9
P31025	LCN1	AVLEKTDEPGKYTADGGK;DHYIFYCEGELHGK;DHYIFYCEGELHGKPVR;DHYIFYCEGELHGKPVRGVK;GLSTESILIPR;HVAYIIR;NNLEALEDFEK;TDEPGKYTADGGK;VTMLISGR	9
O75131	CPNE3	DIVQFVPFR;FGVYDIDNK;LYGPTNFSPIINHVAR;QAIVNASR;SPLGEVAIR;SSPVEFECINEK;TIELSDDDFLGECECTLGQIVSSK;VALNVSCANLLDK;VVLFEMEAR	9
Q9H8L6	MMRN2	AEAEDTGKDPVGR;EAEPLVDIR;FLIHSQQPCPQGAPDCQK;RSLSGTAFGGFLMFK;SLSGTAFGGFLMFK;TPVCTTGQGSGSTATVFAMAELQK;VADSLPGLWK;VLTSLAWR;VWFELTQGSITK	9
Q8N2Q7	NLGN1	DQLYLHIGLK;ELVDQDIQPAR;FMYTDWADR;FMYTDWADRHNPETR;GNYGLLDLIQALR;LDDVDPLVATNFGK;LGVLGFLSTGDQAAK;TGDPNQPVPQDTK;WTSENIGFFGGDPLR	9
P48643	CCT5	DVDFELIK;FEEMIQQIK;FSELTAEK;IADGYEQAAR;IAILTCPFEPPKPK;ISDSVLVDIK;LGFAGLVQEISFGTTK;LMGLEALK;WVGGPEIELIAIATGGR	9
Q9Y6N5	SQOR	EGNAIFTFPNTPVK;GYWGGPAFLR;LFHLGMS;LSMYLMK;QLSSSGRPTASVIPSGVEWIK;TAAAVAAQSGILDR;VGAENVAIVEPSER;VILAEFDYK;YADALQEIIQER	9
P21281	ATP6V1B2	AVVQVFEGTSGIDAK;IPIFSAAGLPHNEIAAQICR;IYPEEMIQTGISAIDGMNSIAR;LALTTAEFLAYQCEK;NFIAQGPYENR;QIYPPINVLPSLSR;TPVSEDMLGR;TSCEFTGDILR;YAEIVHLTLPDGTK	9
P11362	FGFR1	CPSSGTPNPTLR;EMEVLHLR;IGPDNLPYVQILK;LRDDVQSINWLR;MPVAPYWTSPEK;PNRMPVAPYWTSPEK;TVALGSNVEFMCK;VYSDPQPHIQWLK;YATWSIIMDSVVPSDK	9
Q9HC84	MUC5B	AAYEDFNVQLR;AQAQPGVPLR;EELPYSR;GPGGDPPYK;LTDPNSAFSR;NWEQEGVFK;SEQLGGDVESYDK;TGLLVEQSGDYIK;YAYVVDACQPTCR	9
P20933	AGA	ALASGGSALDAVESGCAMCER;FLPSYQAVEYMR;IKNAIGVAR;NCQPNYWR;NVIPDPSK;QDIPIHK;RGEDPTIACQK;TGHIAAGTSTNGIK;YCGPYKPPGILK	9
Q15828	CST6	AAQAAVASYNMGSNSIYYFR;AAQAAVASYNMGSNSIYYFRDTHIIK;AQSQLVAGIK;DLSPDDPQVQK;LRCDFEVLVVPWQNSSQLLK;MVGELRDLSPDDPQVQK;TRVTGDHVDLTTCPLAAGAQQEK;VTGDHVDLTTCPLAAGAQQEK;YFLTMEMGSTDCRK	9
O14498	ISLR	ALPGTPVASSQPR;EVPLLQSLWLAHNEIR;GCYTVDNEVQPSGPEDNVVIIYLSR;LPGLPEGAFR;MDSNELTFIPR;MDSNELTFIPRDAFR;TVAAGALASLSHLK;TWALTTAVSIPEQDNIACTSPHVLK;YGFQIADCAYR	9
P37802	TAGLN2	ANRGPAYGLSR;DDGLFSGDPNWFPK;DGTVLCELINALYPEGQAPVK;IQASTMAFK;NFSDNQLQEGK;NVIGLQMGTNR;QMEQISQFLQAAER;TLMNLGGLAVAR;YGINTTDIFQTVDLWEGK	9
Q16568	CARTPT	ALDIYSAVDDASHEK;ELIEALQEVLK;ELIEALQEVLKK;GTSCNSFLLK;KYGQVPMCDAGEQCAVR;KYGQVPMCDAGEQCAVRK;LCDCPRGTSCNSFLLK;YGQVPMCDAGEQCAVR;YGQVPMCDAGEQCAVRK	9
P22626	HNRNPA2B1	EDTEEHHLR;GFGFVTFDDHDPVDK;GGGGNFGPGPGSNFR;IDTIEIITDR;LTDCVVMRDPASK;QEMQEVQSSR;RGFGFVTFDDHDPVDK;TLETVPLER;YHTINGHNAEVR	9
Q6UWR7	ENPP6	ADLAAIYHER;FVSPLTLVADEGWFITENR;GIFLAFGPDFK;GWHGYDNELMDMR;IDVEGHHYGPASPQRK;LLVFLLDGFR;SDYISDEALESLPGFK;SFDIGVNK;YISLNDLQQVK	9
P27348	YWHAQ	AVTEQGAELSNEER;LAEQAERYDDMATCMK;QTIDNSQGAYQEAFDISKK;SICTTVLELLDK;TAFDEAIAELDTLNEDSYK;YDDMATCMK;YLAEVACGDDR;YLAEVACGDDRK;YLIANATNPESK	9
Q92765	FRZB	ARQGCEPILIK;CHDVTAVVEVK;HSWPENLACEELPVYDR;LLLVEGSIAEK;NNYNYVIR;QGCEPILIK;SSLVNIPR;TYFRNNYNYVIR;YRHSWPENLACEELPVYDR	9
O95206	PCDH8	AQIPVEVSEGAAVGTR;EGDGQLTVGDAGLDRER;ESLVALVSTSDRDSGANGQVR;ESQAAYSLELVAQDGGRPPR;GPAAPASAGSPER;IPLEVPVDEDVGANGLQTVR;LAEPHSPFRVELQTR;VREGDGQLTVGDAGLDRER;YSTFEEDAPGTVIGTLAEDLHMK	9
P23435	CBLN1	CLVVCDSNPTSDPTGTALGISVR;EAASNGVLIQMEK;EAASNGVLIQMEKGDR;GIYSFNFHVVK;GNLMGGWK;LERGNLMGGWK;STFIAPRK;TMIIYFDQVLVNIGNNFDSER;YSTFSGFLVFPL	9
Q6MZM0	HEPHL1	AEVGDTLLVTFANK;ASDAAPNLDGFVK;DICSGLIGPLLVCK;DTSSGLVGPLLVCK;EQLYFFGK;EYTDGEFVEIK;VFCATMPHLSR;VYSILPHGVIYDK;YTEFVDATFTK	9
P03950	ANG	DDRYCESIMR;DINTFIHGNK;LHGGSPWPPCQYR;NVVVACENGLPVHLDQSIFR;NVVVACENGLPVHLDQSIFRRP;SSFQVTTCK;YCESIMR;YTHFLTQHYDAK;YTHFLTQHYDAKPQGR	9
Q7KZF4	SND1	EVEVEVESMDK;EYGMIYLGK;GDVGLGLVK;NDIASHPPVEGSYAPR;QFLPFLQR;SEAVVEYVFSGSR;VITEYLNAQESAK;VMQVLNADAIVVK;YTIENPR	9
P30043	BLVRB	CLTTDEYDGHSTYPSHQYQ;DSSRLPSEGPRPAHVVVGDVLQAADVDK;LPSEGPRPAHVVVGDVLQAADVDK;LQAVTDDHIR;NDLSPTTVMSEGAR;TVAGQDAVIVLLGTR;VPPRLQAVTDDHIR;YVAVMPPHIGDQPLTGAYTVTLDGR;YVAVMPPHIGDQPLTGAYTVTLDGRGPSR	9
P15169	CPN1	EALIQFLEQVHQGIK;ELMLQLSEFLCEEFRNR;HLYVLEFSDHPGIHEPLEPEVK;IHILPSMNPDGYEVAAAQGPNKPGYLVGR;IVQLIQDTR;NNANGVDLNR;VQNECPGITR;YGGPNHHLPLPDNWK;YVGNMHGNEALGR	9
Q9UKU6	TRHDE	AGLIDDAFSLAR;AGYLPQNIPLEIIR;AVETVEANVR;DFLPWHAASR;IIITQQHFIYDISAK;ILLEALTCSDDRNLLNR;LDLLAVPK;LLIDQLIR	8
Q6UWH4	GASK1B	CDDQGSAALAHIIQR;EADAVAPGYAQGANLVK;ILITYINAHGVK;KEDACVQNGLRPK;LLADSAVAGLRPVSSR;LLQSLFLDK;LLVLEGGAPGAVLR;LTWGTYQQLLK	8
O14950;P19105	MYL12A;MYL12B	EAFNMIDQNR;EAFNMIDQNRDGFIDK;EDLHDMLASLGK;ELLTTMGDRFTDEEVDELYR;FTDEEVDELYR;GNFNYIEFTR;LNGTDPEDVIR;NAFACFDEEATGTIQEDYLR	8
P01210	PENK	DAEEDDSLANSSDLLK;ELLETGDNR;ELLETGDNRER;ELLQLSKPELPQDGTSTLR;FAEALPSDEEGESYSK;LVRPADINFLACVMECEGK;LVRPADINFLACVMECEGKLPSLK;PELPQDGTSTLR	8
P13797	PLS3	ANDDIIVNWVNR;AVGDGIVLCK;AYFHLLNQIAPK;EANMPLPGYK;HVIPMNPNTDDLFK;INNFSADIK;NEALAALLR;QFVTPADVVSGNPK	8
Q9HCY8	S100A14	DLVTQQLPHLMPSNCGLEEK;ETLTPSELR;IANLGSCNDSK;IANLGSCNDSKLEFR;NFHQYSVEGGK;NFHQYSVEGGKETLTPSELR;SANAEDAQEFSDVER;SFWELIGEAAK	8
P46459	NSF	AENSSLNLIGK;CPTDELSLTNCAVVNEK;DFQSGQHVIVR;GDFLASLENDIK;LLDYVPIGPR;LLIIGTTSR;NFSGAELEGLVR;SIDSNPYDTDK	8
P25787	PSMA2	AANGVVLATEK;GYSFSLTTFSPSGK;HIGLVYSGMGPDYR;KLAQQYYLVYQEPIPTAQLVQR;LAQQYYLVYQEPIPTAQLVQR;LVQIEYALAAVAGGAPSVGIK;RYNEDLELEDAIHTAILTLK;SILYDER	8
P68366	TUBA4A	AVCMLSNTTAIAEAWAR;AVFVDLEPTVIDEIR;AYHEQLSVAEITNACFEPANQMVK;DVNAAIAAIK;EIIDPVLDR;LDHKFDLMYAK;RSIQFVDWCPTGFK;SIQFVDWCPTGFK	8
Q9H8J5	MANSC1	ACNLMIFDTR;ACNLMIFDTRK;GIRGNEPVYTSTQEDCINSCCSTK;GNEPVYTSTQEDCINSCCSTK;IITDFPSLTR;MDEASAQLLAYK;QPNCYLFFCPNEEACPLKPAK;SLEDVVIDIQSSLSK	8
Q86VP6	CAND1	ADVFHAYLSLLK;ALTLIAGSPLK;EGPAVVGQFIQDVK;FTISDHPQPIDPLLK;HTVDDGLDIRK;ITSEALLVTQQLVK;LGTLSALDILIK;SVILEAFSSPSEEVK	8
Q8WX77	IGFBPL1	ARDGPCEFAPVVVVPPR;AVPTPVITWR;CLGAEGASCGGR;DGPCEFAPVVVVPPR;GGPSDHEATAWILINPLRK;SFHFPAPDDRM;SPEGTQALEELPGDHVNIAVQVR;SYPSVCALR	8
Q5BLP8	C4orf48	ALCACWPAGH;ALQDLRK;PCVDCHAFEFMQR;RALCACWPAGH;TACSLDAR;TACSLDARTETLLLQAER;TETLLLQAER;TETLLLQAERR	8
Q9HCU0	CD248	AACGPSSCYALFPR;CVALEASGEHR;ELGGDLATPR;GASLLCVK;LGFRPAEDDPHR;LLWIGLQR;QCQLQRPLR;TFLEAWR	8
P02458	COL2A1	ADQAAGGLR;GAAGIAGPKGDRGDVGEK;GDVGEKGPEGAPGK;GEAGAQGPMGPSGPAGAR;GIQGPQGPR;GPPGPVGPSGK;QGDRGEAGAQGPMGPSGPAGAR;TGPAGAAGAR	8
P99999	CYCS	ADLIAYLK;ADLIAYLKK;EERADLIAYLK;KTGQAPGYSYTAANK;MIFVGIK;TGPNLHGLFGR;TGPNLHGLFGRK;TGQAPGYSYTAANK	8
P15311	EZR	DNAMLEYLK;EGILSDEIYCPPETAVLLGSYAVQAK;FYPEDVAEELIQDITQK;GFPTWLK;IQVWHAEHR;SGYLSSER;SQEQLAAELAEYTAK;THNDIIHNENMR	8
P67936	TPM4	AEGDVAALNR;AGLNSLEAVK;CGDLEEELK;IQALQQQADEAEDR;IQALQQQADEAEDRAQGLQR;LVILEGELERAEER;MEIQEMQLK;TIDDLEEK	8
P28838	LAP3	ADMGGAATICSAIVSAAK;GLVLGIYSK;GSDEPPVFLEIHYK;GVLFASGQNLAR;LILADALCYAHTFNPK;QVVDCQLADVNNIGK;SAGACTAAAFLK;TIQVDNTDAEGR	8
Q99541	PLIN2	ASVAVDPQPSVVTR;DAVTTTVTGAK;EVSDSLLTSSK;GAVTGSVEK;LPILNQPSTQIVANAK;MMQLVSSGVENALTK;SVCEMAENGVK;TITSVAMTSALPIIQK	8
P23515	OMG	AHVIGTPCSTQISSLK;ETTFGATLSK;LESLPAHLPR;LWTVPTNMPSK;SDTAYQWNLK;SLEVLNLSSNK;TLDISNNR;TLDISNNRLESLPAHLPR	8
P49368	CCT3	ALDDMISTLK;AVAQALEVIPR;ELGIWEPLAVK;GISDLAQHYLMR;IPGGIIEDSCVLR;IVSRPEELREDDVGTGAGLLEIK;TAVETAVLLLR;TLIQNCGASTIR	8
P00441	SOD1	DEERHVGDLGNVTADK;DGVADVSIEDSVISLSGDHCIIGR;GDGPVQGIINFEQK;HGGPKDEERHVGDLGNVTADK;HVGDLGNVTADK;LACGVIGIAQ;TGNAGSRLACGVIGIAQ;TLVVHEK	8
P20916	MAG	DTVQCLCVVK;GQAQAPPRVICTAR;LLGDLGLR;LREDEGTWVQVSLLHFVPTR;SGLVLTSILTLR;SLELPFQGAHR;SRTQVVHESFQGR;TQVVHESFQGR	8
P01591	JCHAIN	CYTAVVPLVYGGETK;FVYHLSDLCK;IIRSSEDPNEDIVER;IIVPLNNR;IVLVDNK;MVETALTPDACYPD;SSEDPNEDIVER;TRFVYHLSDLCK	8
P05388	RPLP0	AGAIAPCEVTVPAQNTGLGPEK;CFIVGADNVGSK;EDLTEIRDMLLANK;GHLENNPALEK;GNVGFVFTK;GTIEILSDVQLIK;IIQLLDDYPK;TSFFQALGITTK	8
Q9UKX2	MYH2	DTQIHLDDALR;EALVSQLSR;LQHELEEAEER;LQNEVEDLMLDVER;LQTESGEFSR;LTGAVMHYGNLK;QRLQNEVEDLMLDVER;TSVFVAEPK	8
P18124	RPL7	AGNFYVPAEPK;EANNFLWPFK;IALTDNALIAR;IVEPYIAWGYPNLK;QIFNGTFVK;RIALTDNALIAR;SVNELIYK;TTHFVEGGDAGNREDQINR	8
P20618	PSMB1	DVFISAAER;DVFISAAERDVYTGDALR;DVYTGDALR;GAVYSFDPVGSYQR;LSEGFSIHTR;LVKDVFISAAER;NMQNVEHVPLSLDR;TVIGCSGFHGDCLTLTK	8
P35237	SERPINB6	FCADHPFLFFIQHSK;IAELLSPGSVDPLTR;LVLVNAVYFR;NLGMTDAFELGK;SCDFLSSFR;SGGGGDIHQGFQSLLTEVNK;TNGILFCGR;TYIGEIFTQILVLPYVGK	8
O95980	RECK	DPCNPNPCQK;EYENALFSCISR;LCLSEHSSEDDRR;LGEASDFIVR;MPFINIPVLDIKK;NCIPLDTYLR;NEMGSVCCSYAGHHTNCR;TYPSACIAR	8
P15880	RPS2	AFVAIGDYNGHVGLGVK;ESEIIDFFLGASLK;GCTATLGNFAK;GTGIVSAPVPK;LLMMAGIDDCYTSAR;SLEEIYLFSLPIK;SPYQEFTDHLVK;TYSYLTPDLWK	8
Q6UXK2	ISLR2	AGLAFVLHCIADGHPTPR;DALGALPDLR;GAFADVTQVTSLWLAHNEVR;HAPGAGGEPDGQAPTSERK;LPALPCAPPSVHLSAEPPLEAPGTPLR;NLDLSHNFISSFPWSDLR;TVEPGALAVLSQLK;VAVAATGPPK	8
P05413	FABP3	LGVEFDETTADDRK;LILTLTHGTAVCTR;NFDDYMK;NGDILTLK;NTEISFK;SIVTLDGGK;SLGVGFATR;VDAFLGTWK	8
Q8NBS9	TXNDC5	ALAPTWEQLALGLEHSETVK;EFPGLAGVK;EYVESQLQR;GYPTLLLFR;GYPTLLWFR;IAEVDCTAER;VDCTAHSDVCSAQGVR;VDCTQHYELCSGNQVR	8
P29323	EPHB2	ANQGDEACTHCPINSR;CGDNVQYAPR;DCSSIPSVPGSCK;DSGGREDLVYNIICK;GSCIANAEEVDVPIK;QLGLTEPR;TTSEGATNCVCR;VDTIAADESFSQVDLGGR	8
Q99714	HSD17B10	DLAPIGIR;DVQTALALAK;GGIVGMTLPIAR;GVIINTASVAAFEGQVGQAAYSASK;LGNNCVFAPADVTSEK;LVGQGASAVLLDLPNSGGEAQAK;VCNFLASQVPFPSR;VDVAVNCAGIAVASK	8
Q641Q3	METRNL	GSIQQVTHEPERQDSAIHLR;HLTVCIR;LLVPDGDGRPGR;SFTDSSGANIYLEK;SRVFEPVPEGDGHWQGR;TTGFQYELVR;TTGFQYELVRR;VFEPVPEGDGHWQGR	8
P00492	HPRT1	DLNHVCVISETGK;FFADLLDYIK;NVLIVEDIIDTGK;SIPMTVDFIR;SVGYKPDFVGFEIPDK;TMQTLLSLVR;VFIPHGLIMDR;VFIPHGLIMDRTER	8
P16615	ATP2A2	AMGVVVATGVNTEIGK;DIVPGDIVEIAVGDK;IGIFGQDEDVTSK;IRDEMVATEQER;IVEFLQSFDEITAMTGDGVNDAPALK;MNVFDTELK;TGTLTTNQMSVCR;VGEATETALTCLVEK	8
P52799	EFNB2	ENTPLLNCAKPDQDIK;FLPGQGLVLYPQIGDK;FLPGQGLVLYPQIGDKLDIICPK;FQEFSPNLWGLEFQK;LDIICPK;SIVLEPIYWNSSNSK;TVGQYEYYK;VGQDASSAGSTR	8
P29692	EEF1D	ATAPQTQHVSPMR;ATNFLAHEK;FYEQMNGPVAGASR;IASLEVENQSLR;LQIQCVVEDDK;SIQLDGLVWGASK;SLAGSSGPGASSGTSGDHGELVVR;VGTDLLEEEITK	8
P04080	CSTB	AKHDELTYF;HDELTYF;MMCGAPSATQPATAETQHIADQVR;PLTLSNYQTNK;SQVVAGTNYFIK;VFQSLPHENK;VFQSLPHENKPLTLSNYQTNK;VHVGDEDFVHLR	8
P54136	RARS1	GFDILGIK;IYDALDVSLIER;LMDLLGEGLK;LNDYIFSFDK;SDGGYTYDTSDLAAIK;STIIGESISR;VEIAGPGFINVHLR;VIVDFSSPNIAK	8
P30153	PPP2R1A	AISHEHSPSDLEAHFVPLVK;IGPILDNSTLQSEVKPILEK;LNIISNLDCVNEVIGIR;LSTIALALGVER;NLCSDDTPMVR;SALASVIMGLSPILGK;TDLVPAFQNLMK;VLAMSGDPNYLHR	8
Q14126	DSG2	AWITAPVALR;AWITAPVALREGEDLSK;GITEPPFGIFVFNK;ILDVNDNIPVVENK;IVSLEPAYPPVFYLNK;NLDFSVIVANK;QESTSVLLQQSEK;VLEGMVEENQVNVEVTR	8
Q9Y6N8	CDH10	DPDSISSPIR;DTQEGIITVK;FYYLGPFK;ISIEDVDEPPVFSR;TALPNMNR;TLRPVEPESEFVIK;VEAENTHVDPR;VLESSPVGTAIGSVK	8
Q9Y490	TLN1	ALGDLISATK;ALSTDPAAPNLK;AVASAAAALVLK;GLAGAVSELLR;ILAQATSDLVNAIK;LLAALLEDEGGSGRPLLQAAK;PAAVAAENEEIGSHIK;VLVQNAAGSQEK	8
Q13421	MSLN	AREIDESLIFYK;EIDESLIFYK;GLLPVLGQPIIR;IQSFLGGAPTEDLK;LRTDAVLPLTVAEVQK;QLDVLYPK;TDAVLPLTVAEVQK;VNAIPFTYEQLDVLK	8
P09936	UCHL1	EFTEREQGEVR;FSAVALCK;LGFEDGSVLK;LGVAGQWR;MPFPVNHGASSEDTLLK;NEAIQAAHDAVAQEGQCR;QTIGNSCGTIGLIHAVANNQDK;VNFHFILFNNVDGHLYELDGR	8
Q9UKM7	MAN1B1	ADSYYEYLLK;FAWGHDELKPVSR;GVIDVFLHAWK;ILGGLLSAYHLSGDSLFLRK;IPYSDVNIGTGVAHPPR;LTFVGELAHGR;PANPPVLPAPQK;VPSGGYSSINNVQDPQKPEPR	8
O43278	SPINT1	AWAGIDLK;DPNQVELWGLK;EGFINYLTR;FTYGGCYGNK;LLRGDTDVRVER;RHPVCSGTCQPTQFR;SFVYGGCLGNK;VQPQEPLVLK	8
Q8NEX9	SDR9C7	AALTDLSFMYR;ELYYFGVK;FGVEAFSDSIRR;LPTPVTDFILSR;LQTTLLDVTK;NCNLVGNLSEK;NIMQVAEPR;VRDVINSMEHAIVSR	8
Q9UM22	EPDR1	ALLSYDGLNQR;DGVMFQIDQATK;FFDIQLGIK;LFEYILLYK;QVMYQQSSGR;RLFEYILLYK;SYETWIGIYTVK;VRVLDERK	8
P08311	CTSG	AQEGLRPGTLCTVAGWGR;CGGFLVR;GDSGGPLLCNNVAHGIVSYGK;IFGSYDPR;NVNPVALPR;SSGVPPEVFTR;TIQNDIMLLQLSR;VSSFLPWIR	8
Q7Z3Y8	KRT27	AEYEALAEQNRR;ALEEANADLEQK;GLDHDYSR;LASYLENVR;NQIISATTSNAHVVLQNDNAR;TETEGQKLEYEQLLDIK;VLDELTLCR;VTMQNLNDRLASYLENVR	8
Q8IW75	SERPINA12	GLQVDTFSR;IDKPYLLLIYSEK;IPSVLFLGK;LSCTILEIPYQK;LSIGNTLFIDQR;QINDFISQK;SGIYQVGYDDK;VVDVSVPR	8
Q8IUK5	PLXDC1	ESPGHVSEPDR;IHTILSNTHR;LYGPSEPHSR;SIFEYHRIELDPSK;TGLSDAFMILNPSPDVPESR;VTSMSAVEFTPLPTCLQHR;VVEDNHSYYVSR;VVLSFDFPFYGHPLR	8
P21810	BGN	EISPDTTLLDLQNNDISELRK;GLQHLYALVLVNNK;IQAIELEDLLR;LGLGHNQIR;NHLVEIPPNLPSSLVELR;VGVNDFCPMGFGVK;VPSGLPDLK;VVQCSDLGLK	8
P61160	ACTR2	DLMVGDEASELR;DNFWMTR;GYAFNHSADFETVR;HIVLSGGSTMYPGLPSR;ILLTEPPMNPTK;LCYVGYNIEQEQK;SMLEVNYPMENGIVR;VVVCDNGTGFVK	8
Q9HCU4	CELSR2	CRDAGTELTGHLVPHHDGLR;DAGTELTGHLVPHHDGLR;ETPPVVRPAGPGEAQEPEELAR;LAQAPGLR;LLGIGGHLSPQGK;LTLPEEHPCLK;SNQFFSLDPVTGAVTTAEELDRETK;VWCPESEAHIPLPPAPEGCPWSCR	8
P22607	FGFR3	CPAAGNPTPSISWLK;DGTGLVPSER;FRCPAAGNPTPSISWLK;LLAVPAANTVR;QTYTLDVLER;VGPDGTPYVTVLK;VLCHFSVR;VYSDAQPHIQWLK	8
P09960	LTA4H	AILPCQDTPSVK;DFLYSYFK;EDDLNSFNATDLK;GSPMEISLPIALSK;LTYTAEVSVPK;SAYEFSETESMLK;SSALQWLTPEQTSGK;WEDAIPLALK	8
O14514	ADGRB1	AACQMLCR;APVPCSGPGR;DAVAGGPENCLTSLTQDR;LCDPSAPLAFLQASK;QQPPQHDGLRPR;TYLGVESFDEVLR;TYQFDSFLESTR;WLDACLAGSR	8
Q14DG7	TMEM132B	GCSLQYQHATVR;GRGCSLQYQHATVR;IAQLQDGR;IGSVVVYPTQDDLK;LPLQIEISDTELSQIK;MFAFPEAR;VEPFFIYR;WPIVVAEGEGQGPLIK	8
Q96TA1	NIBAN2	EVTDMNLNVINEGGIDK;FDVSSTSVFK;FQELIFEDFAR;HEIEGTGLPQAQLLWR;ILTSVDQYLELIGNSLPGTTAK;TDMDQIITSK;VEGPAFTDAIR;WQAVLQDCIR	8
Q13554	CAMK2B	DLKPENLLLASK;FYFENLLAK;GAILTTMLATR;LTQYIDGQGRPR;PIHTTILNPHVHVIGEDAACIAYIR;TSQSEETRVWHR;TSQSEETRVWHRR;WQNVHFHCSGAPVAPLQ	8
Q6FHJ7	SFRP4	ARDDCEPLMK;FFLCAMYAPICTLEFLHDPIKPCK;GVCISPEAIVTDLPEDVK;MMLLENCLVEK;SGCNEVTTVVDVK;VKPTLATYLSK;WIDITPDMMVQERPLDVDCK;WRDQLSK	8
P49862	KLK7	DLLENSMLCAGIPDSKK;GSHPWQVALLSGNQLHCGGVLVNER;IIDGAPCAR;LISPQDCTK;MNEYTVHLGSDTLGDR;MNEYTVHLGSDTLGDRR;NACNGDSGGPLVCR;WVLTAAHCK	8
Q6ZVX7	NCCRP1	LQQNQSWTVK;SPNPEGINIYEPAPPTGPTQRPLETLGNFR;TRVTDSSVSVQLRE;TVIAQHHVAPR;VTDSSVSVQLR;VTDSSVSVQLRE;WVQVSHVFR;WVQVSHVFRHYGPGVR	8
P80188	LCN2	MYATIYELK;SLGLPENHIVFPVPIDQCIDG;SYPGLTSYLVR;TFVPGCQPGEFTLGNIK;VPLQQNFQDNQFQGK;VVSTNYNQHAMVFFK;WYVVGLAGNAILR;WYVVGLAGNAILREDK	8
P07451	CA3	DGIAVIGIFLK;DIRHDPSLQPWSVSYDGGSAK;GGPLPGPYR;IGHENGEFQIFLDALDK;QRDGIAVIGIFLK;VVFDDTYDR;VVFDDTYDRSMLR;YAAELHLVHWNPK	8
O43827	ANGPTL7	DWVSVVMQVMELESNSK;GDFWLGNEHIHR;HLDGITWYGWHGSTYSLK;LRVEMEDWEGNLR;SGLVSFYR;SGLVSFYRDWK;TPAQPQLK;YAEYSHFVLGNELNSYR	8
Q12913	PTPRJ	AGSPTAPVHDESLVGPVDPSSGQQSR;AVSISPTNVILTWK;DTEVLLVGLEPGTR;GDPLGTEGGLDASNTER;VALTGVRK;VITEPIPVSDLR;VLLESIGSHEELTQDSR;YCFEIVPK	8
O15144	ARPC2	DNTINLIHTFR;DSIVHQAGMLK;DTDAAVGDNIGYITFVLFPR;IIEETLALK;MILLEVNNR;NCFASVFEK;VFMQEFK;YFQFQEEGK	8
Q3MJ16	PLA2G4E	DTLLQALR;LGFSLCPAELEFLQK;LSEYNILNNK;NLEPAIFEAR;SPEELEQGQVDIYGPK;VQDIEDEPILPEIPK;YELPDENENLK;YFQSQVHVEVPK	8
O75636	FCN3	ALPVFCDMDTEGGGWLVFQR;ELLSQGATLSGWYHLCLPEGR;LLGEVDHYQLALGK;QDGSVDFFR;RQDGSVDFFR;TFAHYATFR;YAVSEAAAHK;YGIDWASGR	8
Q9P0K9	FRRS1L	ARGDTGADEAVPR;GDTGADEAVPR;HDIDSPPASER;HDSSYGTFAGEFYDLR;IQHFYNVGQWAK;NPARDEEGVFENNR;PGCNAETCDYFLSYR;YGKPGCNAETCDYFLSYR	8
Q7Z7G0	ABI3BP	FTEAIVDAEPK;FVGVQLCNSLR;FYNIGDQR;GHGEDHCQFVDSFLDGR;IYLSDSLTGK;TGQQLTSDQLPIK;VSEPVSAGR;YIQKPDNSPCSITDSVK	8
P03973	SLPI	AGVCPPKKSAQCLR;CCMGMCGK;CCPDTCGIK;CLDPVDTPNPTR;KPECQSDWQCPGK;KPECQSDWQCPGKK;RCCPDTCGIK;YKKPECQSDWQCPGK	8
O75752	B3GALNT1	EIITFWQVMLR;IHLDVCQLRR;MLALSLEDEHLLYGDIIR;TDTDVFINTGNLVK;THISYQEYPFK;VNIHIPEDTNLFFLYR;WVTEFCPNAK;YLLNLNHSEK	8
O00571	DDX3X	DLLDLLVEAK;ELAVQIYEEARK;IGLDFCK;QYPISLVLAPTR;SFLLDLLNATGK;SPILVATAVAAR;VGSTSENITQK;YLVLDEADR	8
P15289	ARSA	AQLDAAVTFGPSQVAR;GEDPALQICCHPGCTPR;GGLPLEEVTVAEVLAAR;GYLTGMAGK;MGMYPGVLVPSSR;PACCHCPDPHA;QSLFFYPSYPDEVR;YMAFAHDLMADAQR	8
P15531	NME1	FMQASEDLLK;GDFCIQVGR;GLVGEIIK;NIIHGSDSVESAEK;TFIAIKPDGVQR;VMLGETNPADSK;VMLGETNPADSKPGTIR;YMHSGPVVAMVWEGLNVVK	8
Q92854	SEMA4D	DHPLMDDSVTPIDNRPR;DPYCAWSPPTATCVALHQTESPSR;DTLYIGAR;LICSRPDSGLVFNVLR;PRPGACIDSEAR;QTECLNYIR;TVFQVVAK;YMQSTTVEQSHTK	8
O95390	GDF11	ANYCSGQCEYMFMQK;GSAGPCCTPTK;IPGMVVDR;LKPLTGEGTAGGGGGGR;LKPLTGEGTAGGGGGGRR;MSPINMLYFNDK;NLGLDCDEHSSESR;YPHTHLVQQANPR	8
P04179	SOD2	FNGGGHINHSIFWTNLSPNGGGEPK;GDVTAQIALQPALK;GELLEAIK;GELLEAIKR;HHAAYVNNLNVTEEK;HSLPDLPYDYGALEPHINAQIMQLHHSK;RDFGSFDK;YQEALAK	8
Q9HDC9	APMAP	GLFEVNPWK;LENGEIETIAR;LFSQETVMK;LLEYDTVTR;LLLSSETPIEGK;TRDDEPVCGRPLGIR;VLLDQLR;YSLVLELSDSGAFRR	8
P10599	TXN	CMPTFQFFK;CMPTFQFFKK;EKLEATINELV;LEATINELV;PFFHSLSEK;TAFQEALDAAGDK;VGEFSGANK;YSNVIFLEVDVDDCQDVASECEVK	8
P25774	CTSS	GIDSDASYPYK;GNHCGIASFPSYPEI;GPVSVGVDAR;HPSFFLYR;LVSLSAQNLVDCSTEK;NSWGHNFGEEGYIR;YTELPYGR;YTELPYGREDVLK	8
Q9UBX7	KLK11	CVTAGTSCLISGWGSTSSPQLR;CVTAGTSCLISGWGSTSSPQLRLPHTLR;DHRNDIMLVK;LLCGATLIAPR;MASPVSITWAVRPLTLSSR;WLLTAAHCLK;YIVHLGQHNLQK;YVDWIQETMK	8
O00231	PSMD11	AAAAVVEFQR;EQSILELGSLLAK;LYDNLLEQNLIR;RDIQENDEEAVQVK;TGQAAELGGLLK;TTANAIYCPPK;VIEPFSR;YVRPFLNSISK	8
P04066	FUCA1	DGLIVPIFQER;DLVGELGTALR;DLVGELGTALRK;DVGPHRDLVGELGTALRK;FFHPEEWADLFQAAGAK;ITMLGIQGDLK;WEMCTSIDK;YVVLTTK	8
O95497	VNN1	DLCCHLSYK;EEALALMNR;FGQTPVQER;KPCDTSDPQCPPDGR;LFSLKPTSGPVLTVTLFGR;TTNLNTCGDSAETASTR;YQYNTDVVFDSQGK;YYLQICTLLK	8
O43173	ST8SIA3	CNFAPTEAFQR;LTLSHCA;NNFFLSLK;QEILQHVDVIK;TLVDFFVEHR;YASPGAPR;YVFSISNNFR;YYNNLLTIQDR	8
Q02878	RPL6	AIPQLQGYLR;ASITPGTILIILTGR;FVIATSTK;HLTDAYFK;HQEGEIFDTEK;QLASGLLLVTGPLVLNR;YYPTEDVPR;YYPTEDVPRK	8
P01780	IGHV3-7	AEDTAVYYCAR;FTISRDNAK;GLEWVANIK;GRFTISR;GRFTISRDNAK;NSLYLQMNSLR;NSLYLQMNSLRAEDTAVYYCAR;YYVDSVK	8
O00204	SULT2B1	APWCETIVGAFSLPDQYSPR;DPGTPDQFLRDFLK;DVVVSLYHYSK;EALGSVVAHSTFSAMK;GEVQFGSWFDHIK;ICGFLGRPLGK;LMSSHLPIQIFTK	7
P13987	CD59	AGLQVYNK;CWKFEHCNFNDVTTR;ENELTYYCCK;ENELTYYCCKK;FEHCNFNDVTTR;LRENELTYYCCK;LRENELTYYCCKK	7
P07814	EPRS1	AYVDDTPAEQMK;DDVSISVEEGK;DQDLEPGAPSMGAK;FVELPGAEMGK;LNLNNTVLSK;LTVAENEAETK;MFEIVFEDPK	7
Q14152	EIF3A	AVEDIHGLFSLSK;EDAPIGPHLQSMPSEQIR;FNVLQYVVPEVK;IGLINDMVR;LLDMDGIIVEK;LLLTPWVK;NQLTAMSSVLAK	7
P25786	PSMA1	ALRETLPAEQDLTTK;FVFDRPLPVSR;IHQIEYAMEAVK;ILHVDNHIGISIAGLTADAR;LVSLIGSK;NQYDNDVTVWSPQGR;NVSIGIVGK	7
P05455	SSB	EDLHILFSNHGEIK;ETDLLILFK;EVTWEVLEGEVEK;GSIFVVFDSIESAK;LDEGWVPLEIMIK;LTTDFNVIVEALSK;PLPEVTDEYK	7
P08727	KRT19	AALEDTLAETEAR;ALEAANGELEVK;ILGATIENSR;IVLQIDNAR;LTMQNLNDR;NHEEEISTLR;QSSATSSFGGLGGGSVR	7
P62241	RPS8	ADGYVLEGK;ELEFYLR;IIDVVYNASNNELVR;ISSLLEEQFQQGK;LLACIASRPGQCGR;NCIVLIDSTPYR;QWYESHYALPLGR	7
Q99969	RARRES2	AGEDPHSFYFPGQFAFSK;EAEEHQETQCLR;GLQVALEEFHK;LGSEDKVLGR;LVHCPIETQVLR;LVHCPIETQVLREAEEHQETQCLR;RGLQVALEEFHK	7
P0DPA2	VSIG8	CYASGGSQPLSYK;ENVFLSYQDK;ENVFLSYQDKR;INGDGQEVLYLAEGDNVR;ISGHHYPYR;KVIVTVQAR;RINHGSLPHLQQR	7
P28066	PSMA5	AIGSASEGAQSSLQEVYHK;GPQLFHMDPSGTFVQCDAR;GVNTFSPEGR;IVEIDAHIGCAMSGLIADAK;LFQVEYAIEAIK;LNATNIELATVQPGQNFHMFTK;RITSPLMEPSSIEK	7
Q8N436	CPXM2	AVIAWMEK;ESLIVFMEQVHR;IHVLPSLNPDGYEK;IPFVLGGNLQGGELVVAYPYDLVR;LLNPGEYVVTAK;NSLWLSDWVTSYK;SAPEPPPPGK	7
Q15904	ATP6AP1	EVLTGNDEVIGQVLSTLK;LGASPLHVDLATLR;LGASPLHVDLATLRELK;LPYTASSGLMAPR;LSIEDFTAYGGVFGNK;NVLLFLQDK;SEDVPYTAALTAVRPSR	7
Q9UGM3	DMBT1	FGQGSGPIVLDDVR;FPSVYLR;INLGFSNLK;QLGCGWAMLAPGNAR;QLGCGWAMSAPGNAR;QLGCGWATSAPGNAR;SGCVRDDTYGPYSSPSLR	7
Q9Y287	ITM2B	EASNCFAIR;FAVETLICS;IENIDHLGFFIYR;KLTAYLDLNLDK;LTAYLDLNLDK;NLLELLINIK;SGEEALIIPPDAVAVDCK	7
P29279	CCN2	CCEEWVCDEPK;CPAGVSLVLDGCGCCR;CPDEPAPR;DGAPCIFGGTVYR;LPSPDCPFPR;QLGELCTERDPCDPHK;SGESFQSSCK	7
P04259	KRT6B	ATGGGLSSVGGGSSTIK;GRLDSELRNMQDLVEDLK;NMQDLVEDLK;QLDNIVGER;QLDNIVGERGR;RQLDNIVGER;SGFSSISVSR	7
P98153	DGCR2	ARGGDPSHFHAVNVAQPVR;CNPGQFACR;DNVVDEGFYFTPK;FVLAQEWDQPER;GGDPSHFHAVNVAQPVR;RSQTCVDIK;SLEGRWEVAFK	7
P02745	C1QA	DQPRPAFSAIR;DQPRPAFSAIRR;GHIYQGSEADSVFSGFLIFPSA;GLFQVVSGGMVLQLQQGDQVWVEK;KGHIYQGSEADSVFSGFLIFPSA;RSLGFCDTTNK;SLGFCDTTNK	7
Q8NCW5	NAXE	EPFHSILSVLK;GNAGGIQPDLLISLTAPK;KYQLNLPPYPDTECVYR;LFGYEPTIYYPK;PLFTALVTQCQK;RPNKPLFTALVTQCQK;SPPTVLVICGPGNNGGDGLVCAR	7
P20851	C4BPB	ALLAFQESK;ESGMTMEELK;EVEGQILGTYVCIK;ITFMCNDHYILK;LIQEAPKPECEK;NLCEAMENFMQQLK;SQCLEDHTWAPPFPICK	7
P01344	IGF2	ELEAFREAK;FFQYDTWK;GFYFSRPASR;GIVEECCFR;SCDLALLETYCATPAK;SRGIVEECCFR;SRGIVEECCFRSCDLALLETYCATPAK	7
P09651	HNRNPA1	EDSQRPGAHLTVK;GFAFVTFDDHDSVDK;IEVIEIMTDR;LFIGGLSFETTDESLR;NQGGYGGSSSSSSYGSGR;RGFAFVTFDDHDSVDK;SSGPYGGGGQYFAK	7
P26641	EEF1G	ALIAAQYSGAQVR;DPFAHLPK;EYFSWEGAFQHVGK;ILGLLDAYLK;QVLEPSFR;STFVLDEFK;STFVLDEFKR	7
Q92911	SLC5A5	EEVAILDDNLVK;GPEELPTGNK;LFFLGQK;RSTLAPGLLWWDLAR;SAEDFFTGGR;SAEDFFTGGRR;STLAPGLLWWDLAR	7
P14151	SELL	AEIEYLEK;EDCVEIYIK;NKEDCVEIYIK;SLTEEAENWGDGEPNNK;SLTEEAENWGDGEPNNKK;SYYWIGIR;SYYWIGIRK	7
P33176	KIF5B	ADLAECNIK;EYELLSDELNQK;ILQDSLGGNCR;LYLVDLAGSEK;PATAIGVIGNFTDAER;SLTEYLQNVEQK;TGAEGAVLDEAK	7
P36980	CFHR2	CLDPCVISQEIMEK;INHGILYDEEK;ITCAEEGWSPTPK;LQNNENNISCVER;LVYPSCEEK;PFSQVPTGEVFYYSCEYNFVSPSK;TGDIVEFVCK	7
Q9UFP1	GASK1A	GQVLLGHIQK;LALFDFLLQVHDR;LALFDFLLQVHDRLDR;NSILVCAEEQGHR;QVLQTLEQR;RPGDLPEVLSFHVDR;TGGQAPPWLTDHDVQMLR	7
P0CG47;P0CG48	UBB;UBC	EGIPPDQQR;ESTLHLVLR;IQDKEGIPPDQQR;QLEDGRTLSDYNIQK;TITLEVEPSDTIENVK;TITLEVEPSDTIENVKAK;TLSDYNIQK	7
Q9NP72	RAB18	IIQTPGLWESENQNK;ILIIGESGVGK;LAIWDTAGQER;LDNWLNELETYCTR;MDEDVLTTLK;NDIVNMLVGNK;TLTPSYYR	7
P01040	CSTA	IPGGLSEAK;LEAVQYK;NKDDELTGF;PATPEIQEIVDK;SLPGQNEDLVLTGYQVDK;TNETYGKLEAVQYK;TQVVAGTNYYIK	7
O75063	FAM20B	ALLILEGGQK;DHVVEGEPYAGYDR;LLDIIDTAVFDYLIGNADR;LLSVLATVK;SFGNPSLDER;SILAPLYQCCIIR;TSPYDSGPR	7
P22891	PROZ	DFAEHLLIPR;DFCGGVIIR;ENFVLTTAK;GLLSGWAR;RAPDLQDLPWQVK;TDGCQHFCLPGQESYTCSCAQGYR;TSQDPLMIK	7
P30530	AXL	APLQGTLLGYR;CQLQVQGEPPEVHWLR;LAYQGQDTPEVLMDIGLR;LGSLHPHTPYHIR;NLHLVSR;TATITVLPQQPR;TSSFSCEAHNAK	7
O15354	GPR37	APREEQGAAFLAGPSWDLPAAPGRDPAAGR;DAWGPGNSAR;EEQGAAFLAGPSWDLPAAPGRDPAAGR;GARGQEPSETLGR;GQEPSETLGR;GRDAWGPGNSAR;TVPGASDLFYWPR	7
P21291	CSRP1	CSQAVYAAEK;GFGFGQGAGALVHSE;GLESTTLADK;GYGYGQGAGTLSTDK;NLDSTTVAVHGEEIYCK;SCFLCMVCK;TVYFAEEVQCEGNSFHK	7
P39023	RPL3	AHLMEIQVNGGTVAEK;HGSLGFLPR;IGQGYLIK;NNASTDYDLSDK;PVHLTAFLGYK;TVFAEHISDECK;VACIGAWHPAR	7
Q9NPH3	IL1RAP	DSCFNSPMK;LYIEYGIQR;NAVPPVIHSPNDHVVYEK;NEVWWTIDGK;QDRDLEEPINFRLPENR;QIQVFEDEPAR;VAFPLEVVQK	7
Q2UY09	COL28A1	CLEALKPGNCGEYVVR;IFQLTPGR;IQDRLDILFEK;NPDVQSISEDAR;TMADRVALDLATAR;VALDLATAR;VALVITDGQTDSRDK	7
Q13838	DDX39B	DFLLKPELLR;DVQEIFR;GSYVSIHSSGFR;HFILDECDK;ILVATNLFGR;MLEQLDMR;VAVFFGGLSIK	7
P48735	IDH2	CATITPDEAR;CATITPDEARVEEFK;DIFQEIFDK;IIWQFIK;LIDDMVAQVLK;LILPHVDIQLK;VCVETVESGAMTK	7
O95185	UNC5C	ASPATQIYFK;DCDGLVLQSK;DHIVDERVDETSGLIVR;IACTTLCPVDGR;NFYITIDHNLIIK;TFEQEPLGK;VDETSGLIVR	7
P45974	USP5	AELSEEALLSVLPTIR;DGLGGLPDIVR;IVILPDYLEIAR;PLFGPGYTGIR;SAADSISESVPVGPK;SSENPNEVFR;VDYIMQLPVPMDAALNK	7
Q86UN2	RTN4RL1	FRGSSSAVPCVSPGLR;GSSSAVPCVSPGLR;LNGNPWDCGCR;LWSLGPGTFR;SLWEWLQR;TLAPETFQGLVK;VFLQNNR	7
P14866	HNRNPL	AITHLNNNFMFGQK;FSTPEQAAK;LCFSTAQHAS;NPNGPYPYTLK;SDALETLGFLNHYQMK;SSSGLLEWESK;VFNVFCLYGNVEK	7
O60911	CTSV	AVATVGPISVAMDAGHSSFQFYK;ENGGLDSEESYPYVAVDEICK;MIELHNGEYSQGK;NLDHGVLVVGYGFEGANSNNSK;NNHCGIATAASYPNV;SGIYFEPDCSSK;VFREPLFLDLPK	7
Q9GZP4	PITHD1	FVESDADEELLFNIPFTGNVK;GIIIMGEDDDSHPSEMR;GLAYGLYLR;GVFKPWEER;GVFKPWEERTDR;LQCLNESR;VFYIGLR	7
P55283	CDH4	FSSCVGTK;GTQYETNSMDFK;IISGDPSGHFSVR;LLVAQTSSPHSGHK;LLVAQTSSPHSGHKPQK;TDPVTNEGMVTVVK;VGADGTVFATR	7
O15231	ZNF185	ESCGSSVLTDFEGK;EYVNASEVSSGK;PMGDLLDQIFIHR;QSSPSGSEQLVR;STPGSNSADGGR;TTGGICTYCNR;VGEAWQERPGAPR	7
O94991	SLITRK5	DGILTVSCENR;FPIYHLLLSGNLLNR;FVPLTHLDLR;GIISLSEISPPR;LHGRDLDEVSK;LLPYVGLLQHMDK;VGVLVDEVICK	7
P00491	PNP	FGDRFPAMSDAYDR;LEQFVSILMASIPLPDK;LGADAVGMSTVPEVIVAR;LVFGFLNGR;NTAEWLLSHTK;VFGFSLITNK;VIMDYESLEK	7
O76061	STC2	AHHGEAGHHLPEPSSR;DLLLHEPYVDLVNLLLTCGEEVK;EMVSQLQR;GLHGICMTFLHNAGK;GTDATNPPEGPQDR;HDLCAAAQENTR;VIVEMIHFK	7
P60660	MYL6	ALGQNPTNAEVLK;DQGTYEDYVEGLR;EAFQLFDR;EGNGTVMGAEIR;HVLVTLGEK;ILYSQCGDVMR;VLDFEHFLPMLQTVAK	7
Q15262	PTPRK	GLNPGTLNILVR;GSGVSNFAQLIVR;LWHLDPDTEYEIR;MTSGSWTETHAVNAPTYK;NGEDIPVAQTK;TYQGFWNPPLAPR;VLLTRPGEGGTGLPGPPLITR	7
Q05996	ZP2	CLLHQFYLASLK;DFMSFSLPR;EITVEFPSSPGTK;FLRQPIYMEVR;LTFISPGQK;SRSETGEEVGSRGAMDTK;VLNRDDPNIK	7
P53621	COPA	DADSITLFDVQQK;GFFEGTIASK;LLHDQVGVIQFGPYK;NLSPGAVESDVR;SILLSVPLLVVDNK;TLDLPIYVTR;VLTIDPTEFK	7
P29966	MARCKS	AEDGATPSPSNETPK;EAGEGGEAEAPAAEGGK;EEPAAAGSGAASPSAAEK;GEAAAERPGEAAVASSPSK;GEPAAAAAPEAGASPVEK;PQEAAVAPEKPPASDETK;VNGDASPAAAESGAK	7
Q0P6D2	DIPK1C	AASSVFWK;AISDIALSFLDMVNHFDSDFSHR;LHLCDIKPENFAIR;LRQLLQATLR;QLLQATLR;VLQADWR;VNNNLQVICDK	7
Q9UBC9	SPRR3	FPEPGAIK;QPSQPPPQEIFVPTTK;QTFTPPPQLQQQQVK;VPDQGFIK;VPEPGCTK;VPEPGSIKVPDQGFIK;VPEPGYTK	7
P07910	HNRNPC	GDDLQAIK;GFAFVQYVNER;MIAGQVLDINLAAEPK;MYSYPAR;VDSLLENLEK;VFIGNLNTLVVK;VPPPPPIAR	7
Q01082	SPTBN1	DLTSVNILLK;INAVVETGR;LESEHPDQAQAILSR;LILEVHQFSR;MHTTFEHDIQALGTQVR;VAVVNQIAR;VQAVVAVAR	7
P80303	NUCB2	DRLVTLEEFLK;ELDLVSHHVR;EYENIIALQENELK;LDSLQDIGMDHQALLK;LVTLEEFLK;MREHVMNEVDTNK;VQNIHPVESAK	7
Q9BYQ5	KRTAP4-6	PSCCISSCCR;PSCCQTTCCR;PSCCVSSCCR;PSCSISSCCR;PTCVISTCPR;TTCCRPSCCVSSCCR;VSCHTTCYRPTCVISTCPR	7
P62195	PSMC5	FVVDVDK;GVLLYGPPGTGK;IDILDSALLRPGR;IEELQLIVNDK;LEGGSGGDSEVQR;NIDINDVTPNCR;VSGSELVQK	7
P28074	PSMB5	AIYQATYR;ATAGAYIASQTVK;DAYSGGAVNLYHVR;GYSYDLEVEQAYDLAR;HGVIVAADSR;LLANMVYQYK;VSSDNVADLHEK	7
Q8NFT8	DNER	DLVNGYECVCLAEYK;IDYCILDPCR;IRQDATASLILLWK;KPCQNNASCIDANEK;QDATASLILLWK;VSTCVPGESHANDLECSGK;VTATGFQQCSLIDGR	7
Q9UQM7	CAMK2A	FYFENLWSR;ITQYLDAGGIPR;MCDPGMTAFEPEALGNLVEGLDFHR;SGAPSVLPH;TAQSEETRVWHR;TAQSEETRVWHRR;VTEQLIEAISNGDFESYTK	7
P62491;Q15907	RAB11A;RAB11B	DHADSNIVIMLVGNK;GAVGALLVYDIAK;GTRDDEYDYLFK;HLTYENVER;NEFNLESK;STIGVEFATR;VVLIGDSGVGK	7
P02747	C1QC	FNAVLTNPQGDYDTSTGK;FNAVLTNPQGDYDTSTGKFTCK;FQSVFTVTR;QKFQSVFTVTR;QTHQPPAPNSLIR;TNQVNSGGVLLR;VVTFCGHTSK	7
P35606	COPB2	DNNQFASASLDR;GVNCIDYYSGGDK;LAEGAERDGK;TFEVCDLPVR;TYLPSQVSR;VWCVASLR;VWQLGSSSPNFTLEGHEK	7
Q9ULZ9	MMP17	DWLVCGDSQADGSVAAGVDAAEGPR;FGYLPPADPTTGQLQTQEELSK;GLPLHLDSVDAVYER;GVPSTLDDAMR;HMDPGYPAQSPLWR;VRVWQLYGVR;VWSDIAPLNFHEVAGSAADIQIDFSK	7
P11279	LAMP1	AFSVNIFK;ALQATVGNSYK;FFLQGIQLNTILPDARDPAFK;TVESITDIR;TVESITDIRADIDK;TVESITDIRADIDKK;VWVQAFK	7
P22303	ACHE	AEFLAGVR;EALSDVVGDHNVVCPVAQLAGR;EAPGNVGLLDQR;TPGGPVSAFLGIPFAEPPMGPR;TRPAQVLVNHEWHVLPQESVFR;VGAFGFLALPGSR;VYAYVFEHR	7
Q9UKU9	ANGPTL2	LLVTMEDWSGRK;LMQVWCDQR;RLDGSVNFFR;VFAEYASFR;VPSARPVPQPPPAAPPR;VTQLYMQLLHEIIRK;VYQPPTYNR	7
Q9P0G3	KLK14	AVRPIEVTQACASPGTSCR;GQLQGLVSWGMER;QVTHPNYNSR;SSQPWQAALLAGPR;THDNDLMLLQLQQPAR;VSGWGTISSPIAR;WEATQQVLR	7
Q9Y277	VDAC3	GYGFGMVK;LSQNNFALGYK;LTLDTIFVPNTGK;SCSGVEFSTSGHAYTDTGK;VCNYGLTFTQK;VNNASLIGLGYTQTLRPGVK;WNTDNTLGTEISWENK	7
P08493	MGP	EACDDYRLCER;NANTFISPQQR;PVHELNR;RNANTFISPQQR;SKPVHELNREACDDYR;YAMVYGYNAAYNR;YAMVYGYNAAYNRYFR	7
P53618	COPB1	CIYNLLQSSSPAVK;EAELLEPLMPAIR;EDIQSVMTEIRR;NAVLAIYTIYR;PSPLTLAPHDFANIK;VLQDLVMDILR;YEAAGTLVTLSSAPTAIK	7
P05023	ATP1A1	AVFQANQENLPILK;LIIVEGCQR;LNIPVSQVNPR;QGAIVAVTGDGVNDSPALK;VDNSSLTGESEPQTR;VIMVTGDHPITAK;YEPAAVSEQGDKK	7
P61088	UBE2N	ICLDILK;IYHPNVDK;LELFLPEEYPMAAPK;LLAEPVPGIK;TNEAQAIETAR;WSPALQIR;YFHVVIAGPQDSPFEGGTFK	7
P78539	SRPX	CEYYCSPGYTLK;CVDGAYFNSR;DTADGILTDVILK;LLIVSTPTAR;TAAALLDQFYEK;VSWETPEGR;YGDVYCRAPQGGYYK	7
P23246	SFPQ	AVVIVDDR;FAQHGTFEYEYSQR;FGQGGAGPVGGQGPR;GIVEFASK;LFVGNLPADITEDEFK;NLSPYVSNELLEEAFSQFGPIER;YGEPGEVFINK	7
O14672	ADAM10	DTSLFSDEFK;EAVIAQISSHVK;FEGFIQTR;FSLCSIR;GGTFYVEPAER;TITLQPGSPCNDFR;YGPQGGCADHSVFER	7
P54707	ATP12A	AVIGDASETALLK;DGPNSLTPPK;LNIAVEQVNK;NLEAVETLGSTSIICSDK;QDAVVAVTGDGVNDSPALK;VDNSSLTGESEPQPR;YGTDIIMGLSSTR	7
Q16288	NTRK3	LEHCIEFVVR;LNSQNLYCINADGSQLPLFR;SLHTLNAVDMELYTGLQK;VVSLEEPELR;VVSLEEPELRLEHCIEFVVR;WMQLWQEQGEAK;YINLSSNR	7
P13473	LAMP2	CNSLSTLEK;EQTVSVSGAFQINTFDLR;GILTVDELLAIR;GILTVDELLAIRIPLNDLFR;IPLNDLFR;NENRFYLK;YLDFVFAVK	7
P02144	MB	ALELFRK;GHHEAEIKPLAQSHATK;HGATVLTALGGILK;HPGDFGADAQGAMNK;KHGATVLTALGGILK;VEADIPGHGQEVLIR;YLEFISECIIQVLQSK	7
O75077	ADAM23	EITLPSR;IGQLQGEIIPTSFYHQGR;LIYYINQDSESPYHVLDTK;QDGYACNQNQGR;SVVNLVDSIYK;VVLVAVETWTEK;YLELMIVNDHK	7
P27105	STOM	AMAAEAEASR;EASMVITESPAALQLR;GPGLFFILPCTDSFIK;LLAQTTLR;TISFDIPPQEILTK;VIAAEGEMNASR;YLQTLTTIAAEK	7
P01877	IGHA2	DASGATFTWTPSSGK;GETFSCMVGHEALPLAFTQK;KGETFSCMVGHEALPLAFTQK;QEPSQGTTTYAVTSILR;VAAEDWKKGETFSCMVGHEALPLAFTQK;VPPPPPCCHPR;YLTWASRQEPSQGTTTYAVTSILR	7
P05107	ITGB2	CHPGFEGSACQCER;GDCDGVQINVPITFQVK;VFLDHNALPDTLK;VTATECIQEQSFVIR;YISCAECLK;YLIYVDESR;YNGQVCGGPGR	7
Q9UMX5	NENF	ELEALDEVFTK;GAPYNALTGK;GVVFDVTSGK;LFTEEELAR;MSLDPADLTHDTTGLTAK;YGGEEEDQPIYLAVK;YPIVGYTAR	7
P12268	IMPDH2	EEEHDCFLEEIMTK;FVPYLIAGIQHSCQDIGAK;NLIDAGVDALR;REDLVVAPAGITLK;RFGVPVIADGGIQNVGHIAK;VAQGVSGAVQDK;YPNLQVIGGNVVTAAQAK	7
P40121	CAPG	ANAQAAALYK;EGNPEEDLTADK;ERQAALQVAEGFISR;QAALQVAEGFISR;TSTGAPAAIK;VSDATGQMNLTK;YQEGGVESAFHK	7
Q9UP79	ADAMTS8	GPEWEVETGEGQR;GPEWEVETGEGQRQER;LAPDDSFLAPEFK;MALYQLDQQCR;QIFGPDFR;TVECRDPSGQASATCNK;YQSCHTEECPPDGK	7
P26992	CNTFR	EYIIQVAAK;HQVLLHVGLPPREPVLSCR;HSPQEAPHVQYER;LGSDVTLPCGTANWDAAVTWR;RLEVTWQTPSTWPDPESFPLK;YMHLFSTIK;YRPLILDQWQHVELSDGTAHTITDAYAGK	7
Q04721	NOTCH2	ALGTLLHTNLR;CPEGFLGEYCQHRDPCEK;DTYECTCQVGFTGK;QCVQDSDHCFK;SLPGEQEQEVAGSK;VFLEIDNR;YSCVCSPGFTGQR	7
Q92484	SMPDL3A	DSIMVLSDK;GSPVNSLFVAPAVTPVK;LIDIFQK;PWLDEEAISTLRK;VTTNPNLR;VYNAVANLWK;YSDVIAGQFYGHTHR	7
Q99784	OLFM1	CICTVVAPQQTMCSR;DLQYVEK;FQSHIIIR;LSAAGGGTLDR;LTGISDPVTVK;MDELRPLIPVLEEYK;YSHISMLDYNPK	7
P16070	CD44	ALSIGFETCR;ALSIGFETCRYGFIEGHVVIPR;FAGVFHVEK;NGRYSISRTEAADLCK;TEAADLCK;YGFIEGHVVIPR;YSISRTEAADLCK	7
P62269	RPS18	AGELTEDEVER;IAFAITAIK;IPDWFLNR;RAGELTEDEVER;VITIMQNPR;VLNTNIDGR;YSQVLANGLDNK	7
Q6UW01	CBLN3	AAAGGPGGAALGEAPPGR;ASGSFVAPVR;ASGSFVAPVRGVYSFR;EAATSSVLLPLDPGDR;EAATSSVLLPLDPGDRVSLR;GNLLGGWK;YSSFSGFLIFPL	7
P01891	HLA-A	AYLEGTCVEWLR;AYLEGTCVEWLRR;DGEDQTQDTELVETRPAGDGTFQK;FDSDAASQR;FIAVGYVDDTQFVR;WVAVVVPSGQEQR;YTCHVQHEGLPK	7
Q9BYJ1	ALOXE3	ATLLNPEGLVDQVTSIGR;CTAELGELLLLR;GVLAIPNYHYR;LCVTTGPYLR;SIAAFQSR;TICQDSLPLLLDHR;YTLQVNTIAR	7
P20929	NEB	ADLEWLR;AYDLQSDALYK;FSSPVDMLGVVLAK;FTCITDTPEIVLAK;SIFTSVPDTPDLLR;SQEVATNANYR;YTPVPDTPILIR	7
Q92496	CFHR4	CIHPCIITEENMNK;EGIVEYPRCE;FCDMPVFENSR;TGDTIEFMCK;VEYQCQSYYELQGSK;VYLPWSR;YVTCSNGDWSEPPR	7
P15291	B4GALT1	GMSISRPNAVVGR;HISVAMDK;KNEPNPQRFDR;LLNVGFQEALK;LPQLVGVSTPLQGGSNSAAAIGQSSGELR;VAIIIPFR;YWLYYLHPVLQR	7
P34059	GALNS	AIDGLNLLPTLLQGR;CLTPPESIPK;GDTLMAATLGQHK;LMDRPIFYYR;NGFYTTNAHAR;QTTFEGGMR;YYEEFPINLK	7
Q14019	COTL1	AAYNLVR;AAYNLVRDDGSAVIWVTFK;ELEEDFIK;EVVQNFAK;FALITWIGENVSGLQR;FTTGDAMSK	6
Q96RW7	HMCN1	ACGGPDSQIQR;AQVSDSATYTCHVANVAGTAEK;CNVQACPGGPQR;FLQITNVQVPHTGR;GIPAPSLTWLK;ILALTSAQISDTGR	6
O43529	CHST10	FEPWYRHEIAPGIIR;FEPWYRHEIAPGIIRK;FFIVRDPFER;GIQFEDFVR;HEIAPGIIR;ILFCQTPK	6
O00264	PGRMC1	DFTPAELR;EGEEPTVYSDEEEPK;EGEEPTVYSDEEEPKDESARK;FYGPEGPYGVFAGR;GLATFCLDK;ILMAINGK	6
P22234	PAICS	ACGNFGIPCELR;AEYEGDGIPTVFVAVAGR;ASILNTWISLK;ATAEVLNIGK;IKAEYEGDGIPTVFVAVAGR;ITSCIFQLLQEAGIK	6
P08590	MYL3	AAPAPAPPPEPERPK;ALGQNPTQAEVLR;EAFMLFDR;HVLATLGER;IEFTPEQIEEFK;ITYGQCGDVLR	6
P13716	ALAD	AAVLEAMTAFRR;AGCQVVAPSDMMDGRVEAIK;CVLIFGVPSR;CYQLPPGAR;GSAADSEESPAIEAIHLLR;LAEVALAYAK	6
Q00341	HDLBP	DLANIAEVEVSIPAK;DQDLITIIGK;GNSLQEILER;IDLPAENSNSETIIITGK;IEGDPQGVQQAK;LGQALTEVYAK	6
Q96HD1	CRELD1	ACLGCMGAGPGR;CSGPEESNCLQCK;CSGPEESNCLQCKK;CSPGYQQVGSK;GLVDSFNK;LVEVLEGVCSK	6
P02792	FTL	ALFQDIK;ELAEEKREGYER;KLNQALLDLHALGSAR;LGGPEAGLGEYLFER;LNQALLDLHALGSAR;MGDHLTNLHR	6
Q00325	SLC25A3	FGFYEVFK;GIFNGFSVTLK;GVAPLWMR;IQTQPGYANTLR;LPRPPPPEMPESLK;MQVDPQK	6
P02775	PPBP	EESLDSDLYAELR;GKEESLDSDLYAELR;GTHCNQVEVIATLK;ICLDPDAPR;ICLDPDAPRIK;NIQSLEVIGK	6
P98172	EFNB1	AEAGRPYEYYK;FQEFSPNYMGLEFKK;GSLGDSDGKHETVNQEEK;IGDKLDIICPR;LDIICPR;NLEPVSWSSLNPK	6
Q9UIW2	PLXNA1	AHVTGPVEDNEK;ALAHQLGLAEDEDVLFTVFAQGQK;DLVLSPNHQYLYAMTEK;LLLLDYAANR;LSLPWLLNK;NLPQPQSGQR	6
Q96A32	MYL11	EAFTVIDQNR;EAFTVIDQNRDGIIDK;EDLRDTFAAMGR;GADPEDVITGAFK;NICYVITHGDAK;NMWAAFPPDVGGNVDYK	6
Q9NQ38	SPINK5	ATAPTELNCDDFK;AVFLTEALER;ENDPIQGPDGK;ENNPVRGPYGK;IGYLCPK;NNELICPR	6
Q9Y6X5	ENPP4	EGVLVEHVK;IDDLIGDLVQR;KIDDLIGDLVQR;LLLVSFDGFR;LLLVSFDGFRADYLK;NYEFPHLQNFIK	6
O14818	PSMA7	AITVFSPDGHLFQVEYAQEAVK;ALLEVVQSGGK;ILNPEEIEK;LTVEDPVTVEYITR;LYQTDPSGTYHAWK;NYTDEAIETDDLTIK	6
P0C0L4	C4A	ADGSYAAWLSRDSSTWLTAFVLK;AEMADQASAWLTR;ANSFLGEK;DSSTWLTAFVLK;LQETSNWLLSQQQADGSFQDPCPVLDR;PVAFSVVPTAAAAVSLK	6
Q9BX67	JAM3	DDSGQYYCIASNDAGSAR;DSALYRCEVVAR;IQDEQTTYVFFDNK;IQGDLAGRAEILGK;NDVPLPTDSR;PVTPVCR	6
Q14314	FGL2	CEEAGECPYQVSLPPLTIQLPK;DVCPVRLESR;EEINVLHGR;EFWLGNDK;EIVNSLKK;QFSRIEEVFK	6
Q9NZ53	PODXL2	DFSLTSSSQTPGATK;EQHLLMTLVGEQGVVPTQDVLSMLGDIRR;GPQLLALVEEVLPR;IPWDSTQVICK;QEEEEEEELLPVNGSQEEAKPQVR;QHRGPQLLALVEEVLPR	6
O60609	GFRA3	AYGEACSGPHCQR;LCFSDPLCR;LMNSCLQAR;LVDFQTHCHPMDILGTCATEQSR;NTIAPNCALPPVAPNCLELRR;QLLTFFEK	6
Q6ZRV2	FAM83H	APAGDLLPSAFR;EEVAAPGAVGGER;EQTVSETLGPGGEAVR;ILFAQSEPLVPSAAALAR;LAVDALAEGGSEAYSR;QTFLSHGDDFR	6
P46781	RPS9	HIDFSLR;IGVLDEGK;LDYILGLK;LFEGNALLR;LIGEYGLR;QVVNIPSFIVR	6
Q9NPY3	CD93	CLDPSLPLK;FWIGLQR;GGATCVLGPHGK;LLDDLVTCASR;LSAAEAQNHCNQNGGNLATVK;RCVSLLLDLSQPLLPSRLPK	6
Q02218	OGDH	DVVVDLVCYR;ICEEAFAR;LEAADEGSGDVK;LGFYGLDESDLDK;LVEDHLAVQSLIR;RFGLEGCEVLIPALK	6
P20827	EFNA1	EGHSYYYISK;EGHSYYYISKPIHQHEDR;FQRFTPFTLGK;FTPFTLGK;LAADDPEVR;RLAADDPEVR	6
P01599	IGKV1-17	ASQGIRNDLGWYQQK;ASQGIRNDLGWYQQKPGK;LIYAASSLQSGVPSR;NDLGWYQQK;NDLGWYQQKPGK;RLIYAASSLQSGVPSR	6
P60983	GMFB	ETNNAAIIMK;FIVYSYK;LVQTAELTK;NTEDLTEEWLR;NTEDLTEEWLREK;RLVVLDEELEGISPDELK	6
Q99935	OPRPN	FSQAVILSQLFPLESIR;FSQAVILSQLFPLESIRQPR;LFPGYPNLHFPLRPYYVGPIR;LNSPLSLPFVPGR;LNSPLSLPFVPGRVPPSSFSR;RPYLPGQLPPPPLYRPR	6
Q9UK55	SERPINA10	AWLMASR;IFSPFADLSELSATGR;LFDEINPETK;LILVDYILFK;NLELGLTQGSFAFIHK;RYFDTECVPMNFR	6
O95633	FSTL3	CECAPDCSGLPAR;DSCDGVECGPGK;INLLGFLGLVHCLPCK;LQVCGSDGATYRDECELR;QATCFLGR;SCEHVVCPRPQSCVVDQTGSAHCVVCR	6
P55083	MFAP4	ADGEYWLGLQNMHLLTLK;GFYYSLK;GFYYSLKR;GWNDYKLGFGR;LGFGRADGEYWLGLQNMHLLTLK;SCHFANLNGFYLGGSHLSYANGINWAQWK	6
Q96FQ6	S100A16	AADKLIQNLDANHDGR;AVIVLVENFYK;ELNHMLSDTGNR;ELNHMLSDTGNRK;LIQNLDANHDGR;SDCYTELEK	6
P08133	ANXA6	CLIEILASR;DAFVAIVQSVK;EAILDIITSR;GLGTDEDTIIDIITHR;LVFDEYLK;SELDMLDIR	6
Q96I99	SUCLG2	DPNVVGQLAK;EQIDIFEGIK;FFVADTANEALEAAK;LYNLFLK;PANFLDLGGGVK;SENEPIENEAAK	6
Q92542	NCSTN	ALADVATVLGR;EQCQDPSKVPSENK;IAGLAVSLTK;LLYGFLIK;RPNQSQPLPPSSLQR;SGAGVPAVILR	6
P56817	BACE1	ETDEEPEEPGRR;GSFVEMVDNLR;GVYVPYTQGK;IGFAVSACHVHDEFR;SIVDSGTTNLR;SIVDSGTTNLRLPK	6
O43300	LRRTM2	AIDLTVFETMPNLK;GSLGLSLR;ICALASWLGSFQGR;ILLMDNNK;LDLTGNEIK;SLEFLDLSTNR	6
P27482	CALML3	ADQLTEEQVTEFK;DGDGCITTR;DGNGFVSAAELR;DTDNEEEIREAFR;LSDEEVDEMIR;SLGQNPTEAELR	6
P20700	LMNB1	ALYETELADAR;DAALATALGDK;IQELEDLLAK;LAVYIDK;LREYEAALNSK;SMYEEEINETR	6
P34932	HSPA4	AESEEMETSQAGSK;EDIYAVEIVGGATR;FLEMCNDLLAR;GCALQCAILSPAFK;LMNETTAVALAYGIYK;SNLAYDIVQLPTGLTGIK	6
P15309	ACP3	DFIATLGK;FQELESETLK;FVTLVFR;HGDRSPIDTFPTDPIK;LSGLHGQDLFGIWSK;SPIDTFPTDPIK	6
P29120	PCSK1	FGFGLLNAK;LLQALVDILNEEN;LLQSAFSK;MVDPGEEQPTQENPK;RDELEEGAPSQAMLR;SPSSSSVGGRRDELEEGAPSQAMLR	6
P14555	PLA2G2A	AAATCFAR;CCVTHDCCYK;DATDRCCVTHDCCYK;EAALSYGFYGCHCGVGGR;EAALSYGFYGCHCGVGGRGSPK;SQLCECDK	6
A0A0C4DH68	IGKV2-24	FSGSGAGTDFTLK;FSGVPDRFSGSGAGTDFTLK;ISNRFSGVPDR;ISNRFSGVPDRFSGSGAGTDFTLK;SSQSLVHSDGNTYLSWLQQR;SSQSLVHSDGNTYLSWLQQRPGQPPR	6
P80748	IGLV3-21	FSGSNSGNTATLTISR;ITCGGNNIGSK;PGQAPVLVVYDDSDR;PGQAPVLVVYDDSDRPSGIPER;SVHWYQQK;SVHWYQQKPGQAPVLVVYDDSDRPSGIPER	6
Q8NBJ7	SUMF2	CAADAGRPPGEL;EATVKPFAIDIFPVTNK;GASWIDTADGSANHR;MGNTPDSASDNLGFR;QPAGPGSGIR;SVLWWLPVEK	6
Q15517	CDSN	ENPVKGSPGVPSFAAGPPISEGK;GSPGVPSFAAGPPISEGK;IILQPCGSK;IYPVGYFTK;PCPPITSVDK;SYGGYEVVGGSSDSYLVPGMTYSK	6
Q9H1E1	RNASE7	DLNTFLHEPFSSVAATCQTPK;DSQQFHLVPVHLDR;DSQQFHLVPVHLDRVL;IQHMQPSPQACNSAMK;SYVVACKPPQK;SYVVACKPPQKK	6
Q16627	CCL14	GPYHPSECCFTYTTYK;IMDYYETNSQCSK;IMDYYETNSQCSKPGIVFITK;PGIVFITK;RGHSVCTNPSDK;TESSSRGPYHPSECCFTYTTYK	6
A8MUX0	KRTAP16-1	PACYRPCYSILR;PICRPICSGLLTYR;PICSGLLTYR;QPYMTSISYR;RPACVTSYSCR;TFYIPSSSK	6
P17600	SYN1	PVAGGPGAPPAARPPASPSPQR;QASQAGPVPR;QGPPQKPPGPAGPTR;QSRPVAGGPGAPPAARPPASPSPQR;QTSVSGPAPPK;TGPPTTQQPR	6
P43234	CTSO	APFTPTWPR;GYSAYDFSDQEDEMAK;MGSNVCGIADSVSSIFV;NSWGSSWGVDGYAHVK;QVVTQVR;TGSTPYWIVR	6
P57087	JAM2	AEMIDFNIR;EGNPAPEYTWFK;LDTGEYSCEAR;LLLLLLR;NRAEMIDFNIR;TGTLQFNTVSK	6
Q8IZA0	KIAA0319L	AALRPAVSSSDQQSLIR;AALRPAVSSSDQQSLIRK;DYSGEMEGK;IVQYHWEELK;LTPGLYEFK;THSSNSMLVFLK	6
P13804	ETFA	AAVDAGFVPNDMQVGQTGK;GTSFDAAATSGGSASSEK;LEVAPISDIIAIK;LGGEVSCLVAGTK;LLYDLADQLHAAVGASR;TIYAGNALCTVK	6
Q14114	LRP8	CGGDGGGACIPER;GCADPACGPR;GDEFQCGDGTCVLAIK;IYWCDLSYRK;SGECVHLGWR;TLISSTDFLSHPFGIAVFEDK	6
P62249	RPS16	ALVAYYQK;DILIQYDR;GGGHVAQIYAIR;GPLQSVQVFGR;LLEPVLLLGK;TLLVADPR	6
Q9NZD2	GLTP	ADISGNITK;ALLAEHLLK;AVYDTNPAK;GQNVTEEECLEK;IFQAALYAAPYK;TLQNILEVEK	6
O60888	CUTA	GKIEEDSEVLMMIK;IEEDSEVLMMIK;LAACVNLIPQITSIYEWK;RLAACVNLIPQITSIYEWK;SVHPYEVAEVIALPVEQGNFPYLQWVR;TQSSLVPALTDFVR	6
P56537	EIF6	ASFENNCEIGCFAK;HGLLVPNNTTDQELQHIR;LNEAQPSTIATSMR;NSLPDTVQIR;QTVADQVLVGSYCVFSNQGGLVHPK;TSIEDQDELSSLLQVPLVAGTVNR	6
P35222	CTNNB1	EAAEAIEAEGATAPLTELLHSR;LLNDEDQVVVNK;LVQLLVR;SGGIPALVK;TMQNTNDVETAR;TSMGGTQQQFVEGVR	6
Q9H741	SPRING1	CRTSSQSVQHENTYRDPIAK;DLLVNGCCNVNVPSTK;HLITDELGYVCER;HLITDELGYVCERK;NLLQVHDHNQPIPWK;TSSQSVQHENTYRDPIAK	6
P08754	GNAI3	DGGVQACFSR;EIYTHFTCATDTK;IIHEDGYSEDECK;LFDSICNNK;MFDVGGQR;TTGIVETHFTFK	6
P17844	DDX5	APILIATDVASR;GDGPICLVLAPTR;GVEICIATPGR;LIDFLECGK;STCIYGGAPK;TTYLVLDEADR	6
P05556	ITGB1	GEVFNELVGK;GICECGVCK;IGFGSFVEK;LSEGVTISYK;SYCKNGVNGTGENGR;TVMPYISTTPAK	6
O60476	MAN1A2	ENKPLPPVPIPNLVGIR;FDGAVEAVAVR;GGDPEDNDIREK;GGLTFIGEWK;PLPPVPIPNLVGIR;TYGWGHNELRPIAR	6
P54652	HSPA2	DAGTITGLNVLR;DNNLLGKFDLTGIPPAPR;FDLTGIPPAPR;NALESYTYNIK;TFFPEEISSMVLTK;VCNPIISK	6
Q13217	DNAJC3	ATVFLAMGK;LALQWHPDNFQNEEEK;LIESAEELIR;MDFTAAR;TEPSIAEYTVR;VCSEVLQMEPDNVNALK	6
Q9BS26	ERP44	DLAEITTLDR;EDTESLEIFQNEVAR;RNIIGYFEQK;TPADCPVIAIDSFR;VANILHDDCAFLSAFGDVSKPER;VDCDQHSDIAQR	6
Q5IJ48	CRB2	AAGGVSECICNAR;CDCAGTGYEGTHCER;CYCVPGFQGPR;VALGGLPLPLAR;VDGHLLLPEDLGENVLLGCER;VDGHLLLPEDLGENVLLGCERR	6
P36957	DLST	GLVVPVIR;LGFMSAFVK;PAEAPAAAAPK;PVSAVKPTVAPPLAEPGAGK;TPAFAESVTEGDVR;VEGGTPLFTLR	6
O75874	IDH1	ATDFVVPGPGK;HAYGDQYR;IIWELIK;TVEAEAAHGTVTR;TVEAEAAHGTVTRHYR;VEITYTPSDGTQK	6
Q16555	DPYSL2	AITIANQTNCPLYITK;DHGVNSFLVYMAFK;DIGAIAQVHAENGDIIAEEQQR;MVIPGGIDVHTR;QIGENLIVPGGVK;VFNLYPR	6
P25788	PSMA3	AVENSSTAIGIR;DGVVFGVEK;HVGMAVAGLLADAR;IIYIVHDEVK;SNFGYNIPLK;VFQVEYAMK	6
P14868	DARS1	ADEVVWVR;EAGVEMGDEDDLSTPNEK;FQTEIQTVNK;IGSCTQQDVELHVQK;IYVISLAEPR;VFSIGPVFR	6
Q02790	FKBP4	AEASSGDHPTDTEMK;AWDIAIATMK;FSFDLGK;LQAFSAAIESCNK;QALLQYK;VFVHYTGWLLDGTK	6
P12830	CDH1	AELDREDFEHVK;GQVPENEANVVITTLK;MALEVGDYK;NTGVISVVTTGLDR;TIFFCER;VFYSITGQGADTPPVGVFIIER	6
Q9NZH8	IL36G	IMDLYGQPEPVK;IMDLYGQPEPVKPFLFYR;PITGTINDLNQQVWTLQGQNLVAVPR;RDQPIILTSELGK;SDSVTPVTVAVITCK;VGEQPTLQLK	6
P04062	GBA1	FLDAYAEHK;LLMLDDQR;NDLDAVALMHPDGSAVVVVLNR;NFVDSPIIVDITK;SYFSEEGIGYNIIR;VGLVASQK	6
P46977	STT3A	EAYYWLR;ENDYYTPTGEFR;FLAEEGFYK;FYSLLDPSYAK;IIFDDFR;VGQAMASTEEK	6
P41091	EIF2S3	AGGEAGVTLGQPHLSR;IVLTNPVCTEVGEK;IVSLFAEHNDLQYAAPGGLIGVGTK;LDDPSCPRPECYR;SCGSSTPDEFPTDIPGTK;VGQEIEVRPGIVSK	6
O00339	MATN2	AAIVFTDGR;QGYILNSDQTTCR;SFACQCPEGHVLR;VDYCLLSDHGCEYSCVNMDR;VGLLQYGSTVK;VIMIVTDGRPQDSVAEVAAK	6
Q8NCC3	PLA2G15	AFVSLGAPWGGVAK;HPPVVLVPGDLGNQLEAK;ICFGDGDGTVNLK;SALQCQAWQSR;TFSLEFLDPSK;VLASGDNNRIPVIGPLK	6
Q9UNM6	PSMD13	FLGCVDIK;ITVNEVELLVMK;LNIGDLQVTK;QLTFEEIAK;SSDEAVILCK;VLDLQQIK	6
O00154	ACOT7	ATLWYVPLSLK;LMDEVAGIVAAR;MIEEAGAIISTR;SLPVPQLVPETEDEK;TNIVTASVDAINFHDK;VLEVPPVVYSR	6
Q04760	GLO1	CDFPIMK;DFLLQQTMLR;GFGHIGIAVPDVYSACK;IAWALSR;SLDFYTR;VLGMTLIQK	6
Q92598	HSPH1	DISTTLNADEAVAR;ELNNTCEPVVTQPK;ENLSYDLVPLK;IEVPLYSLLEQTHLK;VEDVSAVEIVGGATR;VLGTAFDPFLGGK	6
P29373	CRABP2	ELTNDGELILTMTADDVVCTR;PNFSGNWK;QEGDTFYIK;SENFEELLK;VGEEFEEQTVDGRPCK;VLGVNVMLR	6
P20073	ANXA7	EFSGYVESGLK;GAGTDDSTLVR;GFGTDEQAIVDVVANR;PAANFDAIR;SEIDLVQIK;VLIEILCTR	6
P15328	FOLR1	DVSYLYR;ERVLNVPLCK;FNWNHCGEMAPACK;LHEQCRPWR;TELLNVCMNAK;VLNVPLCK	6
O75493	CA11	GTLYNTGR;HVSFLPAPR;LLSQNPPSQIFQSLSGNSRPLQPLAHR;RQSPVDVELK;RVLYDPFLPPLR;VLYDPFLPPLR	6
P22528	SPRR1B	QPCQPPPQEPCIPK;QPCTPPPQLQQQQVK;VPEPCHPK;VPEPCHPKVPEPCQPK;VPEPCPSIVTPAPAQQK;VPEPCQPK	6
Q9BXJ3	C1QTNF4	CRVPGAYFFSFTAGK;GPPAPPEPR;SLSVMLVR;SLVGSDAGPGPR;TTPLEGTSEMAVTFDK;VPGAYFFSFTAGK	6
Q6ZVL6	KIAA1549L	AIREEVAK;DSVTAILGK;GTSSSPLAVASGPAK;SSPPALSAALVAK;SSSMTTLAK;VPNLLSTSWTFPR	6
P31040	SDHA	AAFGLSEAGFNTACVTK;GEGGILINSQGER;LGANSLLDLVVFGR;NTVVATGGYGR;TLNEADCATVPPAIR;VPPIKPNAGEESVMNLDK	6
Q9BXJ0	C1QTNF5	FTCQVPGVYYFAVHATVYR;GDPGPRGEAGPAGPTGPAGECSVPPR;GEAGPAGPTGPAGECSVPPR;PASLSGGAMVR;VLVNEQGHYDAVTGK;VPPPSDAPLPFDR	6
Q8N608	DPP10	CGSVVAPITDLK;DFVLHDPEAR;ILAYDETTQK;ILHIDDYELPLQLSLPK;LSLEDLFR;VPVVSLHSTDNPAK	6
P15151	PVR	HGESGSMAVFHQTQGPSYSESK;QAELTVQVK;RLEFVAAR;SVDIWLR;VLAKPQNTAEVQK;VQLTGEPVPMAR	6
Q8IZJ1	UNC5B	AFPATQIYFK;ECMAPPPQNGGR;EVQIEVSR;NEDVIDPTQDTNFLLTIDHNLIIR;SRECMAPPPQNGGR;VREVQIEVSR	6
Q9NS85	CA10	IHEGWWAYK;QSPVNIETSHMIFDPFLTPLR;SPNGLVVVSIFIK;TNINFSLQGK;VSDSSNPFLNR;VSGTMYNTGR	6
A0A0C4DH43	IGHV2-70D	ALEWLAR;ESGPALVK;FYSTSLK;IDWDDDK;NQVVLTMTNMDPVDTATYYCAR;VSWIRQPPGK	6
Q09328	MGAT5	DILVPSFDPK;DLQFLLR;NTDFFIGKPTLR;TLAVLLDNILQR;VLDSFGTEPEFNHANYAQSK;VTCQSSELAK	6
P06331	IGHV4-34	GLEWIGEINHSGSTNYNPSLK;LSSVTAADTAVYYCAR;SRVTISVDTSK;SRVTISVDTSKNQFSLK;VTISVDTSK;VTISVDTSKNQFSLK	6
P04216	THY1	DEGTYTCALHHSGHSPPISSQNVTVLR;HVLFGTVGVPEHTYR;KHVLFGTVGVPEHTYR;VLYLSAFTSK;VTSLTACLVDQSLR;VTSLTACLVDQSLRLDCR	6
Q9UJ99	CDH22	FADLGTFR;FADLGTFRDQAIVR;IHSDSDEGDGAIK;MYQFSIQESAPIGTAVGR;VQDINDSEPR;VTTDSDTQEAIIVVQK	6
P54803	GALC	EFDGIGAVSGGGATSR;GYEWWLMK;LLVNYPEPYR;SLWTDIPVNFPK;SQILDYLFK;VVDVIGAHYPGTHSAK	6
Q9UJJ9	GNPTG	CFSLVESTYK;QWDQVEQDLADELITPQGHEK;RDPSPVSGPVHLFR;SPEQLRGDPGLRGSL;TLFEDAGYLK;VVEEPNAFGVNNPFLPQASR	6
P11498	PC	ADEAYLIGR;DAHQSLLATR;FIGPSPEVVRK;GLAPVQAYLHIPDIIK;IAPYVAHNFSK;VVEIAPAAHLDPQLR	6
P62424	RPL7A	HWGGNVLGPK;MGVPYCIIK;NFGIGQDIQPK;TCTTVAFTQVNSEDK;VPPAINQFTQALDR;VVNPLFEK	6
O75390	CS	DILADLIPK;GFSIPECQK;GLVYETSVLDPDEGIR;LVAQLYK;VVPGYGHAVLR;VVPGYGHAVLRK	6
P17050	NAGA	ASALVFFSCR;INQDPLGIQGR;LDGCFSTPEER;RFPHGIPFLADYVHSLGLK;SLIEVYMRPLSNK;VVQDAQTFAEWK	6
Q8N3T1	GALNT15	CMEAVVQENNK;GGENLELSFK;IAETWLGSFK;SALSEYVAR;SPVVPGEVVAMDR;VVSPVIDVIDWK	6
O75368	SH3BGRL	DIAANEENRK;ENNAVYAFLGLTAPPGSK;GDYDAFFEAR;QQDVLGFLEANK;VYIASSSGSTAIK;VYIASSSGSTAIKK	6
Q9UKK9	NUDT5	EQTADGVAVIPVLQR;LDALVAEEHLTVDAR;PGDGEFVEVISLPK;QYIISEELISEGK;TLHYECIVLVK;VYSYALALK	6
Q95604	HLA-C	APWVEQEGPEYWDRETQK;DYIALNEDLR;FDSDAASPR;MYGCDLGPDGR;THVTHHPVSDHEATLR;WAAVVVPSGQEQR	6
Q96JF0	ST6GAL2	AHPAGSFHAGPGDLQK;EFFSSQVGR;EFFSSQVGRK;EGAFPAAQVQR;RLLPVQGK;WAQSQDGFEHK	6
P22695	UQCRC2	ATAAPAGAPPQPQDLEFTK;MALIGLGVSHPVLK;NALANPLYCPDYR;QVAEQFLNMR;TIAQGNLSNTDVQAAK;WEVADLQPQLK	6
Q8NFZ4	NLGN2	ELVDQDVQPAR;GNYGLLDQIQALR;RFQPPEAPASWPGVR;TLLALFTDHQWVAPAVATAK;VGCDREDSAEAVECLR;WLSENIAHFGGDPER	6
P49591	SARS1	DPGLVDQLVK;EFMPPGLQELIPFVK;LLIDEAILK;TICAILENYQTEK;VLDLDLFR;YAGLSTCFR	6
P60981	DSTN	ASGVQVADEVCR;AVIFCLSADK;CIIVEEGK;HECQANGPEDLNR;HFVGMLPEK;YALYDASFETK	6
A0A075B6K4	IGLV3-10	ITCSGDALPKK;KYAYWYQQK;RPSGIPER;SGQAPVLVIYEDSK;SGQAPVLVIYEDSKRPSGIPER;YAYWYQQK	6
P08637	FCGR3A	AVVFLEPQWYR;DSGSYFCR;EEDPIHLR;VTYLQNGK;WVFKEEDPIHLR;YFHHNSDFYIPK	6
Q9ULB5	CDH7	DQYLLVIQAK;ETQEGIITIQK;IQDINDNEPK;IVDGDGLGIFK;RSYQYNVPESLPVASVVAR;YFNIDANSGVITTAK	6
O60241	ADGRB2	FNRQEQVCAHFAPR;LLAPAALAFR;NFVQLCLSAEPSEAPR;QEQVCAHFAPR;WSEECGR;YGEEPEEEPK	6
P52209	PGD	AGQAVDDFIEK;DYFGAHTYELLAK;GILFVGSGVSGGEEGAR;SFLEDIRK;TIFQGIAAK;YGPSLMPGGNK	6
P00568	AK1	ATEPVIAFYEK;GFLIDGYPR;GQLVPLETVLDMLR;IIFVVGGPGSGK;RGETSGRVDDNEETIK;YGYTHLSTGDLLR	6
Q99985	SEMA3C	ICPNDTGGLR;ILLMDEDQDRIYVGSK;TSEYFSLSHHPLDYR;VYLTFDELR;VYLTFDELRETK;YHVLFLGTDR	6
Q86UW8	HAPLN4	AELQGDGPGDASLVLR;GGTIVLPCR;GRAELQGDGPGDASLVLR;VVDPLAFTDVFVALGPQHR;VVHVLEGESGSVVVQTAPGQVVSHR;YHYEAAAHGHDGVR	6
P04844	RPN2	EDQVIQLMNAIFSK;LQVTNVLSQPLTQATVK;NPILWNVADVVIK;SIVEEIEDLVAR;TGQEVVFVAEPDNK;YIANTVELR	6
Q9BPW9	DHRS9	LAIVGGGYTPSK;LAIWEQLSPDIK;TVLLDVTDPENVK;VINVSSVGGR;YAVEGFNDSLRR;YIFITGCDSGFGNLAAR	6
P78504	JAG1	CVCPPQWTGK;IVLPFSFAWPR;QNTGVAHFEYQIR;TCMEGWMGPECNR;TCQLDANECEAK;YISSNVCGPHGK	6
P31153	MAT2A	FVIGGPQGDAGLTGR;FVIGGPQGDAGLTGRK;NFDLRPGVIVR;TGMILLAGEITSR;TQVTVQYMQDR;YLDEDTIYHLQPSGR	6
O00115	DNASE2	AFQPLVK;ALINSPEGAVGR;GGGTLCAQLPALWK;GPWTCVGDMNR;NYQPCNGMAR;YLDESSGGWR	6
Q15046	KARS1	FELFVMK;ILDDICVAK;INMVEELEK;LIFYDLR;VAMFLTDSNNIK;YLDLILNDFVR	6
P09601	HMOX1	ESPVFAPVYFPEELHR;EVHTQAENAEFMR;MNSLEMTPAVR;VQDSAPVETPR;WQEVIPYTPAMQR;YLGDLSGGQVLK	6
P25789	PSMA4	ATCIGNNSAAAVSMLK;LLDEVFFSEK;LNEDMACSVAGITSDANVLTNELR;TTIFSPEGR;VEIATLTR;YLLQYQEPIPCEQLVTALCDIK	6
Q8TF66	LRRC15	CDSDILPLR;LTLFGNSLK;LYDNPWR;NWLLLNQPR;VFQHLGNLQVLR;YLSLANNK	6
Q9BUF5	TUBB6	AALVDLEPGTMDSVR;EIVHIQAGQCGNQIGTK;EVDEQMLAIQSK;INVYYNESSSQK;MREIVHIQAGQCGNQIGTK;YLTVATVFR	6
Q8NHP8	PLBD2	ACNPQPNGENAISAR;AFIPGGPSPGSR;GCVLEWVR;LTLLQLK;VLTILEQIPGMVVVADK;YNDFLHDPLSLCK	6
Q99832	CCT7	ALEIIPR;PYVEEGLHPQIIIR;QLCDNAGFDATNILNK;TFSYAGFEMQPK;VQGGALEDSQLVAGVAFK;YNFFTGCPK	6
Q9BTV4	TMEM43	FFLSSGLIDK;LEDPHVDIIR;LLSDPNYGVHLPAVK;TSSQPGFLER;VSFSYAGLSGDDPDLGPAHVVTVIAR;YPEVGDLR	6
Q86YD3	TMEM25	ALRENERHAFTCR;HPSLISSDSNNLK;LAWYLDGQLQEASTSR;LLSVGGEAFSGGTSTFTVTAHR;VAGGPGTPR;YQEAQGPGLLVVLFALVR	6
P21246	PTN	CKIPCNWKK;KSDCGEWQWSVCVPTSGDCGLGTR;QFGAECK;RALHNAECQK;TVTISKPCGK;YQFQAWGECDLNTALK	6
P62140	PPP1CB	ADGELNVDSLITR;AHQVVEDGYEFFAK;ICGDIHGQYTDLLR;IVQMTEAEVR;IYGFYDECK;YQYGGLNSGRPVTPPR	6
P84243	H3-3B	EIAQDFK;EIAQDFKTDLR;LVREIAQDFK;STELLIR;STELLIRK;YRPGTVALR	6
Q93091	RNASE6	AHWFEIQHIQPSPLQCNR;FFIVACDPPQK;HQNTFLHDSFQNVAAVCDLLSIVCK;LTSGKYPQCR;LVPVHLDSIL;YSAAAQYK	6
O76009	KRT33A	LITNVESQLAEIR;LPSNPCATTNACDK;LVVQIDNAKLASDDFR;STGPCISNPCGLR;YETELSLR;YSSQLSQVQR	6
O75947	ATP5PD	AGLVDDFEK;LAALPENPPAIDWAYYK;SCAEWVSLSK;SWNETLTSR;TIDWVAFAEIIPQNQK;YTAQVDAEEK	6
P16519	PCSK2	DINEIDINMNDPLFTK;DMQHLTVLTSK;ELTLQAMADGVNK;FHCVGGSVQDPEK;QVAAEHGFGVRK;YTDDWFNSHGTR	6
P14384	CPM	ASLIEYIK;ENYNQYDLNR;IHIMPSMNPDGFEAVK;QEGMEAFLK;SLTPDDDVFQYLAHTYASR;YVANMHGDETVGR	6
P62826	RAN	AAQGEPQVQFK;FNVWDTAGQEK;LVLVGDGGTGK;NLQYYDISAK;PFLWLAR;YVATLGVEVHPLVFHTNR	6
P08865	RPSA	AIVAIENPADVSVISSR;FAAATGATPIAGR;FTPGTFTNQIQAAFREPR;LLVVTDPR;SDGIYIINLK;YVDIAIPCNNK	6
O75635	SERPINB7	ADHPFLFVIR;ADLSGIASGGR;DDIILFSGK;DYDLSIVNGLFAEK;VDFTNHLEDTRR;YVEVFFPQFK	6
P00739	HPR	NYAEVGR;SPVGVQPILNEHTFCVGMSK;VGYVSGWGQSDNFK;VTSIQHWVQK;VVLHPNYHQVDIGLIK;YVMLPVADQYDCITHYEGSTCPK	6
O75976	CPD	ALIEWIR;AREGDCGFGDGGPSGASGR;LVGNMHGDETVSR;QVLIYLAR;SVEGRPLWVLR;YYHEEELESALR	6
P0DOY3	IGLC3	AAPSVTLFPPSSEELQANK;ADSSPVKAGVETTTPSK;AGVETTTPSK;AGVETTTPSKQSNNK;ATLVCLISDFYPGAVTVAWKADSSPVK	5
Q16653	MOG	ALVGDEVELPCR;DHSYQEEAAMELK;DQDGDQAPEYR;DQDGDQAPEYRGR;FSDEGGFTCFFR	5
Q99439	CNN2	CASQSGMTAYGTR;CASQVGMTAPGTR;DGTILCTLMNK;GLQSGVDIGVK;GPSYGLSAEVK	5
Q9NTU7	CBLN4	CLVVCDSNPATDSK;EAATNGVLLYLDK;EAATNGVLLYLDKEDK;GIYSFSFHVIK;GSSSSPLGISVR	5
Q12931	TRAP1	AFLDALQNQAEASSK;AQLLQPTLEINPR;ELISNASDALEK;GTITIQDTGIGMTQEELVSNLGTIAR;GVVDSEDIPLNLSR	5
Q9BWS9	CHID1	AESVVLEHR;DRHFAGDVLGYVTPWNSHGYDVTK;EMFEVTGLHDVDQGWMR;FTQISPVWLQLK;HVVFYPTLK	5
Q96HC4	PDLIM5	ASAAPKPEPVPVQK;FFAPECGR;GALYCELCYEK;GPFLVALGK;IGDVVLSIDGINAQGMTHLEAQNK	5
Q9BQL6	FERMT1	ADSLLEDITDIPK;ELEQGEPLEK;IDAATGIPVTTWR;ILEAHQNVAQMPLVEAK;INQLYEQAR	5
P28288	ABCD3	EGGWDSVQDWMDVLSGGEK;EYLDNVQLGHILER;FDHVPLATPNGDVLIR;IANPDQLLTQDVEK;ITELMQVLK	5
Q9H7Y0	DIPK2B	CNACIGTSICK;DASAVGVIDK;DASAVGVIDKQEGSQEANR;ICASASAPK;IWRPVEIFR	5
P22102	GART	AFAHITGGGLLENIPR;DPLLASGTDGVGTK;FGDPECQVILPLLK;ISNTAISISDHTALAQFCK;IYSHSLLPVLR	5
Q9NQX5	NPDC1	ARCPPGAHACGPCLQPFQEDQQGLCVPR;CPPGAHACGPCLQPFQEDQQGLCVPR;ESGHSTPPLPK;LEDEIDFLAQELAR;LEDEIDFLAQELARK	5
P01619	IGKV3-20	ASQSVSSSYLAWYQQK;ASQSVSSSYLAWYQQKPGQAPR;ATGIPDRFSGSGSGTDFTLTISR;FSGSGSGTDFTLTISR;LLIYGASSR	5
P52907	CAPZA1	DVQDSLTVSNEAQTAK;FITHAPPGEFNEVFNDVR;FTITPPTAQVVGVLK;IEGYEDQVLITEHGDLGNSR;LLLNNDNLLR	5
Q9BSJ8	ESYT1	ALTLGALTLPLAR;FFLQDPQSQELDVQVK;IHVLEAQDLIAK;LLAETVAPAVR;LLVPLVPDLQDVAQLR	5
P31948	STIP1	AAALEFLNRFEEAK;LAYINPDLALEEK;LDPHNHVLYSNR;LLEFQLALK;LMDVGLIAIR	5
P15509	CSF2RA	DVQYFLYIR;EIGIQFFDSLLDTK;GPTAPRDVQYFLYIR;LSNNECSCTFR;LSYLDFQYQLDVHRK	5
Q495W5	FUT11	ALLFYGTDFR;FWDYLHEIFMK;HIPVDSYGK;LAEFIDFLDK;LWRPMHLGAVPVYR	5
P06753	TPM3	AADAEAEVASLNR;EDKYEEEIK;LVIIEGDLER;LVIIEGDLERTEER;MELQEIQLK	5
Q5JZY3	EPHA10	AFSTFPSFGSVGAWLEALDLCR;CSCSAGFQER;DCSSIPGAAGTCK;ETFNVYYLETEADLGR;MHCGADGEWLVPVGR	5
P26639	TARS1	CGPLIDLCR;ETLLAMFK;IYGISFPDPK;LEMYNILK;NELSGALTGLTR	5
Q9NU53	GINM1	DSDILFTLPNLSK;DVTEIDILVK;EYFGIVSVR;ISCQTLIVK;NENLENLEEK	5
P30048	PRDX3	DYGVLLEGSGLALR;GLFIIDPNGVIK;GTAVVNGEFK;HLSVNDLPVGR;NGGLGHMNIALLSDLTK	5
O43390	HNRNPR	DLYEDELVPLFEK;DYAFVHFEDR;GYAFITFCGK;LMMDPLSGQNR;NLATTVTEEILEK	5
P41217	CD200	AVSPENMVTFSENHGVVIQPAYK;CSLQNAQEALIVTWQK;EQLYTPASLK;EVICQVLHLGTVTDFK;PAPMVFWK	5
Q08ET2	SIGLEC14	EGGEFTCR;LNLEVTALIEK;MEDTGSYFFR;MEDTGSYFFRVER;PDIHFLEPLESGRPTR	5
P13693	TPT1	DLISHDEMFSDIYK;EIADGLCLEVEGK;HILANFK;IREIADGLCLEVEGK;PFMTGAAEQIK	5
Q8IYS5	OSCAR	APGTYSCYYHTPSAPYVLSQR;EGVAAPLQYR;FGLFKPGEIAPLLFR;HSAQPWADFTLLGAR;PGEIAPLLFR	5
P51970	NDUFA8	AAAHHYGAQCDK;CALDFFR;FDECVLDK;LGWVRPDLGELSK;PGIVELPTLEELK	5
Q9NVJ2	ARL8B	EICCYSISCK;GVNAIVYMIDAADREK;IWDIGGQPR;MNLSAIQDR;PQLQGIPVLVLGNK	5
P28676	GCA	ALTDFFR;ELWAALNAWK;LSPQTLTTIVK;MGFNAFK;QAIGLMGYR	5
A0A0B4J1X5	IGHV3-74	GLVWVSR;INSDGSSTSYADSVK;LSCAASGFTFSSYWMHWVR;NTLYLQMNSLRAEDTAVYYCAR;QAPGKGLVWVSR	5
P30050	RPL12	CTGGEVGATSALAPK;EILGTAQSVGCNVDGR;HSGNITFDEIVNIAR;IGPLGLSPK;QAQIEVVPSASALIIK	5
Q969T9	WBP2	AEAGGGWEGSASYK;DAMQSFMMPFYLMK;GTVYLTPYR;MLQVASQASR;QPVFGANYIK	5
P35998	PSMC2	ELFEMAR;FVNLGIEPPK;GVLLFGPPGTGK;IINADSEDPK;QTLQSEQPLQVAR	5
O60814;P57053;P58876;P62807;Q5QNW6;Q93079;Q99877;Q99879;Q99880	H2BC10;H2BC12;H2BC12L;H2BC13;H2BC14;H2BC15;H2BC18;H2BC5;H2BC9	AMGIMNSFVNDIFER;EIQTAVR;ESYSVYVYK;LLLPGELAK;QVHPDTGISSK	5
Q504Y0	SLC39A12	FYLHSLLSLR;LSELDQLLNTLWTR;QLVEIFLQK;QMSPGIIQQLLSCSCHLPK;QYFDTSQSQCMETK	5
Q15768	EFNB3	EGLESLQGGVCLTR;FQEYSPNLWGHEFR;LYLVGGAQGR;RCEAPPAPNLLLTCDRPDLDLR;RFQAEGGYVLYPQIGDRLDLLCPR	5
Q9H2A7	CXCL16	DPWVQELMSCLDLK;ECGHAYSGIVAHQK;FQLLSWSVCGGNK;ISSDSPPSVQFMNR;RISSDSPPSVQFMNR	5
O43567	RNF13	AAIVHNVDSDDLISMGSNDIEVLK;FGYRLPAEGLK;IDIPSVFIGESSANSLK;KIDIPSVFIGESSANSLK;RLDCNFDIK	5
Q96FE7	PIK3IP1	EDQTSPAPGLR;GPWCYVSGEAGVPEK;NPDEDPRGPWCYVSGEAGVPEK;RPCEDLR;SEAAAVQPVIGISQR	5
Q8N474	SFRP1	FYTKPPQCVDIPADLR;MVLPNLLEHETMAEVK;NCHAGTQVFLCSLFAPVCLDRPIYPCR;QQASSWVPLLNK;SEAIIEHLCASEFALR	5
P05362	ICAM1	DGTFPLPIGESVTVTR;GGSVLVTCSTSCDQPK;LLGIETPLPK;REPAVGEPAEVTTTVLVR;SFSCSATLEVAGQLIHK	5
P36578	RPL4	GHRIEEVPELPLVVEDK;GPCIIYNEDNGIIK;MINTDLSR;NIPGITLLNVSK;SGQGAFGNMCR	5
P17655	CAPN2	LPPGEYILVPSTFEPNK;MPCQLHQVIVAR;RPTEICADPQFIIGGATR;SDTFINLR;SGTMNSYEMR	5
Q658N2	WSCD1	DLINGYIR;GAVFYDLR;GTYIGCFSDDGHER;MTVSHCQDACAER;SHDPEPFTPEMK	5
Q9NZD4	AHSP	ALQELRQELNTLANPFLAK;DLISAGLK;QELNTLANPFLAK;QQVTGEPQER;SHELPSHPPPSS	5
Q9UJ70	NAGK	AAIYGGVEGGGTR;AGVDPLVPLR;IAEGAQQGDPLSR;ILIEELR;SLGLSLSGGDQEDAGR	5
P01037	CST1	ALHFAISEYNK;DDYYRRPLR;EEDRIIPGGIYNADLNDEWVQR;QLCSFEIYEVPWENRR;SQPNLDTCAFHEQPELQK	5
P51991	HNRNPA3	EDTEEYNLRDYFEK;GFAFVTFDDHDTVDK;IETIEVMEDR;MEVKPPPGRPQPDSGR;SSGSPYGGGYGSGGGSGGYGSR	5
P81605	DCD	ENAGEDPGLAR;ENAGEDPGLARQAPK;GAVHDVKDVLDSVL;LGKDAVEDLESVGK;SSLLEKGLDGAK	5
P29218	IMPA1	EIQVIPLQRDDED;LFCIPVHGIR;QAGEVVCEAIK;SLLVTELGSSR;SSPVDLVTATDQK	5
Q86X29	LSR	IQASQQDDSMR;LLEEAVRK;SGDLPYDGR;SRDDLYDQDDSRDFPR;SSSAGGQGSYVPLLR	5
P01742	IGHV1-69	ASGGTFSSYAISWVR;QAPGQGLEWMGGIIPIFGTANYAQK;SEDTAVYYCAR;STSTAYMELSSLR;STSTAYMELSSLRSEDTAVYYCAR	5
P00488	F13A1	CGPASVQAIK;GTYIPVPIVSELQSGK;GVNLQEFLNVTSVHLFK;MYVAVWTPYGVLR;STVLTIPEIIIK	5
Q9BZC7	ABCA2	DAVCSGQAAAR;FSGLSAELR;GALQGYRDAVCSGQAAAR;ILTVPESQK;STVSSFSLDSVAR	5
P14621	ACYP2	GTVTGQVQGPEDK;IDRTNFSNEK;IGVVGWVK;LEYSNFSIRY;SVDYEVFGR	5
Q6IEE7	TMEM132E	AESPTQHPLLR;DYGLLVSSLDEHVATVTQDR;ESEDEDEEEEERR;SEPFVVFQTK;SVLATTPVGLR	5
Q8NHJ6	LILRB4	FSIPSMTEDYAGR;PTLSALPSPLVTSGK;SEHGAQQHQAEFPMSPVTSVHGGTYR;SPMDTFLLIK;SVTLLCQSR	5
Q9UI42	CPA4	DPAITSILEK;FAFTFELR;NPGSSCIGADPNR;SRNPGSSCIGADPNR;SVVDFIQK	5
P02585	TNNC2	ASGEHVTDEEIESLMK;IDFDEFLK;NNDGRIDFDEFLK;SEEELAECFR;SYLSEEMIAEFK	5
Q96RM1	SPRR2F	CPEPCPPSK;CPPVTPSPPCQPK;CPQSCPPQQCQQK;QPCQPPPVCPAPK;SYQQQQCK	5
P01714	IGLV3-19	ITCQGDSLR;NNRPSGIPDR;PGQAPVLVIYGK;SYYASWYQQK;SYYASWYQQKPGQAPVLVIYGK	5
P25398	RPS12	AEEGIAAGGVMDVNTALQEVLK;DVIEEYFK;LGEWVGLCK;LVEALCAEHQINLIK;TALIHDGLAR	5
P43034	PAFAH1B1	AIADYLR;EEFTSGGPLGQK;GHTDSVQDISFDHSGK;LLASCSADMTIK;TAPYVVTGSVDQTVK	5
P48163	ME1	DLAFTLEER;DPLYIGLR;GLFITIHDR;QITDNIFLTTAEVIAQQVSDK;TATVYPEPQNK	5
O60242	ADGRB3	NAFVFLQYDK;RVFPTNFPGLQK;SFFEFLVLNK;TCQGAVITGQQCEGTGEEVRR;TCVSPYGTHCSGPLR	5
Q16674	MIA	FLTIHRGQVVYVFSK;GQVVYVFSK;LGYFPSSIVR;LGYFPSSIVREDQTLKPGK;TDKWDFYCQ	5
A0A0A0MS15	IGHV3-49	AYGGTTEYAASVK;GLEWVGFIR;GVQCEVQLVESGGGLVQPGR;SIAYLQMNSLK;TEDTAVYYCTR	5
Q969H8	MYDGF	AAFERESDVPLK;GAEIEYAMAYSK;SYLYFTQFK;TAVAHRPGAFK;TEEFEVTK	5
Q15293	RCN1	AADLNGDLTATR;EEFTAFLHPEEFEHMK;IVDRIDNDGDGFVTTEELK;RYIFDNVAK;TFDQLTPDESK	5
Q5JRA6	MIA3	DLIQVVHEYTK;GEALEDFTGPDCR;GWPEVWAGSVGR;PGEQILEGGSESESAQK;TFGYFPK	5
P13284	IFI30	GMQLMHANAQR;KPDVCPSSTSSLR;PLEDQTQLLTLVCQLYQGK;TDALQPPHEYVPWVTVNGK;TGNLYLR	5
P62820	RAB1A	EFADSLGIPFLETSAK;GAHGIIVVYDVTDQESFNNVK;QWLQEIDR;QWLQEIDRYASENVNK;TITSSYYR	5
Q96AP7	ESAM	DSGPYSCSVNVQDK;PAVQYQWDR;PGVSLVYSMPSR;QLPSFQTFFAPALDVIR;TLELNVLVPPAPPSCR	5
Q96P44	COL21A1	GFDILLGLDVNKK;IAVVLTDGK;LCEESVCPTR;LCEESVCPTRIPVAAR;TLFDEGWHQIR	5
Q9HC57	WFDC1	AEEAGAPGGPR;AEEAGAPGGPRQPR;SRAEEAGAPGGPR;SRAEEAGAPGGPRQPR;TLPPGACQAAR	5
Q00973	B4GALNT1	AFDPAELR;EQEFQAFLSR;RPELPDLAPEPR;SYQTNTADTVR;TPLDLVGGAVR	5
Q9UNN8	PROCR	CFLGCELPPEGSR;EFLEDTCVQYVQK;LHMLQISYFR;TLAFPLTIR;TQSGLQSYLLQFHGLVR	5
Q8N3Y7	SDR16C5	EVGDVSILINNAGIVTGK;IVEAILQEK;LFIFLGK;LLALQFAR;TTIVCPFFIK	5
P54756	EPHA5	DCNSLPGGLGTCK;FTLRDCNSLPGGLGTCK;LNTEVRDVGPLSK;NGWEEIGEVDENYAPIHTYQVCK;TVMGDLGWIAFPK	5
Q9UIV8	SERPINB13	ADYSGMSSGSGLYAQK;DLFPDGSISSSTK;LGFDLFK;LTNDYELNITNR;TYLFLQK	5
P02655	APOC2	ESLSSYWESAK;STAAMSTYTGIFTDQVLSVLK;STAAMSTYTGIFTDQVLSVLKGEE;TAAQNLYEK;TYLPAVDEK	5
A0A075B6S2	IGKV2D-29	FSGSGSGTDFTLKISR;FSGVPDRFSGSGSGTDFTLK;PGQPPQLLIYEVSNR;SSQSLLHSDGK;TYLYWYLQK	5
P0DP58	LYNX1	CFETVYDGYSK;CPAMVAYCMTTR;SCVPRCFETVYDGYSK;TYYTPTR;TYYTPTRMK	5
Q10588	BST1	ALLSPEQR;FMPLSDVLYGR;GFFADYEIPNLQK;LLQCVDHSTHPDCALK;VADFLSWCR	5
P54920	NAPA	AIEIYTDMGR;IEEACEIYAR;LLEAHEEQNVDSYTESVK;NSQSFFSGLFGGSSK;VAGYAALLEQYQK	5
O94772	LY6H	ITDPSSSR;MCASSCDFVK;QCQPSDTVCASVR;RHFFSDYLMGFINSGILK;VDVDCCEK	5
P01903	HLA-DRA	ANLEIMTK;ETVWRLEEFGR;FASFEAQGALANIAVDK;FHYLPFLPSTEDVYDCR;VEHWGLDEPLLK	5
P62081	RPS7	AIIIFVPVPQLK;DVNFEFPEFQL;HVVFIAQR;TLTAVHDAILEDLVFPSEIVGK;VETFSGVYK	5
Q06323	PSME1	APLDIPVPDPVK;GPPCGPVNCNEK;IEDGNNFGVAVQEK;ISELDAFLK;VFELMTSLHTK	5
P29762	CRABP1	IHCTQTLLEGDGPK;MRSSENFDELLK;SLATWENENK;SSENFDELLK;VGEGFEEETVDGRK	5
P13798	APEH	ALDVSASDDEIAR;SALYYVDLIGGK;SFNLSALEK;TPLLLMLGQEDR;VGFLPSAGK	5
Q07092	COL16A1	LGAAPVTQPTR;LGAAPVTQPTRR;LMLSVAGR;VASVHVDCSSASSQPLGPR;VHQETAADECPPCVHGAR	5
P51149	RAB7A	ATIGADFLTK;DPENFPFVVLGNK;EAINVEQAFQTIAR;FQSLGVAFYR;VIILGDSGVGK	5
P15529	CD46	ATVMFECDK;CRFPVVENGK;GSVAIWSGKPPICEK;PYYEIGER;VLCTPPPK	5
Q99623	PHB2	FNASQLITQR;IGGVQQDTILAEGLHFR;LGLDYEER;LLLGAGAVAYGVR;VLPSIVNEVLK	5
P61604	HSPE1	AGQAFRK;FLPLFDR;GGEIQPVSVK;VLLPEYGGTK;VLQATVVAVGSGSK	5
Q12905	ILF2	GTMTTGHNVADLVVILK;ILITTVPPNLR;ILPTLEAVAALGNK;RNQDLAPNSAEQASILSLVTK;VLQSALAAIR	5
P14324	FDPS	ATPEQYQILK;EVLEYNAIGGK;IGTDIQDNK;QDFVQHFSQIVR;VLTEDEMGHPEIGDAIAR	5
P51648	ALDH3A2	DCDLDIVCR;DILTAIAADLCK;IAFGGETDEATR;NVDEAINFINER;VMQEEIFGPILPIVPVK	5
P30044	PRDX5	ETDLLLDDSLVSIFGNR;LLADPTGAFGK;RFSMVVQDGIVK;THLPGFVEQAEALK;VNLAELFK	5
P55884	EIF3B	GIALWGGEK;GTQGVVTNFEIFR;NLFNVVDCK;TSIFWNDVK;VNLFTDFDK	5
P13073	COX4I1	DHPLPEVAHVK;ESFAEMNR;SEDFSLPAYMDR;SEDFSLPAYMDRR;VNPIQGLASK	5
P19957	PI3	CAMLNPPNR;DTDCPGIK;GPVSTKPGSCPIILIR;PGSCPIILIR;VPFNGQDPVK	5
P78417	GSTO1	FCPFAER;GSAPPGPVPEGSIR;LNECVDHTPK;MILELFSK;VPSLVGSFIR	5
P13598	ICAM2	ILLDEQAQWK;QVILTLQPTLVAVGK;SFTIECR;VFEVHVRPK;VPTVEPLDSLTLFLFR	5
Q9Y230	RUVBL2	AVLIAGQPGTGK;GLGLDDALEPR;GTEVQVDDIK;LLIVSTTPYSEK;VQAGDVITIDKATGK	5
Q86TH1	ADAMTSL2	CYQGTDIVR;LCDPNTRPVGEK;QGVSPADMYR;SGPECGLAK;VQECPPDGR	5
P84085	ARF5	DAVLLVFANK;ILMVGLDAAGK;LGEIVTTIPTIGFNVETVEYK;QDMPNAMPVSELTDK;VQESADELQK	5
Q6UXH9	PAMR1	APSCIPICGK;EVVGYTIPCCR;REVVGYTIPCCR;TVVVAAHCVTDLGK;VQPICLAASR	5
Q9Y6C2	EMILIN1	GTELGGAAGQGGHPPGYTSLASR;GVLQGLSGR;LQQEATEHATESEER;LVGSGLHTVEAAGEAR;VQQLEEQVQSLTK	5
Q6PCB0	VWA1	APTPGTASREP;EQLFAEASGARPGVPK;GGEAQRVEVPAGR;HLHFVDVDDLHIIVQELR;VREFVGQLVAPLPLGTGALR	5
Q14764	MVP	ATEEFIIR;DLAVAGPEMQVK;GPLEYVPSAK;LAQDPFPLYPGEVLEK;VRELELVYAR	5
O94779	CNTN5	AQASSADLMIR;IAILPDGSLR;IEVHFPFTVTAAK;SPFSLGWQTVK;VVATNPIGTGDPSTPSR	5
Q14324	MYBPC2	CTLADDAAYEVAVK;IAFQYGITDLR;QLEVLQDIADLTVK;VGEQLNLVVPFQGK;VVGVNIAGR	5
P00403	MT-CO2	IFEMGPVFTL;ILYMTDEVNDPSLTIK;LLDVDNRVVLPIEAPIR;MMITSQDVLHSWAVPTLGLK;VVLPIEAPIR	5
Q13444	ADAM15	ESVHTQKPPEHPLGQR;GLVVLTPER;IQDLHLPGHTCALSWR;LELDGDSHILELLQNR;VVSEGHTLENCCYQGR	5
Q96FW1	OTUB1	AFGFSHLEALLDDSK;FFEHFIEGGR;LELSVLYK;LLTSGYLQR;VYLLYRPGHYDILYK	5
P08138	NGFR	CAYGYYQDETTGR;CAYGYYQDETTGRCEACR;EACPTGLYTHSGECCK;VCEAGSGLVFSCQDK;WADAECEEIPGR	5
Q12794	HYAL1	ALLLLNPASFSIQLTPGGGPLSLR;ALYPSIYMPAVLEGTGK;AQNDQLGWLWGQSR;AWMAGTLQLGR;WAFNWDTK	5
O95678	KRT75	AQYEDIANR;LVDLEEALQK;TAAENEFVALK;TAAENEFVALKK;WALLQEQGSR	5
P07108	DBI	AKWDAWNELK;AYINKVEELK;QATVGDINTERPGMLDFTGK;TKPSDEEMLFIYGHYK;WDAWNELK	5
Q99873	PRMT1	ATLYVTAIEDR;EPLVDVVDPK;LDHVVTIIK;VIGIECSSISDYAVK;WLAPDGLIFPDR	5
O43405	COCH	DVLFAIK;EFTGLEPIVSDVIR;FFTVDAGVRK;GVISNSGGPVR;WSASFTVTK	5
A0A0B4J1U7	IGHV6-1	GLEWLGR;ITINPDTSK;NQFSLQLNSVTPEDTAVYYCAR;SRITINPDTSK;WYNDYAVSVK	5
P15259	PGAM2	HGESTWNQENR;MEFDICYTSVLK;PGELPTCESLK;SFDIPPPPMDEK;YAGLKPGELPTCESLK	5
P48047	ATP5PO	LVRPPVQVYGIEGR;SFLSQGQVLK;TDPSILGGMIVR;VAASVLNPYVK;YATALYSAASK	5
P63241	EIF5A	EDLRLPEGDLGK;IVEMSTSK;KYEDICPSTHNMDVPNIK;VHLVGIDIFTGK;YEDICPSTHNMDVPNIK	5
P05787	KRT8	LEGLTDEINFLR;LQAEIEGLK;LSELEAALQR;WSLLQQQK;YEELQSLAGK	5
P02794	FTH1	IFLQDIK;NVNQSLLELHK;QNYHQDSEAAINR;YFLHQSHEER;YFLHQSHEEREHAEK	5
P62993	GRB2	ESESAPGDFSLSVK;FNSLNELVDYHR;NYVTPVNR;QRHDGAFLIR;YFLWVVK	5
Q96DA0	ZG16B	DRYFYFGK;LGALGGNTQEVTLQPGEYITK;LGDSWDVK;VSVGLLLVK;YFSTTEDYDHEITGLR	5
Q9H9S5	FKRP	AEAPGLLER;CDALDGDAVVLLR;GAEAGSVVDER;LVAAPVATANPAR;YGAAPAAPR	5
O75503	CLN5	HWPVPYK;ITYEEIPLPIR;LAEFGAEFK;LQAPVWEFK;YGDLLGHLK	5
P10619	CTSA	DLECVTNLQEVAR;EFSHIAFLTIK;PLAAFTMFSR;SMNSQYLK;YGDSGEQIAGFVK	5
Q86UD1	OAF	ALILGELEK;ASEQAELPR;KPDGTLVSFTADFKK;SYSFDFYVPQR;YGLSLAWYPCMLK	5
Q99519	NEU1	GTLLAFAEAR;LIVCGHGTLER;NHYTESISVAK;SYDACDTLRPR;YGSGVSGIPYGQPK	5
P30085	CMPK1	FLIDGFPR;NPDSQYGELIEK;REMDQTMAANAQK;SVDEVFDEVVQIFDK;YGYTHLSAGELLR	5
O43240	KLK10	ALQLPYR;RTDEHDLMLLK;VGDDHLLLLQGEQLR;VGDDHLLLLQGEQLRR;YHQGSGPILPR	5
P14550	AKR1A1	AASCVLLHTGQK;HHPEDVEPALR;HHPEDVEPALRK;MPLIGLGTWK;YIVPMLTVDGK	5
Q9NTK5	OLA1	DEEMIGPIIDK;IGIVGLPNVGK;IPAFLNVVDIAGLVK;YDPGALVIPFSGALELK;YLEANMTQSALPK	5
O00159	MYO1C	GDVVLQSDHVIETLTK;NPQSYLYLVK;TFTWLVGK;VLQALGSEPIQYAVPVVK;YLGLLENLR	5
P31946	YWHAB	AVTEQGHELSNEER;QTTVSNSQQAYQEAFEISKK;TAFDEAIAELDTLNEESYK;YLIPNATQPESK;YLSEVASGDNK	5
Q13885	TUBB2A	AILVDLEPGTMDSVR;EIVHIQAGQCGNQIGAK;IMNTFSVMPSPK;INVYYNEAAGNK;YLTVAAIFR	5
P49821	NDUFV1	EAYEAGLIGK;GGAGFPTGLK;GPDWILGEIK;LLEGCLVGGR;YLVVNADEGEPGTCK	5
P04632	CAPNS1	LGFEEFK;SMVAVMDSDTTGK;TDGFGIDTCR;THYSNIEANESEEVR;YLWNNIK	5
P21741	MDK	ARYNAQCQETIR;DCGVGFR;DCGVGFREGTCGAQTQR;FENWGACDGGTGTK;YNAQCQETIR	5
P05026	ATP1B1	AYGENIGYSEK;SYEAYVLNIVR;TEISFRPNDPK;VAPPGLTQIPQIQK;YNPNVLPVQCTGK	5
Q6P4A8	PLBD1	GDPCNTICCR;LGLDYSYDLAPR;QVIPETLLSWQR;TTGWGILEIR;YNSGTYNNQYMVLDLK	5
P22532	SPRR2D	CPEPCPPPK;CPEPCPSPK;CPQPCPPQQCQQK;QPCQPPPVCPTPK;YPPVTPSPPCQPK	5
Q13011	ECH1	EVDVGLAADVGTLQR;MMADEALGSGLVSR;VIGNQSLVNELAFTAR;YCAQDAFFQVK;YQETFNVIER	5
Q9NSC7	ST6GALNAC1	EANQAPPEEQDK;VVTRFPPVPQQQLLLASLPAGSLR;YLHFLEGTR;YLLLHPDFLR;YSFEIGGLQTTCPDSVK	5
O75071	EFCAB14	AAQLRPISLPGVSSTEDLQDLFR;AAQLRPISLPGVSSTEDLQDLFRK;AFDSDGDGRYSFLELR;FSQFLGDPVEK;YSFLELR	5
A0A0C4DH38	IGHV5-51	ASDTAMYYCAR;GLEWMGIIYPGDSDTR;GSGYSFTSYWIGWVR;SISTAYLQWSSLK;YSPSFQGQVTISADK	5
P00367	GLUD1	CAVVDVPFGGAK;HGGTIPIVPTAEFQDR;IIAEGANGPTTPEADK;MVEGFFDR;YSTDVSVDEVK	5
Q9Y265	RUVBL1	AVLLAGPPGTGK;EACGVIVELIK;QAASGLVGQENAR;TALALAIAQELGSK;YSVQLLTPANLLAK	5
P01893	HLA-H	FISVGYVDDTQFVR;SWTAADMAAQITK;THMTHHPISDHEATLR;WAAVVVPSGEEQR;YTCHVQHEGLPEPLTLR	5
O15466	ST8SIA5	CAVVGNGGILK;EINSADFVFR;QSELFDRWK;TDVVTVNPSIITER;YTMDVGVK	5
P48147	PREP	GIDASDYQTVQIFYPSK;NILQLHDLTTGALLK;VFLDPNILSDDGTVALR;VLYVQDSLEGEAR;YVLLSIR	5
P52803	EFNA5	EYFYISSAIPDNGR;EYFYISSAIPDNGRR;RWECNRPHSPNGPLK;VFVRPTNSCMK;YVLYMVNFDGYSACDHTSK	5
Q15166	PON3	ELFNPHGISIFIDK;IFLMDLNEQNPR;ILIGTVFHK;STVEIFK;YVYVADVAAK	5
Q8TDQ0	HAVCR2	GACPVFECGNVVLR;IQIPGIMNDEK;TDERDVNYWTSR;YWLNGDFR;YWLNGDFRK	5
P01768;P0DP03	IGHV3-30;IGHV3-30-5	AEDTAVYYCAK;DNSKNTLYLQMNSLR;LSCAASGFTFSSYGMHWVR;NTLYLQMNSLRAEDTAVYYCAK;YYADSVK	5
O14980	XPO1	ETLVYLTHLDYVDTER;LNMILVQILK;TSESLCQNNMVILK;YVVGLIIK;YYGLQILENVIK	5
P01178	OXT	AAPDLDVRK;CFGPNICCAEELGCFVGTAEALR;CLPCGPGGK;CQEENYLPSPCQSGQK	4
Q8IUK8	CBLN2	CLVVCDSSPSADGAVTSSLGISVR;EAASNGVLLLMER;EAASNGVLLLMEREDK;GIYSFSFHVVK	4
Q9C0C2	TNKS1BP1	ASPEPPGPESSSR;DFCIEASER;DVSLGDWEFGK;GPLAELPSAR	4
P02776	PF4	AGPHCPTAQLIATLK;HITSLEVIK;ICLDLQAPLYK;ICLDLQAPLYKK	4
P17405	SMPD1	ADSPALCR;GHPPSEPCGTPCR;GLFTAINLGLK;IGGFYALSPYPGLR	4
P17213	BPI	FFGTFLPEVAK;GFPLPTPAR;GLDYASQQGTAALQK;IPDYSDSFK	4
P69849;Q15155;Q5JPE7	NOMO1;NOMO2;NOMO3	EQQLAEIEAR;HHVLGTITTDK;IEPVFHVMGFSVTGR;IQSTVTQPGGK	4
O75711	SCRG1	DHNCHNLPEGVADLTQIDVNVQDHFWDGK;DVFFGPK;GCEMICYCNFSELLCCPK;ISFVIPCNNQ	4
Q12866	MERTK	AIPSPPTEVSIR;HTVGHIILSEHK;INNEEIVSDPIYIEVQGLPHFTK;ISHVWQSAGISK	4
O75144	ICOSLG	ALMSPAGMLR;AMVGSDVELSCACPEGSR;GLYDVVSVLR;ITENPVSTGEK	4
Q13263	TRIM28	ADVQSIIGLQR;DIVENYFMR;GAAAAATGQPGTAPAGTPGAPPLAGMAIVK;IVAERPGTNSTGPAPMAPPR	4
P62906	RPL10A	AVDIPHMDIEALK;FPSLLTHNENMVAK;FSVCVLGDQQHCDEAK;KYDAFLASESLIK	4
O76015	KRT38	ADLEAQQESLK;ADLERQNQEYQVLLDVK;LAADDFRIK;LIVQIDNAK	4
P27708	CAD	AALVLEDGSVLR;LALGIPLPELR;LFVEALGQIGPAPPLK;LLDTIGISQPQWR	4
A0A0G2JRQ6		ASQGISNSLAWYQQK;ASQGISNSLAWYQQKPGK;LESGVPSR;LLLYAASR	4
Q7L1Q6	BZW1	AEVLSEEPILK;IVVLFYK;KEELVAEQAIK;LMELFPANK	4
Q9H0E2	TOLLIP	GPVYIGELPQDFLR;IAWTHITIPESLR;LGYAVYETPTAHNGAK;LNITVVQAK	4
P15502	ELN	AGYPTGTGVGPQAAAAAAAK;FPGVGVLPGVPTGAGVK;FPGVGVLPGVPTGAGVKPK;LPYGYGPGGVAGAAGK	4
O00754	MAN2B1	ATFDPDTGLLMEIMNMNQQLLLPVR;HLVLLDTAQAAAAGHR;LPVSEGVFVVK;LQETTLVANQLR	4
P21695	GPD1	FCETTIGCK;FPLFMAVYK;LISEVIGER;LTEIINTQHENVK	4
P11117	ACP2	CPLQDFLR;LQGGVLLAQIR;LQGGVLLAQIRK;LTEPVVPK	4
Q13557	CAMK2D	ESTESSNTTIEDEDVK;FYFENALSK;ICDPGLTAFEPEALGNLVEGMDFHR;LTQYMDGSGMPK	4
Q9H3S3	TMPRSS5	CSECGARPLASR;GCAEPNHPGVYAK;IIPHPLYSAQNHDYDVALLR;LVGVVSWGR	4
P50897	PPT1	CPGESSHICDFIRK;ETIPLQETSLYTQDR;KIPGIYVLSLEIGK;LVQAEYWHDPIK	4
Q14894	CRYM	EAVLYVDSQEAALK;FADTVQGEVR;GYLGVMPAYSAAEDALTTK;LVTFYEDR	4
Q15366	PCBP2	IANPVEGSTDR;IITLAGPTNAIFK;LEEDISSSMTNSTAASRPPVTLR;LVVPASQCGSLIGK	4
Q9ULP0	NDRG4	DLDINRPGTVPNAK;GNRPAILTYHDVGLNHK;LDPTTTTFLK;MADSGGLPQVTQPGK	4
P07437	TUBB	ALTVPELTQQVFDAK;FWEVISDEHGIDPTGTYHGDSDLQLDR;ISVYYNEATGGK;MAVTFIGNSTAIQELFK	4
P58417	NXPH1	HIWTESSK;LLSQTFR;LNLLITGK;MFGWGDFHSNIK	4
Q14103	HNRNPD	FGEVVDCTLK;GFGFVLFK;IFVGGLSPDTPEEK;MFIGGLSWDTTK	4
A0A0B4J1V2	IGHV2-26	ALEWLAHIFSNDEK;ESGPVLVK;MGVSWIR;MGVSWIRQPPGK	4
Q8IWT1	SCN4B	DDDRITLVGSTK;DLEFSDTGK;ILIEGTVK;MNNISIVLRDLEFSDTGK	4
Q9H6X2	ANTXR1	ASEQIYYENR;DHVFPVNDGFQALQGIIHSILK;DLGAIVYCVGVK;MSFIVFSTR	4
A0A0C4DH67	IGKV1-8	ASQGISSYLAWYQQK;ASQGISSYLAWYQQKPGK;MTQSPSSFSASTGDR;MTQSPSSFSASTGDRVTITCR	4
P54727	RAD23B	DAFPVAGQK;IDIDPEETVK;ILNDDTALK;NFVVVMVTK	4
P61970	NUTF2	ADEDPIMGFHQMFLLK;IQHSITAQDHQPTPDSCIISMVVGQLK;LSSLPFQK;NINDAWVCTNDMFR	4
P62280	RPS11	CPFTGNVSIR;EAIEGTYIDK;ILSGVVTK;NMSVHLSPCFR	4
P18510	IL1RN	IDVVPIEPHALFLGIHGGK;LQLEAVNITDLSENRK;MCLSCVK;NNQLVAGYLQGPNVNLEEK	4
P30084	ECHS1	AFAAGADIK;AQFAQPEILIGTIPGAGGTQR;ICPVETLVEEAIQCAEK;NNTVGLIQLNRPK	4
A0A075B6Q5	IGHV3-64	AEDMAVYYCAR;GVQCEVQLVESGEGLVQPGGSLR;LSCAASGFTFSSYAMHWVR;NTLYLQMGSLR	4
A0A0C4DH36	IGHV3-38	AEGTAVYYCAR;FTISRDNSK;GRFTISRDNSK;NTLYLQMNNLR	4
P50995	ANXA11	DAQELYAAGENR;FNAVLCSR;GTITDAPGFDPLRDAEVLRK;NTPAFFAER	4
P0DMQ5	INAFM2	DVPPLQAAR;EAPRDVPPLQAAR;PAPPEPPADSPPAGPLER;PAPPEPPADSPPAGPLERPR	4
A0A075B6K5	IGLV3-9	DSNRPSGIPER;NVHWYQQK;NVHWYQQKPGQAPVLVIYR;PGQAPVLVIYR	4
O00560	SDCBP	ANVAVVSGAPLQGQLVAR;DSTGHVGFIFK;NGLLTEHNICEINGQNVIGLK;PSSINYMVAPVTGNDVGIR	4
P20160	AZU1	CQVAGWGSQR;GPDFFTR;HFCGGALIHAR;QFPFLASIQNQGR	4
Q8N428	GALNT16	AGEDPYRQHAFNQLESDK;EALPGIIK;NPQPAQAWLFSDHLIQQQGK;QHAFNQLESDK	4
Q13045	FLII	ADLTALFLPR;LDFDGLPSGIGK;NAEAVLQSPGLSGK;QLPAMTALQTLHLR	4
A0A087WSX0	IGLV5-45	IYWYQQK;IYWYQQKPGSPPQYLLR;PGSPPQYLLR;QQGSGVPSRFSGSK	4
Q96PI1	SPRR4	DPCAPQVK;GTIIPAQQK;QPCQPPPVK;QQQQCPPQR	4
Q13642	FHL1	AIVAGDQNVEYK;FCANTCVECR;GEDFYCVTCHETK;QVIGTGSFFPK	4
Q13443	ADAM9	DLLPEDFVVYTYNK;EGTLITDHPNIQNHCHYR;MDDVYKEPLK;QVSYVIQAEGK	4
P01717	IGLV3-25	DSERPSGIPER;ITCSGDALPK;PGQAPVLVIYK;QYAYWYQQK	4
Q9UJH8	METRN	AAHLHPCEVALH;AGGALELLLAEGPGPAGGR;LTLGGPDPR;RALFLQATPHQDISRR	4
Q7Z7H5	TMED4	CFIEEIPDETMVIGNYR;LTELQLR;QLLDQVEQIQK;RCFIEEIPDETMVIGNYR	4
P49720	PSMB3	DAVSGMGVIVHIIEK;FGIQAQMVTTDFQK;LYIGLAGLATDVQTVAQR;RFGPYYTEPVIAGLDPK	4
Q14956	GPNMB	AYVPIAQVK;DVYVVTDQIPVFVTMFQK;IPDENCQINR;RFHDVLGNERPSAYMR	4
P40763	STAT3	AILSTKPPGTFLLR;FNILGTNTK;LLQTAATAAQQGGQANHPTAAVVTEK;RGLSIEQLTTLAEK	4
P05019	IGF1	GFYFNKPTGYGSSSR;RAPQTGIVDECCFR;RLEMYCAPLK;RLEMYCAPLKPAK	4
O76076	CCN5	EGETFQPHCSIR;LGEPCDQLHVCDASQGLVCQPGAGPGGR;LYREGETFQPHCSIR;RLGEPCDQLHVCDASQGLVCQPGAGPGGR	4
O95450	ADAMTS2	ILAVPVRTDAQGR;LVAPGATMEWQGEK;LVSHVVSAATSR;RPPTSPPLGGPQALDTGASLDSLDSLSR	4
P0C7H8;Q9BYR9;Q9BYT5;Q9BYU5	KRTAP2-1;KRTAP2-2;KRTAP2-3;KRTAP2-4	CTRPICEPCR;PICEPCR;PITCCPSSCTAVVCR;RPVCCDPCSLQEGCCR	4
P63208	SKP1	DDPPPPEDDENK;GLLDVTCK;NDFTEEEEAQVRK;RTDDIPVWDQEFLK	4
Q96JQ0	DCHS1	IDAHSGDVCTTR;LGTQGYALSGDGAGETFR;QLYRPEPLPEVALPGSFVVR;RVHELVVQAR	4
Q9Y5M8	SRPRB	EFEFSQLPLK;GNSLTLIDLPGHESLR;NTPSFLIACNK;SAAPSTLDSSSTAPAQLGK	4
P14138	EDN3	ACLHFCTQTLDVSSNSR;GVSQAPTAAR;LMPGSGLALAPSTCPR;SAGPLPGNLQLSHRPHLR	4
A6NCN2	KRT87P	KSDLEANVEALTQEIDFLR;KSDLEANVEALTQEIDFLRR;SDLEANVEALTQEIDFLR;SDLEANVEALTQEIDFLRR	4
Q9NQ36	SCUBE2	ALFDVLAHPQNYFK;EGFFLSDNQHTCIHR;GSVACECRPGFELAK;SEEGLSCMNK	4
Q15121	PEA15	DNLSYIEHIFEISR;ISEEDELDTK;RPDLLTMVVDYR;SEEITTGSAWFSFLESHNK	4
P01700	IGLV1-47	LLIYSNNQR;LLIYSNNQRPSGVPDR;LLIYSNNQRPSGVPDRFSGSK;SGTSASLAISGLR	4
O95747	OXSR1	DLVIVAANLQK;DTAEGVSQELISAGLVDGR;LLSGGSVLDIIK;SGVLDESTIATILR	4
P10412	H1-4	ALAAAGYDVEK;ASGPPVSELITK;SETAPAAPAAPAPAEK;SGVSLAALK	4
Q9UMX0	UBQLN1	DQDTLSQHGIHDGLTVHLVIK;EANLQALIATGGDINAAIER;FQQQLEQLSAMGFLNR;SHTDQLVLIFAGK	4
Q92597	NDRG1	EEMQSNVEVVHTYR;EMQDVDLAEVKPLVEK;MADCGGLPQISQPAK;SIIGMGTGAGAYILTR	4
Q9GZZ8	LACRT	FSLLKPWA;KFSLLKPWA;QFIENGSEFAQK;SILLTEQALAK	4
Q9BXJ1	C1QTNF1	CKSHYAAFSVGR;EQDQVWVR;SHYAAFSVGR;SIMQSQSLMLELR	4
E9PAV3	NACA	DIELVMSQANVSR;IEDLSQQAQLAAAEK;NILFVITKPDVYK;SPASDTYIVFGEAK	4
Q15942	ZYX	FGPVVAPK;GPPASSPAPAPK;QNVAVNELCGR;SPGAPGPLTLK	4
Q16850	CYP51A1	FAYVPFGAGR;IDDILQTLLDATYK;NEDLNAEDVYSR;SPIEFLENAYEK	4
P55060	CSE1L	DAAIYLVTSLASK;IIIPEIQK;MFGMVLEK;SQICDNAALYAQK	4
Q02543	RPL18A	DLTTAGAVTQCYR;IFAPNHVVAK;NFGIWLR;SSGEIVYCGQVFEK	4
A0A075B6P5;P01615	IGKV2-28;IGKV2D-28	ASGVPDRFSGSGSGTDFTLK;FSGSGSGTDFTLK;PGQSPQLLIYLGSNR;SSQSLLHSNGYNYLDWYLQK	4
P06312	IGKV4-1	LLIYWASTR;NYLAWYQQK;NYLAWYQQKPGQPPK;SSQSVLYSSNNK	4
Q9Y639	NPTN	AEDSGEYHCVYHFVSAPK;IVTSEEVIIR;NGVELSATRK;SVGYPHPDWIWR	4
Q13085	ACACA	NSVSNFLHSLER;QGPLHGMLINTPYVTK;RILNVPQELYEK;SVHSSVPLLNSK	4
Q9Y3B3	TMED7	FCFSNEFSTFTHK;QCFYEDIAQGTK;QYDSFTFTASK;SVIDYQTHFR	4
P61586	RHOA	DQFPEVYVPTVFENYVADIEVDGK;HFCPNVPIILVGNK;LVIVGDGACGK;TCLLIVFSK	4
A0A0B4J1V0	IGHV3-15	GLEWVGRIK;NTLYLQMNSLK;SKTDGGTTDYAAPVK;TDGGTTDYAAPVK	4
P31949	S100A11	CIESLIAVFQK;DGYNYTLSK;ISSPTETER;TEFLSFMNTELAAFTK	4
P52597	HNRNPF	HSGPNSADSANDGFVR;ITGEAFVQFASQELAEK;QSGEAFVELGSEDDVK;TEMDWVLK	4
P15170	GSPT1	GIEEEEILPGFILCDPNNLCHSGR;HFTILDAPGHK;SVVAPPGAPK;TFDAQIVIIEHK	4
Q03591	CFHR1	CRSTDTSCVNPPTVQNAHILSR;ITCTEEGWSPTPK;STDTSCVNPPTVQNAHILSR;TGESAEFVCK	4
O75153	CLUH	FNPDIFSPGVR;IGIGELITR;SVEGLQEGSVLR;TGIQVLLK	4
Q15256	PTPRR	NSIELFVSPINRK;QGVAAALGLLPQQVHINR;SLNINVLHQSLSQFGITEVSPEK;TGISDALPSEEVLR	4
P62888	RPL30	LVILANNCPALR;LVILANNCPALRK;SEIEYYAMLAK;TGVHHYSGNNIELGTACGK	4
P36542	ATP5F1C	ELIEIISGAAALD;HLLIGVSSDR;SEVATLTAAGK;THSDQFLVAFK	4
O75556	SCGB2A1	ELLQEFIDSDAAAEAMGK;NFGLMMHTVYDSIWCNMK;QCFLNQSHR;TINSDISIPEYK	4
Q9NT22	EMILIN3	ALQAVTETQR;LATLAGELSHDSASPGR;LGLLAAGLDSLPTEPLRPR;TLAQHTQDIAR	4
Q6ZSJ9	SHISA6	APGIPEAGSR;APGIPEAGSRR;TLSAGGAAVGGR;TLSAGGAAVGGRR	4
Q07020	RPL18	GCGTVLLSGPR;ILTFDQLALDSPK;TAVVVGTITDDVR;TNSTFNQVVLK	4
P01911	HLA-DRB1	AAVDTYCR;AVTELGRPDAEYWNSQK;FDSDVGEFR;TQPLQHHNLLVCSVSGFYPGSIEVR	4
P01303	NPY	ESTENVPR;SSPETLISDLLMR;SSPETLISDLLMRESTENVPR;TRLEDPAMW	4
P48729	CSNK1A1	DIKPDNFLMGIGR;ILQGGVGIPHIR;MSTPVEVLCK;TSLPWQGLK	4
Q9UI15	TAGLN3	GASQAGMTGYGMPR;LINSLYPPGQEPIPK;TLMALGSVAVTK;TTDIFQTVDLWEGK	4
P62847	RPS24	MNDTVTIR;QMVIDVLHPGK;TTGFGMIYDSLDYAK;TTPDVIFVFGFR	4
Q15303	ERBB4	DGNFGLQELGLK;EVTGYVLVALNQFR;FLCYADTIHWQDIVR;TVCAEQCDGR	4
O76070	SNCG	EDLRPSAPQQEGEASK;EKEEVAEEAQSGGD;ENVVQSVTSVAEK;TVEEAENIAVTSGVVR	4
P45877	PPIC	IVIGLFGK;PTWLDGK;TPFVVEIADW;TVENFVALATGEK	4
Q99536	VAT1	CLVLTGFGGYDK;LQSRPAAPPAPGPGQLTLR;TEAASDPQHPAASEGAAAAAASPPLLR;TVENVTVFGTASASK	4
Q03252	LMNB2	AGGPATPLSPTR;LELEQTYQAK;SEVELAAALSDK;TVLVNADGEEVAMR	4
Q16775	HAGH	ALLEVLGR;HVEPGNAAIR;ITHLSTLQVGSLNVK;TVQQHAGETDPVTTMR	4
O95865	DDAH2	ALQDLGLR;GLCGMGGPR;LSDVTLVPVSCSELEK;TVVAGSSDAAQK	4
O75629	CREG1	FVTHVSDWGALATISTLEAVR;HGFDPQSPLCVHIMLSGTVTK;LPPLPPREDAAR;TWPSSHNWFFAK	4
Q12765	SCRN1	AIIESDQEQGRK;DGLVVFGK;PFIFVDDVK;TYAIMISR	4
P61026	RAB10	AFLTLAEDILRK;EPNSENVDISSGGGVTGWK;LLLIGDSGVGK;TYDLLFK	4
Q2TAL6	VWC2	CIHVDTSQCCPQCK;LAQAPEQPGQEK;NGPNCFAETAVIPAGR;TYQTLEEFVVSPCER	4
Q5VV43	KIAA0319	CYLVSCPHK;GSPSGIWGDSPEDIRK;TSVDSPVLR;TYSNAVISPNLETTR	4
P07954	FH	AIEMLGGELGSK;IANDIRFLGSGPR;IYELAAGGTAVGTGLNTR;VAALTGLPFVTAPNK	4
P52823	STC1	MIAEVQEECYSK;NLRGEEDSPSHIK;SRVAAQNSAEVVR;VAAQNSAEVVR	4
P49721	PSMB2	FILNLPTFSVR;MEYLIGIQGPDYVLVASDR;NGYELSPTAAANFTR;VAASNIVQMK	4
Q8WYK1	CNTNAP5	ANAMGFAGCMSSVQYNHIAPLK;LLNTPDGTPFTWWIGR;LSSSLPSATLGSLLDDQHWHSVLIER;VAEILTGSNLNDGLWHSVSINAR	4
Q16698	DECR1	ATAEQISSQTGNK;FNVIQPGPIK;VAFITGGGTGLGK;VAGHPNIVINNAAGNFISPTER	4
P24158	PRTN3	LVNVVLGAHNVR;PYMASLQMR;TQEPTQQHFSVAQVFLNNYDAENK;VALYVDWIR	4
O60763	USO1	IVAFENAFER;LSALLQETK;SQLNSQSVEITK;VASSTLLDDRR	4
P17931	LGALS3	GNDVAFHFNPR;IALDFQR;IQVLVEPDHFK;VAVNDAHLLQYNHR	4
P50914	RPL14	ALVDGPCTQVR;CMQLTDFILK;LVAIVDVIDQNR;VAYVSFGPHAGK	4
P60866	RPS20	LIDLHSPSEIVK;RLIDLHSPSEIVK;TPVEPEVAIHR;VCADLIR	4
P07738	BPGM	AVGPHQFLGDQEAIQAAIK;LNSEGMEEAR;TILISAHGNSSR;VCDVPLDQLPR	4
Q06418	TYRO3	GLAPASAPQNLHAIR;LTVSQGQPVK;TDSGLILEWEEVIPEAPLEGPLGPYK;VCVSNAVGCGPWSQPLVVSSHDR	4
Q96DR5	BPIFA2	ISNSLILDVK;LLPTNTDIFGLK;SSAWQLAK;VDLGVLQK	4
P06748	NPM1	DELHIVEAEAMNYEGSPIK;GPSSVEDIK;MSVQPTVSLGGFEITPPVVLR;VDNDENEHQLSLR	4
A0A075B7B8	IGHV3OR16-12	FTISTDNSK;NTLYLQMNSLR;NTLYLQMNSLRVEDTAVYYCAR;VEDTAVYYCAR	4
Q07021	C1QBP	AFVDFLSDEIK;EVSFQSTGESEWK;MSGGWELELNGTEAK;VEEQEPELTSTPNFVVEVIK	4
Q15233	NONO	FACHSASLTVR;FAQPGSFEYEYAMR;LEMEMEAAR;VELDNMPLR	4
Q9H3T3	SEMA6B	SNPSDINVCR;THPLMDEAVPSLGHAPWILR;TLFIGDRDNLYR;VELEPPTSTELR	4
P36896	ACVR1B	NTHCCYTDYCNR;PFYCLSSEDLR;VELVPAGK;VELVPAGKPFYCLSSEDLR	4
O75964	ATP5MG	IVNSAQTGSFK;LATFWYYAK;RGIIGYDV;VELVPPTPAEIPR	4
Q7Z5L0	VMO1	GGAYLVAFSLR;GLGDDTALNDAR;VEAPTTLGDNTAANNVR;VEPPQGIPGDDTALNGIR	4
P10768	ESD	AFSGYLGTDQSK;FAVYLPPK;SGYHQSASEHGLVVIAPDTSPR;VFEHDSVELNCK	4
P21579	SYT1	HDIIGEFK;TLNPVFNEQFTFK;TLVMAVYDFDRFSK;VFLLPDK	4
Q8IUL8	CILP2	EMSEAAQAQAR;LTVLAPGQPACDPRPR;SVRDPERPGTSAACVEFK;VFLVGNVEIR	4
P05121	SERPINE1	FIINDWVK;LVQGFMPHFFR;MAPEEIIMDRPFLFVVR;VFQQVAQASK	4
P52797	EFNA3	INVLEDFEGENPQVPK;INVLEDFEGENPQVPKLEK;RWECNRPHAPHSPIK;VFVCCASTSHSGEK	4
Q9BUN1	MENT	IILEDENDAMADADR;PCTYQQCPCNR;TEHKPCTYQQCPCNR;VGALSQLR	4
Q9UHQ9	CYB5R1	DIILREDLEELQAR;GFVTADMIR;MSQYLDSLK;VGDVVEFR	4
A0A0B4J1Y8	IGLV9-49	FSVLGSGLNR;GDGIPDRFSVLGSGLNR;VDWYQQRPGK;VGTGGIVGSK	4
O15041	SEMA3E	LCVNDVGGQR;MDLGLLFLR;THLLTCGTGAFDPVCAFIR;VGYHLEDPLFHLESPR	4
Q6UY11	DLK2	AGPCEQAGSPCR;CLVGFVGAR;FSCLCPEGFAGR;VHDFDCLCPSGYGGK	4
Q15181	PPA1	DFAIDIIK;DVFHMVVEVPR;GQYISPFHDIPIYADK;VIAINVDDPDAANYNDINDVK	4
Q9HBT6	CDH20	FYEAFVCENAK;LHSDMDRGDGSIK;VEGANPHLEMR;VLDVNDNAPEFPR	4
Q86SJ6	DSG4	EITPLFLIYCR;GEDLERPLELR;ISGVGIDRPPYGVFTINPR;VLDVNDNFPTLEK	4
P34897	SHMT2	AALEALGSCLNNK;SAITPGGLR;TGLIDYNQLALTAR;VLELVSITANK	4
Q96CG8	CTHRC1	GDASTGWNSVSR;IIIEELPK;QCSWSSLNYGIDLGK;VLFSGSLR	4
Q9Y653	ADGRG1	DLQLLSQFLK;RDLQLLSQFLK;RPSAAPASQQLQSLESK;VLGIVVQNTK	4
P59998	ARPC4	AENFFILR;ELLLQPVTISR;IVAEEFLK;VLIEGSINSVR	4
P53041	PPP5C	AFLEENNLDYIIR;GNHETDNMNQIYGFEGEVK;LLYPDHFHLLR;VLIMHGGLFSEDGVTLDDIRK	4
Q10469	MGAT2	FTVVAISPPRK;LGCINAEYPDSFGHYR;NEALAPPLLDAEPAR;VLVPQIPR	4
P08237	PFKM	IFANTPDSGCVLGMR;IGLIQGNR;SFEQISANITK;VLVVHDGFEGLAK	4
Q86XP0	PLA2G4D	ENNLETLDFK;FLIQSQVK;TLTDTSHPVWNEAFR;VLYDISEVLPGK	4
O95897	OLFM2	LDPHTLEVMR;LTGVSNPITVR;TYRDLQYVR;VMALEAR	4
Q99538	LGMN	DYTGEDVTPQNFLAVLR;IVSLLAASEAEVEQLLSER;LSMDHVCLGHY;VMQFQGMK	4
P49419	ALDH7A1	GEVITTYCPANNEPIAR;MIGGPILPSER;QGLSSSIFTK;VNLLSFTGSTQVGK	4
Q10567	AP1B1	DCPLNAEAASSK;DLDYYGTLLK;LQSSNIFTVAK;VNYVVQEAIVVIK	4
P51571	SSR4	FFDEESYSLLR;FFDEESYSLLRK;NNEDISIIPPLFTVSVDHR;VQNMALYADVGGK	4
Q13200	PSMD2	EIYENMAPGENK;SGALLACGIVNSGVR;VGQAVDVVGQAGK;VQREPLLTLVK	4
Q14508	WFDC2	CCSAGCATFCSLPNDK;DQCQVDSQCPGQMK;EGSCPQVNINFPQLGLCR;VSCVTPNF	4
P17661	DES	ADVDAATLAR;FASEASGYQDNIAR;FLEQQNAALAAEVNR;VSDLTQAANK	4
Q6E0U4	DMKN	LGFINWDAINK;QAEDVIR;VGEAAHALGNTGHEIGR;VSEALGQGTR	4
O14732	IMPA2	ALVLTEIGPK;FIAEEAAASGAK;LRVSGETDLSK;VSGETDLSK	4
O60883	GPR37L1	DGGTPDSGQELR;GVQQYVPEEWAEYPR;PLVATSPNPGK;VSGGAPLHLGR	4
Q9UEW3	MARCO	GTESTLWSCTK;LQVLQAQLTWVR;VGAGTGQIWLDNVQCR;VSHEHLLQR	4
P0C6S8	LINGO3	AEGEPAPTVAWVTPQHRPVTATSAGR;LLWIVQR;LTAVPDGIPAETR;VTATAGEDVR	4
P12318	FCGR2A	AAQFEPPGR;LEPPWINVLQEDSVTLTCQGAR;SPESDSIQWFHNGNLIPTHTQPSYR;VTFFQNGK	4
P04908;P0C0S8;P20671;Q16777;Q6FI13;Q7L7L0;Q93077;Q96KK5;Q99878;Q9BTM1	H2AC12;H2AC14;H2AC17;H2AC19;H2AC20;H2AC25;H2AC6;H2AC7;H2AC8;H2AJ	AGLQFPVGR;HLQLAIR;HLQLAIRNDEELNK;VTIAQGGVLPNIQAVLLPK	4
P01602	IGKV1-5	ASQSISSWLAWYQQK;ASQSISSWLAWYQQKPGK;ASSLESGVPSR;VTITCRASQSISSWLAWYQQK	4
Q9HC38	GLOD4	ALLGYADNQCK;ELPDLEDLMK;ILTPLVSLDTPGK;VTLAVSDLQK	4
A0A0C4DH31	IGHV1-18	ASGYTFTSYGISWVR;SDDTAVYYCAR;SLRSDDTAVYYCAR;VTMTTDTSTSTAYMELR	4
P48444	ARCN1	LFTAESLIGLK;NSNILEDLETLR;NTLEWCLPVIDAK;VTQVDGNSPVR	4
O60701	UGDH	ASVGFGGSCFQK;LAANAFLAQR;VLIGGDETPEGQR;VTVVDVNESR	4
Q96NZ9	PRAP1	DDQLVVLFPVQK;HWPSEQDPEK;LWVMPNHQVLLGPEEDQDHIYHPQ;VVEPPEKDDQLVVLFPVQK	4
Q9NS15	LTBP3	CACTPPAEYSPAQR;CTCAQGYAPAPDGR;LVSPEHQCQHPLTTR;VVFAPVICK	4
P08246	ELANE	LGNGVQCLAMGWGLLGR;QAGVCFGDSGSPLVCNGLIHGIASFVR;SNVCTLVR;VVLGAHNLSR	4
Q99727	TIMP4	LYGYQAQHYVCMK;QYLLTGQVLSDGK;VFIHLCNYIEPWEDLSLVQR;VVPASADPADTEK	4
P98173	FAM3A	AFDMWAGDVNDLLK;CGLPQPCPEEHLAFR;DSWVFVGAK;VVSGAANVIGPK	4
Q9NZC2	TREM2	NLQPHDAGLYQCQSLHGSEADTLRK;VLVEVLADPLDHR;VVSTHNLWLLSFLR;VVSTHNLWLLSFLRR	4
Q9H173	SIL1	LGGLQVLR;LLVILATEQPLTAK;VQVEAIEGGALQK;VVTLLYDLVTEK	4
O00151	PDLIM1	CGTGIVGVFVK;DFEQPLAISR;SAMPFTASPASSTTAR;VWSPLVTEEGK	4
Q9H223	EHD4	EYQISAGDFPEVK;LFEAEAQDLFR;LIEAVDNMLSNK;VYGALMWSLGK	4
Q93063	EXT2	ALLAGGGFSTWTYR;ETAQAMAQLSR;FASVFGTMPLK;VYIYALK	4
Q15008	PSMD6	GAEILEVLHSLPAVR;QYLFSLYECR;VNEIVETNRPDSK;VYQGLYCVAIR	4
P62244	RPS15A	HGYIGEFEIIDDHR;IVVNLTGR;MNVLADALK;WQNNLLPSR	4
Q6GTX8	LAIR1	FRIDSVSEGNAGPYR;GPVGVQTFR;GPVGVQTFRLER;WSEQSDYLELLVK	4
Q8N3H0	TAFA2	AAPSCVDASIVEQK;CSCFPGQVAGTTR;TGTCEVVALHR;WWCHMQPCLEGEECK	4
P15814	IGLL1	ATPSVTLFPPSSEELQANK;SYSCQVMHEGSTVEK;TVAPAECS;YAASSYLSLTPEQWR	4
Q7L576	CYFIP1	ALNLAYSSIYGSYR;LGTPQQIAIAR;TVEVLEPEVTK;YAPLHLVPLIER	4
P10153	RNASE2	DPPQYPVVPVHLDR;RDPPQYPVVPVHLDR;RDPPQYPVVPVHLDRII;YAQTPANMFYIVACDNRDQR	4
P62495	ETF1	FGATLEIVTDK;FTVDLPK;GFGGIGGILR;YCFGVEDTLK	4
P62913	RPL11	IAVHCTVR;LCLNICVGESGDR;VLEQLTGQTPVFSK;YDGIILPGK	4
P12081	HARS1	IFSIVEQR;ISFDLSLAR;TTETQVLVASAQK;YDLTVPFAR	4
Q12906	ILF3	HSSVYPTQEELEAVQNMVSHTER;VLGMDPLPSK;VLQDMGLPTGAEGR;YEILQSVDDAAIVIK	4
P02741	CRP	ESDTSYVSLK;GYSIFSYATK;RQDNEILIFWSK;YEVQGEVFTK	4
Q9HD45	TM9SF3	QETYKYFSLPFCVGSK;RDAFVYAIK;VNAVPRPIPEK;YFSLPFCVGSK	4
O43143	DHX15	SNLGSVVLQLK;TLATDILMGVLK;VIVMSATLDAGK;YGVIILDEAHER	4
Q9Y5P6	GMPPB	ALILVGGYGTR;HHGQEGSILVTK;ISMSHEEEPLGTAGPLALAR;YGVVVCEADTGR	4
P61019	RAB2A	GAAGALLVYDITRR;LQIWDTAGQESFR;TASNVEEAFINTAK;YIIIGDTGVGK	4
Q96CX2	KCTD12	EAEYFELPELVR;MFTQQQPQELAR;SPSGGAAGPLLTPSQSLDGSRR;YILDYLR	4
P61313	RPL15	FFEVILIDPFHK;SLQSVAEER;VLNSYWVGEDSTYK;YIQELWR	4
P02771	AFP	ETFMNKFIYEIAR;LGEYYLQNAFLVAYTK;QEFLINLVK;YIQESQALAK	4
Q04917	YWHAH	EQMQPTHPIR;LAEQAERYDDMASAMK;NSVVEASEAAYK;YLAEVASGEK	4
P46777	RPL5	GAVDGGLSIPHSTK;QFSQYIK;VGLTNYAAAYCTGLLLAR;YLMEEDEDAYKK	4
Q9HBW1	LRRC4	GLSEVPQGIPSNTR;HLHHLEVLQLGR;RGLSEVPQGIPSNTR;YLNLGMCNIK	4
P30519	HMOX2	CPFYAAEQDK;GALEGSSCPFR;MADLSELLK;YMGDLSGGQVLK	4
O96000	NDUFB10	AFDLIVDRPVTLVR;EVEQFTQVAK;VDQEIINIMQDR;YQDLGAYSSAR	4
P62714;P67775	PPP2CA;PPP2CB	CGNQAAIMELDDTLK;GAGYTFGQDISETFNHANGLTLVSR;NVVTIFSAPNYCYR;YSFLQFDPAPR	4
Q9BUD6	SPON2	AFIPPAPVLPSR;GEAWALMK;HSLVSFVVR;YSITFTGK	4
Q9NQC3	RTN4	AYLESEVAISEELVQK;GPLPAAPPVAPER;GVIQAIQK;YSNSALGHVNCTIK	4
P39656	DDOST	NTLLIAGLQAR;SSLNPILFR;TLVLLDNLNVR;YSQTGNYELAVALSR	4
Q9UBM7	DHCR7	FLPGYVGGIQEGAVTPAGVVNK;GYFFPTSAR;VIECSYTSADGQR;YTAAVPYR	4
Q13308	PTK7	EATVPCSATGR;VVLAPQDVVVAR;WIEAGPVVLK;YTCIAGNSCNIK	4
Q6UXK5	LRRN1	IDNPHITYTAR;ITVETLSDK;VNSNVMTSNLK;YTCVAQNVQGADTR	4
P54296	MYOM2	AEWYRDDVLLK;FVVHGLTTGEQYIFR;SELAYEIFDK;YTFEIFDGK	4
P61254;Q9UNX3	RPL26;RPL26L1	ANGTTVHVGIHPSK;DDEVQVVR;FNPFVTSDR;YVIYIER	4
P49257	LMAN1	GPHLVQSDGTVPFWAHAGNAIPSSDQIR;QVFEGQNR;RGAGMPGQHGQITQQELDTVVK;YVSSLTEEISK	4
Q9H6B4	CLMP	SRIDYNHPGR;VTLPCHHQLGLPEK;VVITYSSR;YVWSHVILK	4
P13497	BMP1	AAAFLGDIALDEEDLR;AFQVQQAVDLR;AFQVQQAVDLRR	3
P52758	RIDA	AAGCDFTNVVK;AAYQVAALPK;APGAIGPYSQAVLVDR	3
Q8WVN6	SECTM1	AHGQESAIFNEVAPGYFSR;DGWQLQVQGGVAQLVIK;DSHAGLYMWHLVGHQR	3
P21926	CD9	AIHYALNCCGLAGGVEQFISDICPK;AIHYALNCCGLAGGVEQFISDICPKK;DVLETFTVK	3
P45378	TNNT3	ALSSMGANYSSYLAK;DLMELQALIDSHFEAR;EEEELVALK	3
O14668	PRRG1	ECKEEFCTFEEAR;EEFCTFEEAR;EEFCTFEEAREAFENNEK	3
Q96LJ7	DHRS1	AGATVYITGR;CVVALATDPNILSLSGK;EEVLQDPVLK	3
P04271	S100B	AMVALIDVFHQYSGR;AMVALIDVFHQYSGREGDK;ELINNELSHFLEEIK	3
Q14162	SCARF1	CEQATGACVCK;CSAASGECTCPPGFR;ESCPCHPHGQCEPATGACQCQADR	3
P16949	STMN1	ASGQAFELILSPR;DLSLEEIQK;ESVPEFPLSPPK	3
P16435	POR	DGALTQLNVAFSR;EVGETLLYYGCR;FAVFGLGNK	3
P52179	MYOM1	EGETMSLGCR;FALFDLAEGK;FPVTGLIEGR	3
Q15393	SF3B3	FGNICVVR;FLAVGLVDNTVR;FVIHPESNNLIIIETDHNAYTEATK	3
Q9BXJ4	C1QTNF3	CCHGDYSFR;FSTFAGFLLFETK;GDEVWLR	3
P55056	APOC4	AWFLESK;DGWQWFWSPSTFR;GFMQTYYDDHLRDLGPLTK	3
Q9NP84	TNFRSF12A	ARPHSDFCLGCAAAPPAPFR;CMDCASCR;GSSWSADLDK	3
P43307	SSR1	FLVGFTNK;GEDFPANNIVK;GTEDFIVESLDASFR	3
P02656	APOC3	DALSSVQESQVAQQAR;DYWSTVK;GWVTDGFSSLK	3
Q9P0L0	VAPA	EAKPDELMDSK;GPFTDVVTTNLK;HEQILVLDPPTDLK	3
Q8WWX9	SELENOM	AFVTQDIPFYHNLVMK;EEINALVQELGFYRK;HLPGADPELVLLGR	3
Q16378	PRR4	DRPARHPQEQPLW;FPSVSLQEASSFFQR;HPPPPPFQNQQRPPR	3
P02462	COL4A1	AHGQDLGTAGSCLRK;FSTMPFLFCNINNVCNFASR;HSQTIDDPQCPSGTK	3
P62333	PSMC6	ALQSVGQIVGEVLK;GCLLYGPPGTGK;IHIDLPNEQAR	3
Q86V85	GPR180	GSFSSTAAQDAQGQR;IGHFEFHGDHALLCVR;INNIAVAVGK	3
Q9NQX7	ITM2C	GLTAYHDISLDK;HFENTFVVETLICGVV;ISFQPAVAGIK	3
P05976	MYL1	EAFLLFDR;HVLATLGEK;ITLSQVGDVLR	3
Q68BL7	OLFML2A	ALAQQQAVIR;EASCEGTLR;LDPGDLSVHR	3
O76003	GLRX3	ELEASEELDTICPK;GELVGGLDIVK;LEAEGVPEVSEK	3
O60243	HS6ST1	AGGVEVDEDTIR;GMAFFGLTEFQR;LEVPCDCRPGQK	3
Q13151	HNRNPA0	EDIYSGGGGGGSR;GDVAEGDLIEHFSQFGTVEK;LFIGGLNVQTSESGLR	3
O95490	ADGRL2	AALPFGLVR;ELSCEGYSIDLR;LGADFIGR	3
P56134	ATP5MF	ASVGECPAPVPVK;DFSPSGIFGAFQR;LGELPSWILMR	3
P07311	ACYP1	GTVQGQLQGPISK;KLGLVGWVQNTDR;LGLVGWVQNTDR	3
O15145	ARPC3	AYLQQLR;DTDIVDEAIYYFK;LIGNMALLPIR	3
A0A0C4DH73;P01611	IGKV1-12;IGKV1D-12	ASQGISSWLAWYQQK;ASQGISSWLAWYQQKPGK;LLIYAASSLQSGVPSR	3
A0A075B6S5	IGKV1-27	ASQGISNYLAWYQQK;ASQGISNYLAWYQQKPGK;LLIYAASTLQSGVPSR	3
A0A0A0MRZ8;P04433	IGKV3-11;IGKV3D-11	ASQSVSSYLAWYQQK;LLIYDASNR;LLIYDASNRATGIPAR	3
A0A0B4J2D9;P0DP09	IGKV1-13;IGKV1D-13	ASQGISSALAWYQQK;ASQGISSALAWYQQKPGK;LLIYDASSLESGVPSR	3
A0A087WSY6	IGKV3D-15	ASQSVSSNLAWYQQK;ASQSVSSNLAWYQQKPGQAPR;LLIYGASIR	3
A0A075B6H7	IGKV3-7	ASQSVSSSYLTWYQQK;EIVMTQSPPTLSLSPGER;LLIYGASTR	3
Q68D85	NCR3LG1	CEVVVTPLK;FPHPIEISEDVITGPTIK;LLLDQVGMK	3
O75093	SLIT1	GLNVAEVQK;GSCPGQGCCQGLR;LLSVNFVDR	3
Q9H4M9	EHD1	DGLLDDEEFALANHLIK;LFEAEEQDLFK;LNAFGNAFLNR	3
P11413	G6PD	EMVQNLMVLR;GGYFDEFGIIR;LPDAYER	3
P38571	LIPA	EFLPQSAFLK;FQAFDWGSSAK;LPDHLIK	3
Q9ULH4	LRFN2	GLLFVPPDIDRR;LLVLEGQAATLK;LPPDPIFAR	3
Q16543	CDC37	CIDSGLWVPNSK;DVQMLQDAISK;LQAEAQQLR	3
P06703	S100A6	LMEDLDR;LMEDLDRNK;LQDAEIAR	3
P23083	IGHV1-2	ASGYTFTGYYMHWVR;DTSISTAYMELSR;LRSDDTAVYYCAR	3
O94766	B3GAT3	FEGPQVQDGR;ISQLQAELR;LSQTLSLVPR	3
P21860	ERBB3	DGPHCVSSCPHGVLGAK;LCHMDTIDWRDIVR;LTFQLEPNPHTK	3
Q96AG4	LRRC59	ATILDLSCNK;DNPLDPVLAK;LVNLQHLDLLNNK	3
P62753	RPS6	DIPGLTDTTVPR;LNISFPATGCQK;MATEVAADALGEEWK	3
Q13148	TARDBP	FGGNPGGFGNQGGFGNSR;FTEYETQVK;MDETDASSAVK	3
P27635	RPL10	EHVIEALR;FNADEFEDMVAEK;MLSCAGADR	3
P02654	APOC1	EFGNTLEDK;EWFSETFQK;MREWFSETFQK	3
Q02383	SEMG2	GHYQNVVDVREEHSSK;IPSQAQEYGHK;MSYQSSSTEER	3
Q16851	UGP2	ILTTASSHEFEHTK;LVEIAQVPK;NENTFLDLTVQQIEHLNK	3
P47897	QARS1	AINFNFGYAK;FSEGEATLR;NEVDMQVLHLLGPK	3
Q6UXZ4	UNC5D	ARPAMQIFFK;NEEPIDSEQDENIDTR;NFEQDPQGR	3
Q9UF33	EPHA6	DCNSIPWVLGTCK;LYCGADGDWLVPLGR;NLAMFPDTIPR	3
P31941	APOBEC3A	DAGAQVSIMTYDEFK;IYDYDPLYK;NLLCGFYGR	3
Q9GZP0	PDGFD	CDCICSSRPPR;LANVVFFPR;NLLLTWR	3
Q9Y334	VWA7	IHGDISSFWIK;LLVSAPAPQDR;NPAGVSQGQEEGGGPLGHTRR	3
Q07960	ARHGAP1	AINPINTFTK;LEQLGIPR;NPEQEPIPIVLR	3
Q6UXF1	TMEM108	GAGNSSRPVPPAPGGHSR;GRNPSSTPLGQK;NPSSTPLGQK	3
Q9Y5Z4	HEBP2	AEMTVFVR;NQEQLLTLASILR;NQEQLLTLASILREDGK	3
P01817	IGHV2-5	ALEWLALIYWDDDK;ESGPTLVK;NQVVLTMTNMDPVDTATYYCAHR	3
P49588	AARS1	ITCLCQVPQNAANR;MALELLTQEFGIPIER;NSSHAGAFVIVTEEAIAK	3
A0A0J9YX35	IGHV3-64D	AEDTAVYYCVK;LSCSASGFTFSSYAMHWVR;NTLYLQMSSLR	3
A0A0C4DH35	IGHV3-35	AEDTAVYYCVR;GRFIISR;NTLYLQTNSLR	3
P52789	HK2	ASGCEGEDVVTLLK;DVVALIRK;NVELVEGEEGR	3
Q92900	UPF1	ESQTQDNITVR;LLGHEVEDVIIK;NVFLLGFIPAK	3
P98155	VLDLR	GYQMDLATGVCK;LFWADLSQK;NVNQCLGPGK	3
P50213	IDH3A	APIQWEER;MSDGLFLQK;NVTAIQGPGGK	3
Q9Y274	ST3GAL6	IDSYDVIIR;ILDPFIIR;PALNLIYK	3
Q7Z6L0	PRRT2	ANCSPEDPCQETVSKPEVSK;LESAAPPEPAPEPAPQPDPRPDSQPTPK;PALQPELPTQEDPTPEILSESVGEK	3
Q02985	CFHR3	GWSPTPR;HGGLFHENMR;PCDFPDIK	3
P11766	ADH5	AGDTVIPLYIPQCGECK;PFQLVTGR;PLSIEEIEVAPPK	3
P14174	MIF	LLCGLLAER;LLCGLLAERLR;PMFIVNTNVPR	3
Q04118	PRB3	PHRPPQGQPPQ;PQGPPPPPQGGR;PQGPPPPPQGGRPHRPPQGQPPQ	3
P02810	PRH2	GRPQGPPQQGGHQQGPPPPPPGK;PQGPPQQGGHPPPPQGR;PQGPPQQGGHPRPPR	3
P60331;P60409	KRTAP10-1;KRTAP10-7	PASCVSLLCR;PSSSVSLLCR;PSSSVSLLCRPVCR	3
P09455	RBP1	EFEEDLTGIDDRK;NYIMDFQVGK;PVDFTGYWK	3
O75531	BANF1	AYVVLGQFLVLK;HRDFVAEPMGEK;PVGSLAGIGEVLGK	3
A0A0J9YY99		GLEWVAFIR;GVQCQVQLVESGGGVVQPGGSLR;QAPGKGLEWVAFIR	3
P20339	RAB5A	FEIWDTAGQER;LVLLGESAVGK;QASPNIVIALSGNK	3
Q13361	MFAP5	FTCTRLYSVHRPVK;LYSVHRPVK;QCIHQLCFTSLR	3
Q99460	PSMD1	LLHVAVSDVNDDVRR;PSTFAYPAPLEVPK;QCVENADLPEGEK	3
P84157	MXRA7	EQLAAIFK;GPSSEGPEEEDGEGFSFK;QEEEQDLDGEK	3
Q9NUQ9	CYRIB	AWGAVVPLVGK;EIYNQVNVVLK;QFAEILHFTLR	3
Q9UHI8	ADAMTS1	GAFYLLGEAYFIQPLPAASER;LHAFDQQLDLELRPDSSFLAPGFTLQNVGR;QGDVGGTCGVVDDEPRPTGK	3
Q9BYJ0	FGFBP2	DSCTMRPSSLGQGAGEVWLR;LHHACQGAPVLRPSVCR;QGSTGEEFHFQTGGR	3
Q9BQ50	TREX2	ASEITGLSSEGLAR;DTVCLDTLPALR;QGYSLGSLFHR	3
P07951	TPM2	AISEELDNALNDITSL;LVILEGELERSEER;QLEEEQQALQK	3
Q86WD7	SERPINA9	ELQLQANFLGNVK;GDAVAFFVLPSK;QLEQALSAR	3
P18075	BMP7	ISVYQVLQEHLGR;MANVAENSSSDQR;QPFMVAFFK	3
P23490	LORICRIN	KQPTPQPPVDCVK;QAPTWPSK;QPTPQPPVDCVK	3
P55769	SNU13	LLDLVQQSCNYK;NVPYVFVR;QQIQSIQQSIER	3
Q9UKJ1	PILRA	QDQSVYFCR;QDQSVYFCRVELDTR;QQWQSIEGTK	3
A2RU67	FAM234B	DAFYVTR;ETPATSAVTSDQK;QSLVLLR	3
Q96AQ6	PBXIP1	DSHDPLPSWAELLRPK;GALQQGEAFQR;QVLPDPEVLEAVGDR	3
P05198	EIF2S1	AGLNCSTENMPIK;DEQLESLFQR;RGVFNVQMEPK	3
O75347	TBCA	LEAAYLDLQR;LVLDSVKLEA;RLEAAYLDLQR	3
P01701	IGLV1-51	LLIYDNNK;RPSGIPDR;RPSGIPDRFSGSK	3
Q5VWW1	C1QL3	FDDVVTNLGNHYDPTTGK;IAFYAGLK;RQHEGYEVLK	3
O95841	ANGPTL1	CAYTFLVPEQR;ITGPICVNTK;RTDGSVNFFR	3
P08708	RPS17	DNYVPEVSALDQEIIEVDPDTK;IAGYVTHLMK;RVCEEIAIIPSK	3
Q15485	FCN2	GTHGSFANGINWK;LGEFWLGNDNIHALTAQGTSELR;RVDGSVDFYRDWATYK	3
P18621	RPL17	EQIVPKPEEEVAQK;GLDVDSLVIEHIQVNK;SAEFLLHMLK	3
P41271	NBL1	ILHCSCQACGK;LALFPDK;SAWCEAK	3
P22392	NME2	EISLWFKPEELVDYK;NIIHGSDSVK;SCAHDWVYE	3
Q15846	CLUL1	ESLADSWGECR;IYQFLFPFHEDNEK;SCLENNCMR	3
P62328	TMSB4X	ETIEQEK;NPLPSKETIEQEK;SDKPDMAEIEK	3
Q7L5L3	GDPD3	DVGSLDFEDLPLYK;LEDLFQR;SDLLELDCQLTR	3
O94933	SLITRK3	GMLDHIGR;IPYTALVGDITCETPFHFHGK;SDYLELRAK	3
A0A075B7D0	IGHV1OR15-1	INPNSGGTNYAQK;QAPGQELGWMGR;SEDTATYYCAR	3
Q8N149	LILRA2	GWSWAIFSVGPVSPSRR;MGPVTSAHVGTYR;SEHQAQQNQAEFR	3
Q13145	BAMBI	CYCDAAHCVATGYMCK;GLHDVLSPPRGEASGQGNR;SELSACFSR	3
Q6ZNF0	ACP7	AQGTFVPFVDGGILR;LYGLEDLFYK;SEVQFGLQPSGPLPLR	3
Q13641	TPBG	DVLAQLPSLR;RLELASNHFLYLPR;SFEGMVVAALLAGR	3
Q1KMD3	HNRNPUL2	EGCTEVSLLR;GLEEPEMDPK;SGDETPGSEVPGDK	3
P35573	AGL	LGISSLIR;NAGPQIDR;SGGGYIVVDPILR	3
Q13275	SEMA3F	ICLNDDGGHCCLVNK;SAEAPQSPAVYAR;SHPLMYQAVYPLQR	3
P30046	DDT	FFPLESWQIGK;LCAAAASILGKPADR;SHSAHFFEFLTK	3
O43291	SPINT2	CATVTENATGDLATSR;NAADSSVPSAPR;SIHDFCLVSK	3
Q9NYX4	CALY	HGTETPAAWGDGYR;SILAAIGAYPLSR;SILAAIGAYPLSRK	3
P33764	S100A3	DCEVDFVEYVR;FMSVLDTNK;SLACLCLYCHEYFK	3
O95969	SCGB1D2	FDAPPEAVAAK;RSLIAEVLVK;SLIAEVLVK	3
P20340;Q9NRW1	RAB6A;RAB6B	GSDVIIMLVGNK;LVFLGEQSVGK;SLIPSYIR	3
P04430	IGKV1-16	ASQGISNYLAWFQQK;ASQGISNYLAWFQQKPGK;SLIYAASSLQSGVPSK	3
Q13790	APOF	FLVSLALR;SGVQQLIQYYQDQK;SLPTEDCENEK	3
Q9H2U2	PPA2	AFALEVIK;LIAINANDPEASK;SLVESVSSSPNK	3
P13535	MYH8	EDQVFPMNPPK;LAQIITR;SNAACAALDK	3
Q8IWY4	SCUBE1	ALEGQGACGAGQVLQDSK;GGVACDCRPGFDLAQNQK;SNEGMNCMNK	3
O43776	NARS1	IGALEGYR;LMTDTINEPILLCR;SPAGSIVHELNPNFQPPK	3
O75173	ADAMTS4	EEEIVFPEK;GAELHLQPLEGGTPNSAGGPGAHILR;SPASGQGPMCNVK	3
Q96PQ0	SORCS2	LGPHAQLTR;SPPAGRAEPGGGEDR;SPPAGRAEPGGGEDRQAR	3
P04280	PRB1	PQGPPPPGKPQGPPAQGGSK;PQGPPPPPGK;SPPGKPQGPPPQGGNQPQGPPPPPGK	3
P43243	MATR3	GNLGAGNGNLQGPR;ITPENLPQILLQLK;SQAFIEMETR	3
P02812	PRB2	PQGPPPPGKPQGPPPQGDK;PQGPPPQGGSKSRSAR;SQGPPPPGKPQGPPPQGGSK	3
P04085	PDGFA	LLEIDSVGSEDSLDTSLR;LLEIDSVGSEDSLDTSLRAHGVHATK;SQIHSIRDLQR	3
Q9BSG5	RTBDN	CGVPSPECESFLEHLQR;SALGHALPVAAPGAR;SQQHHGLAADLGK	3
Q9H008	LHPP	AELVGQLQR;FRPSDEHHPEVK;SRAELVGQLQR	3
Q9UF11	PLEKHB1	IGPECHDVQPPEGR;LHLCAETK;SRDGLLTVNLR	3
P51688	SGSH	ADLAAQYTTVGR;SLPLLLSQAGVR;SRDPHETQNLATDPR	3
A0A087WSY4	IGHV4-30-2	GLEWIGYIYHSGSTYYNPSLK;SRVTISVDR;SRVTISVDRSK	3
P26640	VARS1	IETMLGDVAVAVHPK;ITPAHDQNDYEVGQR;SSAQDPQAVLGALGR	3
P35613	BSG	FFVSSSQGR;SESVPPVTDWAWYK;SSEHINEGETAMLVCK	3
Q8IZJ3	CPAMD8	ELCAGPACNEVER;GNIVLSGQQPAHTTQQR;SSVFPWPWGITK	3
P26373	RPL13	GFSLEELR;LATQLTGPVMPVR;STESLQANVQR	3
Q9GZX9	TWSG1	ALCASDVSK;ISCESMGASK;STVEELHEPIPSLFR	3
P16989	YBX3	AGEAPTENPAPPTQQSSAE;NGYGFINR;SVGDGETVEFDVVEGEK	3
O95361	TRIM16	AELDLMAPGPLPR;NTEDITFPSVYVGLK;SVLVSVSEVK	3
Q92945	KHSRP	HSVGVVIGR;IGGGIDVPVPR;SVSLTGAPESVQK	3
Q14CN4	KRT72	AQYEEIALK;TAAENEFVVLK;TAAENEFVVLKK	3
P50452	SERPINB8	FCADHPFLFFIR;ISEVLDAGTVDPLTK;TCDFLPDFK	3
Q92832	NELL1	AFLFQDIER;LSQLENCHCEK;TCLDSYGVSR	3
P68036	UBE2L3	IEINFPAEYPFKPPK;IYHPNIDEK;TDQVIQSLIALVNDPQPEHPLR	3
P52565	ARHGDIA	AEEYEFLTPVEEAPK;SIQEIQELDK;TDYMVGSYGPR	3
A0A075B7D8	IGHV3OR15-7	LSCAASGFTFSDHYMSWVR;NTLYLQMSNLK;TEDLAVYYCAR	3
Q7KYR7;Q8WVV5	BTN2A1;BTN2A2	CYFQEGR;SQFSPAVFVYK;TEEQMEEYRGR	3
Q92956	TNFRSF14	CLQCQMCDPAMGLR;EDEYPVGSECCPK;TENAVCGCSPGHFCIVQDGDHCAACR	3
P12236	SLC25A6	DFLAGGIAAAISK;GADIMYTGTVDCWRK;TEQAISFAK	3
O95084	PRSS23	GTPLPTYEEAK;LEVSSSCGPQCHK;TETQVGIYILSSSGDGAQHR	3
P41250	GARS1	GEFTIETEGK;LPFAAAQIGNSFR;TFFSFPAVVAPFK	3
Q13232	NME3	ALIGATNPADAPPGTIR;EIALWFR;TFLAVKPDGVQR	3
P46776	RPL27A	LWTLVSEQTR;TGAAPIIDVVR;TGAAPIIDVVRSGYYK	3
Q76KP1	B4GALNT4	DLDMLFPGGAGR;DTFFLTPR;TGGPQATQPRPPAR	3
A6NL88	SHISA7	FCCGTCHYR;LAQASCSNYDTPR;TGPAGGAGAAAR	3
Q31612	HLA-B	SWTAADTAAQITQR;SWTAADTAAQITQRK;THVTHHPISDHEATLR	3
Q96EE4	CCDC126	LREQILDLSK;RTIAVLLDDILQR;TIAVLLDDILQR	3
P32969	RPL9P9	DELILEGNDIELVSNSAALIQQATTVK;FLDGIYVSEK;TILSNQTVDIPENVDITLK	3
Q9HD89	RETN	AISSIGLECQSVTSR;IQEVAGSLIFR;TLCSMEEAINER	3
Q9P258	RCC2	DGQILPVPNVVVR;LIEGLSHEVIVSAACGR;TLDGIFSEQVAMGYSHSLVIAR	3
Q9Y678	COPG1	EETFTLSTIK;SIATLAITTLLK;TLEEAVGNIVK	3
A0A075B6I9	IGLV7-46	FSGSLLGGK;HSWTPAR;TLIYDTSNK	3
A0A075B6I0	IGLV8-61	FSGSILGNK;SSGVPDRFSGSILGNK;TLIYSTNTR	3
Q96GD0	PDXP	CGMTTVLTLTGVSR;LAGDPSAGDGAAPR;TLMVGDRLETDILFGHR	3
Q7Z5A9	TAFA1	CSCLPGK;NRPSCVDASIVIGK;TLPDNSGWMCATGNK	3
P52943	CRIP2	PCYGILFGPK;PLAEGPQVTGPIEVPAAR;TLTPGGHAEHDGQPYCHK	3
Q9H1B5	XYLT2	LLQFWEPLGETR;LQQVSRPTFFAR;TNEELVAFLSK	3
Q32MZ4	LRRFIP1	AMVSNAQLDNEK;IDGATQSSPAEPK;TNFMYQVDTLK	3
Q9Y3I0	RTCB	LADMGIAIR;QIGNVAALPGIVHR;TNLDESDVQPVK	3
P62263	RPS14	ADRDESSPYAAMLAAQDVAQR;IEDVTPIPSDSTR;TPGPGAQSALR	3
Q9BUJ0	ABHD14A	ALRDLEVQNAVLVSPSLSGHYALPFLMR;AVALDLPGFGNSAPSK;TPTLILYGELDHILAR	3
P28070	PSMB4	FQIATVTEK;QPVLSQTEAR;TQNPMVTGTSVLGVK	3
Q9NPF0	CD320	CTLSDDCIPLTWR;LACLAGELR;TSGLCVPLTWR	3
Q9UIB8	CD84	ADINTQADPYTTTK;IHALGPNYNLVISDLR;TSVAYVTPGDSETAPVVTVTHR	3
P15121	AKR1B1	MPILGLGTWK;PAVNQIECHPYLTQEK;TTAQVLIR	3
P28072	PSMB6	LAAIAESGVER;QVLLGDQIPK;TTTGSYIANR	3
Q09028	RBBP4	LNVWDLSK;TPSSDVLVFDYTK;TVALWDLR	3
P31939	ATIC	LDFNLIR;SLFSNVVTK;TVASPGVTVEEAVEQIDIGGVTLLR	3
P37840	SNCA	EGVVAAAEK;EGVVHGVATVAEK;TVEGAGSIAAATGFVK	3
Q9H845	ACAD9	GIILAGTEEQK;IPVENILGEVGDGFK;TVETLLLR	3
P46779	RPL28	QTYSTEPNNLK;SAHLQWMVVR;TVGVEPAADGK	3
Q9BZM5	ULBP2	ADPHSLCYDITVIPK;EVVDILTEQLR;TVTPVSPLGK	3
P50502;Q8IZP2	ST13;ST13P4	AIDLFTDAIK;AIEINPDSAQPYK;VAAIEALNDGELQK	3
P19256	CD58	MENDLPQK;VAELENSEFR;VAELENSEFRAFSSFK	3
O75973	C1QL1	MVCDPYPAR;MVCDPYPARGPGAGAR;VAFYAGLK	3
P62266	RPS23	AHLGTALK;GHAVGDIPGVR;VANVSLLALYK	3
Q9NQ30	ESM1	FPFFQYSVTK;RTVLDDCGCCR;VCAAGRGETCYR	3
Q6P4E1	GOLM2	FFDENESPVDPQHGSK;LIPGSNLDSEPR;VDDLPPALR	3
P38117	ETFB	LPAVVTADLR;TALAMGADR;VDLVLLGK	3
A0A087WW87;P01614	IGKV2-40;IGKV2D-40	ISRVEAEDVGVYYCMQR;PGQSPQLLIYTLSYR;VEAEDVGVYYCMQR	3
Q9UL46	PSME2	IEDGNDFGVAIQEK;IIYLNQLLQEDSLNVADLTSLR;VEAFQTTISK	3
Q9Y266	NUDC	GQPAIIDGELYNEVK;LVSSDPEINTK;VEESSWLIEDGK	3
Q92692	NECTIN2	ADGVTVTCK;AEQVIFVR;VEHESFEEPALIPVTLSVR	3
P0DME0;Q01105	SET;SETSIP	EFHLNESGDPSSK;IDFYFDENPYFENK;VEVTEFEDIK	3
Q04637	EIF4G1	AIIEEYLHLNDMK;MLTEAIMHDCVVK;VEYTLGEESEAPGQR	3
Q12965	MYO1E	AEQEEYVQEGIR;TEFLSLLAK;VFDFLVDSINK	3
P00966	ASS1	IDIVENR;MPEFYNR;VFIEDVSR	3
Q9BWP8	COLEC11	AIGEMDNQVSQLTSELK;RYADAQLSCQGR;VFIGINDLEK	3
P16930	FAH	GTKPIDLGNGQTR;LGEPIPISK;VFLQNLLSVSQAR	3
Q96C19	EFHD2	AAAGELQEDSGLCVLAR;LGAPQTHLGLK;VFNPYTEFK	3
Q13519	PNOC	DCLTCQEK;SSWQLSPAAPEHVAAALYQPR;VFPSPLWTPCTK	3
Q92747	ARPC1A	NAYVWSQK;TLESSIQGLR;VFSAYIK	3
O75534	CSDE1	EAFGFIER;VDFVIPK;VGDDVEFEVSSDRR	3
Q9H4A4	RNPEP	AFFPCFDTPAVK;GLSGTAVLDLR;VGEGPGVCWLAPEQTAGK	3
Q9BXP8	PAPPA2	FFFSLCTDRVK;LLLRPEVLAEIPR;VGISAVALR	3
Q8NEY4	ATP6V1C2	LDTFAESLIR;TAAYNTLKTNLENLEK;VGTLDSLVGLSDELGK	3
O43396	TXNL1	IDQYQGADAVGLEEK;IFINLPR;VGVKPVGSDPDFQPELSGAGSR	3
P62873	GNB1	LFVSGACDASAK;LIIWDSYTTNK;VHAIPLR	3
P17980	PSMC3	MSTEEIIQR;VDILDPALLR;VIAATNRVDILDPALLR	3
P63098	PPP3R1	DGYISNGELFQVLK;EFIEGVSQFSVK;VIDIFDTDGNGEVDFK	3
P40394	ADH7	GVLADGTTR;NPDGNLCIR;VIPLFLPQCR	3
Q6UVY6	MOXD1	EIYRPVTTWPFIIK;LVLSLPVNVR;VIWAYHHEDAGEAGPK	3
Q99733	NAP1L4	FYEEVHDLER;LDNVPHTPSSYIETLPK;VLAALQER	3
Q16762	TST	FLGTEPEPDAVGLDSGHIR;TYEQVLENLESK;VLDASWYSPGTR	3
Q92841	DDX17	LIDFLESGK;LIQLMEEIMAEK;VLEEANQAINPK	3
P35030	PRSS3	DTLDNDIMLIK;LGEHNIK;VLEGNEQFINAAK	3
P02511	CRYAB	HEERQDEHGFISR;MDIAIHHPWIR;VLGDVIEVHGK	3
Q9Y6C9	MTCH2	EVSSSFDHVIK;GLFTGLTPR;VLIQVGYEPLPPTIGR	3
P11586	MTHFD1	GALALAQAVQR;PGAIVIDCGINYVPDDK;VLLSALER	3
O76031	CLPX	IYNYLDK;SNILLLGPTGSGK;VLSVAVYNHYK	3
Q9BWD1	ACAT2	IVSWSQVGVEPSIMGIGPIPAIK;MNAGSDPVVIVSAAR;VNIEGGAIALGHPLGASGCR	3
P46782	RPS5	TEWETAAPAVAETPDIK;TIAECLADELINAAK;VNQAIWLLCTGAR	3
Q96EG1	ARSG	ACDGSTGPELQHK;VLFHPNSGAAGEFGALQTVR;VPALAYWPGR	3
Q8N111	CEND1	QQPPAAPTTAPAK;QQPPAAPTTAPAKK;VPQVTTEAK	3
O95867	LY6G6C	LEPGQQCLTTHAYLGK;MWVFSNLR;VPVLGCVDR	3
P0C869	PLA2G4B	AMTSLYGQLAGLK;IEEPPSTAGR;VQLVVPGSCEGPQEASVGTGTFR	3
Q9UKQ2	ADAM28	EPEQQEQFETELK;IAVLYLK;VSDASISTCR	3
P06310	IGKV2-30	DSGVPDRFSGSGSGTDFTLK;VSNRDSGVPDR;VSNRDSGVPDRFSGSGSGTDFTLK	3
A0A075B6J9	IGLV2-18	LMIYEVSNRPSGVPDR;LMIYEVSNRPSGVPDRFSGSK;VSWYQQPPGTAPK	3
Q9BRA2	TXNDC17	SWCPDCVQAEPVVR;TIFAYFTGSK;VTAVPTLLK	3
A0M8Q6	IGLC7	SYSCRVTHEGSTVEK;VGVETTKPSK;VTHEGSTVEK	3
A0A087WSZ0	IGKV1D-8	APELLIYAASTLQSGVPSR;MSQGISSYLAWYQQK;VTISCRMSQGISSYLAWYQQK	3
A0A0B4J1U3	IGLV1-36	LLIYYDDLLPSGVSDR;LLIYYDDLLPSGVSDRFSGSK;VTISCSGSSSNIGNNAVNWYQQLPGK	3
P01703	IGLV1-40	LLIYGNSNRPSGVPDR;LLIYGNSNRPSGVPDRFSGSK;VTISCTGSSSNIGAGYDVHWYQQLPGTAPK	3
P98164	LRP2	NKRIEVAK;VCGCPYGMR;VTLITENLGHPR	3
A0A0C4DH34	IGHV4-28	LSSVTAVDTAVYYCAR;SRVTMSVDTSK;VTMSVDTSK	3
A0A0C4DH33	IGHV1-24	GLEWMGGFDPEDGETIYAQK;VSGYTLTELSMHWVR;VTMTEDTSTDTAYMELSSLR	3
Q8IU89	CERS3	FWLPPTIK;QPLQTDIYGLAK;VTPNTVLENFFK	3
Q9NP55	BPIFA1	LQVNTPLVGASLLR;LYVTIPLGIK;VTSVIPGLNNIIDIK	3
P11177	PDHB	DFLIPIGK;ILEDNSIPQVK;VVSPWNSEDAK	3
Q16891	IMMT	AVDEAADALLK;TSSAETPTIPLGSAVEAIK;VVSQYHELVVQAR	3
P35754	GLRX	AQEILSQLPIK;RAQEILSQLPIK;VVVFIKPTCPYCR	3
P07741	APRT	ADSELQLVEQR;IDYIAGLDSR;VVVVDDLLATGGTMNAACELLGR	3
P49915	GMPS	AIIISGGPNSVYAEDAPWFDPAIFTIGK;THHNDTELIR;VVYIFGPPVK	3
O75251	NDUFS7	LDDLVNWAR;QSDVMIVAGTLTNK;VYDQMPEPR	3
Q9H299	SH3BGRL3	IQYQLVDISQDNALRDEMR;RIQYQLVDISQDNALRDEMR;VYSTSVTGSR	3
Q15465	SHH	VFYVIETR;VLASCYAVIEEHSWAHR;VYVVAERDGDRR	3
Q8N0W4	NLGN4X	TGPEDTTVLIETK;VGCNMLDTTDMVECLR;WIEENVGAFGGDPK	3
P60228	EIF3E	MLFDYLADK;SQMLAMNIEK;WIVNLIR	3
P16278	GLB1	AYVAVDGIPQGVLER;SLYPLTFIQVK;WLGVLLPK	3
Q13555	CAMK2G	FYFENLLSK;ITEQLIEAINNGDFEAYTK;WLNVHYHCSGAPAAPLQ	3
Q9Y2G1	MYRF	EFTYHFR;SGPSQMALLPVTNIR;WPITILSFR	3
O95336	PGLS	ELPAAVAPAGPASLAR;VTLTLPVLNAAR;WTLGFCDER	3
O00187	MASP2	VLATLCGQESTDTERAPGK;WPEPVFGR;WTLTAPPGYRLR	3
A0A0A0MT36	IGKV6D-21	ASQSIGSSLHWYQQK;ASQSIGSSLHWYQQKPDQSPK;YASQSISGVPSR	3
O00303	EIF3F	VIGLSSDLQQVGGASAR;VIGTLLGTVDK;YAYYDTER	3
Q8TCS8	PNPT1	ALYPVIPR;FVGPGGYNLKK;YCCSCLR	3
Q9NPC4	A4GALT	ALLAQLHAR;TNPNFLFMCSVESAAR;YCPTTHEAMK	3
O60939	SCN2B	FQDRVEFSGNPSK;LPCTFNSCYTVNHK;YDVSVMLR	3
P20292	ALOX5AP	TGTLAFER;TISTTISPLLLIP;YFVGYLGER	3
P23634	ATP2B4	GQILWFR;TVIEPMACDGLR;YGDLLPADGILIQGNDLK	3
P49903	SEPHS1	NEVSFVIHNLPVLAK;VMPLIIQGFK;YGEGHQAWIIGIVEK	3
P08559	PDHA1	LEEGPPVTTVLTR;LPCIFICENNR;YGMGTSVER	3
P59666	DEFA3	IPACIAGER;RYGTCIYQGR;YGTCIYQGR	3
Q14166	TTLL12	QQLQQVPGLLHR;VYTDVQQVASSLTHPR;YIESPVLFLR	3
Q5VSG8	MANEAL	APDGLPALGPGLELAPFER;GRDDITVHDNIK;YIIDTYGSHGAFYR	3
P61106	RAB14	LTSEPQPQR;NLTNPNTVIILIGNK;YIIIGDMGVGK	3
P55010	EIF5	VLTLSDDLER;VNILFDFVK;YIVNGSHEANK	3
P63167	DYNLL1	KYNPTWHCIVGR;NFGSYVTHETK;YNPTWHCIVGR	3
Q13347	EIF3I	DMTMFVTASK;SGEVLVNVK;YNREGDLLFTVAK	3
Q15819	UBE2V2	LLEELEEGQK;WTGMIIGPPR;YPEAPPSVR	3
O60716	CTNND1	LVENCVCLLR;QDVYGPQPQVR;YQEAAPNVANNTGPHAASCFGAK	3
Q6DD88	ATL3	ELYENFCK;GLLEYFK;YQQELEEEIK	3
O60493	SNX3	FTTYEIR;VVVPPLPGK;YSDFEWLR	3
O95299	NDUFA10	CEVLQYSAR;VITVDGNICTGK;YSPGYNTEVGDK	3
Q15363	TMED2	HEQEYMEVR;IVMFTIDIGEAPK;YTFAAHMDGTYK	3
P60953	CDC42	CVVVGDGAVGK;TCLLISYTTNK;YVECSALTQK	3
Q6ZMP0	THSD4	SNNYLALR;VVEIPEGATK;YYNCNVVVQAR	3
Q6P2Q9	PRPF8	FGDLILK;LLILALER;YYVLNALK	3
P48539	PCP4	AAVAIQSQFR;AAVAIQSQFRK	2
O43612	HCRT	AGAEPAPRPCLGR;AGAEPAPRPCLGRR	2
P01597;P04432	IGKV1-39;IGKV1D-39	ASQSISSYLNWYQQK;ASQSISSYLNWYQQKPGK	2
A0A0C4DH55	IGKV3D-7	ASQSVSSSYLSWYQQK;ASQSVSSSYLSWYQQKPGQAPR	2
P05386	RPLP1	AAGVNVEPFWPGLFAK;ASVSELACIYSALILHDDEVTVTEDK	2
Q9BW60	ELOVL1	ALQQNGAPGIAK;CDPVDYSNSPEALR	2
P29466	CASP1	ALIDSVIPK;CFYLFPGH	2
Q9BYE4	SPRR2G	CPEPYLPPPCPPEHCPPPPCQDK;CPPVQPYPPCQQK	2
Q9BY76	ANGPTL4	AGFGDPHGEFWLGLEK;DCQELFQVGER	2
Q9UK28	TMEM59L	AVLISACER;DPFAPQLGDTQNCQLR	2
Q9UKB5	AJAP1	AGLAKPPAAAK;DQAAALVPK	2
P01743	IGHV1-46	ASGYTFTSYYMHWVR;DTSTSTVYMELSSLR	2
Q13409	DYNC1I2	EAVAPVQEESDLEK;EGEIQAGAK	2
B5ME19;Q99613	EIF3C;EIF3CL	CLEEFELLGK;ELLGQGLLLR	2
P26447	S100A4	ALDVMVSTFHK;ELPSFLGK	2
Q2YD98	UVSSA	ASQAEREMQEMSGEIESCLTEVESCFR;EMQEMSGEIESCLTEVESCFR	2
P54753	EPHB3	ADSDSADSACTTVPSPPR;ESQCRPCPPGSYK	2
Q06210	GFPT1	CQNALQQVVAR;ESQDTSFTTLVER	2
Q99456	KRT12	ETMQNLNDR;ETMQNLNDRLASYLDK	2
C9JVW0	INAFM1	ETPEAAEGR;ETPEAAEGRRPG	2
Q96CW9	NTNG2	DRFAIFAGPDLR;FAIFAGPDLR	2
Q8TDF5	NETO1	DGPFGFSPIIGR;FCGQQNPPVIK	2
Q00688	FKBP3	DHLVTAYNHLFETK;FLQEHGSDSFLAEHK	2
Q9BR76	CORO1B	AIFLADGK;FRHVFGQPVK	2
P10916	MYL2	EAFTIMDQNR;GADPEETILNAFK	2
Q6UX72	B3GNT9	DPAQDLLAGDVIVHARPIR;GAGSGGADEVGEGAR	2
P30040	ERP29	DGDFENPVPYTGAVK;GALPLDTVTFYK	2
Q86VP1	TAX1BP1	DWVGIFK;GASTPFQFR	2
O95274	LYPD3	DGVTGPGFTLSGSCCQGSR;GCVQDEFCTR	2
Q01844	EWSR1	AAVEWFDGK;GDATVSYEDPPTAK	2
Q92804	TAF15	AAIDWFDGK;GEATVSFDDPPSAK	2
O95571	ETHE1	EAVLIDPVLETAPR;GGSGAPILLR	2
P78333	GPC5	AGPDLQVCISK;GIDPVINQIIDK	2
P53999	SUB1	EQISDIDDAVR;GISLNPEQWSQLK	2
P10606	COX5B	GASGTREDPNLVPSISNK;GLDPYNVLAPK	2
P62277	RPS13	GLAPDLPEDLYHLIK;GLTPSQIGVILR	2
P23141	CES1	AISESGVALTSVLVK;GNWGHLDQVAALR	2
Q5JSZ5	PRRC2B	GLREFAR;GPGHATFGREATK	2
P10124	SRGN	CNPDSNSANCLEEK;GPMFELLPGESNK	2
P01854	IGHE	AVHEAASPSQTVQR;GSGFFVFSR	2
O60565	GREM1	AQHNDSEQTQSPQQPGSR;GSQGAIPPPDK	2
Q496H8	NRN1L	ERGTGSETNQETLR;GTGSETNQETLR	2
Q99436	PSMB7	ATEGMVVADK;GTTAVLTEK	2
Q9Y5S9	RBM8A	FAEYGEIK;GYTLVEYETYK	2
P23381	WARS1	ATGQRPHHFLR;HAFSGGRDTIEEHR	2
O95147	DUSP14	HGATLVHCAAGVSR;HLMPYWGI	2
Q30154	HLA-DRB5	HNYGVGESFTVQR;HNYGVGESFTVQRR	2
Q13283	G3BP1	FYVHNDIFR;HPDSHQLFIGNLPHEVDK	2
Q9ULV4	CORO1C	CEPIIMTVPR;HVFGQAVK	2
Q9H1Z8	ECRG4	FEDDITYWLNR;HYDEDSAIGPR	2
Q9GZX3	CHST6	FEDLAREPLAEIR;IAEAATLKPPPFLR	2
P46783	RPS10	DYLHLPPEIVPATLR;IAIYELLFK	2
Q15029	EFTUD2	DSIVQGFQWGTR;IAVEPVNPSELPK	2
A0A0J9YXX1	IGHV5-10-1	GLEWMGR;IDPSDSYTNYSPSFQGHVTISADK	2
Q9Y6B6	SAR1B	EELDSLMTDETIANVPILILGNK;IDRPEAISEER	2
P30049	ATP5F1D	AQAELVGTADEATRAEIQIR;IEANEALVK	2
P23280	CA6	IEEILDYLR;IEEILDYLRR	2
P47755	CAPZA2	DIQDSLTVSNEVQTAK;IEGYEDQVLITEHGDLGNGK	2
Q15848	ADIPOQ	GDIGETGVPGAEGPR;IFYNQQNHYDGSTGK	2
Q9UIK5	TMEFF2	IEVMSLGR;IGDTVTCVCQFK	2
Q9UPR5	SLC8A2	AGSDYEYSEGTLVFKPGETQK;IGIIDDDIFEEDEHFFVR	2
Q9BWV1	BOC	CAAYNPVTQEVK;IIYPPEAQTIIVTK	2
Q9UJZ1	STOML2	AEQINQAAGEASAVLAK;ILEPGLNILIPVLDR	2
P48556	PSMD8	DIQTNVYIK;ILFFNTPK	2
Q9BQA1	WDR77	AHAAQVTCVAASPHK;ILLWDTR	2
P62330	ARF6	DAIILIFANK;ILMLGLDAAGK	2
Q6P1M0	SLC27A4	GENVSTTEVEGTLSR;ILSFVYPIR	2
Q9Y2B0	CNPY2	IDSDISGTLK;INPDGSQSVVEVPYAR	2
Q07654	TFF3	DRVDCGYPHVTPK;IPGVPWCFK	2
Q6ZUI0	TPRG1	FTFPGMSLDK;IPLSAVYR	2
Q96AE4	FUBP1	IAQITGPPDR;IQIAPDSGGLPER	2
P54868	HMGCS2	GLEAFGGLK;IQLPWDSVGR	2
P49755	TMED10	IPDQLVILDMK;ITDSAGHILYSK	2
P21266	GSTM3	FSWFAGEK;ITQSNAILR	2
Q63HQ2	EGFLAM	DFLSINLAGGHVEFR;ITVDDYGAR	2
P35268	RPL22	AGNLGGGVVTIER;ITVTSEVPFSK	2
P06730	EIF4E	IAIWTTECENR;IVIGYQSHADTATK	2
Q96G03	PGM2	AFDLVPPEAVPEQK;IVLANDPDADRLAVAEK	2
Q6ZMW3	EML6	GHQCRNNLYYTAGK;IWDLADK	2
Q8N114	SHISA5	FVWSEER;KFVWSEER	2
Q92686	NRGN	GPGPGGPGGAGVAR;KGPGPGGPGGAGVAR	2
P00325	ADH1B	INEGFDLLHSGK;KPFSIEDVEVAPPK	2
Q15631	TSN	EILTLLQGVHQGAGFQDIPK;KVEEVVYDLSIR	2
P07196	NEFL	EEEEGGEGEEGEETK;LAAEDATNEK	2
P56159	GFRA1	EGLGASSHITTK;LADFFTNCQPESR	2
P14136	GFAP	ALAAELNQLR;LADVYQAELR	2
Q9P2R6	RERE	KREEAIEK;LALAGPQLR	2
O14975	SLC27A2	IITYDLIK;LALGNGLR	2
P33121	ACSL1	IGFFQGDIR;LAQGEYIAPEK	2
Q14533	KRT81	KKYEEEVSLR;LCEGIGAVNVCVSSSR	2
Q9GZV7	HAPLN2	CGGLPDPGVR;LDASLVIAGVR	2
Q8N967	LRTM2	LDLSNNFLDR;LDLSNNFLDRLPR	2
P80511	S100A12	GHFDTLSK;LEEHLEGIVNIFHQYSVR	2
Q96LD4	TRIM47	GGIPASPIDPFQSR;LEESLCPR	2
Q08209	PPP3CA	GLTPTGMLPSGVLSGGK;LFEVGGSPANTR	2
Q4J6C6	PREPL	FLTINIMNK;LFLQALK	2
P14406	COX7A2	GGVADALLYR;LFQEDDEIPLYLK	2
Q15126	PMVK	EAYGAVTQTVR;LGADVCAVLR	2
Q9Y2I9	TBC1D30	IMIYLIDK;LGALELNQR	2
Q86TY3	ARMH4	EMLTTNPK;LGDNEETQVR	2
P01282	VIP	IPFEGANEPDQVSLK;LGDRIPFEGANEPDQVSLK	2
Q9NPD7	NRN1	GFSDCLLK;LGDSMANYPQGLDDK	2
P20810	CAST	AAAPAPVSEAVCR;LGERDDTIPPEYR	2
Q93050	ATP6V0A1	DLNPDVNVFQR;LGFVAGVINR	2
Q16853	AOC3	EALAIVFFGR;LGPGLVDAAQAR	2
O60613	SELENOF	GCCQEEAQFETK;LGRFPQVQAFVR	2
P53597	SUCLG1	GGQTHLGLPVFNTVK;LIGPNCPGVINPGECK	2
O00194	RAB27B	FITTVGIDFR;LLALGDSGVGK	2
Q9BY79	MFRP	CTPLGSVLPPCR;LLCGLLVPR	2
A0A0C4DH25	IGKV3D-20	ATLSCGASQSVSSSYLAWYQQK;LLIYDASSR	2
P01258	CALCA	ASELEQEQER;LLLAALVQDYVQMK	2
Q96SM3	CPXM1	FSGVITQGR;LLPQTWLQGGAPCLR	2
O75832	PSMD10	DHYEATAMHR;LLVSQGASIYIENK	2
Q5VU65	NUP210L	GLTLVGLWDRR;LMLSYDLK	2
P62760	VSNL1	LAPEVMEDLVK;LNLEEFQQLYVK	2
P62851	RPS25	AALQELLSK;LNNLVLFDK	2
P21912	SDHB	CGPMVLDALIK;LQDPFSLYR	2
Q86Y82	STX12	ISQATAQIK;LQENLQQLQHSTNQLAK	2
O43242	PSMD3	FNQVLDQFGEK;LQLDSPEDAEFIVAK	2
P57729	RAB38	LLVIGDLGVGK;LQLWDIAGQER	2
Q15459	SF3A1	IHEATGMPAGK;LQYEGIFIK	2
P20333	TNFRSF1B	CSSDQVETQACTR;LREYYDQTAQMCCSK	2
P57088	TMEM33	ALLANALTSALR;LSANQQNILK	2
Q04941	PLP2	HTAAPTDPADGPV;LSAPGCWAACTNFSR	2
P07492	GRP	EGRNPQLNQQ;LSAPGSQR	2
[truncated: 662 more rows]

## Sheet: peptides_pr_groups_Exploris
Protein.Group	Genes	Stripped.Sequence	N peptides for protein group
P49006	MARCKSL1	AAATPESQEPQAK	1
Q6PUV4	CPLX2	AALEQPCEGSLTRPK	1
Q96A83	COL26A1	AATAEGEGVQQLR	1
P13804	ETFA	AAVDAGFVPNDMQVGQTGK	1
A0A0C4DH32	IGHV3-20	AEDTALYHCAR	1
O43612	HCRT	AGAEPAPRPCLGR	1
Q13433	SLC39A6	ALCPDHDSDSSGKDPR	1
P09228	CST2	ALHFVISEYNK	1
Q9BQG1	SYT3	ALILVSDLCAR	1
P0DP01	IGHV1-8	ASGYTFTSYDINWVR	1
Q99988	GDF15	ASLEDLGWADWVLSPR	1
A0A0C4DH73;P01611	IGKV1-12;IGKV1D-12	ASQGISSWLAWYQQKPGK	1
P0CF74	IGLC6	ATLVCLISDFYPGAVK	1
P12272	PTHLH	ATSEVSPNSKPSPNTK	1
P01854	IGHE	AVHEAASPSQTVQR	1
P04440	HLA-DPB1	AVTELGRPAAEYWNSQK	1
Q16740	CLPP	AYDIYSR	1
Q96DZ1	ERLEC1	AYHLQDDGTQTVR	1
Q9P1F3	ABRACL	CANLFEALVGTLK	1
P48735	IDH2	CATITPDEAR	1
Q86YD5	LDLRAD3	CGPTFFPCASGIHCIIGR	1
P22894	MMP8	DAFELWSVASPLIFTR	1
Q14696	MESD	DDDIEEGDLPEHK	1
Q9NPG1	FZD3	DFRPFLCALYAPICMEYGR	1
P32971	TNFSF8	DGILHGVR	1
Q9GZM5	YIPF3	DIPAMLPAAR	1
Q9P1U1	ACTR3B	DITYFIQQLLR	1
Q96DD7	SHISA4	DLTLLITER	1
Q8N573	OXR1	DSDGQVFGALASEPLK	1
Q5XPI4	RNF123	DTEDKLR	1
O95196	CSPG5	EAGSAVEAEELVK	1
Q8NI22	MCFD2	EEGSEQAPLMSEDELINIIDGVLR	1
Q9Y336	SIGLEC9	EGANTDQDAPVATNNPAR	1
O15061	SYNM	ELEEALRR	1
P22676	CALB2	ELENFFQELEK	1
P23297	S100A1	ELLQTELSGFLDAQK	1
Q9H0Q3	FXYD6	EMDPFHYDYQTLR	1
Q9GZU1	MCOLN1	EQLYQAIFHAVDQYLALPDVSLGR	1
Q9UKK9	NUDT5	EQTADGVAVIPVLQR	1
Q6UWN8	SPINK6	ESNPHCGSDGQTYGNK	1
Q9NS71	GKN1	EVMPSIQSLDALVK	1
Q9BZM5	ULBP2	EVVDILTEQLR	1
O95711	LY86	FGIILREDIK	1
O14732	IMPA2	FIAEEAAASGAK	1
A0A075B6K2	IGLV3-12	FSGSNPGNTATLTISR	1
O75629	CREG1	FVTHVSDWGALATISTLEAVR	1
Q9UGL9	CRCT1	GCCGDSGCCGSSSTSCCCFPR	1
P32320	CDA	GCNIENACYPLGICAER	1
Q9BYR6	KRTAP3-3	GCSVPTGPATTICSSDK	1
Q9UGT4	SUSD2	GEYVLLEAALTDLR	1
Q9NUG4	CCM2L	GFVSPIRR	1
O75094	SLIT3	GGCGPQCCQPTR	1
Q701N4	KRTAP5-2	GGCGSGCGGCSSSCGGCGSR	1
P49441	INPP1	GGLIAYRSR	1
Q86SG5	S100A7A	GIHYLATVFEK	1
Q8TBP5	FAM174A	GLAEAAGPR	1
A0A0J9YXX1	IGHV5-10-1	GLEWMGR	1
Q86V85	GPR180	GSFSSTAAQDAQGQR	1
A8MTW9		GSPGDTGERPAGPAR	1
O75449;Q9BW62	KATNA1;KATNAL1	GVLMVGPPGTGK	1
Q05193	DNM1	GWLTINNIGIMK	1
Q3LI61	KRTAP20-2	GYGGYGYGCCRPSCYGR	1
Q96KR4	LMLN	HHVPSDTEVINK	1
Q8WUA7	TBC1D22A	HLDQHEVR	1
Q58EX2	SDK2	HQSVSHGEAAVIR	1
P12643	BMP2	HSGQPGSPAPDHRLER	1
P22626	HNRNPA2B1	IDTIEIITDR	1
Q9UPR5	SLC8A2	IGIIDDDIFEEDEHFFVR	1
Q53RT3	ASPRV1	ILGVWDTAVSLGK	1
Q9ULW8	PADI3	ILIGGNLPGSSGR	1
Q9NP80	PNPLA8	ILSIDGGGTR	1
Q5T9L3	WLS	IRDIEEAIPR	1
Q8IYE1	CCDC13	IRLEPGK	1
P05451	REG1A	ISCPEGTNAYR	1
P28161	GSTM2	ITFVDFIAYDVLER	1
Q14651	PLS1	KIENCNYAVELGK	1
Q9UQP3	TNN	LACPGACSGHGR	1
Q9HBH5	RDH14	LANILFTR	1
Q9GZV7	HAPLN2	LDASLVIAGVR	1
P09884	POLA1	LFAGCAVK	1
P21583	KITLG	LFTPEEFFR	1
P31040	SDHA	LGANSLLDLVVFGR	1
Q86TY3	ARMH4	LGDNEETQVR	1
P01282	VIP	LGDRIPFEGANEPDQVSLK	1
P04632	CAPNS1	LGFEEFK	1
P34896	SHMT1	LGTPALTSR	1
Q9BYZ2	LDHAL6B	LIIVSNPVDILTYVAWK	1
A0A0C4DH25	IGKV3D-20	LLIYDASSR	1
A0A075B6H7	IGKV3-7	LLIYGASTR	1
A0A075B6S9	IGKV1-37	LLIYSASNLQSGVPSR	1
O14745	SLC9A3R1	LLVVDPETDEQLQK	1
P01706	IGLV2-11	LMIYDVSK	1
P11597	CETP	LMLSLMGDEFK	1
P37173	TGFBR2	LPYHDFILEDAASPK	1
Q9HCL0	PCDH18	LSEDVADVLLK	1
Q9UD71	PPP1R1B	LSEHSSPEEEASPHQR	1
P61601	NCALD	LSLEEFIR	1
Q9UM21	MGAT4A	LSVIQNSAVWAILNEIHIK	1
A0A075B6K6	IGLV4-3	LTCTLSSEHSTYTIEWYQQRPGR	1
P21266	GSTM3	LTFVDFLTYDILDQNR	1
Q13501	SQSTM1	LTPVSPESSSTEEK	1
O95998	IL18BP	LWEGSTSR	1
O95147	DUSP14	MVQTPYGIVPDVYEK	1
P35556	FBN2	NCMDIDECERNPLLCR	1
Q9ULX7	CA14	NIAYEHILSHLHEVR	1
O95427	PIGN	NIIMHEGSWGISHTR	1
Q9H2A9	CHST8	NLPAPDQPQPPLQR	1
Q9P2E3	ZNFX1	NLPMHLR	1
Q96PD2	DCBLD2	NNFLPPIIAR	1
A0A075B6I4	IGLV10-54	NNNRPSGISER	1
Q49AJ0	FAM135B	NVVLVASPQDR	1
Q9BYQ4	KRTAP9-2	PACCETTCCR	1
Q9BYP9	KRTAP9-9	PACCQNTCCR	1
Q9NRM7	LATS2	PDNILIDLDGHIKLTDFGLCTGFR	1
A2NJV5	IGKV2-29	PGQSPQLLIYEVSSR	1
A8MXZ3	KRTAP9-1	PTCCQTTCYR	1
A0A0G2JLE6	KRTAP4-8	PTCVISTCPR	1
P20160	AZU1	QFPFLASIQNQGR	1
Q9NRX4	PHPT1	QGCDCECLGGGR	1
Q13162	PRDX4	QITLNDLPVGR	1
Q9Y6Y8	SEC23IP	QLHFQEK	1
P0DPK3;P0DPK4;Q7Z3S9	NOTCH2NLA;NOTCH2NLB;NOTCH2NLC	QTGDFTFECNCLPETVRR	1
Q4G0I0	CCSMST1	QVWGEVPEPSDRSEEPETPAAYR	1
Q96GP6	SCARF2	RELSLGR	1
Q9H015	SLC22A4	RFREAEDIIQK	1
O00471	EXOC5	RSIGTGGIQDLK	1
P15311	EZR	RTHNDIIHNENMR	1
A6NMD2;D6RF30;H3BSY2;P0CJ92	GOLGA8H;GOLGA8J;GOLGA8K;GOLGA8M	RVEKLER	1
O15072	ADAMTS3	SAVEQAPIDMSK	1
O60361	NME2P1	SCAHDWVYE	1
P02795;P04732;P13640;P80297;Q8N339	MT1E;MT1G;MT1M;MT1X;MT2A	SCCSCCPVGCAK	1
P04733	MT1F	SCCSCCPVGCSK	1
Q9BYR8	KRTAP3-1	SCSVPTGPATTFCSFDK	1
Q9BYR7	KRTAP3-2	SCSVPTGPATTICSSDK	1
P60022	DEFB1	SDHYNCVSSGGQCLYSACPIFTK	1
A0A0B4J2B8	IGHV1OR15-9	SEDTAMYYCVR	1
O75462	CRLF1	SERPGPGGGACEPR	1
P17643	TYRP1	SGMCCPDLSPVSGPGTDR	1
A8MUK1;C9J2P7;C9JJH3;C9JLJ4;C9JPN9;C9JVI0;D6R901;D6R9N7;D6RA61;D6RBQ6;D6RCP7;D6RJB6;Q0WX57	USP17L10;USP17L11;USP17L12;USP17L13;USP17L15;USP17L17;USP17L18;USP17L19;USP17L20;USP17L21;USP17L22;USP17L30;USP17L5	SPLSCETR	1
Q9NQS3	NECTIN3	SSQTVAVHHPQYGFSVQGEYQGR	1
P21453	S1PR1	SSVSDYVNYDIIVR	1
Q14517	FAT1	STLPTGIQVK	1
Q96TC7	RMDN3	TATALLESPLSATVEDALQSFLK	1
O43424	GRID2	TAVGDLNQNEEILQTEK	1
P28908	TNFRSF8	TCECRPGMICATSATNSCAR	1
Q9Y5W5	WIF1	TCQQAECPGGCR	1
Q6NUJ2	C11orf87	TFASPNASGSGNTGAR	1
Q5T442	GJC2	TGSATSAGTVGEQGRPGTHERPGAK	1
O43237	DYNC1LI2	TGSPGSPGAGGVQSTAK	1
P28325	CST5	TLAGGIHATDLNDK	1
Q63HQ2	EGFLAM	TPLYLGGAPSAYWLVR	1
P05120	SERPINB2	TPVQMMYLR	1
P13762	HLA-DRB4	TQPLQHHNLLVCSVNGFYPGSIEVR	1
P54826	GAS1	TSGGGAGGPGAGGVMGCTEAR	1
P56537	EIF6	TSIEDQDELSSLLQVPLVAGTVNR	1
A6NKN8	PCP4L1	TSPATNQAAGQEEK	1
P19256	CD58	VAELENSEFR	1
P55854;P61956;Q6EEV6	SUMO2;SUMO3;SUMO4	VAGQDGSVVQFK	1
Q9BRR6	ADPGK	VAGTQACATETIDTSR	1
Q09327	MGAT3	VDLVLPEDTTEYFVR	1
Q13519	PNOC	VFPSPLWTPCTK	1
O43240	KLK10	VGDDHLLLLQGEQLRR	1
P63241;Q6IS14	EIF5A;EIF5AL1	VHLVGIDIFTGK	1
P36897	TGFBR1	VIHNSMCIAEIDLIPR	1
Q8IZ69	TRMT2A	VILAIRR	1
P57730	CARD18	VLIDLVTGK	1
Q6ZRS2	SRCAP	VLIFTQMTR	1
Q969S9	GFM2	VNLIDTPGHVDFTLEVER	1
P35321	SPRR1A	VPEPCPSTVTPAPAQQK	1
A0A0C4DH33	IGHV1-24	VSGYTLTELSMHWVR	1
P08311	CTSG	VSSFLPWIR	1
O75717	WDHD1	VSSRVEK	1
Q9UKR3	KLK13	WVLTAAHCLK	1
A0A0A0MT36	IGKV6D-21	YASQSISGVPSR	1
Q9NTJ5	SACM1L	YFDWILISR	1
P51649	ALDH5A1	YGIDEYLELK	1
A0A075B6J1	IGLV5-37	YLLYYYSDSDK	1
Q9H336	CRISPLD1	YMDEDGEWWIAK	1
P55103	INHBC	AGGQCPACGGPTLELESQR;ANTAAGTTGGGSCCVPTAR	2
Q14162	SCARF1	CPGQYWGPDCR;CSAASGECTCPPGFR	2
Q9HAV5	EDA2R	CQSCITCAVINR;DCGYGEGGDAYCTACPPRR	2
Q9BY76	ANGPTL4	AGFGDPHGEFWLGLEK;DCQELFQVGER	2
P55056	APOC4	AWFLESK;DGWQWFWSPSTFR	2
Q8NBI3	DRAXIN	CFDDCMCVEGLR;DLLLGLALPYPEK	2
O15118	NPC1	CPSCFYNLLNLFCELTCSPR;DNLQLPLQFLSR	2
P01743	IGHV1-46	ASGYTFTSYYMHWVR;DTSTSTVYMELSSLR	2
P14136	GFAP	ALAAELNQLR;EAASYQEALAR	2
Q16853	AOC3	DAFCVFEQNQGLPLRR;EALAIVFFGR	2
Q9BXS4	TMEM59	ACQLTYPLHTYPKEEELYACQR;EEELYACQR	2
Q13232	NME3	ALIGATNPADAPPGTIR;EIALWFR	2
Q15843	NEDD8	EGIPPQQQR;EIEIDIEPTDK	2
P26447	S100A4	ALDVMVSTFHK;ELPSFLGK	2
Q5VVQ6	YOD1	DGTHVLQGLSSR;ELQGQIAAITGIAPGGQR	2
A2RU67	FAM234B	DITCLELMPGSLAETICLVTGTHK;ETPATSAVTSDQK	2
C9JVW0	INAFM1	ETPEAAEGR;ETPEAAEGRRPG	2
Q9P2K9	DISP3	ETPPLEDLAANQSEDPR;ETPPLEDLAANQSEDPRNQR	2
P50238	CRIP1	CNKEVYFAER;EVYFAER	2
Q9UIK5	TMEFF2	CEHSINMQEPSCR;FDGECLR	2
P38571	LIPA	EFLPQSAFLK;FQAFDWGSSAK	2
A0A0J9YVY3	IGHV7-4-1	ASGYTFTSYAMNWVR;FVFSLDTSVSTAYLQICSLK	2
P36269	GGT5	DLLGETLAQLIR;GCVEYEPNFSQEVQR	2
P16144	ITGB4	CNTQAELLAAGCQR;GECQCGHCVCYGEGR	2
P20073	ANXA7	EFSGYVESGLK;GFGTDEQAIVDVVANR	2
O00548	DLL1	CVDLGDAYLCR;GGAGPPPCACR	2
I3L3R5	CCER2	CLAEVVTEVLTVGQVQR;GLLLGDFK	2
O75888	TNFSF13	DDSDVTEVMWQPALR;GLQAQGYGVR	2
P58546	MTPN	EFMWALK;GPDGLTAFEATDNQAIK	2
P10124	SRGN	CNPDSNSANCLEEK;GPMFELLPGESNK	2
A0A0C4DH35	IGHV3-35	AEDTAVYYCVR;GRFIISR	2
O60565	GREM1	AQHNDSEQTQSPQQPGSR;GSQGAIPPPDK	2
P23381	WARS1	ATGQRPHHFLR;HAFSGGRDTIEEHR	2
Q9P0L0	VAPA	EAKPDELMDSK;HEQILVLDPPTDLK	2
Q16378	PRR4	DRPARHPQEQPLW;HPPPPPFQNQQRPPR	2
P12814	ACTN1	HRPELIDYGK;HTNYTMEHIR	2
Q15435	PPP1R7	AIENIDTLTNLESLFLGK;IEGLQNLVNLR	2
Q5JS37	NHLRC3	FNIPHSVTLDSAGR;ILVFTEDGYFLR	2
P68371	TUBB4B	AVLVDLEPGTMDSVR;INVYYNEATGGK	2
Q07654	TFF3	DRVDCGYPHVTPK;IPGVPWCFK	2
P50452	SERPINB8	FCADHPFLFFIR;ISEVLDAGTVDPLTK	2
O95841	ANGPTL1	HQDGIFWAEYR;ITGPICVNTK	2
Q9BWQ8	FAIM2	APGTEGQQQVHGEK;KEAPAVPSAPPSYEEATSGEGMK	2
Q8N114	SHISA5	FVWSEER;KFVWSEER	2
Q92686	NRGN	GPGPGGPGGAGVAR;KGPGPGGPGGAGVAR	2
P56159	GFRA1	EGLGASSHITTK;LADFFTNCQPESR	2
P14415	ATP1B2	INAANIATDDERDK;LATPGLMIRPK	2
Q8N967	LRTM2	LDLSNNFLDR;LDLSNNFLDRLPR	2
Q68BL7	OLFML2A	FVASWALLPDVVYEDTTPWK;LDPGDLSVHR	2
P26641	EEF1G	ALIAAQYSGAQVR;LDPGSEETQTLVR	2
P20138	CD33	FAGAGVTTER;LDQEVQEETQGR	2
P28066	PSMA5	AIGSASEGAQSSLQEVYHK;LFQVEYAIEAIK	2
P07477	PRSS1	IIRHPQYDRK;LGEHNIEVLEGNEQFINAAK	2
P78423	CX3CL1	AQDGGPVGTELFR;LGVLITPVPDAQAATR	2
P14174	MIF	LLCGLLAER;LLCGLLAERLR	2
Q9HDC9	APMAP	LENGEIETIAR;LLEYDTVTR	2
P01703	IGLV1-40	LLIYGNSNRPSGVPDR;LLIYGNSNRPSGVPDRFSGSK	2
A0A0B4J1U3	IGLV1-36	LLIYYDDLLPSGVSDR;LLIYYDDLLPSGVSDRFSGSK	2
Q68D85	NCR3LG1	FPHPIEISEDVITGPTIK;LLLDQVGMK	2
Q96SM3	CPXM1	ELTPTPDDAVFR;LLPQTWLQGGAPCLR	2
P01704	IGLV2-14	LMIYEVSNRPSGVSNR;LMIYEVSNRPSGVSNRFSGSK	2
Q9H0E2	TOLLIP	IAWTHITIPESLR;LNITVVQAK	2
P11498	PC	DAHQSLLATR;LQVEHTVTEEITDVDLVHAQIHVAEGR	2
O75095	MEGF6	CSCPPGAACHHVTGACR;LSADGCGCEDVDECASSR	2
P20618	PSMB1	GAVYSFDPVGSYQR;LSEGFSIHTR	2
P07359	GP1BA	GLGELQELYLK;LTSLPLGALR	2
P00325	ADH1B	INEGFDLLHSGK;LVADFMAK	2
Q9Y5H6	PCDHA8	LVELVLR;LVELVLRK	2
P26885	FKBP2	IERRTEL;LVIPSELGYGER	2
Q9NZU1	FLRT1	IADDTFSR;LVLDGNLLANQR	2
P50897	PPT1	ETIPLQETSLYTQDR;LVQAEYWHDPIK	2
P40197	GP5	CAGPGAHAGLPLWALPGGDAECPGPR;LVSLDSGLLNSLGALTELQFHR	2
Q9UF33	EPHA6	CGLDTSQCEDCGGGLR;LYCGADGDWLVPLGR	2
P18075	BMP7	ESDLFLLDSR;MANVAENSSSDQR	2
P61018	RAB4B	GAAGALLVYDITSR;MGSGIQYGDASLR	2
P14550	AKR1A1	HHPEDVEPALRK;MPLIGLGTWK	2
Q99946	PRRT1	LGAGGLASSAATAQR;MPPDPYLQETR	2
Q99650	OSMR	GTNIYCEASQGNVSEGMK;MVFQIQISR	2
Q16555	DPYSL2	AITIANQTNCPLYITK;MVIPGGIDVHTR	2
P69892	HBG2	MVTGVASALSSR;MVTGVASALSSRYH	2
P54652	HSPA2	CQEVINWLDR;NALESYTYNIK	2
Q9NU53	GINM1	DSDILFTLPNLSK;NENLENLEEK	2
P31153	MAT2A	FVIGGPQGDAGLTGR;NFDLRPGVIVR	2
Q6UXZ4	UNC5D	NEEPIDSEQDENIDTR;NFEQDPQGR	2
Q96FJ2	DYNLL2	KYNPTWHCIVGR;NFGSYVTHETK	2
P54727	RAD23B	ILNDDTALK;NFVVVMVTK	2
Q9H1Z8	ECRG4	HYDEDSAIGPR;NGHEYYGDYYQR	2
Q9NY72	SCN3B	DFLIYEYR;NGHQEVESPFQGR	2
Q9GZX3	CHST6	FFNLQVLYPLLSDPALNLR;NLALDLVLPR	2
Q9GZP0	PDGFD	LANVVFFPR;NLLLTWR	2
Q8TAX7	MUC7	LPPSPNNPPK;NLLNRIIDDMVEQ	2
O15204	ADAMDEC1	HLLGPDYTETLYSPR;NSVASISTCDGLR	2
A0A0B4J1V6	IGHV3-73	LSCAASGFTFSGSAMHWVR;NTAYLQMNSLK	2
A0A0C4DH36	IGHV3-38	AEGTAVYYCAR;NTLYLQMNNLR	2
Q9NY33	DPP3	LAQDFLDSQNLSAYNTR;NVSLGNVLAVAYATQR	2
Q5T848	GPR158	ASASDSSAPWSR;PDSPRER	2
P02810	PRH2	PQGPPQQGGHPPPPQGR;PQGPPQQGGHPRPPR	2
Q6AHZ1	ZNF518A	LAVSPNYNATFMGFK;PVSSVKER	2
A0A0J9YY99		GLEWVAFIR;QAPGKGLEWVAFIR	2
P48668	KRT6C	QCASLQAAIADAEQR;QCASLQAAIADAEQRGEMALK	2
P30531	SLC6A1	GRFDFLMSCVGYAIGLGNVWRFPYLCGK;QCDNPWNTDR	2
Q9Y3Q3	TMED3	FSLDYQVITGGHYDVDCYVEDPQGNTIYR;QCFHEEVEQGVK	2
Q13361	MFAP5	LYSVHRPVK;QCIHQLCFTSLR	2
P01185	AVP	CFGPSICCADELGCFVGTAEALR;QCLPCGPGGK	2
P84157	MXRA7	GPSSEGPEEEDGEGFSFK;QEEEQDLDGEK	2
P08476	INHBA	KRPDVTQPVPK;QFFVSFK	2
P61266	STX1B	AIEQSIEQEEGLNR;QHSAILAAPNPDEK	2
Q9Y623	MYH4	LQDAEEHVEAVNSK;QKYEETQAELEASQK	2
P01036	CST4	QLCSFEIYEVPWEDR;QLCSFEIYEVPWEDRMSLVNSR	2
P19438	TNFRSF1A	ECESGSFTASENHLR;QNTVCTCHAGFFLR	2
Q9UJH8	METRN	AGGALELLLAEGPGPAGGR;QTPPLFQAGR	2
P35754	GLRX	AQEILSQLPIK;RAQEILSQLPIK	2
Q7Z7H5	TMED4	QLLDQVEQIQK;RCFIEEIPDETMVIGNYR	2
Q9H6Y7	RNF167	LTKEQLK;RFDCNFDLK	2
Q96DT5	DNAH11	NTEKQLK;RFVFLGEAITLK	2
Q9ULH4	LRFN2	LDLTSNR;RLERDDDLETCGSPGGLK	2
Q3LI64	KRTAP6-1	LGCGYGYGSR;RLGCGYGYGSR	2
P01705	IGLV2-23	LMIYEGSK;RPSGVSNRFSGSK	2
P52797	EFNA3	INVLEDFEGENPQVPK;RWECNRPHAPHSPIK	2
P35247	SFTPD	RLVVCEF;SAAENAALQQLVVAK	2
Q9H082	RAB33B	IQLWDTAGQER;SAIQVPTDLAQK	2
Q14CZ8	HEPACAM	DKDSPETEENPAPEPR;SATEPGPPGYSVSPAVPGR	2
Q9BXR6	CFHR5	CLDPCVVSEENMNK;SCGPPPQLSNGEVK	2
Q3LI72	KRTAP19-5	RLGYGGGYGGYGYGSGFGGYGYR;SCRPSCYGGYGFSGFY	2
A0A0A0MS14	IGHV1-45	FQDRVTITR;SEDTAMYYCAR	2
Q07699	SCN1B	ILCISCK;SETNAETFTEWTFR	2
Q6UXH1	CRELD2	EHGQCADVDECSLAEK;SEYPDLFEWFCVK	2
O43916	CHST1	KTEEIYGFLGIPLDSHVAR;SFHTCPGLAEAGLAER	2
Q96RP7	GAL3ST4	HCLVGGEASDPK;SGLSPQDQEECER	2
Q7Z5A7	TAFA5	QWCDMLPCLEGEGCDLLINR;SGWTCTQPGGR	2
P10636	MAPT	SGDRSGYSSPGSPGTPGSR;SGYSSPGSPGTPGSR	2
A6NHG4;P30046	DDT;DDTL	RLCAAAASILGK;SHSAHFFEFLTK	2
P01127	PDGFB	SFDDLQR;SHSGGELESLAR	2
Q9Y644	RFNG	LPDDCTVGYIVEGLLGAR;SIHCLLYPDTDWCPR	2
P48551	IFNAR2	SFCDLTDEWR;SILSWELK	2
P04844	RPN2	LQVTNVLSQPLTQATVK;SIVEEIEDLVAR	2
P51674	GPM6A	QFGIVTIGEEK;SKEEQELHDIHSTR	2
Q86TE4	LUZP2	EGNPSTTACDSQDEGRPCSMK;SKPQQSASGNNESSQVESTK	2
Q8IUC0	KRTAP13-1	SCYSVGCGSSGFR;SLGYGGCGFPSLGYGVGFCRPTYLASR	2
P01601	IGKV1D-16	ASQGISSWLAWYQQK;SLIYAASSLQSGVPSR	2
Q9H156	SLITRK2	IYQLFLNGNLLTR;SLPDNIFGGTALTR	2
Q13790	APOF	SGVQQLIQYYQDQK;SLPTEDCENEK	2
Q7Z6M3	MILR1	KNPGEEEEYRCEAK;SLQITYSLFR	2
P10644	PRKAR1A	LGPSDYFGEIALLMNRPR;SLRECELYVQK	2
P25788	PSMA3	AVENSSTAIGIR;SNFGYNIPLK	2
O76031	CLPX	IYNYLDK;SNILLLGPTGSGK	2
O75173	ADAMTS4	GAELHLQPLEGGTPNSAGGPGAHILR;SPASGQGPMCNVK	2
P35968	KDR	SDQGLYTCAASSGLMTK;SPFIASVSDQHGVVYITENK	2
P08887	IL6R	DLQHHCVIHDAWSGLR;SPLSNVVCEWGPR	2
P50281	MMP14	FYGLQVTGK;SPQSLSAAIAAMQK	2
O95158	NXPH4	AGAAGALPAQR;SSDGLGVGR	2
Q8N5H7	SH2D3C	PLEVGLLR;SSEPQLCPGSAPK	2
Q9UKB5	AJAP1	DQAAALVPK;SSPSLASSSSSSSSAVAGGAPEQQALLR	2
P20382	PMCH	NLDDDMVFNTFR;SVIAPSLEQYK	2
P42857	NSG1	LSEQETEAAEK;SVSPWMSVLSEEK	2
P05026	ATP1B1	AYGENIGYSEK;SYEAYVLNIVR	2
Q14CN4	KRT72	AQYEEIALK;TAAENEFVVLKK	2
P60033	CD81	NNLCPSGSNIISNLFK;TFHETLDCCGSSTLTALTTSVLK	2
O15400	STX7	ITQCSVEIQR;TLNQLGTPQDSPELR	2
Q7Z5A9	TAFA1	NRPSCVDASIVIGK;TLPDNSGWMCATGNK	2
P08238	HSP90AB1	DLVVLLFETALLSSGFSLEDPQTHSNR;TLTLVDTGIGMTK	2
P28300	LOX	TAGSSGVTAGRPRPTAR;TPILLIR	2
Q13410	BTN1A1	TDWAIGVCR;TPLPLAGPPR	2
Q8IYJ0	PIANP	HVCVWER;TPPAPARPPCAR	2
P06280	GLA	SILDWTSFNQER;TPTMGWLHWER	2
Q6P179	ERAP2	MAFPCFDEPLFK;TQNLAALLHAIAR	2
P28072	PSMB6	LAAIAESGVER;TTTGSYIANR	2
O95970	LGI1	CPAVCTCTK;TVPPDVISLSFVR	2
P60412	KRTAP10-11	TVCCKPVCCVPVCCGAASSCCR;TVYCKPICCVPVCSR	2
Q8TEA8	DTD1	ASVTVGGEQISAIGR;TYRPELIK	2
P50502	ST13	AIEINPDSAQPYK;VAAIEALNDGELQK	2
P52823	STC1	SRVAAQNSAEVVR;VAAQNSAEVVR	2
O75973	C1QL1	FDDVVTNLGNNYDAASGK;VAFYAGLK	2
Q7Z7M8	B3GNT8	LAPWLLR;VAPFPFEDVYTGLCIR	2
Q96HY6	DDRGK1	AASAGQEPLHNEELAGAGR;VAQPGPLEPEEPR	2
Q9NZV1	CRIM1	HCVATVCGQTCTNPVK;VCQPGNLNILVSK	2
Q6NUJ1	PSAPL1	ECIILVDTYSPSLVQLVAK;VCSVMPASITK	2
Q9NS00	C1GALT1	ADDDTYVILDNLR;VDTQPNVLHNDPHAR	2
P17066	HSPA6	DAGAIAGLNVLR;VEILANDQGNR	2
A0A286YEV6;A0A286YEY9;A0A286YF01;A0A286YF46;A0A286YF60;A0A286YF77;A0A286YFB4;A0A286YFG1	SCYGR1;SCYGR2;SCYGR3;SCYGR4;SCYGR5;SCYGR6;SCYGR7;SCYGR8	GCCGGCCSTPVICCCR;VGCCSSCCPCCR	2
P32418	SLC8A1	RGGDLTNTVFVDFR;VGIIDDDIFEEDENFLVHLSNVK	2
P04080	CSTB	SQVVAGTNYFIK;VHVGDEDFVHLR	2
P35030	PRSS3	LGEHNIK;VLEGNEQFINAAK	2
P48594	SERPINB4	ETCVDLHLPR;VLHFDQVTENTTEK	2
O43155	FLRT2	GFMCQGPEQVR;VLHLQENNIQTISR	2
P60842	EIF4A1	ATQALVLAPTR;VLITTDLLAR	2
Q08397	LOXL1	CLASTAYAPEATDYDVR;VLLAGAPQAQQR	2
P35080	PFN2	SQGGEPTYNVAVGR;VLVFVMGK	2
P13929	ENO3	LAMQEFMILPVGASSFK;VNQIGSVTESIQACK	2
P16278	GLB1	AYVAVDGIPQGVLER;VNYGAYINDFK	2
Q96EG1	ARSG	VLFHPNSGAAGEFGALQTVR;VPALAYWPGR	2
Q8N111	CEND1	QQPPAAPTTAPAK;VPQVTTEAK	2
O95867	LY6G6C	MWVFSNLR;VPVLGCVDR	2
Q13634	CDH18	HIEGETEVHHRPK;VQDINDNAPK	2
Q9UJQ1	LAMP5	HTANSHHLSALVTPAGK;VQFVYDSSEK	2
P27105	STOM	VIAAEGEMNASR;VQNATLAVANITNADSATR	2
P40121	CAPG	QAALQVAEGFISR;VSDATGQMNLTK	2
Q9NRB3	CHST12	ELTADSDVDEFLDK;VSFANFIQYLLDPHTEK	2
P60520	GABARAPL2	AIFLFVDK;VSGSQIVDIDK	2
P31321	PRKAR1B	LGPSDYFGEIALLLNRPR;VSILESLEK	2
A0A075B6R9	IGKV2D-24	VSNRFSGVPDR;VSNRFSGVPDRFSGSGAGTDFTLK	2
A0A0G2JMI3	IGHV1-69-2	VSGYTFTDYYMHWVQQAPGK;VTITADTSTDTAYMELSSLR	2
A0A0C4DH39	IGHV1-58	DMSTSTAYMELSSLR;VTITRDMSTSTAYMELSSLR	2
Q9ULZ3	PYCARD	DLLLQALR;VTNVEWLLDALYGK	2
Q16881	TXNRD1	VMVLDFVTPTPLGTR;VVGFHVLGPNAGEVTQGFAAALK	2
Q8IVN8	SBSPON	FTGDCCFDYDR;VYGTCFCDQACR	2
Q8IWU5	SULF2	SVAIEVDGR;VYHVGLGDAAQPR	2
Q07627;Q8IUG1	KRTAP1-1;KRTAP1-3	IRWCRPDCR;WCRPDCR	2
Q8NCW6	GALNT11	LYQVSVGQCLR;WDLVPLSELGRAEGATAPIK	2
P01718	IGLV3-27	ITCSGDVLAK;WFQQKPGQAPVLVIYK	2
O75781	PALM	LLEDSVSRLEK;WLLEGTPSSASEGDEDLRR	2
O60613	SELENOF	GCCQEEAQFETK;WNTDSVEEFLSEK	2
P78536	ADAM17	INTDGAEYNIEPLWR;WQDFFTGHVVGEPDSR	2
Q96DR8	MUCL1	WVGDLPNGR;WVGDLPNGRVCP	2
O75083	WDR1	LYSILGTTLK;YAPSGFYIASGDVSGK	2
P12081	HARS1	ISFDLSLAR;YDLTVPFAR	2
P61224;P62834	RAP1A;RAP1B	INVNEIFYDLVR;YDPTIEDSYRK	2
P54108	CRISP3	WANQCNYR;YEDLYSNCK	2
Q7Z3Z0	KRT25	VLDEITLCR;YFPIIDDLK	2
P20339;P51148;P61020	RAB5A;RAB5B;RAB5C	LVLLGESAVGK;YHSLAPMYYR	2
P02771	AFP	LGEYYLQNAFLVAYTK;YIQESQALAK	2
Q3LI83	KRTAP24-1	SLSYIPSTFPPLR;YLCSGSRPLK	2
Q03405	PLAUR	LWEEGEELELVEK;YLECISCGSSDMSCER	2
P82987	ADAMTSL3	EDNCGVCAGDGSTCR;YNDPAAPCALK	2
Q9NPG4	PCDH12	PFLLTTIVAR;YQVSEEVPSGTVIGK	2
P25815	S100P	ELPGFLQSGK;YSGSEGSTQTLTK	2
Q9UGN4	CD300A	TVAGPVGGSLSVQCPYEK;YWCRPPQIFLCDK	2
P01814	IGHV2-70	ALEWLALIDWDDDK;YYSTSLK	2
P13497	BMP1	AAAFLGDIALDEEDLR;AFQVQQAVDLR;AFQVQQAVDLRR	3
P52758	RIDA	AAGCDFTNVVK;AAYQVAALPK;APGAIGPYSQAVLVDR	3
P01602	IGKV1-5	ASQSISSWLAWYQQK;ASQSISSWLAWYQQKPGK;ASSLESGVPSR	3
Q9UK28	TMEM59L	AVLISACER;DPFAPQLGDTQNCQLR;EAEQQACSHGCWSQPAEPEPEQK	3
P04271	S100B	AMVALIDVFHQYSGR;AMVALIDVFHQYSGREGDK;ELINNELSHFLEEIK	3
Q96FQ6	S100A16	AVIVLVENFYK;AVIVLVENFYKYVSK;ELNHMLSDTGNRK	3
P48066	SLC6A11	AAEEARESEAPGGGCSSGGAAPARHPR;ESEAPGGGCSSGGAAPAR;ESEAPGGGCSSGGAAPARHPR	3
Q8IUK8	CBLN2	EAASNGVLLLMER;EAASNGVLLLMEREDK;GIYSFSFHVVK	3
Q9NP84	TNFRSF12A	ARPHSDFCLGCAAAPPAPFR;CMDCASCR;GSSWSADLDK	3
P55957	BID	DLATALEQLLQAYPR;HLAQVGDSMDR;IEADSESQEDIIR	3
P61812	TGFB2	ALDAAYCFR;FAGIDGTSTYTSGDQK;IELYQILK	3
Q15848	ADIPOQ	GDIGETGVPGAEGPR;GFPGIQGR;IFYNQQNHYDGSTGK	3
Q96IU4	ABHD14B	EALPGSGQAR;FSVLLLHGIR;INAANYASVK	3
P04279	SEMG1	EQDLLSHEQK;GTQNPSQDQGNSPSGK;ISYQSSSTEER	3
Q6UXF1	TMEM108	GAGNSSRPVPPAPGGHSR;GRNPSSTPLGQK;KGAGNSSRPVPPAPGGHSR	3
Q9BY79	MFRP	CTPLGSVLPPCR;IEALSIESVASCLFDR;LLCGLLVPR	3
P01597;P04432	IGKV1-39;IGKV1D-39	ASQSISSYLNWYQQK;ASQSISSYLNWYQQKPGK;LLIYAASSLQSGVPSR	3
A0A075B6S5	IGKV1-27	ASQGISNYLAWYQQK;ASQGISNYLAWYQQKPGK;LLIYAASTLQSGVPSR	3
Q6UWH4	GASK1B	KEDACVQNGLRPK;LLADSAVAGLRPVSSR;LLVLEGGAPGAVLR	3
P31948	STIP1	FMNPFNMPNLYQK;LLEFQLALK;LMDVGLIAIR	3
Q86Y82	STX12	DFSSIIQTCSGNIQR;LMNDFSAALNNFQAVQRR;LQENLQQLQHSTNQLAK	3
Q8WVN6	SECTM1	AHGQESAIFNEVAPGYFSR;DSHAGLYMWHLVGHQR;LRAHGQESAIFNEVAPGYFSR	3
P20333	TNFRSF1B	CSSDQVETQACTR;ICTCRPGWYCALSK;LREYYDQTAQMCCSK	3
P01766	IGHV3-13	AGDTAVYYCAR;FTISRENAK;LSCAASGFTFSSYDMHWVR	3
P12429	ANXA3	GAGTNEDALIEILTTR;GIGTDEFTLNR;LTFDEYR	3
Q7Z408	CSMD2	CLPGFTLVGNEILTCK;GSEELLCLSGER;LTGFQLPATIVSAATTLSLR	3
Q9H4A9	DPEP2	ALEVSQAPVIFSHSAAR;LTLEQIDLIR;LTLEQIDLIRR	3
P09493	TPM1	IQLVEEELDR;IQLVEEELDRAQER;MEIQEIQLK	3
P14209	CD99	ENAEQGEVDMESHR;KPSAGDDFDLGDAVVDGENDDPRPPNPPK;NANAEPAVQR	3
Q6IS24	GALNT17	EGFLHLGALGTTTLLPDTR;GLAGIDLILR;NFQWYLDHVYPEMR	3
Q9NQX7	ITM2C	HFENTFVVETLICGVV;ISFQPAVAGIK;NFWELLMNVK	3
O75051	PLXNA2	GYECVLNIQGAIHR;LLACGSLYQGVCK;NLCTHDPTTCSFQEGR	3
Q14563	SEMA3A	DGPNYQWVPYQGR;IVWPVSYTR;NPVVYGVFTTSSNIFK	3
Q01518	CAP1	ALLVTASQCQQPAENK;LGLVFDDVVGIVEIINSK;NSLDCEIVSAK	3
P09525	ANXA4	GLGTDEDAIISVLAYR;ISQTYQQQYGR;NTAQRQEIR	3
A0A0J9YX35	IGHV3-64D	AEDTAVYYCVK;NTLYLQMSSLR;NTLYLQMSSLRAEDTAVYYCVK	3
Q7Z6L0	PRRT2	ANCSPEDPCQETVSKPEVSK;LESAAPPEPAPEPAPQPDPRPDSQPTPK;PALQPELPTQEDPTPEILSESVGEK	3
P41217	CD200	CSLQNAQEALIVTWQK;EVICQVLHLGTVTDFK;PAPMVFWK	3
P0DMQ5	INAFM2	DVPPLQAAR;EAPRDVPPLQAAR;PAPPEPPADSPPAGPLERPR	3
P01213	PDYN	CSLCAVK;FLPSISTK;PINPLICSLQCQAALLPSEEWER	3
P52943	CRIP2	ASSVTTFTGEPNTCPR;PCYGILFGPK;PLAEGPQVTGPIEVPAAR	3
P14735	IDE	EYRGLELANGIK;FAQFFLCPLFDESCK;PLLPSQLVR	3
Q16651	PRSS8	DIIPHPSYLQEGSQGDIALLQLSRPITFSR;LGAHQLDSYSEDAK;PLQQLEVPLISR	3
Q96CG8	CTHRC1	IAECTFTK;IIIEELPK;QCSWSSLNYGIDLGK	3
Q9BWV1	BOC	CAAYNPVTQEVK;MPAGAVASVPATVTLANLQDFK;QEWLEASR	3
Q9BYJ0	FGFBP2	DSCTMRPSSLGQGAGEVWLR;LHHACQGAPVLRPSVCR;QGSTGEEFHFQTGGR	3
O43508	TNFSF12	AAPFLTYFGLFQVH;LCQVSGLLALRPGSSLR;QIGEFIVTR	3
P60369	KRTAP10-3	PASCVSLLCR;PSSSVSLLCR;QPACCTTSCCRPSSSVSLLCRPVCR	3
P23490	LORICRIN	KQPTPQPPVDCVK;QAPTWPSK;QPTPQPPVDCVK	3
Q9UKJ1	PILRA	QDQSVYFCR;QDQSVYFCRVELDTR;QQWQSIEGTK	3
Q9Y3B3	TMED7	FCFSNEFSTFTHK;QCFYEDIAQGTK;QYDSFTFTASK	3
P06858	LPL	GLGDVDQLVK;LSPDDADFVDVLHTFTR;REPDSNVIVVDWLSR	3
P49720	PSMB3	FGIQAQMVTTDFQK;LYIGLAGLATDVQTVAQR;RFGPYYTEPVIAGLDPK	3
P62942	FKBP1A	GWEEGVAQMSVGQR;QEVIRGWEEGVAQMSVGQR;RGQTCVVHYTGMLEDGK	3
O60243	HS6ST1	AGGVEVDEDTIR;GMAFFGLTEFQR;RIEELNDLDMQLYDYAK	3
P05019	IGF1	GFYFNKPTGYGSSSR;RAPQTGIVDECCFR;RLEMYCAPLKPAK	3
Q6UY14	ADAMTSL4	ACSQAPCPPEQPDPR;ILWIPAGALR;RPDGCGVCGGDDSTCR	3
Q15121	PEA15	DNLSYIEHIFEISR;ISEEDELDTK;RPDLLTMVVDYR	3
P01701	IGLV1-51	LLIYDNNK;RPSGIPDR;RPSGIPDRFSGSK	3
P01709	IGLV2-8	LMIYEVSK;RPSGVPDR;RPSGVPDRFSGSK	3
P22004	BMP6	DSDLFLLDTR;QQEEQQQQQQLPR;RQPPPGAAHPLNR	3
P01258	CALCA	ASELEQEQER;LLLAALVQDYVQMK;SALESSPADPATLSEDEAR	3
P41271	NBL1	ILHCSCQACGK;LALFPDK;SAWCEAK	3
P25713	MT3	DCVCKGGEAAEAEAEK;GGEAAEAEAEK;SCCSCCPAECEK	3
Q5VV63	ATRNL1	ANCGSPDHGYCDLTGEK;EVEFVLDEIQK;SCSLNLNCQWDQR	3
Q5SYB0	FRMPD1	DIILTVK;IYACAQPQK;SDECGINPGEK	3
Q7L5L3	GDPD3	DVGSLDFEDLPLYK;LEDLFQRFPR;SDLLELDCQLTR	3
Q8WWY7	WFDC12	AGVCPADNVR;CCYLHCGFK;SDPPQCHTDQDCLGERK	3
Q8NI32	LYPD6B	CFTCENAGDNYNCNR;SECHFVGCHHSR;SECHFVGCHHSRDSEHTECR	3
Q9NQ36	SCUBE2	EGFFLSDNQHTCIHR;GSVACECRPGFELAK;SEEGLSCMNK	3
Q13145	BAMBI	CYCDAAHCVATGYMCK;GLHDVLSPPRGEASGQGNR;SELSACFSR	3
Q9NS68	TNFRSF19	CKPCLDCAVVNR;ECGFGYGEDAQCVTCR;SGNCVPCNQCGPGMELSK	3
P0DJI9	SAA2	RGPGGAWAAEVISNAR;RGPGGAWAAEVISNARENIQR;SGRDPNHFRPAGLPEK	3
Q9NYX4	CALY	HGTETPAAWGDGYR;SILAAIGAYPLSR;SILAAIGAYPLSRK	3
P61278	SST	LRQFLQK;SANSNPAMAPR;SLAAAAGKQELAK	3
P33764	S100A3	DCEVDFVEYVR;FMSVLDTNK;SLACLCLYCHEYFK	3
P16083	NQO2	GMVAAWSQR;NVAVDELSR;SLASDITDEQK	3
P27482	CALML3	DGNGFVSAAELR;LSDEEVDEMIR;SLGQNPTEAELR	3
O95969	SCGB1D2	FDAPPEAVAAK;RSLIAEVLVK;SLIAEVLVK	3
P04430	IGKV1-16	ASQGISNYLAWFQQK;ASQGISNYLAWFQQKPGK;SLIYAASSLQSGVPSK	3
P51688	SGSH	ADLAAQYTTVGR;MDQGVGLVLQELR;SLPLLLSQAGVR	3
Q9BZ76	CNTNAP3	AATSGFTGCLSAVR;SAVSFAYAAGAGQLR;SLQLNGVALDLEER	3
Q9Y3R4	NEU2	IPALLYLPGQQSLLAFAEQR;LCQVTSTDHGR;SLVVPAYAYR	3
P05556	ITGB1	GICECGVCK;IGFGSFVEK;SNGLICGGNGVCK	3
P35475	IDUA	AAEDPVAAAPRPLPAGGR;ALDYWARPGPFSDPVPYLEVPVPR;SPLSWGLLR	3
Q96PQ0	SORCS2	LGPHAQLTR;SPPAGRAEPGGGEDR;SPPAGRAEPGGGEDRQAR	3
Q9H3T2	SEMA6C	DLPDDVLTFIK;LTDECYNYIR;SQDVENCAVR	3
P02812	PRB2	PPQGGRPSRPPQ;PQGPPPQGGSKSRSAR;SQGPPPPGKPQGPPPQGGSK	3
P04085	PDGFA	LLEIDSVGSEDSLDTSLR;LLEIDSVGSEDSLDTSLRAHGVHATK;SQIHSIRDLQR	3
Q9UHD9	UBQLN2	EKEEFAVPENSSVQQFK;GPAAAQGSAAAPAEPK;SQTDQLVLIFAGK	3
A0A075B6R2	IGHV4-4	GLEWIGEIYHSGSTNYNPSLK;SKNQFSLKLSSVTAADTAVYYCAR;SRVTISVDK	3
A0A087WSY4	IGHV4-30-2	GLEWIGYIYHSGSTYYNPSLK;SRVTISVDR;SRVTISVDRSK	3
Q9H3S1	SEMA4A	DHFLMDEQVVGTPLLVK;EAILALDIQDPGVPR;SSAVCAFSLLDIER	3
P24387	CRHBP	FTLVVPHQHR;RELAGEQPYRR;SSQNVAMIFFR	3
Q9GZX9	TWSG1	ALCASDVSK;ISCESMGASK;STVEELHEPIPSLFR	3
Q7Z5L7	PODN	IPPGAFSELSSLR;LAVGSVVDSAFRR;SVDANVLTPIR	3
P04062	GBA1	LLMLDDQR;NFVDSPIIVDITK;SYFSEEGIGYNIIR	3
Q9H1E1	RNASE7	DLNTFLHEPFSSVAATCQTPK;DSQQFHLVPVHLDRVL;SYVVACKPPQK	3
P08575	PTPRC	ADTTICLKWKNIETFTCDTQNITYR;SEAAHQGVITWNPPQR;TDFGSPGEPQIIFCR	3
A0A075B7D8	IGHV3OR15-7	GLELVGLIR;NTLYLQMSNLK;TEDLAVYYCAR	3
A0A0B4J1X8	IGHV3-43	DNSKNSLYLQMNSLR;LSCAASGFTFDDYTMHWVR;TEDTALYYCAK	3
P31949	S100A11	CIESLIAVFQK;DGYNYTLSK;TEFLSFMNTELAAFTK	3
Q92956	TNFRSF14	CLQCQMCDPAMGLR;EDEYPVGSECCPK;TENAVCGCSPGHFCIVQDGDHCAACR	3
O75096	LRP4	GAVQCTCHTGYR;LCNGVNDCGDNSDESPQQNCRPR;TGEENCNVNNGGCAQK	3
Q15256	PTPRR	NSIELFVSPINRK;QGVAAALGLLPQQVHINR;TGISDALPSEEVLR	3
A6NL88	SHISA7	FCCGTCHYR;LAQASCSNYDTPR;TGPAGGAGAAAR	3
Q31612	HLA-B	FITVGYVDDTQFVRFDSDAASPR;SWTAADTAAQITQR;THVTHHPISDHEATLR	3
Q96EE4	CCDC126	LREQILDLSK;RTIAVLLDDILQR;TIAVLLDDILQR	3
P21926	CD9	AIHYALNCCGLAGGVEQFISDICPK;DVLETFTVK;TKDEPQRETLK	3
A0A075B6I9	IGLV7-46	FSGSLLGGK;HSWTPAR;TLIYDTSNK	3
A0A075B6I0	IGLV8-61	FSGSILGNK;SSGVPDRFSGSILGNK;TLIYSTNTR	3
Q6ZSJ9	SHISA6	APGIPEAGSRR;TLSAGGAAVGGR;TLSAGGAAVGGRR	3
P61088	UBE2N	ICLDILK;LELFLPEEYPMAAPK;TNEAQAIETAR	3
P01911	HLA-DRB1	FDSDVGEFR;HNYGVVESFTVQR;TQPLQHHNLLVCSVSGFYPGSIEVR	3
Q9NPF0	CD320	CTLSDDCIPLTWR;LACLAGELR;TSGLCVPLTWR	3
Q9NZH8	IL36G	DQPIILTSELGK;RDQPIILTSELGK;TSTLESVAFPDWFIASSK	3
Q9UIB8	CD84	ADINTQADPYTTTK;IHALGPNYNLVISDLR;TSVAYVTPGDSETAPVVTVTHR	3
Q86Y46	KRT73	QCANLETAIADAEQR;TTAENEFVVLK;TTAENEFVVLKK	3
Q9UI15	TAGLN3	QMEQISQFLK;TLMALGSVAVTK;TTDIFQTVDLWEGK	3
P23280	CA6	IEEILDYLR;IEEILDYLRR;TTLTGLDVQDMLPR	3
P49913	CAMP	CMGTVTLNQAR;FALLGDFFR;TTQQSPEDCDFKK	3
O95157	NXPH3	DHAQSSATWSCSQPFK;IFGWGDFYSNIK;TVALNLLVTGK	3
Q9NPD7	NRN1	GFSDCLLK;LGDSMANYPQGLDDK;TVCTYWEDFHSCTVTALTDCQEGAK	3
O76070	SNCG	EDLRPSAPQQEGEASK;ENVVQSVTSVAEK;TVEEAENIAVTSGVVR	3
P37840	SNCA	EGVLYVGSK;EGVVHGVATVAEK;TVEGAGSIAAATGFVK	3
P01721	IGLV6-57	FSGSIDSSSNSASLTISGLK;PGSAPTTVIYEDNQRPSGVPDR;TVTISCTGSSGSIASNYVQWYQQR	3
O95865	DDAH2	GGGDLPNSQEALQK;GLCGMGGPR;TVVAGSSDAAQK	3
P54753	EPHB3	CDDNVEFVPR;DLGGRDDLLYNVICK;TYQVCNVR	3
Q5VV43	KIAA0319	CYLVSCPHK;GSPSGIWGDSPEDIRK;TYSNAVISPNLETTR	3
P19971	TYMP	ALPLALVLHELGAGR;DVTATVDSLPLITASILSK;VAAALDDGSALGRFER	3
P15121	AKR1B1	MPILGLGTWK;TTAQVLIRFPMQR;VAIDVGYR	3
P24158	PRTN3	LVNVVLGAHNVR;TQEPTQQHFSVAQVFLNNYDAENK;VALYVDWIR	3
P08709	F7	LHQPVVLTDHVVPLCLPER;LMTQDCLQQSR;VAQVIIPSTYVPGTTNHDIALLR	3
Q96DR5	BPIFA2	ISNSLILDVK;LLPTNTDIFGLK;VDLGVLQK	3
Q15485	FCN2	LGEFWLGNDNIHALTAQGTSELR;RVDGSVDFYRDWATYK;VDLVDFEDNYQFAK	3
Q7Z5L0	VMO1	GGAYLVAFSLR;GLGDDTALNDAR;VEAPTTLGDNTAANNVR	3
P25789	PSMA4	LLDEVFFSEK;TTIFSPEGR;VEIATLTR	3
P36896	ACVR1B	NTHCCYTDYCNR;PFYCLSSEDLR;VELVPAGKPFYCLSSEDLR	3
O14525	ASTN1	GNSPSDESEERERDPK;PYGLDWAELSR;VETETVLSFVDDIISGAK	3
P05976	MYL1	EAFLLFDR;ITLSQVGDVLR;VFDKEGNGTVMGAELR	3
O75487	GPC4	ICPQGSTCCSQEMEEK;SVVSEQCNHLQAVFASR;VFQGCGPPKPLPAGR	3
P05121	SERPINE1	FIINDWVK;MAPEEIIMDRPFLFVVR;VFQQVAQASK	3
O60911	CTSV	NNHCGIATAASYPNV;SGIYFEPDCSSK;VFREPLFLDLPK	3
Q9UEW3	MARCO	GTESTLWSCTK;LQVLQAQLTWVR;VGAGTGQIWLDNVQCR	3
Q6E0U4	DMKN	LGFINWDAINK;QAEDVIR;VGEAAHALGNTGHEIGR	3
P29762	CRABP1	IHCTQTLLEGDGPK;SSENFDELLK;VGEGFEEETVDGRK	3
Q9GZT8	NIF3L1	ALMQVVDFLSR;GFLSDLRDMLDSHLENK;VGIYSPHTAYDAAPQGVNNWLAK	3
Q9Y275	TNFSF13B	GSYTFVPWLLSFK;TYAMGHLIQR;VHVFGDELSLVTLFR	3
P09172	DBH	SPAGPTVVSIGGGK;TPEGLTLLFK;VISTLEEPTPQCPTSQGR	3
Q96JQ0	DCHS1	GLFSLDAVSGLLQTLRPLDR;LGTQGYALSGDGAGETFR;VLFIVATDLGR	3
P61604	HSPE1	DYFLFRDGDILGK;FLPLFDR;VLQATVVAVGSGSK	3
P14324	FDPS	IGTDIQDNK;QDFVQHFSQIVR;VLTEDEMGHPEIGDAIAR	3
Q9Y490	TLN1	GLAGAVSELLR;LAQAAQSSVATITR;VLVQNAAGSQEK	3
P23560	BDNF	GQGGLAYPGVR;THGTLESVNGPK;VMLSSQVPLEPPLLFLLEEYK	3
P69849;Q5JPE7	NOMO2;NOMO3	FLLFSSLVTK;IEPVFHVMGFSVTGR;VNAMTFTFDNVLPGK	3
P23582	NPPC	APGGGGANLK;TPPAEELAEPQAAGGGQK;VPRTPPAEELAEPQAAGGGQK	3
O75084	FZD7	FFLCSMYAPVCTVLDQAIPPCR;FGFQWPER;VQCSPELR	3
Q9H257	CARD9	LDRSSPYIQVLEEDWR;MQKGWRQGEEDR;VQELEASVQEGK	3
Q9UKQ2	ADAM28	EAKEPEQQEQFETELK;IAVLYLK;VSDASISTCR	3
P11171	EPB41	FYPPDPAQLTEDITR;TQTVTISDNANAVK;VSLLDDTVYECVVEK	3
A0A075B6J9	IGLV2-18	LMIYEVSNRPSGVPDR;LMIYEVSNRPSGVPDRFSGSK;VSWYQQPPGTAPK	3
A0A087WSZ0	IGKV1D-8	APELLIYAASTLQSGVPSR;MSQGISSYLAWYQQK;VTISCRMSQGISSYLAWYQQKPGK	3
P01593;P01594	IGKV1-33;IGKV1D-33	LLIYDASNLETGVPSR;VTITCQASQDISNYLNWYQQK;VTITCQASQDISNYLNWYQQKPGK	3
A0A0C4DH29	IGHV1-3	DTSASTAYMELSSLR;LEWMGWINAGNGNTK;VTITRDTSASTAYMELSSLR	3
A0A0C4DH34	IGHV4-28	LSSVTAVDTAVYYCAR;SRVTMSVDTSK;VTMSVDTSK	3
Q92817	EVPL	AATQELALLISR;RLAVTER;VTQECAEYR	3
Q9NZC2	TREM2	NLQPHDAGLYQCQSLHGSEADTLRK;VLVEVLADPLDHR;VVSTHNLWLLSFLR	3
P16452	EPB42	VALTAQTGEQPSK;VLPTPQTQATQEGALLNK;VVTTFASAQGTGGR	3
P11215	ITGAM	FGDPLGYEDVIPEADREGVIR;SLPISLVFLVPVR;VVVGAPQEIVAANQR	3
Q9HBT6	CDH20	LHSDMDRGDGSIK;VLDVNDNAPEFPR;VVYSILQGQPYFSVDSK	3
Q9H299	SH3BGRL3	IQYQLVDISQDNALRDEMR;RIQYQLVDISQDNALRDEMR;VYSTSVTGSR	3
Q9BYS1	KRTAP1-5	IRWCRPDSR;PSYCGQSCCR;WCRPDSR	3
P48061	CXCL12	FFESHVAR;ILNTPNCALQIVAR;WIQEYLEK	3
Q9Y274	ST3GAL6	IDSYDVIIR;ILDPFIIR;WLLELLMGDK	3
Q96JA1	LRIG1	APCAAACTCAGDSLDCGGR;GLAALPGDLPSWTR;WLPPWLIGR	3
P11226	MBL2	SPDGDSSLAASERK;TEGQFVDLTGNR;WLTFSLGK	3
Q7Z304	MAMDC2	AGDHTTGLGYYLLANTK;DVAGLYEEIWK;WNPNVNWFVGGGSIR	3
Q9Y2G1	MYRF	EFTYHFR;SGPSQMALLPVTNIR;WPITILSFR	3
P15848	ARSB	IELLHNIDPNFVDSSPCPR;PYDFIQDK;WSLWEGGVR	3
P52209	PGD	DAFDRNPELQNLLLDDFFK;GILFVGSGVSGGEEGAR;WTAISALEYGVPVTLIGEAVFAR	3
O00187	MASP2	VLATLCGQESTDTERAPGK;WPEPVFGR;WTLTAPPGYR	3
P15814	IGLL1	ATPSVTLFPPSSEELQANK;SYSCQVMHEGSTVEK;YAASSYLSLTPEQWR	3
P01715	IGLV3-1	PGQSPVLVIYQDSK;YACWYQQK;YACWYQQKPGQSPVLVIYQDSK	3
P08493	MGP	EACDDYRLCER;NANTFISPQQR;YAMVYGYNAAYNR	3
A0A0C4DH24	IGKV6-21	ASQSIGSSLHWYQQK;ASQSIGSSLHWYQQKPDQSPK;YASQSFSGVPSR	3
Q9UBU2	DKK2	DGMCCPSTR;NLGQAYPCSSDK;YCHSPHQGSSACMVCR	3
O60939	SCN2B	FQDRVEFSGNPSK;LPCTFNSCYTVNHK;YDVSVMLR	3
Q9UIQ6	LNPEP	ANLINNIFELAGLGK;LFPWAQIR;YFAATQFEPLAAR	3
Q15493	RGN	NYSEMYVTCAR;VTMDAPVSSVALR;YFAGTMAEETAPAVLER	3
Q6A162	KRT40	LAVQLDNCK;NHEEEVNLLR;YFNTIEDLQQK	3
P52848	NDST1	GFIHNGIMVLPR;LVFVDAVAFLTGK;YFQIFSEEK	3
Q9HD45	TM9SF3	SISHYHETLGEALQGVELEFSGLDIK;YFSLPFCVGSK;YFSLPFCVGSKK	3
Q96DA0	ZG16B	LGDSWDVK;VSVGLLLVK;YFSTTEDYDHEITGLR	3
Q5BIV9	SPRN	VAAAGAAAGAAAGAAAGLAAGSGWR;VAAAGAAAGAAAGAAAGLAAGSGWRR;YGAPGSSLR	3
P59666	DEFA3	IPACIAGER;RYGTCIYQGR;YGTCIYQGR	3
P00568	AK1	GQLVPLETVLDMLR;IIFVVGGPGSGK;YGYTHLSTGDLLR	3
P05997	COL5A2	GSQFAYGDHQSPNTAITQMTFLR;NSVGYMDDQAK;YIVLQDTCSK	3
P27348	YWHAQ	AVTEQGAELSNEER;SICTTVLELLDK;YLAEVACGDDRK	3
Q9HBW1	LRRC4	GLSEVPQGIPSNTR;HLHHLEVLQLGR;YLNLGMCNIK	3
Q16658	FSCN1	LVARPEPATGYTLEFR;YLAPSGPSGTLK;YLTAEAFGFK	3
P15104	GLUL	LVLCEVFK;QVYMSLPQGEK;YNRRPAETNLR	3
Q15819	UBE2V2	LLEELEEGQK;WTGMIIGPPR;YPEAPPSVR	3
P23526	AHCY	IILLAEGR;VPAINVNDSVTK;YPQLLPGIR	3
P21860	ERBB3	DGPHCVSSCPHGVLGAK;MCEPCGGLCPK;YQYGGVCVASCPHNFVVDQTSCVR	3
P84243	H3-3B	EIAQDFKTDLR;STELLIRK;YRPGTVALR	3
Q9NSC7	ST6GALNAC1	VVTRFPPVPQQQLLLASLPAGSLR;YLLLHPDFLR;YSFEIGGLQTTCPDSVK	3
P0DOY3	IGLC3	ADSSPVKAGVETTTPSK;AGVETTTPSK;AGVETTTPSKQSNNK;ATLVCLISDFYPGAVTVAWKADSSPVK	4
Q9NTU7	CBLN4	CLVVCDSNPATDSK;EAATNGVLLYLDK;GIYSFSFHVIK;GSSSSPLGISVR	4
P30048	PRDX3	DLSLDDFK;DYGVLLEGSGLALR;GLFIIDPNGVIK;HLSVNDLPVGR	4
Q8IYS5	OSCAR	APGTYSCYYHTPSAPYVLSQR;EGVAAPLQYR;FGLFKPGEIAPLLFR;HSAQPWADFTLLGAR	4
Q5VWW1	C1QL3	FDDVVTNLGNHYDPTTGK;GGDGTSMWADLCK;GPPGEPGPPGPMGPPGEK;IAFYAGLK	4
P02776	PF4	AGPHCPTAQLIATLK;HITSLEVIK;ICLDLQAPLYK;ICLDLQAPLYKK	4
O75711	SCRG1	DHNCHNLPEGVADLTQIDVNVQDHFWDGK;DVFFGPK;GCEMICYCNFSELLCCPK;ISFVIPCNNQ	4
O75144	ICOSLG	ALMSPAGMLR;AMVGSDVELSCACPEGSR;GLYDVVSVLR;ITENPVSTGEK	4
A0A0A0MRZ8;P04433	IGKV3-11;IGKV3D-11	ASQSVSSYLAWYQQK;ASQSVSSYLAWYQQKPGQAPR;LLIYDASNR;LLIYDASNRATGIPAR	4
A0A087WSY6	IGKV3D-15	ASQSVSSNLAWYQQK;ASQSVSSNLAWYQQKPGQAPR;ATLSCRASQSVSSNLAWYQQKPGQAPR;LLIYGASIR	4
A0A0G2JRQ6		ASQGISNSLAWYQQK;ASQGISNSLAWYQQKPGK;LESGVPSR;LLLYAASR	4
O75093	SLIT1	GLNVAEVQK;GLQCLHGHCQASGTK;GSCPGQGCCQGLR;LLSVNFVDR	4
P06703	S100A6	DQEVNFQEYVTFLGALALIYNEALK;LMEDLDR;LMEDLDRNK;LQDAEIAR	4
Q9NPY3	CD93	FWIGLQR;GGATCVLGPHGK;LLDDLVTCASR;LSAAEAQNHCNQNGGNLATVK	4
Q92832	NELL1	AFLFQDIER;CDCVPGYIR;LSGSVWTMAGSPCTTCK;LSQLENCHCEK	4
P58107	EPPK1	AAVIGPDVFAK;GYFDEEMNR;LPLEAALR;LSVEEAVAAGVVGGEIQEK	4
A0A075B6H9	IGLV4-69	FSGSSSGAER;GDGIPDRFSGSSSGAER;LNSDGSHSKGDGIPDR;LTCTLSSGHSSYAIAWHQQQPEK	4
Q9UKX2	MYH2	DTQIHLDDALR;IAEKDEEIDQLKR;LQHELEEAEER;LTGAVMHYGNLK	4
P15090	FABP4	EVGVGFATR;EVGVGFATRK;LVSSENFDDYMK;LVVECVMK	4
P60900	PSMA6	AINQGGLTSVAVR;HITIFSPEGR;LLDSSTVTHLFK;LYQVEYAFK	4
Q9UI42	CPA4	DTGTYGFLLPANQIIPTAEETWLGLK;FAFTFELR;KAPDAEELDK;MDIFLLPVANPDGYVYTQTQNR	4
P02792	FTL	KLNQALLDLHALGSAR;LGGPEAGLGEYLFER;LNQALLDLHALGSAR;MGDHLTNLHR	4
Q8IWT1	SCN4B	DDDRITLVGSTK;DLEFSDTGK;ILIEGTVK;MNNISIVLRDLEFSDTGK	4
A0A0C4DH67	IGKV1-8	ASQGISSYLAWYQQK;ASQGISSYLAWYQQKPGK;MTQSPSSFSASTGDR;MTQSPSSFSASTGDRVTITCR	4
Q9Y6X5	ENPP4	EGVLVEHVK;KIDDLIGDLVQR;LLLVSFDGFR;NCSPHMNVYLK	4
Q9Y639	NPTN	AEDSGEYHCVYHFVSAPK;IVTSEEVIIR;NEGQDATMYCK;NGVELSATRK	4
P08727	KRT19	FGAQLAHIQALISGIEAQLGDVR;IVLQIDNAR;LTMQNLNDR;NHEEEISTLR	4
P61970	NUTF2	ADEDPIMGFHQMFLLK;IQHSITAQDHQPTPDSCIISMVVGQLK;LSSLPFQK;NINDAWVCTNDMFR	4
Q13642	FHL1	CLHPLANETFVAK;FCANTCVECR;FTAVEDQYYCVDCYK;NRFWHDTCFR	4
A0A075B6Q5	IGHV3-64	AEDMAVYYCAR;LSCAASGFTFSSYAMHWVR;NTLYLQMGSLR;NTLYLQMGSLRAEDMAVYYCAR	4
A0A0B4J1X5	IGHV3-74	GLVWVSR;INSDGSSTSYADSVK;LSCAASGFTFSSYWMHWVR;NTLYLQMNSLRAEDTAVYYCAR	4
P25786	PSMA1	FVFDRPLPVSR;IHQIEYAMEAVK;NQYDNDVTVWSPQGR;NVSIGIVGK	4
Q9BYQ7	KRTAP4-1	ATCCRPSCCGSSC;PLCCQTTCCR;PSCGVSSCCRPLCCQTTCCR;PSCSQTTCCQTTCCR	4
Q9UHI8	ADAMTS1	GAFYLLGEAYFIQPLPAASER;LHAFDQQLDLELRPDSSFLAPGFTLQNVGR;NRQGDVGGTCGVVDDEPRPTGK;QGDVGGTCGVVDDEPRPTGK	4
P01037	CST1	ALHFAISEYNK;DDYYRRPLR;EEDRIIPGGIYNADLNDEWVQR;QLCSFEIYEVPWENRR	4
P22531	SPRR2E	CPEPCPPPK;CPPVTPSPPCQPK;CPQPCPPQQCQQK;QPCQPPPVCPTPK	4
P05362	ICAM1	ASVSVTAEDEGTQR;DLEGTYLCR;GGSVLVTCSTSCDQPK;REPAVGEPAEVTTTVLVR	4
Q14956	GPNMB	AYVPIAQVK;DVYVVTDQIPVFVTMFQK;IPDENCQINR;RFHDVLGNERPSAYMR	4
Q9H2A7	CXCL16	DPWVQELMSCLDLK;ECGHAYSGIVAHQK;ISSDSPPSVQFMNR;RISSDSPPSVQFMNR	4
O43567	RNF13	AAIVHNVDSDDLISMGSNDIEVLK;FGYRLPAEGLK;KIDIPSVFIGESSANSLK;RLDCNFDIK	4
O94766	B3GAT3	FEGPQVQDGR;ISQLQAELR;LSQTLSLVPR;RPPPAPAQPPEPEALPTIYVVTPTYAR	4
Q15846	CLUL1	ESLADSWGECR;IYQFLFPFHEDNEK;IYTTCQPSWSSVK;SCLENNCMR	4
A0A075B7D0	IGHV1OR15-1	ASGYIFTDYYMHWVR;INPNSGGTNYAQK;QAPGQELGWMGR;SEDTATYYCAR	4
Q13641	TPBG	DVLAQLPSLR;NLFLTGNQLAVLPAGAFAR;RLELASNHFLYLPR;SFEGMVVAALLAGR	4
P01700	IGLV1-47	LLIYSNNQRPSGVPDR;LLIYSNNQRPSGVPDRFSGSK;PSGVPDRFSGSKSGTSASLAISGLR;SGTSASLAISGLR	4
P10412;P16402;P16403	H1-2;H1-3;H1-4	ALAAAGYDVEK;ASGPPVSELITK;SGVSLAALK;SGVSLAALKK	4
Q9NZD4	AHSP	ALQELRQELNTLANPFLAK;QELNTLANPFLAK;QQVTGEPQERDK;SHELPSHPPPSS	4
O43291	SPINT2	CATVTENATGDLATSR;NAADSSVPSAPR;RQDSEDHSSDMFNYEEYCTANAVTGPCR;SIHDFCLVSK	4
Q9GZZ8	LACRT	FSLLKPWA;KFSLLKPWA;QFIENGSEFAQK;SILLTEQALAK	4
Q9BXJ1	C1QTNF1	CKSHYAAFSVGR;EQDQVWVR;SHYAAFSVGR;SIMQSQSLMLELR	4
P56817	BACE1	ANIAAITESDK;ETDEEPEEPGRR;GSFVEMVDNLR;SIVDSGTTNLRLPK	4
P01782	IGHV3-9	AEDTALYYCAK;LSCAASGFTFDDYAMHWVR;NSLYLQMNSLRAEDTALYYCAK;SLRLSCAASGFTFDDYAMHWVR	4
P35318	ADM	AGPAQTLIRPQDMK;GASRSPEDSSPDAAR;MSSSYPTGLADVK;SPEDSSPDAAR	4
P20396	TRH	ALGGPCGPQGAYGQAGLLLGLLDDLSR;LLFLRENIQR;RALGGPCGPQGAYGQAGLLLGLLDDLSR;SPWLAYAVPK	4
Q99941	ATF6B	DLDQLFLSSDCR;EDTFYVVSFR;LADELSGWVQR;SQPAFLDAIDRR	4
P35613	BSG	EDALPGQK;FFVSSSQGR;SESVPPVTDWAWYK;SSEHINEGETAMLVCK	4
A0A075B6P5;P01615	IGKV2-28;IGKV2D-28	ASGVPDRFSGSGSGTDFTLK;FSGSGSGTDFTLK;PGQSPQLLIYLGSNR;SSQSLLHSNGYNYLDWYLQK	4
Q15166	PON3	HDNWDLTQLK;IFLMDLNEQNPR;ILIGTVFHK;STVEIFK	4
Q9BZC7	ABCA2	DAVCSGQAAAR;GALQGYRDAVCSGQAAAR;ILTVPESQK;STVSSFSLDSVAR	4
Q8NHJ6	LILRB4	ARFSIPSMTEDYAGR;SEHGAQQHQAEFPMSPVTSVHGGTYR;SPMDTFLLIK;SVTLLCQSR	4
O15540	FABP7	ALGVGFATR;LTNSQNFDEYMK;QVGNVTKPTVIISQEGDK;SVVSLDGDK	4
O95490	ADGRL2	AALPFGLVR;ELSCEGYSIDLR;IYFMPWTPYR;SVYQDNESETGK	4
P06307	CCK	AHLGALLAR;ISDRDYMGWMDFGRR;NLQNLDPSHR;TDGESRAHLGALLAR	4
A0A0B4J1V0	IGHV3-15	GLEWVGRIK;NTLYLQMNSLK;SKTDGGTTDYAAPVK;TDGGTTDYAAPVK	4
Q7KYR7;Q8WVV5	BTN2A1;BTN2A2	CYFQEGR;NAEDMEVR;SQFSPAVFVYK;TEEQMEEYRGR	4
O94933	SLITRK3	ESLFHIHCDSK;GMLDHIGR;IPYTALVGDITCETPFHFHGK;TELCPLLSDSEVEASLGIPHSSSSK	4
A8MUX0	KRTAP16-1	PACYRPCYSILR;PICRPICSGLLTYR;RPCSATISYRPVSR;TFYIPSSSK	4
P43234	CTSO	GYSAYDFSDQEDEMAK;MGSNVCGIADSVSSIFV;NSWGSSWGVDGYAHVK;TGSTPYWIVR	4
Q9NT22	EMILIN3	LATLAGELSHDSASPGR;LGLLAAGLDSLPTEPLRPR;RLGLLAAGLDSLPTEPLRPR;TLAQHTQDIAR	4
Q96P44	COL21A1	AIQFALDYLFAK;IAVVLTDGK;IYCDPEQNNR;TLFDEGWHQIR	4
P01303	NPY	ESTENVPR;SSPETLISDLLMR;SSPETLISDLLMRESTENVPR;TRLEDPAMW	4
Q9BYR4	KRTAP4-3	CPFSCPTTCCR;PACCISSCCHPSCCVSSCR;TTCCRPSCCISSCCR;TTCFHPICCGSSCC	4
P49411	TUFM	DKPHVNVGTIGHVDHGK;EHLLLAR;PHVNVGTIGHVDHGK;TTLTAAITK	4
P55001	MFAP2	CGVMASSGLCQSVAASCAR;LYSIHRPCK;QCLNEVCFYSLRR;TVCAHEELLR	4
P45877	PPIC	IVIGLFGK;PTWLDGK;TPFVVEIADW;TVENFVALATGEK	4
Q7LGC8	CHST3	FAGIPLTPQVEDWIQK;LAQVVQAACGPAMR;NTQAAHDGSGIYSTQK;TVSFEPGGANAAGSALVYR	4
A0A075B6S2	IGKV2D-29	FSGVPDRFSGSGSGTDFTLK;PGQPPQLLIYEVSNR;SSQSLLHSDGK;TYLYWYLQK	4
P0DP58	LYNX1	CFETVYDGYSK;CPAMVAYCMTTR;SCVPRCFETVYDGYSK;TYYTPTR	4
Q2UY09	COL28A1	CLEALKPGNCGEYVVR;EISESLSVTR;IQDRLDILFEK;VALDLATAR	4
Q07092	COL16A1	AQGQDGDFVSCIFPVPQLFDLR;LGAAPVTQPTR;SICGDCVQGQR;VASVHVDCSSASSQPLGPR	4
Q13217	DNAJC3	LALQWHPDNFQNEEEK;MDFTAAR;TEPSIAEYTVR;VCSEVLQMEPDNVNALK	4
Q9ULB4	CDH9	EGSIIGQVTAYDPDAR;FPQSTYQFNSPESVPLGTHLGR;ISVEDIDEPPVFTK;VDASNTHPDPR	4
P63208	SKP1	GLLDVTCK;NDFTEEEEAQVRK;RTDDIPVWDQEFLK;VDQGTLFELILAANYLDIK	4
A0A087WW87;P01614	IGKV2-40;IGKV2D-40	ISRVEAEDVGVYYCMQR;PGQSPQLLIYTLSYR;SSQSLLDSDDGNTYLDWYLQK;VEAEDVGVYYCMQR	4
A0A075B7B8	IGHV3OR16-12	FTISTDNSK;NTLYLQMNSLR;NTLYLQMNSLRVEDTAVYYCAR;VEDTAVYYCAR	4
P36957	DLST	GLVVPVIR;TPAFAESVTEGDVR;VEGGTPLFTLR;VEGGTPLFTLRK	4
P55011	SLC12A2	AAAAAAAAAAAAAAAGAGAGAK;FQVDLVSENAGR;QTPADGEASGESEPAK;VELPGTAVPSVPEDAAPASR	4
P04233	CD74	CQEEVSHIPAVHPGSFRPK;HSLEQKPTDAPPK;NTMETIDWK;VFESWMHHWLLFEMSR	4
Q6UX72	B3GNT9	GAGSGGADEVGEGAR;LLHGPHGPACAHPQPVAAGPFQWDS;SVAEDFERR;VFLLGVPR	4
P16930	FAH	IGFGQCAGK;IGVAIGDQILDLSIIK;LGEPIPISK;VFLQNLLSVSQAR	4
Q9BUN1	MENT	IGLEDIWNSLSSVFTEMQPIDR;IILEDENDAMADADR;TEHKPCTYQQCPCNR;VGALSQLR	4
Q8N0W4	NLGN4X	FMYTDWADK;FQPPEPPSSWTGIR;LGILGFLSTGDQAAK;VGCNMLDTTDMVECLR	4
A0A0B4J1Y8	IGLV9-49	FSVLGSGLNR;GDGIPDRFSVLGSGLNR;VDWYQQRPGK;VGTGGIVGSK	4
O94991	SLITRK5	FVPLTHLDLR;LLPYVGLLQHMDK;RTDFLEATGLDLLHLGNNR;VGVLVDEVICK	4
P48147	PREP	DVLEWIACVR;SNFLVLCYLHDVK;VFLDPNILSDDGTVALR;VIEEVSDMFAFIAR	4
P42262	GRIA2	RGNAGDCLANPAVPWGQGVEIER;RVILDCERDK;VGMVQFSTSEFR;VILDCERDK	4
Q6UX15	LAYN	DGGQLVSIESEDEQK;FIENLLPSDGDFWIGLR;RLNFEEAK;VIYFHDTSR	4
P15529	CD46	ATVMFECDK;CRFPVVENGK;GSVAIWSGKPPICEK;VLCTPPPK	4
Q9Y653	ADGRG1	DLQLLSQFLK;RDLQLLSQFLK;SSLHYKPTPDLR;VLGIVVQNTK	4
P12277	CKB	DLFDPIIEDR;FCTGLTQIETLFK;LGFSEVELVQMVVDGVK;VLTPELYAELR	4
Q10469	MGAT2	LGCINAEYPDSFGHYR;NEALAPPLLDAEPAR;SLVYQLNFDQTLR;VLVPQIPR	4
P22528	SPRR1B	QPCQPPPQEPCIPK;VPEPCHPK;VPEPCPSIVTPAPAQQK;VPEPCQPK	4
Q9Y4D7	PLXND1	AAPAALCAFR;CEASPNPTSPQDCPR;CPAMTVLPSEIDVR;VPGPAFGHQIAYCNLLPR	4
P15502	ELN	AGYPTGTGVGPQAAAAAAAK;FPGVGVLPGVPTGAGVKPK;LPYGYGPGGVAGAAGK;VPGVGLPGVYPGGVLPGAR	4
P80188	LCN2	MYATIYELK;SYPGLTSYLVR;TFVPGCQPGEFTLGNIK;VPLQQNFQDNQFQGK	4
P48539	PCP4	AAVAIQSQFR;AAVAIQSQFRK;KVQEEFDIDMDAPETER;VQEEFDIDMDAPETER	4
Q14508	WFDC2	CCSAGCATFCSLPNDK;DQCQVDSQCPGQMK;EGSCPQVNINFPQLGLCR;VSCVTPNF	4
O75354	ENTPD6	AAASLHELCAAR;LAILGGVEGQPAK;VHVFQFTRPPR;VSEVLQNR	4
Q01973	ROR1	DLCRDECEILENVLCQTEYIFAR;IGIPMADPINK;SNPMILMR;VSGNPPPTIR	4
P06310	IGKV2-30	DSGVPDRFSGSGSGTDFTLK;SSQSLVYSDGNTYLNWFQQRPGQSPRR;VSNRDSGVPDR;VSNRDSGVPDRFSGSGSGTDFTLK	4
Q9BRA2	TXNDC17	HISEGCVFIYCQVGEK;SWCPDCVQAEPVVR;TIFAYFTGSK;VTAVPTLLK	4
P12318	FCGR2A	AAQFEPPGR;LEPPWINVLQEDSVTLTCQGAR;SPESDSIQWFHNGNLIPTHTQPSYR;VTFFQNGK	4
Q92692	NECTIN2	AEQVIFVR;TDATLSCDVR;VEHESFEEPALIPVTLSVR;VTFSQDPTTVALCISK	4
Q16777;Q6FI13	H2AC19;H2AC20	AGLQFPVGR;HLQLAIRNDEELNK;VGAGAPVYMAAVLEYLTAEILELAGNAAR;VTIAQGGVLPNIQAVLLPK	4
Q9HC38	GLOD4	ALLGYADNQCK;IAFSCPQK;ILTPLVSLDTPGK;VTLAVSDLQK	4
P13798	APEH	QVLLSEPEEAAALYR;QYLVFHDGDSVVFAGPAGNSVETR;TPLLLMLGQEDR;VTSVVVDVVPR	4
P54803	GALC	EFDGIGAVSGGGATSR;LLVNYPEPYR;SLWTDIPVNFPK;VVDVIGAHYPGTHSAK	4
Q96NZ9	PRAP1	DDQLVVLFPVQK;HWPSEQDPEK;LWVMPNHQVLLGPEEDQDHIYHPQ;VVEPPEKDDQLVVLFPVQK	4
P01893	HLA-H	FISVGYVDDTQFVR;SWTAADMAAQITK;THMTHHPISDHEATLR;WAAVVVPSGEEQR	4
Q6P4A8	PLBD1	LGLDYSYDLAPR;QVIPETLLSWQR;TTGWGILEIR;WADIFSK	4
Q16394	EXT1	LDPVLFK;LLLQIPSTIR;NMVDQLANCEDILMNFLVSAVTK;WADPDHFAQR	4
P55072	VCP	GILLYGPPGTGK;IVSQLLTLMDGLK;RDHFEEAMR;WALSQSNPSALR	4
Q14257	RCN2	DRFVNDYDK;KLSEEEILENPDLFLTSEATDYGR;VIDFDENTALDDAEEESFRK;WDPTANEDPEWILVEK	4
Q13555	CAMK2G	FYFENLLSK;ICDPGLTSFEPEALGNLVEGMDFHK;ITEQLIEAINNGDFEAYTK;WLNVHYHCSGAPAAPLQ	4
Q76KP1	B4GALNT4	DLDMLFPGGAGR;DTFFLTPR;TGGPQATQPRPPAR;WREDAIDWQR	4
O95336	PGLS	ELPAAVAPAGPASLAR;LCWFLDEAAAR;LLTVPFEK;WTLGFCDER	4
Q8N3H0	TAFA2	AAPSCVDASIVEQK;CSCFPGQVAGTTR;TGTCEVVALHR;WWCHMQPCLEGEECK	4
P02741	CRP	ESDTSYVSLK;GYSIFSYATK;RQDNEILIFWSK;YEVQGEVFTK	4
Q07507	DPT	GATTTFSAVER;GATTTFSAVERDR;QGFSYQCPQGQVIVAVR;YFESVLDREWQFYCCR	4
Q86UW8	HAPLN4	GRAELQGDGPGDASLVLR;VVDPLAFTDVFVALGPQHR;VVHVLEGESGSVVVQTAPGQVVSHR;YHYEAAAHGHDGVR	4
A0A087WSX0	IGLV5-45	IYWYQQK;IYWYQQKPGSPPQYLLR;PGSPPQYLLR;YKSDSDKQQGSGVPSR	4
Q04917	YWHAH	ELETVCNDVLSLLDK;EQMQPTHPIR;NSVVEASEAAYK;YLAEVASGEK	4
P31946	YWHAB	AVTEQGHELSNEER;IEAELQDICNDVLELLDK;YLIPNATQPESK;YLSEVASGDNK	4
P05107	ITGB2	ECIESGPGCTWCQK;IGFGSFVDK;VFLDHNALPDTLK;YNGQVCGGPGR	4
Q9NZ94	NLGN3	GNYGLLDQIQALR;VGCNVLDTVDMVDCLR;VPLPSEILGPVDQYLGVPYAAPPIGEK;YNPRDQLYLHIGLKPR	4
O75635	SERPINB7	ADHPFLFVIR;ADLSGIASGGR;VDFTNHLEDTRR;YVEVFFPQFK	4
P52803	EFNA5	EYFYISSAIPDNGRR;RWECNRPHSPNGPLK;VFVRPTNSCMK;YVLYMVNFDGYSACDHTSK	4
Q9H6B4	CLMP	SRIDYNHPGR;VAFASNFLAGDASLQIEPLKPSDEGR;VVITYSSR;YVWSHVILK	4
Q8TDQ0	HAVCR2	GACPVFECGNVVLR;IQIPGIMNDEK;TDERDVNYWTSR;YWLNGDFRK	4
P01178	OXT	AAPDLDVRK;CFGPNICCAEELGCFVGTAEALR;CLPCGPGGK;CQEENYLPSPCQSGQK;GRCFGPNICCAEELGCFVGTAEALR	5
P02656	APOC3	ASEAEDASLLSFMQGYMK;DALSSVQESQVAQQAR;DALSSVQESQVAQQARGWVTDGFSSLK;DYWSTVK;GWVTDGFSSLK	5
P28074	PSMB5	ATAGAYIASQTVK;DAYSGGAVNLYHVR;FRHGVIVAADSR;GYSYDLEVEQAYDLAR;HGVIVAADSR	5
Q8WWX9	SELENOM	AFVTQDIPFYHNLVMK;EEINALVQELGFYR;EEINALVQELGFYRK;HLPGADPELVLLGR;IPLSEMTR	5
Q9NQX5	NPDC1	ARCPPGAHACGPCLQPFQEDQQGLCVPR;CPPGAHACGPCLQPFQEDQQGLCVPR;ESGHSTPPLPK;LEDEIDFLAQELAR;LEDEIDFLAQELARK	5
P01619	IGKV3-20	ASQSVSSSYLAWYQQK;ASQSVSSSYLAWYQQKPGQAPR;ATGIPDRFSGSGSGTDFTLTISR;FSGSGSGTDFTLTISR;LLIYGASSR	5
O60437	PPL	DAQELLR;DAQELLRK;FSIEEALQSGR;LQNLEFALNLLR;NQLLQEELEALQLQLR	5
O14818	PSMA7	ALLEVVQSGGK;GRDIVVLGVEK;ILNPEEIEK;LTVEDPVTVEYITR;NYTDEAIETDDLTIK	5
A0A075B6K5	IGLV3-9	DSNRPSGIPER;NVHWYQQK;NVHWYQQKPGQAPVLVIYR;PGQAPVLVIYR;PGQAPVLVIYRDSNRPSGIPER	5
P0C0L4	C4A	AEMADQASAWLTR;ANSFLGEK;DSSTWLTAFVLK;LQETSNWLLSQQQADGSFQDPCPVLDR;PVAFSVVPTAAAAVSLK	5
P23083	IGHV1-2	ASGYTFTGYYMHWVR;DTSISTAYMELSR;FQGWVTMTR;LRSDDTAVYYCAR;QAPGQGLEWMGWINPNSGGTNYAQK	5
Q14314	FGL2	CEEAGECPYQVSLPPLTIQLPK;DVCPVRLESR;EEINVLHGR;LNLVNMNNIENYVDSK;QFSRIEEVFK	5
Q8N6Q3	CD177	GATHCYDGYIHLSGGGLSTK;GTTHCYDGLLR;MGPGLSLISYTFVCR;QCPTCVQPLGTCSSGSPR;QIGIFSAR	5
O60609	GFRA3	AYGEACSGPHCQR;FAMLCTLNDK;LMNSCLQAR;LVDFQTHCHPMDILGTCATEQSR;QLLTFFEK	5
P11117	ACP2	CPLQDFLR;EGMLQHWELGQALR;FPLGPCPR;LQGGVLLAQIR;QTPEYQNESSR	5
Q86SJ6	DSG4	EGPAFHPSTMAFSVR;EITPLFLIYCR;ISGVGIDRPPYGVFTINPR;MLDYEQAPNIQLSIGVK;QVLSPGFYEIPILVK	5
P01717	IGLV3-25	DSERPSGIPER;ITCSGDALPK;PGQAPVLVIYK;QYAYWYQQK;QYAYWYQQKPGQAPVLVIYK	5
Q504Y0	SLC39A12	FYLHSLLSLR;LSELDQLLNTLWTR;QLVEIFLQK;QMSPGIIQQLLSCSCHLPK;QYFDTSQSQCMETK	5
Q15149	PLEC	CITDPQTGLCLLPLK;ERLAEVEAALEK;GIIRPGTAFELLEAQAATGYVIDPIK;MGIVGPEFK;RAQAEQAALRQK	5
Q12797	ASPH	GDWSQFTLWQQGR;GLFLPEDENLREK;LGIYDADGDGDFDVDDAK;LIRDEGLAVMDK;RGHFASVWQR	5
O76076	CCN5	CPLGVPLVLDGCGCCR;GALCLLAEDDSSCEVNGR;LGEPCDQLHVCDASQGLVCQPGAGPGGR;LYREGETFQPHCSIR;RLGEPCDQLHVCDASQGLVCQPGAGPGGR	5
O95450	ADAMTS2	ILAVPVRTDAQGR;LAAAADPPGGPLGHGAER;LVAPGATMEWQGEK;LVSHVVSAATSR;RPPTSPPLGGPQALDTGASLDSLDSLSR	5
Q99935	OPRPN	FSQAVILSQLFPLESIR;FSQAVILSQLFPLESIRQPR;LFPGYPNLHFPLRPYYVGPIR;LNSPLSLPFVPGR;RPYLPGQLPPPPLYRPR	5
P01817	IGHV2-5	ALEWLALIYWDDDK;ESGPTLVK;NQVVLTMTNMDPVDTATYYCAHR;RYSPSLK;RYSPSLKSR	5
P55083	MFAP4	ADGEYWLGLQNMHLLTLK;FSTFDRDQDLFVQNCAALSSGAFWFR;GFYYSLK;GWNDYKLGFGR;SCHFANLNGFYLGGSHLSYANGINWAQWK	5
Q9BXJ4	C1QTNF3	CCHGDYSFR;FSTFAGFLLFETK;GDEVWLR;MGNGALHGDHQR;SDTSSNHAVLK	5
Q96FE7	PIK3IP1	EDQTSPAPGLR;GPWCYVSGEAGVPEK;NPDEDPRGPWCYVSGEAGVPEK;RPCEDLR;SEAAAVQPVIGISQR	5
Q8N149	LILRA2	GQFHTFLLTK;GWSWAIFSVGPVSPSR;GWSWAIFSVGPVSPSRR;MGPVTSAHVGTYR;SEHQAQQNQAEFR	5
Q9HCY8	S100A14	IANLGSCNDSK;IANLGSCNDSKLEFR;NFHQYSVEGGK;SANAEDAQEFSDVER;SFWELIGEAAK	5
Q658N2	WSCD1	DLINGYIR;GAVFYDLR;GTYIGCFSDDGHER;MTVSHCQDACAER;SHDPEPFTPEMK	5
Q13275	SEMA3F	CQAYGAACADCCLAR;DVNGECGNFVR;EGPNYQWMPFSGK;SAEAPQSPAVYAR;SHPLMYQAVYPLQR	5
O00560	SDCBP	ANVAVVSGAPLQGQLVAR;DSTGHVGFIFK;NGLLTEHNICEINGQNVIGLK;PSSINYMVAPVTGNDVGIR;SIDNGIFVQLVQANSPASLVGLR	5
O43300	LRRTM2	AIDLTVFETMPNLK;ICALASWLGSFQGR;ILLMDNNK;NGFAGLIK;SLEFLDLSTNR	5
P14555	PLA2G2A	CCVTHDCCYK;DATDRCCVTHDCCYK;EAALSYGFYGCHCGVGGR;QDSCRSQLCECDKAAATCFAR;SQLCECDKAAATCFAR	5
Q9BSG5	RTBDN	CGVPSPECESFLEHLQR;LHLAGPCCPSEMDTTETSGPGNHPER;RGCEPSCLTYGQTFADGTDLCR;SALGHALPVAAPGAR;SQQHHGLAADLGK	5
A0A0B4J1V2	IGHV2-26	ALEWLAHIFSNDEK;ESGPVLVK;ESGPVLVKPTETLTLTCTVSGFSLSNAR;MGVSWIR;SQVVLTMTNMDPVDTATYYCAR	5
Q9UF11	PLEKHB1	DGLLTVNLR;IGPECHDVQPPEGR;LHLCAETK;LHLCAETKDDALAWK;SRDGLLTVNLR	5
Q12765	SCRN1	AIIESDQEQGRK;EPAAEIEALLGMDLVR;PFIFVDDVK;SIFKPFIFVDDVK;SSPCIHYFTGTPDPSR	5
P06312	IGKV4-1	LLIYWASTR;NYLAWYQQK;NYLAWYQQKPGQPPK;SSQSVLYSSNNK;SSQSVLYSSNNKNYLAWYQQKPGQPPK	5
P01742	IGHV1-69	ASGGTFSSYAISWVR;QAPGQGLEWMGGIIPIFGTANYAQK;SEDTAVYYCAR;STSTAYMELSSLR;STSTAYMELSSLRSEDTAVYYCAR	5
P80748	IGLV3-21	FSGSNSGNTATLTISR;ITCGGNNIGSK;PGQAPVLVVYDDSDRPSGIPER;SVHWYQQK;SVHWYQQKPGQAPVLVVYDDSDRPSGIPER	5
Q15517	CDSN	ENPVKGSPGVPSFAAGPPISEGK;GSPGVPSFAAGPPISEGK;IILQPCGSK;IYPVGYFTK;SYGGYEVVGGSSDSYLVPGMTYSK	5
P01714	IGLV3-19	ITCQGDSLR;NNRPSGIPDR;PGQAPVLVIYGK;SYYASWYQQK;SYYASWYQQKPGQAPVLVIYGK	5
P14138	EDN3	ACLHFCTQTLDVSSNSR;GVSQAPTAAR;LMPGSGLALAPSTCPR;SAGPLPGNLQLSHRPHLR;TDKEEEGKVEVK	5
Q16674	MIA	GQVVYVFSK;LFWGGSVQGDYYGDLAAR;LGYFPSSIVR;LGYFPSSIVREDQTLKPGK;TDKWDFYCQ	5
Q03591	CFHR1	CRSTDTSCVNPPTVQNAHILSR;ITCTEEGWSPTPK;STDTSCVNPPTVQNAHILSR;TGESAEFVCK;TGESAEFVCKR	5
P13284	IFI30	GMQLMHANAQR;KPDVCPSSTSSLR;PLEDQTQLLTLVCQLYQGK;SLPLCLQLYAPGLSPDTIMECAMGDR;TGNLYLR	5
O75556	SCGB2A1	ELLQEFIDSDAAAEAMGK;LLEDMVEK;NFGLMMHTVYDSIWCNMK;QCFLNQSHR;TINSDISIPEYK	5
Q9UPN3	MACF1	GIVPSHTAVK;LTVEEAVR;QLEESASHLACFQAAESQLRPWLMEK;RTGTVQVLK;TIVQLKPR	5
Q86UN2	RTN4RL1	FRGSSSAVPCVSPGLR;LNGNPWDCGCR;LWSLGPGTFR;SLWEWLQR;TLAPETFQGLVK	5
Q09328	MGAT5	DLQFLLR;INAFIEK;NTDFFIGKPTLR;TDFNILYSMMK;TLAVLLDNILQR	5
Q9HC57	WFDC1	AEEAGAPGGPRQPR;CQADSECPR;SRAEEAGAPGGPR;SRAEEAGAPGGPRQPR;TLPPGACQAAR	5
Q96GD0	PDXP	AVPGAPELLER;CGMTTVLTLTGVSR;LAGDPSAGDGAAPR;LETDILFGHR;TPGTGSLAAAVETASGR	5
Q8IZA0	KIAA0319L	AALRPAVSSSDQQSLIR;AALRPAVSSSDQQSLIRK;NEVQLNAYVLQEPPKGETYTYDWQLITHPR;THSSNSMLVFLK;TQFGVGLR	5
Q9UNN8	PROCR	CFLGCELPPEGSR;EFLEDTCVQYVQK;LHMLQISYFR;TLAFPLTIR;TQSGLQSYLLQFHGLVR	5
P28827	PTPRM	DAGKYRCMIR;GAPVSVYQIVVEEERPR;IYFQAASR;SNSPPGLLNVYVK;TVAGDRLWLQGIDVR	5
Q16775	HAGH	ALLEVLGR;EAAIVDPVQPQK;HVEPGNAAIR;ITHLSTLQVGSLNVK;TVQQHAGETDPVTTMR	5
Q8IUC1	KRTAP11-1	QTTCISNPCSTTYSR;RTSCVSNPCQVTCSR;TSCVSNPCQVTCSR;TYQQSCVSSCR;TYQQSCVSSCRR	5
Q2TAL6	VWC2	CIHVDTSQCCPQCK;LAQAPEQPGQEK;NGPNCFAETAVIPAGR;QAWVSQGGGAK;TYQTLEEFVVSPCER	5
O95897	OLFM2	CICTAVIPAQSTCSR;LDPHTLEVMR;LTGVSNPITVR;MTELLPLSSVLEQYK;TYRDLQYVR	5
P17931	LGALS3	GNDVAFHFNPR;IALDFQR;IQVLVEPDHFK;MLITILGTVKPNANR;VAVNDAHLLQYNHR	5
P07738	BPGM	AVGPHQFLGDQEAIQAAIK;LLPYWNER;SYNVTPPPIEESHPYYQEIYNDRR;TILISAHGNSSR;VCDVPLDQLPR	5
Q06418	TYRO3	CANALGPSPYADWVPFQTK;GLAPASAPQNLHAIR;LTVSQGQPVK;TDSGLILEWEEVIPEAPLEGPLGPYK;VCVSNAVGCGPWSQPLVVSSHDR	5
Q6P4E1	GOLM2	FFDENESPVDPQHGSK;IQTDILK;LIPGSNLDSEPR;QHFNDVL;VDDLPPALR	5
O95185	UNC5C	DHIVDERVDETSGLIVR;EVSIEISR;IACTTLCPVDGR;TFEQEPLGK;VDETSGLIVR	5
Q9H3T3	SEMA6B	DYLNHYPVFVGSGPGR;NCIGSQDPYCGWAPDGSCIFLSPGTR;SNPSDINVCR;TLFIGDRDNLYR;VELEPPTSTELR	5
Q9BUJ0	ABHD14A	AFNSHTWEQLGTLQLLSQR;ALRDLEVQNAVLVSPSLSGHYALPFLMR;AVALDLPGFGNSAPSK;TPTLILYGELDHILAR;VEVVLLHGK	5
P21579	SYT1	HDIIGEFK;TLNPVFNEQFTFK;TLVMAVYDFDR;TLVMAVYDFDRFSK;VFLLPDK	5
Q5SZK8	FREM2	CAVSVLDNDALAQRPGR;EVWLDPLHDLVLQVQPGDR;IAYRPPGQELGVATR;SPNRDWIPMVVELR;VGILSGLGALPR	5
P35609	ACTN2	DGLGLCALIHR;ETADTDTAEQVIASFR;LASELLEWIRR;VGWELLLTTIAR;VLAVNQENER	5
P06732	CKM	LGSSEVEQVQLVVDGVK;LNYKPEEEYPDLSK;RGTGGVDTAAVGSVFDVSNADR;SFLVWVNEEDHLR;VLTLELYK	5
O75493	CA11	HVSFLPAPR;LLSQNPPSQIFQSLSGNSRPLQPLAHR;RQSPVDVELK;RVLYDPFLPPLR;VLYDPFLPPLR	5
P15531	NME1	GDFCIQVGR;GLVGEIIK;NIIHGSDSVESAEK;TFIAIKPDGVQR;VMLGETNPADSKPGTIR	5
Q969Z4	RELT	DTLCGDCWPGWFGPWGVPR;GVEVAAGASSGGETR;PCPPGTFSAAWGSSPCQPHAR;RLEAQVGMATR;VPCQPCSWAPLGTHGCDEWGR	5
P78417	GSTO1	FCPFAER;GSAPPGPVPEGSIR;LNECVDHTPK;MILELFSK;VPSLVGSFIR	5
P13598	ICAM2	ILLDEQAQWK;QVILTLQPTLVAVGK;SFTIECR;VFEVHVRPK;VPTVEPLDSLTLFLFR	5
Q9UJ99	CDH22	AEDSDVGENTDMTYHLK;FADLGTFR;FADLGTFRDQAIVR;MYQFSIQESAPIGTAVGR;VQDINDSEPR	5
Q9Y6C2	EMILIN1	APAPASAPPGPSEELLR;GLEEGQAQAGQCPSLEGR;GVLQGLSGR;LVGSGLHTVEAAGEAR;VQQLEEQVQSLTK	5
P49189	ALDH9A1	AFEPATGR;ANDTTFGLAAGVFTR;IGDPLLEDTR;VLCGGDIYVPEDPK;VSFTGSVPTGMK	5
O43790	KRT86	GGVVCGDLCASTTAPVVSTR;LYEEEIRVLQSHISDTSVVVK;VGVCGGSCK;VLQSHISDTSVVVK;VSSVPSNSNVVVGTTNACAPSAR	5
Q13557	CAMK2D	ESTESSNTTIEDEDVK;FYFENALSK;ICDPGLTAFEPEALGNLVEGMDFHR;LTQYMDGSGMPK;VTEQLIEAINNGDFEAYTK	5
P06331	IGHV4-34	GLEWIGEINHSGSTNYNPSLK;LSSVTAADTAVYYCAR;SRVTISVDTSK;VTISVDTSK;VTISVDTSKNQFSLK	5
A0A0B4J2D9;P0DP09	IGKV1-13;IGKV1D-13	ASQGISSALAWYQQK;ASQGISSALAWYQQKPGK;CAIQLTQSPSSLSASVGDR;LLIYDASSLESGVPSR;VTITCRASQGISSALAWYQQK	5
Q16531	DDB1	ALYYLQIHPQELR;GDFILVGDLMR;NISVASCNSSQVVVAVGR;SDPNRETDDTLVLSFVGQTR;VTLGTQPTVLR	5
A0A0C4DH31	IGHV1-18	ASGYTFTSYGISWVR;QAPGQGLEWMGWISAYNGNTNYAQK;SDDTAVYYCAR;SLRSDDTAVYYCAR;VTMTTDTSTSTAYMELR	5
O94779	CNTN5	AYNGAGYGPPSSEVSATTK;IEVHFPFTVTAAK;ILASAPTFALNQLK;KSPPSQAPSNLR;VVATNPIGTGDPSTPSR	5
P98173	FAM3A	AFDMWAGDVNDLLK;DSWVFVGAK;GLNIALVNGVSGELIEAR;LFSELGSR;VVSGAANVIGPK	5
Q9H173	SIL1	EFALTNPEK;LGGLQVLR;LLVILATEQPLTAK;VQVEAIEGGALQK;VVTLLYDLVTEK	5
O15041	SEMA3E	DLVYSLSLER;MDLGLLFLR;THLLTCGTGAFDPVCAFIR;VGYHLEDPLFHLESPR;VYFFFTEK	5
Q6UWY5	OLFML1	EIDYIQYLR;IEPGTLGVEHSWDTPCR;MLLPGGVGR;SHSMIHYNPR;VYLLIGSR	5
P08138	NGFR	CAYGYYQDETTGR;CAYGYYQDETTGRCEACR;EACPTGLYTHSGECCK;VCEAGSGLVFSCQDK;WADAECEEIPGR	5
Q12794	HYAL1	ALLLLNPASFSIQLTPGGGPLSLR;ALYPSIYMPAVLEGTGK;AQNDQLGWLWGQSR;AWMAGTLQLGR;WAFNWDTK	5
Q8NFZ4	NLGN2	ELVDQDVQPAR;QYLHIGLKPR;TLLALFTDHQWVAPAVATAK;VGCDREDSAEAVECLR;WLSENIAHFGGDPER	5
Q6GTX8	LAIR1	FRIDSVSEGNAGPYR;GPVGVQTFR;GPVGVQTFRLER;IDSVSEGNAGPYR;WSEQSDYLELLVK	5
P58417	NXPH1	HIWTESSK;LLSQTFR;LNLLITGK;VDKATKNTLCNYDPSK;YDTPEPYSEQDLWDWLR	5
P31146	CORO1A	AAPEASGTPSSDAVSR;DAGPLLISLK;DGGLICTSCRDK;LQATVQELQK;YFEITSEAPFLHYLSMFSSK	5
P08637	FCGR3A	AVVFLEPQWYR;DSGSYFCR;EEDPIHLR;WVFKEEDPIHLR;YFHHNSDFYIPK	5
P10619	CTSA	DLECVTNLQEVAR;EFSHIAFLTIK;IVGNSGLNIYNLYAPCAGGVPSHFR;LWSSLQTHCCSQNK;YGDSGEQIAGFVK	5
P12035	KRT3	LQELQAALQQAK;SLDLDSIIAEVR;SYLDNILGER;VDALIDEIDFLR;YGVSGGGFSSASNR	5
O00115	DNASE2	ALINSPEGAVGR;GGGTLCAQLPALWK;GPWTCVGDMNR;NYQPCNGMAR;YLDESSGGWRDGR	5
P02144	MB	GHHEAEIKPLAQSHATK;HGATVLTALGGILK;HPGDFGADAQGAMNK;KGHHEAEIKPLAQSHATK;YLEFISECIIQVLQSK	5
P21741	MDK	ARYNAQCQETIR;DCGVGFR;FENWGACDGGTGTK;KGGPGSECAEWAWGPCTPSSK;YNAQCQETIR	5
O00299	CLIC1	GFTIPEAFR;LAALNPESNTAGLDIFAK;LHIVQVVCK;NSNPALNDNLEK;YRGFTIPEAFR	5
A0A0C4DH38	IGHV5-51	ASDTAMYYCAR;GLEWMGIIYPGDSDTR;GSGYSFTSYWIGWVR;SISTAYLQWSSLK;YSPSFQGQVTISADK	5
P49257	LMAN1	GPHLVQSDGTVPFWAHAGNAIPSSDQIR;QLDMILDEQRR;RGAGMPGQHGQITQQELDTVVK;YQEEFEHFQQELDK;YVSSLTEEISK	5
Q6ZMP0	THSD4	GSRHPQPQGLEVTGDRR;HGYSSPAHQVPQHGPLYQSDSGPR;SWFLTEWSER;VVEIPEGATK;YYNCNVVVQAR	5
Q14019	COTL1	AAYNLVR;EFVISDRK;ELEEDFIK;EVVQNFAK;FALITWIGENVSGLQR;FTTGDAMSK	6
P17405	SMPD1	ALTTVTALVR;AWEPWLPAEALR;GHPPSEPCGTPCR;GLFTAINLGLK;IAPPAVCQSIVHLFEDDMVEVWRR;IGGFYALSPYPGLR	6
P02775	PPBP	EESLDSDLYAELR;GKEESLDSDLYAELR;GTHCNQVEVIATLK;ICLDPDAPR;ICLDPDAPRIK;NIQSLEVIGK	6
P98172	EFNB1	AEAGRPYEYYK;FQEFSPNYMGLEFK;GSLGDSDGKHETVNQEEK;IGDKLDIICPR;LDIICPR;NLEPVSWSSLNPK	6
Q8N428	GALNT16	AGEDPYRQHAFNQLESDK;CQADAQAQQWQLLPHT;EALPGIIK;NPQPAQAWLFSDHLIQQQGK;QGVNCLESQGQNTAGDFLLGMGICR;QHAFNQLESDK	6
P07476	IVL	HLEEEEGQLK;HLEEQEGQLK;HLEQQEGQLK;HLVQQEGQLK;QEAQLELPEQQVGQPK;QLELPEQQEGQVK	6
P29279	CCN2	CCEEWVCDEPK;CPAGVSLVLDGCGCCR;CPDEPAPR;DGAPCIFGGTVYR;LPSPDCPFPR;QLGELCTERDPCDPHK	6
Q969T9	WBP2	AEAGGGWEGSASYK;DAMQSFMMPFYLMK;GTVYLTPYR;KGTVYLTPYR;MLQVASQASR;QPVFGANYIK	6
P09936	UCHL1	EFTEREQGEVR;FSAVALCK;LGFEDGSVLK;LGVAGQWR;QFLSETEK;QTIGNSCGTIGLIHAVANNQDK	6
Q13443	ADAM9	DLLPEDFVVYTYNK;EGTLITDHPNIQNHCHYR;LVDAGEECDCGTPK;MDDVYKEPLK;PAPAPPLYSSLT;QVSYVIQAEGK	6
O75347	TBCA	LEAAYLDLQR;LVLDSVKLEA;MMIPDCQR;MRAEDGENYDIK;MRAEDGENYDIKK;RLEAAYLDLQR	6
P01599	IGKV1-17	ASQGIRNDLGWYQQK;ASQGIRNDLGWYQQKPGK;LIYAASSLQSGVPSR;NDLGWYQQK;NDLGWYQQKPGK;RLIYAASSLQSGVPSR	6
Q9H7Y0	DIPK2B	CNACIGTSICK;CNACIGTSICKK;ICASASAPK;IWRPVEIFR;LTPDLVQGLASPLLR;RLTPDLVQGLASPLLR	6
P60983	GMFB	ETNNAAIIMK;FIVYSYK;LVQTAELTK;NTEDLTEEWLR;NTEDLTEEWLREK;RLVVLDEELEGISPDELK	6
O95633	FSTL3	CECAPDCSGLPAR;CRGHPDLSVMYR;DSCDGVECGPGK;LQVCGSDGATYRDECELR;QATCFLGR;SCEHVVCPRPQSCVVDQTGSAHCVVCR	6
P04259	KRT6B	ATGGGLSSVGGGSSTIK;GRLDSELRNMQDLVEDLK;NMQDLVEDLK;QLDNIVGER;RQLDNIVGER;SGFSSISVSR	6
P10768	ESD	AYDATHLVK;CFGGLQK;CPALYWLSGLTCTEQNFISK;LQEGYDHSYYFIATFITDHIR;MYSYVTEELPQLINANFPVDPQR;SGYHQSASEHGLVVIAPDTSPR	6
P29120	PCSK1	DELEEGAPSQAMLR;LLQALVDILNEEN;LLQSAFSK;MVDPGEEQPTQENPK;RDELEEGAPSQAMLR;SPSSSSVGGRRDELEEGAPSQAMLR	6
Q12866	MERTK	AIPSPPTEVSIR;HTVGHIILSEHK;INNEEIVSDPIYIEVQGLPHFTK;ISHVWQSAGISK;PLPPLAFK;SPSVLTVPGLTEMAVFSCEAHNDK	6
Q9C0C4	SEMA4C	AVESDCYAEQVVAR;FSQTGIQDFLTLTLTEPTGLLYVGAR;GHAGLLVDGELYSATLNNFLGTEPIILR;HAGAYHCFSEEQGAR;HGYTSSLELPDNILNFVK;SQLVQLPVADCMK	6
P81605	DCD	ENAGEDPGLAR;ENAGEDPGLARQAPK;GAVHDVKDVLDSVL;LGKDAVEDLESVGK;SSLLEKGLDGAK;SSLLEKGLDGAKK	6
A0A0C4DH68	IGKV2-24	FSGSGAGTDFTLK;FSGVPDRFSGSGAGTDFTLK;ISNRFSGVPDR;ISNRFSGVPDRFSGSGAGTDFTLK;ISRVEAEDVGVYYCMQATQFP;SSQSLVHSDGNTYLSWLQQRPGQPPR	6
O60814;P57053;P58876;P62807;Q5QNW6;Q93079;Q99877;Q99879;Q99880	H2BC10;H2BC12;H2BC12L;H2BC13;H2BC14;H2BC15;H2BC18;H2BC5;H2BC9	AMGIMNSFVNDIFER;ESYSVYVYK;KESYSVYVYK;LLLPGELAK;QVHPDTGISSK;STITSREIQTAVR	6
P14151	SELL	AEIEYLEK;EDCVEIYIK;NKEDCVEIYIK;SLTEEAENWGDGEPNNK;SYYWIGIR;SYYWIGIRK	6
Q8IWY4	SCUBE1	ALEGQGACGAGQVLQDSK;GGVACDCRPGFDLAQNQK;ILIVVPEIFLPIEDECGDVLVMR;RAEQSLQAAIK;SASPTSITTYETCQTYERPIAFTSR;TCIETCAVNNGGCDR	6
Q9Y696	CLIC4	AGSDGESIGNCPFSQR;EVEIAYSDVAK;GVVFSVTTVDLK;HPESNTAGMDIFAK;NSRPEANEALER;TDVNKIEEFLEEVLCPPK	6
A0A0A0MS15	IGHV3-49	AYGGTTEYAASVK;GLEWVGFIR;GVQCEVQLVESGGGLVQPGR;QAPGKGLEWVGFIR;SIAYLQMNSLK;TEDTAVYYCTR	6
Q969H8	MYDGF	AAFERESDVPLK;ESDVPLKTEEFEVTK;GAEIEYAMAYSK;SYLYFTQFK;TAVAHRPGAFK;TEEFEVTK	6
Q15084	PDIA6	DVIELTDDSFDK;GESPVDYDGGR;HHSLGGQYGVQGFPTIK;LAAVDATVNQVLASR;NSYLEVLLK;TGEAIVDAALSALR	6
P57087	JAM2	AEMIDFNIR;EGNPAPEYTWFK;LDTGEYSCEAR;NRAEMIDFNIR;SVSFVYYQQTLQGDFK;TGTLQFNTVSK	6
Q99538	LGMN	ASSPVPLPPVTHLDLTPSPDVPLTIMK;DYTGEDVTPQNFLAVLR;IVSLLAASEAEVEQLLSER;LSMDHVCLGHY;QLTEEIQR;THCFNWHSPTYEYALR	6
P35579	MYH9	ANLQIDQINTDLNLER;IAEFTTNLTEEEEK;IAQLEEQLDNETK;IRELESQISELQEDLESER;RALEQQVEEMK;THEAQIQEMR	6
Q96AP7	ESAM	DSGPYSCSVNVQDK;GSLSLTNLSSSMAGVYVCK;PAVQYQWDR;PGVSLVYSMPSR;QLPSFQTFFAPALDVIR;TLELNVLVPPAPPSCR	6
O60888	CUTA	GKIEEDSEVLMMIK;IEEDSEVLMMIK;LAACVNLIPQITSIYEWK;RLAACVNLIPQITSIYEWK;SVHPYEVAEVIALPVEQGNFPYLQWVR;TQSSLVPALTDFVR	6
Q30154	HLA-DRB5	AAVDTYCR;AVTELGRPDAEYWNSQK;FDSDVGEYRAVTELGRPDAEYWNSQK;HNYGVGESFTVQR;HNYGVGESFTVQRR;TQTLQHHNLLVCSVNGFYPGSIEVR	6
Q9H741	SPRING1	DLLVNGCCNVNVPSTK;DRNLLQVHDHNQPIPWK;HLITDELGYVCER;HLITDELGYVCERK;NLLQVHDHNQPIPWK;TSSQSVQHENTYRDPIAK	6
Q9BYR3	KRTAP4-4	CYRPHCGQSLCC;PQCCQTTCCR;PSYCQTTCCR;TTCCRPSCCVSR;TTCCRPSCCVSSCCR;TTCCRPSCCVSSCCRPQCCQTTCCR	6
Q52LG2	KRTAP13-2	SCGDYLRYPASSR;SCQSPCYRPAYGSTFCR;SCYSVGCGSSGVR;SLGYGSCGFPSLGYGSGFCRPTYLASR;TSLLCSPCK;TTYSGSLGFGSSSCR	6
O15354	GPR37	APREEQGAAFLAGPSWDLPAAPGRDPAAGR;DAWGPGNSAR;EEQGAAFLAGPSWDLPAAPGRDPAAGR;GQEPSETLGR;GRDAWGPGNSAR;TVPGASDLFYWPR	6
P02655	APOC2	ESLSSYWESAK;LRDLYSK;STAAMSTYTGIFTDQVLSVLK;STAAMSTYTGIFTDQVLSVLKGEE;TAAQNLYEK;TYLPAVDEK	6
Q9NPH3	IL1RAP	CPLFEHFLK;LYIEYGIQR;NEVWWTIDGK;QDRDLEEPINFRLPENR;QIQVFEDEPAR;VAFPLEVVQK	6
Q8NBS9	TXNDC5	EFPGLAGVK;GYPTLLLFR;GYPTLLWFR;IAEVDCTAER;VDCTAHSDVCSAQGVR;VDCTQHYELCSGNQVR	6
P01903	HLA-DRA	EPNVLICFIDK;ETVWRLEEFGR;FASFEAQGALANIAVDK;FHYLPFLPSTEDVYDCR;NGKPVTTGVSETVFLPR;VEHWGLDEPLLK	6
P00491	PNP	HCGLRVFGFSLITNK;LGADAVGMSTVPEVIVAR;LTQAQIFDYGEIPNFPR;LVFGFLNGR;NTAEWLLSHTK;VFGFSLITNK	6
Q9BWP8	COLEC11	AIGEMDNQVSQLTSELK;DEAANGLMAAYLAQAGLAR;EGAFVYSDHSPMR;NAVAGVRETESK;RYADAQLSCQGR;VFIGINDLEK	6
P01130	LDLR	CIPQFWR;FTCACPDGMLLAR;NVVALDTEVASNR;QFVCDSDR;SGDFSCGGRVNR;VFWTDIINEAIFSANR	6
P68363	TUBA1B	AVCMLSNTTAIAEAWAR;AVFVDLEPTVIDEVR;AVFVDLEPTVIDEVRTGTYR;EIIDLVLDR;FDLMYAK;VGINYQPPTVVPGGDLAK	6
Q9H3S3	TMPRSS5	CSECGARPLASR;GCAEPNHPGVYAK;IIPHPLYSAQNHDYDVALLR;LGGFLEEAWQPR;LVGVVSWGR;VHAGLVSHSAVRPHQGALVER	6
Q6UY11	DLK2	AGPCEQAGSPCR;CDPGWEGLHCER;CLVGFVGAR;FSCLCPEGFAGR;MPGCQHGTCHQPWQCICHSGWAGK;VHDFDCLCPSGYGGK	6
P15328	FOLR1	ERVLNVPLCK;FNWNHCGEMAPACK;LHEQCRPWR;LHEQCRPWRK;TELLNVCMNAK;VLNVPLCK	6
Q9H6X2	ANTXR1	ASEQIYYENR;DHVFPVNDGFQALQGIIHSILK;DLGAIVYCVGVK;MSFIVFSTR;PFSVEDTYLLCPAPILK;VLPGGDTYMHEGFER	6
P29966	MARCKS	AEDGATPSPSNETPKK;EAGEGGEAEAPAAEGGK;EEPAAAGSGAASPSAAEK;GEAAAERPGEAAVASSPSK;GEPAAAAAPEAGASPVEK;VNGDASPAAAESGAK	6
Q0P6D2	DIPK1C	AASSVFWK;AISDIALSFLDMVNHFDSDFSHR;LHLCDIKPENFAIR;LRQLLQATLR;QLLQATLR;VNNNLQVICDK	6
P40926	MDH2	FVFSLVDAMNGK;GCDVVVIPAGVPR;IFGVTTLDIVR;LTLYDIAHTPGVAADLSHIETK;VAVLGASGGIGQPLSLLLK;VNVPVIGGHAGK	6
Q14894	CRYM	FADTVQGEVR;HRGYLGVMPAYSAAEDALTTK;LVTFYEDR;SLGMAVEDTVAAK;SSSLLIPPLETALANFSSGPEGGVMQPVR;VPAFLSAAEVEEHLR	6
P50395	GDI2	DLGTESQIFISR;FVSISDLLVPK;IPGSPPESMGR;TDDYLDQPCYETINR;VICILSHPIK;VPSTEAEALASSLMGLFEK	6
P14621	ACYP2	GTVTGQVQGPEDK;IDRTNFSNEK;IGVVGWVK;LEYSNFSIRY;SVDYEVFGR;VQGVCFR	6
P15151	PVR	HGESGSMAVFHQTQGPSYSESK;QAELTVQVK;RLEFVAAR;SVDIWLR;VLAKPQNTAEVQK;VQLTGEPVPMAR	6
Q6UXH9	PAMR1	AGWYGGDCMR;ECCEYDQIECVCPGK;EVVGYTIPCCR;PGFVIQLR;REVVGYTIPCCR;VQPICLAASR	6
Q8IZJ1	UNC5B	AFPATQIYFK;CNGEWVSQNDHVTQEGLDEATGLR;EVQIEVSR;NEDVIDPTQDTNFLLTIDHNLIIR;SRECMAPPPQNGGR;VREVQIEVSR	6
P48163	ME1	DPLYIGLR;NFEHLNSDFDR;NQYCTFNDDIQGTASVAVAGLLAALR;QITDNIFLTTAEVIAQQVSDK;QQLNIHGLLPPSFNSQEIQVLR;VRGSEYDDFLDEFMEAVSSK	6
Q9BYQ8	KRTAP4-9	CCISSCCR;PSCCETTCCHPR;PSCCVSSCCK;TTCYRPSCCVSSCCR;VSCHTTCYRPTCVISSCPR;VSCHTTCYRPTCVISSCPRPLCCASSCC	6
P62937	PPIA	EGMNIVEAMER;FEDENFILK;HTGPGILSMANAGPNTNGSQFFICTAK;IIPGFMCQGGDFTR;KITIADCGQLE;VSFELFADK	6
O60883	GPR37L1	DGGTPDSGQELR;GVQQYVPEEWAEYPR;GVQQYVPEEWAEYPRPIHPAGLQPTK;HRAETQEQQSR;PLVATSPNPGK;VSGGAPLHLGR	6
Q9NS85	CA10	IHEGWWAYK;QSPVNIETSHMIFDPFLTPLR;RQSPVNIETSHMIFDPFLTPLR;TNINFSLQGK;VSDSSNPFLNR;VSGTMYNTGR	6
P13716	ALAD	CVLIFGVPSR;EALMAHGLGNR;LAEVALAYAK;PGMPYLDIVR;RLEEMLRPLVEEGLR;VSVMSYSAK	6
P35590	TIE1	FGQSCQEQCPGISGCR;GSQCQEACAPGHFGADCR;LVLADSGFWECR;TTAEFEVPR;VPPVPLAAPR;VSWSLPLVPGPLVGDGFLLR	6
Q8NFT8	DNER	DLVNGYECVCLAEYK;IDYCILDPCR;IRQDATASLILLWK;KPCQNNASCIDANEK;VSTCVPGESHANDLECSGK;VTATGFQQCSLIDGR	6
P78504	JAG1	CECAPGFAGPDCR;CICPPGYAGDHCER;CMCPGGWEGTTCNIAR;CQYGWQGLYCDK;QNTGVAHFEYQIR;VTCDDYYYGFGCNK	6
Q6ZVX7	NCCRP1	FIHFLHK;LQQNQSWTVK;SPNPEGINIYEPAPPTGPTQRPLETLGNFR;TRVTDSSVSVQLRE;TVIAQHHVAPR;VTDSSVSVQLRE	6
Q7LFX5	CHST15	CGTTDLYDRLR;CLPHFYIIGQPK;LAQVLADEAFAWK;LIVMLRDPVER;VFQFLNLGPLSEK;VTEALQLFENCMLDYSLR	6
Q9Y287	ITM2B	EASNCFAIR;FAVETLICS;IENIDHLGFFIYR;KLTAYLDLNLDK;NLLELLINIK;VTFNSALAQK	6
A0M8Q6	IGLC7	AAPSVTLFPPSSEELQANK;ATLVCLVSDFNPGAVTVAWK;SHRSYSCRVTHEGSTVEK;SYSCRVTHEGSTVEK;VGVETTKPSK;VTHEGSTVEK	6
O94898	LRIG2	FLSNLQTLDLR;IPLLDCSR;LPAPSWR;NNEISWAIEDASEAFAGLTSLTK;THPETIIALR;VTHIADGVFR	6
P04216	THY1	HENTSSSPIQYEFSLTR;HVLFGTVGVPEHTYR;KHVLFGTVGVPEHTYR;VLYLSAFTSK;VTSLTACLVDQSLR;VTSLTACLVDQSLRLDCR	6
Q99727	TIMP4	DVQYIYTPFDSSLCGVK;HVDGTCSWYR;LYGYQAQHYVCMK;QYLLTGQVLSDGK;VFIHLCNYIEPWEDLSLVQR;VVPASADPADTEK	6
P21810	BGN	GLQHLYALVLVNNK;IQAIELEDLLR;LGLGHNQIR;VGVNDFCPMGFGVK;VPSGLPDLK;VVQCSDLGLK	6
Q8N3T1	GALNT15	AWLCGGSVEILPCSR;CMEAVVQENNK;EIHFGSPQHLCFAVR;IAETWLGSFK;VGHIYQNQDSHSPLDQEATLR;VVSPVIDVIDWK	6
O75368	SH3BGRL	DIAANEENRK;ENNAVYAFLGLTAPPGSK;GDYDAFFEAR;QQDVLGFLEANK;VYIASSSGSTAIK;VYIASSSGSTAIKK	6
Q96JF0	ST6GAL2	AHPAGSFHAGPGDLQK;EFFSSQVGR;EFFSSQVGRK;EGAFPAAQVQR;RLLPVQGK;WAQSQDGFEHK	6
P07108	DBI	AAEEVRHLK;AKWDAWNELK;AYINKVEELK;QATVGDINTERPGMLDFTGK;TKPSDEEMLFIYGHYK;WDAWNELK	6
P05413	FABP3	LGVEFDETTADDRK;LILTLTHGTAVCTR;NTEISFK;QVASMTKPTTIIEK;SLGVGFATR;WDGQETTLVR	6
O60476	MAN1A2	AGHYLELGAEIAR;ENKPLPPVPIPNLVGIR;FDGAVEAVAVR;GGDPEDNDIREK;TYGWGHNELRPIAR;WGQYHTSVGGLGDSFYEYLLK	6
Q8N436	CPXM2	AVIAWMEK;ESLIVFMEQVHR;IHVLPSLNPDGYEK;IPFVLGGNLQGGELVVAYPYDLVR;SAPEPPPPGK;WLAYSYASTHR	6
Q8N474	SFRP1	EVKKENGDK;MVLPNLLEHETMAEVK;NCHAGTQVFLCSLFAPVCLDRPIYPCR;QQASSWVPLLNK;SEAIIEHLCASEFALR;WLCEAVR	6
Q9ULZ9	MMP17	AEDLSLGVEWLSR;AITAMQQFGGLEATGILDEATLALMK;GLPLHLDSVDAVYER;GVPSTLDDAMR;VWQLYGVR;WSDGASYFFR	6
P49862	KLK7	GSHPWQVALLSGNQLHCGGVLVNER;IIDGAPCAR;LISPQDCTK;MNEYTVHLGSDTLGDRR;NACNGDSGGPLVCR;WVLTAAHCK	6
Q16627	CCL14	GPYHPSECCFTYTTYK;IMDYYETNSQCSK;PGIVFITK;RGHSVCTNPSDK;TESSSRGPYHPSECCFTYTTYK;WVQDYIK	6
A0A0B4J1U7	IGHV6-1	GLEWLGR;ITINPDTSK;NQFSLQLNSVTPEDTAVYYCAR;QSPSRGLEWLGR;SRITINPDTSK;WYNDYAVSVK	6
P23528	CFL1	EDLVFIFWAPESAPLK;EILVGDVGQTVDDPYATFVK;HELQANCYEEVK;LGGSAVISLEGKPL;NIILEEGK;YALYDATYETK	6
P10153	RNASE2	DPPQYPVVPVHLDR;DQRRDPPQYPVVPVHLDR;RDPPQYPVVPVHLDR;RDPPQYPVVPVHLDRII;YAQTPANMFYIVACDNR;YAQTPANMFYIVACDNRDQR	6
A0A075B6K4	IGLV3-10	ITCSGDALPKK;KYAYWYQQK;RPSGIPER;SGQAPVLVIYEDSK;SGQAPVLVIYEDSKRPSGIPER;YAYWYQQK	6
Q86TH1	ADAMTSL2	CYQGTDIVR;GCDPLVKPVGR;LCDPNTRPVGEK;MLSPGFDSSVYSDLCEAAEAVRPEER;QGVSPADMYR;YDGVEVDDSYCDALTRPEPVHEFCAGR	6
P05023	ATP1A1	LIIVEGCQR;LNIPVSQVNPR;NIAFFSTNCVEGTAR;QGAIVAVTGDGVNDSPALK;VDNSSLTGESEPQTR;YEPAAVSEQGDKK	6
P62993	GRB2	ATADDELSFK;FNSLNELVDYHR;NQQIFLR;QRHDGAFLIR;RGDFIHVMDNSDPNWWK;YFLWVVK	6
O60241	ADGRB2	FNRQEQVCAHFAPR;LLAPAALAFR;NFVQLCLSAEPSEAPR;QEQVCAHFAPR;WSEECGR;YGEEPEEEPK	6
Q15293	RCN1	HWILPQDYDHAQAEAR;IDNDGDGFVTTEELK;IVDRIDNDGDGFVTTEELK;RYIFDNVAK;TFDQLTPDESK;YIFDNVAK	6
Q5VSG8	MANEAL	APAAPAAPPPPPPPPR;APDGLPALGPGLELAPFER;GRDDITVHDNIK;LYLDYLPHQPSLYLELTRR;VYSDLHAFYYSWYGSPR;YIIDTYGSHGAFYR	6
Q96CX2	KCTD12	DLQLVLPDYFPER;EAEYFELPELVR;EVFGDTLNESRDPDRPPER;MFTQQQPQELAR;SGYITIGYR;YILDYLR	6
P13473	LAMP2	CNSLSTLEK;GILTVDELLAIR;GILTVDELLAIRIPLNDLFR;IPLNDLFR;NENRFYLK;YLDFVFAVK	6
P21246	PTN	CKIPCNWKK;KSDCGEWQWSVCVPTSGDCGLGTR;RALHNAECQK;SDCGEWQWSVCVPTSGDCGLGTR;TVTISKPCGK;YQFQAWGECDLNTALK	6
Q92484	SMPDL3A	GSPVNSLFVAPAVTPVK;LIDIFQK;PWLDEEAISTLRK;QFTILDSK;VYNAVANLWK;YSDVIAGQFYGHTHR	6
O75071	EFCAB14	AAQLRPISLPGVSSTEDLQDLFR;AAQLRPISLPGVSSTEDLQDLFRK;AFDSDGDGRYSFLELR;FSQFLGDPVEK;LTYQEIWTSLGSAMPEPESLR;YSFLELR	6
Q9BUD6	SPON2	GEAWALMK;HSLVSFVVR;IVPSPDWFVGVDSLDLCDGDRWR;NQYVSNGLRDFAER;NQYVSNGLRDFAERGEAWALMK;YSITFTGK	6
Q6UXK5	LRRN1	EATTVDCNDLR;ELGINNMGELVSVDR;IDNPHITYTAR;VNSNVMTSNLK;VPQLALQK;YTCVAQNVQGADTR	6
O75503	CLN5	IMHDAIGFR;ITYEEIPLPIR;LAEFGAEFK;LQAPVWEFK;YGDLLGHLK;YTFCPTGSPIPVMEGDDDIEVFR	6
Q9NPC4	A4GALT	ALLAQLHAR;RHEFMALCMR;TNPNFLFMCSVESAAR;YCPTTHEAMK;YFEDINPEELPR;YVLNGAFLAFER	6
P00739	HPR	NYAEVGR;SPVGVQPILNEHTFCVGMSK;VGYVSGWGQSDNFK;VTSIQHWVQK;VVLHPNYHQVDIGLIK;YVMLPVADQYDCITHYEGSTCPK	6
P47929	LGALS7B	AVVGDAQYHHFR;FHVNLLCGEEQGSDAALHFNPR;GLVPPNASR;GPGVPFQR;GQPFEVLIIASDDGFK;LDTSEVVFNSK;LVEVGGDVQLDSVR	7
Q9HC84	MUC5B	AAGGAVCEQPLGLECR;AQAQPGVPLR;EEGLILFDQIPVSSGFSK;GYQVCPVLADIECR;LTDPNSAFSR;LTPLQFGNLQK;MCFNYEIR	7
Q16653	MOG	ALVGDEVELPCR;DHSYQEEAAMELK;DQDGDQAPEYR;DQDGDQAPEYRGR;DQDGDQAPEYRGRTELLK;FSDEGGFTCFFR;NGKDQDGDQAPEYR	7
Q9Y5Y7	LYVE1	ANQQLNFTEAK;DQVETALK;EACRLLGLSLAGK;IMGITLVSK;IMGITLVSKK;LLGLSLAGK;NGVGVLIWK	7
Q9Y334	VWA7	AAPQPSTVVPVLLELSGPSGFLAPGSK;ANPGDPQPHFSHVILR;IASFSGPQDLDLR;IHGDISSFWIK;LEDFLGR;NPAGVSQGQEEGGGPLGHTR;NPAGVSQGQEEGGGPLGHTRR	7
Q5JRA6	MIA3	FGSTADALVSDDETTR;FSSPDEIDLPRELEDEVPILGR;GEALEDFTGPDCR;GWPEVWAGSVGR;IRLSEGEAK;NILTTWGDTIFSIVTGGEETR;QFDVNLQVPDR	7
Q9NZ53	PODXL2	DFSLTSSSQTPGATK;DWSNLAGK;EQHLLMTLVGEQGVVPTQDVLSMLGDIRR;GPQLLALVEEVLPR;HGSGHHGAWHISLSKPSEK;IPWDSTQVICK;QHRGPQLLALVEEVLPR	7
Q495W5	FUT11	ALLFYGTDFR;FHLALENAICNDYMTEK;GYAPLLYLQSHCDVPADRDR;LAEFIDFLDK;LQDTATATTEDPELLAFLSR;LWRPMHLGAVPVYR;QPGGITNQFLLDSLK	7
Q96AQ6	PBXIP1	ALESELQQLR;APQGCSGVDECAR;DSHDPLPSWAELLRPK;GALQQGEAFQR;LLQAQLQAQK;QEGLTFFGTELAPVR;QVLPDPEVLEAVGDR	7
P02462	COL4A1	AHGQDLGTAGSCLR;AHGQDLGTAGSCLRK;FSTMPFLFCNINNVCNFASR;GTCNYYANAYSFWLATIER;HSQTIDDPQCPSGTK;ILYHGYSLLYVQGNER;SAPFIECHGR	7
Q9UIW2	PLXNA1	AHVTGPVEDNEK;ALAHQLGLAEDEDVLFTVFAQGQK;DPHCGWCVLHSICSR;ESALCLFTLR;LLLLDYAANR;LSLPWLLNK;SEYFPTLSSR	7
O43548	TGM5	CLGIPTR;GAELQPSRPTSLSQDSPR;HHTEEITVDHLLVR;IIDICLK;ISYSQYSQYLSTDK;QWNATGCQPVR;SFQPGLDNIIFVVETGPLPDLALGTR	7
P02745	C1QA	DQPRPAFSAIR;DQPRPAFSAIRR;GHIYQGSEADSVFSGFLIFPSA;GLFQVVSGGMVLQLQQGDQVWVEK;KGHIYQGSEADSVFSGFLIFPSA;RSLGFCDTTNK;SLGFCDTTNK	7
Q8NCW5	NAXE	FVPPALEK;GNAGGIQPDLLISLTAPK;LFGYEPTIYYPK;PLFTALVTQCQK;RPNKPLFTALVTQCQK;SATQFTGRYHYLGGR;SPPTVLVICGPGNNGGDGLVCAR	7
P20851	C4BPB	ALLAFQESK;ESGMTMEELK;EVEGQILGTYVCIK;ITFMCNDHYILK;LIQEAPKPECEK;NLCEAMENFMQQLK;SQCLEDHTWAPPFPICK	7
Q86X29	LSR	IQASQQDDSMR;LLEEAVRK;QGNAVTLGDYYQGR;SGDLPYDGR;SRDDLYDQDDSRDFPR;SRDPHYDDFR;SSSAGGQGSYVPLLR	7
Q6ZVL6	KIAA1549L	AIREEVAK;DFQTAEVAYYSPTTR;DSVTAILGK;FAQTMEQR;LAQLFMMSQQQGR;SSPPALSAALVAK;SSSMTTLAK	7
Q6IEE7	TMEM132E	AESPTQHPLLR;AVTELTVIQR;DVQAILPLAMDTEIINTAILTGR;ESEDEDEEEEERR;LPLHIELSDAR;SEPFVVFQTK;SVLATTPVGLR	7
Q08ET2	SIGLEC14	ALNPSQTSMSGTLELPNIGAR;DGEIPYYAEVVATNNPDRR;EGGEFTCR;LNLEVTALIEKPDIHFLEPLESGRPTR;MEDTGSYFFR;MEDTGSYFFRVER;SWYSSPPLYVYWFR	7
P22891	PROZ	DFAEHLLIPR;ENFVLTTAK;GLLSGWAR;QCVPHDQCACGVLTSEK;RAPDLQDLPWQVK;SSVAAMHWMDGSVVTR;TDGCQHFCLPGQESYTCSCAQGYR	7
O95980	RECK	EYENALFSCISR;FGCSQYECVPR;NCIPLDTYLR;NEMGSVCCSYAGHHTNCR;QGTLIQVPSSAGEVGCYK;SCNAQSDQGAMNDMK;TDSSPGPSQIK	7
Q9UFP1	GASK1A	GQVLLGHIQK;LLAQGEVVDK;LQGSVWCDAETLLSSSR;LSQLCSQGLCGLIK;NSILVCAEEQGHR;RPGDLPEVLSFHVDR;TGGQAPPWLTDHDVQMLR	7
P17600	SYN1	PQPPPPPPGAHSPGATPGPGTATAER;PVAGGPGAPPAARPPASPSPQR;QASQAGPVPR;QGPPQKPPGPAGPTR;QSRPVAGGPGAPPAARPPASPSPQR;TGPPTTQQPR;TGPPTTQQPRPSGPGPAGR	7
P46459	NSF	AENSSLNLIGK;CPTDELSLTNCAVVNEK;DFQSGQHVIVR;IEVGLVVGNSQVAFEK;LLIIGTTSR;SIDSNPYDTDK;THPSVVPGSIAFSLPQRK	7
Q14114	LRP8	CGGDGGGACIPER;CIPSVWR;GCADPACGPR;IGFECTCPAGFQLLDQK;IYWCDLSYRK;SGECVHLGWR;TLISSTDFLSHPFGIAVFEDK	7
Q5VUB5	FAM171A1	HNAYVAAWR;LGSQLIVTASK;LPVFSSLSLGLLPER;RTADAPSEPAASPHQR;SATLMVYEDVVQIVSGFQGARPQPR;TADAPSEPAASPHQR;TLREPGAGAQEVTLK	7
Q9BX67	JAM3	DDSGQYYCIASNDAGSAR;DSALYRCEVVAR;IQDEQTTYVFFDNK;IQGDLAGRAEILGK;MATLHCQESEGHPRPHYSWYR;NDVPLPTDSR;TPVVQEFESVELSCIITDSQTSDPR	7
P30530	AXL	APLQGTLLGYR;CQLQVQGEPPEVHWLR;LAYQGQDTPEVLMDIGLR;LGSLHPHTPYHIR;NLHLVSR;TATITVLPQQPR;TSSFSCEAHNAK	7
O75874	IDH1	ATDFVVPGPGK;IIWELIK;LIDDMVAQAMK;LVSGWVKPIIIGR;NILGGTVFR;SDYLNTFEFMDK;TVEAEAAHGTVTR	7
Q10588	BST1	ALLSPEQR;DMGFQYSCINDYRPVK;FMPLSDVLYGR;GFFADYEIPNLQK;LLQCVDHSTHPDCALK;SLFWENSHLLVNSFADNTRR;VADFLSWCR	7
P09622	DLD	ADGGTQVIDTK;EANLAASFGK;IPNIYAIGDVVAGPMLAHK;NETLGGTCLNVGCIPSK;NLGLEELGIELDPR;TNADTDGMVK;VCHAHPTLSEAFR	7
Q9BS26	ERP44	DLAEITTLDR;EDTESLEIFQNEVAR;RNIIGYFEQK;SDPIQEIR;TPADCPVIAIDSFR;VANILHDDCAFLSAFGDVSKPER;VDCDQHSDIAQR	7
P55283	CDH4	AGFSEDDYTALISQNILEGEK;FSSCVGTK;GPFPQQLVR;GTQYETNSMDFK;LLVAQTSSPHSGHK;LLVAQTSSPHSGHKPQK;VGADGTVFATR	7
P10599	TXN	CMPTFQFFK;CMPTFQFFKK;EKLEATINELV;PFFHSLSEK;TAFQEALDAAGDK;VGEFSGANK;VGEFSGANKEK	7
O43707	ACTN4	DGLAFNALIHR;GISQEQMQEFR;KHEAFESDLAAHQDR;LASDLLEWIRR;RDHALLEEQSK;TINEVENQILTR;VGWEQLLTTIAR	7
P78310	CXADR	CYVDGSEEIGSDFK;FTLSPEDQGPLDIEWLISPADNQK;GRVHFTSNDLK;IYDDYYPDLK;MPTSWLAEMTSSVISVK;VGSDQCLLR;VHFTSNDLK	7
Q9ULF5	SLC39A10	ETVEVSVK;GEPSNEPSTETNK;GHQDLDPDNEGELR;LLTNLGLGER;LLTNLGLGERK;LSFFGLEK;VHNPGHSHVHLPER	7
O76061	STC2	AHHGEAGHHLPEPSSR;DLLLHEPYVDLVNLLLTCGEEVK;EMVSQLQR;GLHGICMTFLHNAGK;GTDATNPPEGPQDR;HDLCAAAQENTR;VIVEMIHFK	7
P01040	CSTA	LEAVQYK;NKDDELTGF;PATPEIQEIVDK;SLPGQNEDLVLTGYQVDK;TNETYGKLEAVQYK;TQVVAGTNYYIK;VKPQLEEK	7
P19012	KRT15	DVEAWFFSK;GGSLLAGGGGFGGGSLSGGGGSR;IMATTIDNSR;ITMQNLNDRLASYLDK;QGVEADINGLRR;TDLEMQIEGLNEELAYLKK;VLAEMREQYEAMAEK	7
Q14126	DSG2	AWITAPVALR;ILDVNDNIPVVENK;IVSLEPAYPPVFYLNK;LEDRDNWISVDSVTSEIK;LPDFESR;QESTSVLLQQSEK;VLEGMVEENQVNVEVTR	7
Q8IZJ3	CPAMD8	ADIESLEQLLLDK;DASGSMWLTAFVLK;GNIVLSGQQPAHTTQQR;LLVFYVR;QAAPLEPAPPSCCALEQR;SVMVEAEGVPR;VLFYFDEIPSR	7
Q04760	GLO1	DFLLQQTMLR;GFGHIGIAVPDVYSACK;IAWALSR;IAWALSRK;RFEELGVK;SLDFYTR;VLGMTLIQK	7
Q12913	PTPRJ	AGSPTAPVHDESLVGPVDPSSGQQSR;AVSISPTNVILTWK;DTEVLLVGLEPGTR;GDPLGTEGGLDASNTER;TPSSTGPSPVFDIK;VITEPIPVSDLR;VLLESIGSHEELTQDSR	7
P46531	NOTCH1	CSQPGETCLNGGK;GTQGVHCEINVDDCNPPVDPVSR;LCQHGGLCVDAGNTHHCR;NGGACVDGVNTYNCR;QDVNECGQKPGLCR;VASFYCECPHGR;VNDFHCECR	7
Q9BXJ0	C1QTNF5	ASLQFDLVK;GDPGPRGEAGPAGPTGPAGECSVPPR;GEAGPAGPTGPAGECSVPPR;NGESIASFFQFFGGWPK;PASLSGGAMVR;VLVNEQGHYDAVTGK;VPPPSDAPLPFDR	7
Q8NEX9	SDR9C7	DSYGEDYFR;FGVEAFSDSIRR;GMQVLAACFTEEGSQK;LPTPVTDFILSR;LQTTLLDVTK;VAVIGGGYCVSK;VRDVINSMEHAIVSR	7
Q6PCB0	VWA1	APTPGTASREP;EFVGQLVAPLPLGTGALR;GGEAQRVEVPAGR;GNFLELSAAASAPAEK;LAWPPLLTADSGYYVLELVPSAQPGAAR;LLRPQILR;VREFVGQLVAPLPLGTGALR	7
A0A0C4DH43	IGHV2-70D	ALEWLAR;ESGPALVK;FYSTSLK;IDWDDDK;NQVVLTMTNMDPVDTATYYCAR;TRLTISK;VSWIRQPPGK	7
P0C6S8	LINGO3	AEGEPAPTVAWVTPQHRPVTATSAGR;AFAGLLALEELTLER;LLWIVQR;LTAVPDGIPAETR;NLPDSVLFEYFVCR;RLPGLLHLEIDNWPLLEEVAAGSLR;VTATAGEDVR	7
P12830	CDH1	DTANWLEINPDTGAISTR;DWVIPPISCPENEK;GQVPENEANVVITTLK;NMFTINR;NTGVISVVTTGLDR;VNFEDCTGR;VTEPLDRER	7
P53041	PPP5C	AFLEENNLDYIIR;CVTVFSAPNYCDQMGNK;LLYPDHFHLLR;LSTLVETTLK;RGVSCQFGPDVTK;VLIMHGGLFSEDGVTLDDIRK;VTISFMK	7
P31025	LCN1	AVLEKTDEPGKYTADGGK;DHYIFYCEGELHGK;DHYIFYCEGELHGKPVR;DHYIFYCEGELHGKPVRGVK;GLSTESILIPR;NNLEALEDFEK;VTMLISGR	7
Q8IUL8	CILP2	AHGYGAHLELR;EIHCPGYVLPVK;GFWCLNR;LVVTFVDPSGEFMDAVR;VAVNGLLR;VFLVGNVEIR;VVAADSGEPLR	7
Q9UJJ9	GNPTG	CFSLVESTYK;QWDQVEQDLADELITPQGHEK;RDPSPVSGPVHLFR;SPEQLRGDPGLR;SPEQLRGDPGLRGSL;TLFEDAGYLK;VVEEPNAFGVNNPFLPQASR	7
P07451	CA3	DGIAVIGIFLK;DIRHDPSLQPWSVSYDGGSAK;EPMTVSSDQMAK;GGPLPGPYR;HDPSLQPWSVSYDGGSAK;QFHLHWGSSDDHGSEHTVDGVK;VVFDDTYDR	7
P22607	FGFR3	CPAAGNPTPSISWLK;DGTGLVPSER;LLAVPAANTVR;QTYTLDVLER;VGPDGTPYVTVLK;VLCHFSVR;VYSDAQPHIQWLK	7
P13489	RNH1	ELCQGLGQPGSVLR;ELDLSNNCLGDAGILQLVESVR;LDDCGLTEAR;LESCGVTSDNCR;LGDVGMAELCPGLLHPSSR;VNPALAELNLR;WAELLPLLQQCQVVR	7
Q14DG7	TMEM132B	GCSLQYQHATVR;IGSVVVYPTQDDLK;LPLQIEISDTELSQIK;MFAFPEAR;SHILDSSIYSNRPK;VEPFFIYR;WPIVVAEGEGQGPLIK	7
P20827	EFNA1	EGHSYYYISK;EGHSYYYISKPIHQHEDR;FQRFTPFTLGK;FTPFTLGK;LAADDPEVR;RLAADDPEVR;WQCNRPSAK	7
O43278	SPINT1	EGFINYLTR;KDPNQVELWGLK;RGWDCVR;SFVYGGCLGNK;VQPQEPLVLK;WYYDPTEQICK;WYYNPFSEHCAR	7
Q9GZM7	TINAGL1	GGRLDGAWWFLR;GVNECDIESFVLGVWGR;GVVSDHCYPFSGR;ITGWGEETLPDGR;LDGAWWFLR;RGVVSDHCYPFSGR;YCQEQDLCCR	7
P02794	FTH1	ELGDHVTNLR;ELGDHVTNLRK;IFLQDIK;MGAPESGLAEYLFDK;NVNQSLLELHK;QNYHQDSEAAINR;YFLHQSHEEREHAEK	7
Q95604	HLA-C	APWVEQEGPEYWDRETQK;DGEDQTQDTELVETRPAGDGTFQK;FIAVGYVDDTQFVR;MYGCDLGPDGR;THVTHHPVSDHEATLR;WAAVVVPSGQEQR;YFYTAVSRPGRGEPR	7
Q14315	FLNC	AFGPGLEPTGCIVDKPAEFTIDAR;LDVQFAGTAK;LYAQDADGCPIDIK;SLTATGGNHVTAR;SPFEVQVSPEAGVQK;VTYCPTEPGTYIINIK;YGGDEIPYSPFR	7
Q99519	NEU1	DGVFCLLSDDHGASWR;GTLLAFAEAR;GTLLAFAEARK;IPLITATPR;QIGSVDTFRIPLITATPR;SYDACDTLRPR;YGSGVSGIPYGQPK	7
Q99985	SEMA3C	CHIYGTACADCCLAR;ICPNDTGGLR;ILLMDEDQDR;QQLYVSSNEGVSQVSLHR;TTLVYGIFTTSSSVFK;VYLTFDELR;YHVLFLGTDR	7
Q16288	NTRK3	LEHCIEFVVR;LTTLSWQLFQTLSLR;SLHTLNAVDMELYTGLQK;VVSLEEPELR;VVSLEEPELRLEHCIEFVVR;WMQLWQEQGEAK;YINLSSNR	7
P03973	SLPI	AGVCPPKKSAQCLR;CCMGMCGK;CCPDTCGIK;CLDPVDTPNPTR;KPECQSDWQCPGK;RCCPDTCGIK;YKKPECQSDWQCPGK	7
P07384	CAPN1	APSDLYQIILK;LVFVHSAEGNEFWSALLEK;LYELIITR;NYPATFWVNPQFK;QVNYRGQVVSLIR;RPTELLSNPQFIVDGATR;YLGQDYEQLR	7
P01877	IGHA2	DASGATFTWTPSSGK;GETFSCMVGHEALPLAFTQK;KGETFSCMVGHEALPLAFTQK;QEPSQGTTTYAVTSILR;VAAEDWKKGETFSCMVGHEALPLAFTQK;VPPPPPCCHPR;YLTWASRQEPSQGTTTYAVTSILR	7
P15289	ARSA	AQLDAAVTFGPSQVAR;GEDPALQICCHPGCTPR;GGLPLEEVTVAEVLAAR;GYLTGMAGK;MGMYPGVLVPSSR;QSLFFYPSYPDEVR;YMAFAHDLMADAQR	7
P62736	ACTA2	GYSFVTTAEREIVR;IWHHSFYNELR;QEYDEAGPSIVHR;QEYDEAGPSIVHRK;TTGIVLDSGDGVTHNVPIYEGYALPHAIMR;VAPEEHPTLLTEAPLNPK;YPIEHGIITNWDDMEK	7
Q86YD3	TMEM25	ALRENERHAFTCR;AQHELNCSLQDPR;HPSLISSDSNNLK;LAWYLDGQLQEASTSR;LLSVGGEAFSGGTSTFTVTAHR;VAGGPGTPR;YQEAQGPGLLVVLFALVR	7
P26992	CNTFR	DNEIGTWSDWSVAAHATPWTEEPR;EYIIQVAAK;HQVLLHVGLPPREPVLSCR;HSPQEAPHVQYER;RLEVTWQTPSTWPDPESFPLK;YMHLFSTIK;YRPLILDQWQHVELSDGTAHTITDAYAGK	7
Q93091	RNASE6	AHWFEIQHIQPSPLQCNR;FFIVACDPPQK;HNCHQSSKPVNMTDCR;HQNTFLHDSFQNVAAVCDLLSIVCK;LTSGKYPQCR;LVPVHLDSIL;YSAAAQYK	7
Q6UW01	CBLN3	AAAGGPGGAALGEAPPGR;ASGSFVAPVR;EAATSSVLLPLDPGDR;EAATSSVLLPLDPGDRVSLR;GNLLGGWK;RGNLLGGWK;YSSFSGFLIFPL	7
Q8TCZ2	CD99L2	APAKPPGSGLDLADALDDQDDGR;APAKPPGSGLDLADALDDQDDGRR;DLEDIVGGGEYKPDK;KPIAGGGGFSDK;PIAGGGGFSDK;RKPIAGGGGFSDK;YSTLHTQSAEPPPPPEPARI	7
P01891	HLA-A	APWIEQEGPEYWDR;AYLEGTCVEWLR;AYLEGTCVEWLRR;FDSDAASQR;THMTHHAVSDHEATLR;WVAVVVPSGQEQR;YTCHVQHEGLPK	7
P98155	VLDLR	CDGDEDCVDGSDEK;CEPSQFQCTNGR;CITLLWK;CPASEIQCGSGECIHK;EYIQLVEQLR;GYQMDLATGVCK;YTCSCPSGYNVEENGR	7
P14384	CPM	ASLIEYIK;ENYNQYDLNR;GQVFDQNGNPLPNVIVEVQDRK;IHIMPSMNPDGFEAVK;LPSFWNNNK;SLTPDDDVFQYLAHTYASR;YVANMHGDETVGR	7
Q96RW7	HMCN1	CNVQACPGGPQR;GDLELRPSTFLIIDPLLGLLK;IDLLELLSISGSSLK;ILALTSAQISDTGR;LVSLPFGIATNQDLIR;NHAVLPSGGLQISR;YVCVAENTAGSAK	7
O43529	CHST10	ELPDSQLVQPLVYMER;FEPWYRHEIAPGIIRK;FFIVRDPFER;FVLDRIFVCDK;GIQFEDFVR;HEIAPGIIR;ILFCQTPK;LFGYQKPDFLLN	8
P98153	DGCR2	ARGGDPSHFHAVNVAQPVR;CNPGQFACR;CPTGWHHYEGTASCYR;DNVVDEGFYFTPK;FVLAQEWDQPER;GGDPSHFHAVNVAQPVR;HHDLHSWHAESCYEK;LWVGYQYVITGR	8
Q9NRR1	CYTL1	ALSQEITR;ALSQEITRDFNLLQVSEPSEPCVR;DFNLLQVSEPSEPCVR;DFVASPPCWK;LRDFVASPPCWK;LYLDIHNYCVLDK;LYTIMNSFCR;LYTIMNSFCRR	8
P02654	APOC1	ARELISR;EFGNTLEDK;EFGNTLEDKAR;EWFSETFQK;LKEFGNTLEDK;LKEFGNTLEDKAR;MREWFSETFQK;MREWFSETFQKVK	8
Q9UKU6	TRHDE	AGLIDDAFSLAR;AGYLPQNIPLEIIR;DFLPWHAASR;ILLEALTCSDDRNLLNR;LISGVTEFLNTEGELK;LLIDQLIR;MLYQDELFQWLGK;NDLWNTLSEALK	8
Q9NZT1	CALML5	AFDQDGDGHITVDELRR;AFSAVDTDGNGTINAQELGAALK;AGLEDLQVAFR;ARAGLEDLQVAFR;KLISEVDSDGDGEISFQEFLTAAK;LISEVDSDGDGEISFQEFLTAAK;NLSEAQLR;NLSEAQLRK	8
P17677	GAP43	ATAQPPTETGESSQAEENIEAVDETKPK;DEAPVADGVEK;ESARQDEGKEEEPEADQEHA;IEQDGIKPEDK;KDEAPVADGVEK;KGEGDAATEQAAPQAPASSEEK;KGEGTTTAEAAPATGSKPDEPGK;QDEGKEEEPEADQEHA	8
Q93063	EXT2	ACLFVPSIDVLNQNTLR;ALLAGGGFSTWTYR;FASVFGTMPLK;HGESVLVLDK;LPADSPIPERGDLSCR;MHTCFDVYR;MSDVYSILQSIPQR;RASVVVPEEK	8
Q99969	RARRES2	AGEDPHSFYFPGQFAFSK;EAEEHQETQCLR;GLQVALEEFHK;LEFKLQQTSCR;LGSEDKVLGR;LVHCPIETQVLR;LVHCPIETQVLREAEEHQETQCLR;RGLQVALEEFHK	8
P0C7H8;Q9BYR9;Q9BYT5;Q9BYU5	KRTAP2-1;KRTAP2-2;KRTAP2-3;KRTAP2-4	CTRPICEPCR;CTRPICEPCRR;DPCCCRPVTCQTTVCRPVTCVPR;PICEPCR;PITCCPSSCTAVVCR;PVTCQTTVCRPVTCVPR;PVTCVPR;RPVCCDPCSLQEGCCR	8
O00264	PGRMC1	DFTPAELR;EGEEPTVYSDEEEPK;EGEEPTVYSDEEEPKDESAR;EGEEPTVYSDEEEPKDESARK;FYGPEGPYGVFAGR;GLATFCLDK;ILMAINGK;RRDFTPAELR	8
Q15904	ATP6AP1	EVLTGNDEVIGQVLSTLK;FDDHKGPTISLTQIV;LGASPLHVDLATLR;LGASPLHVDLATLRELK;LPYTASSGLMAPR;LSIEDFTAYGGVFGNK;NVLLFLQDK;SEDVPYTAALTAVRPSR	8
Q92542	NCSTN	ALADVATVLGR;GKFPVQLENVDSFVELGQVALR;IAGLAVSLTK;LLYGFLIK;MVYDMEK;MVYDMEKGKFPVQLENVDSFVELGQVALR;NQVEDLLATLEK;SGAGVPAVILR	8
Q15768	EFNB3	ARPPGPHSSPNYEFYK;EGLESLQGGVCLTR;FQAEGGYVLYPQIGDRLDLLCPR;FQEYSPNLWGHEFR;LYLVGGAQGR;RCEAPPAPNLLLTCDRPDLDLR;RFQAEGGYVLYPQIGDRLDLLCPR;SHHDYYIIATSDGTR	8
Q8WX77	IGFBPL1	ARDGPCEFAPVVVVPPR;AVPTPVITWR;CGPGLVCASQAAGAAPEGTGLCVCAQR;CLGAEGASCGGR;DGPCEFAPVVVVPPR;GGPSDHEATAWILINPLRK;SFHFPAPDDRM;SPEGTQALEELPGDHVNIAVQVR	8
Q9BWS9	CHID1	DRHFAGDVLGYVTPWNSHGYDVTK;EMFEVTGLHDVDQGWMR;FTQISPVWLQLK;GLVVTDLK;HVVFYPTLK;LLFEDWTYDDFR;NQHFDGFVVEVWNQLLSQK;SQFSDKPVQDR	8
Q8N608	DPP10	HLTSGNWEVIK;IYFLSTESSPR;LSLEDLFR;LSLEDLFRK;LYVVNLYGPTHTLELMPPDSFK;QLYSASTEGLLNR;RLSIFGK;SREYYITMVK	8
P01344	IGF2	ELEAFREAK;FFQYDTWK;GFYFSRPASR;GIVEECCFR;GIVEECCFRSCDLALLETYCATPAK;SCDLALLETYCATPAK;SRGIVEECCFR;SRGIVEECCFRSCDLALLETYCATPAK	8
Q05996	ZP2	CLLHQFYLASLK;DFMSFSLPR;EGFSLLIDNHR;FLRQPIYMEVR;MTVSLPGPILLLSDDSSFR;MTVSLPGPILLLSDDSSFRGVGSSDLK;SRSETGEEVGSR;SRSETGEEVGSRGAMDTK	8
Q92911	SLC5A5	GVMLVGGPR;KLVIISK;LFFLGQK;LGLTSTYEYLEMR;RSTLAPGLLWWDLAR;SAEDFFTGGR;SAEDFFTGGRR;STLAPGLLWWDLAR	8
Q8NBJ7	SUMF2	CAADAGRPPGEL;FLMGTNSPDSR;LEHPVLHVSWNDAR;MGNTPDSASDNLGFR;PFAIDIFPVTNK;QPAGPGSGIR;RLPTEEEWEFAAR;SVLWWLPVEK	8
Q9UM22	EPDR1	ALLSYDGLNQR;ALLSYDGLNQRVR;DGVMFQIDQATK;FFDIQLGIK;LFEYILLYK;QVMYQQSSGR;RLFEYILLYK;SYETWIGIYTVK	8
Q9H8J5	MANSC1	ACNLMIFDTR;ACNLMIFDTRK;GIRGNEPVYTSTQEDCINSCCSTK;IITDFPSLTR;MDEASAQLLAYK;QPNCYLFFCPNEEACPLKPAK;SLEDVVIDIQSSLSK;TARQPNCYLFFCPNEEACPLKPAK	8
P13987	CD59	AGLQVYNK;CWKFEHCNFNDVTTR;ENELTYYCCK;ENELTYYCCKK;FEHCNFNDVTTR;LRENELTYYCCK;LRENELTYYCCKK;TAVNCSSDFDACLITK	8
Q9UBG3	CRNN	EFLVLVFK;EQGQTQTQPGSGQR;GQNRPGVQTQGQATGSAWVSSYDR;ISPQIQLSGQTEQTQK;LDQGNLHTSVSSAQGQDAAQSEEK;LLDEDHTGTVEFK;LLEQEFADVIVKPHDPATVDEVLR;TEGNCTALTRGELK	8
Q5BLP8	C4orf48	ALCACWPAGH;ALQDLRK;RALCACWPAGH;TACSLDAR;TACSLDARTETLLLQAER;TACSLDARTETLLLQAERR;TETLLLQAER;TETLLLQAERR	8
P36980	CFHR2	CLDPCVISQEIMEK;INHGILYDEEK;ITCAEEGWSPTPK;LQNNENNISCVER;LQNNENNISCVERGWSTPPK;LVYPSCEEK;PFSQVPTGEVFYYSCEYNFVSPSK;TGDIVEFVCK	8
P20933	AGA	ALASGGSALDAVESGCAMCER;FLPSYQAVEYMR;IKNAIGVAR;NVIPDPSK;QDIPIHK;RGEDPTIACQK;TGHIAAGTSTNGIK;TGHIAAGTSTNGIKFK	8
P0CG47;P0CG48;P62979;P62987	RPS27A;UBA52;UBB;UBC	EGIPPDQQR;EGIPPDQQRLIFAGK;ESTLHLVLR;IQDKEGIPPDQQR;QLEDGRTLSDYNIQK;TITLEVEPSDTIENVK;TITLEVEPSDTIENVKAK;TLSDYNIQK	8
P00441	SOD1	DEERHVGDLGNVTADK;DGVADVSIEDSVISLSGDHCIIGR;GDGPVQGIINFEQK;HGGPKDEERHVGDLGNVTADK;HVGDLGNVTADK;LACGVIGIAQ;TGNAGSRLACGVIGIAQ;TLVVHEK	8
P01591	JCHAIN	CYTAVVPLVYGGETK;FVYHLSDLCK;IIVPLNNR;IVLVDNK;MVETALTPDACYPD;SSEDPNEDIVER;SSEDPNEDIVERNIR;TRFVYHLSDLCK	8
O75063	FAM20B	DHVVEGEPYAGYDR;LDHTLQSPWEIAAQWVVPR;LLDIIDTAVFDYLIGNADR;LLSVLATVK;SAMAHDPISPVLSDPHLDAVDQR;SFGNPSLDER;SILAPLYQCCIIR;TSPYDSGPR	8
P15509	CSF2RA	CPYYIQDSGTHVGCHLDNLSGLTSR;DVQYFLYIR;EIGIQFFDSLLDTK;GPTAPRDVQYFLYIR;LLYPNSGR;LSNNECSCTFR;LSYLDFQYQLDVHRK;TVAPASSLNVR	8
Q5JZY3	EPHA10	ASQAELGWTALPSNGWEEISGVDEHDRPIR;CSCSAGFQER;DCSSIPGAAGTCK;ETFNVYYLETEADLGR;IDTIAADESFTQGDLGER;MHCGADGEWLVPVGR;RGFHLAFQDVGACVALVSVR;TYQVCNVLEPNQDNWLQTGWISR	8
Q15375	EPHA7	CECEDGYYR;DCNSLPGVLGTCK;EVLLLDSK;FTLRDCNSLPGVLGTCK;GTCVSSAEEEAENAPR;NIRENLYVK;RDVAVAIK;TYQVCQVMEPNQNNWLR	8
P02545	LMNA	AAYEAELGDARK;EGDLIAAQAR;IRIDSLSAQLSQLQK;LADALQELR;LSPSPTSQR;NSNLVGAAHEELQQSR;TVLCGTCGQPADK;VAVEEVDEEGK	8
P29323	EPHB2	AGAIYVFQVR;ANQGDEACTHCPINSR;CGDNVQYAPR;GSCIANAEEVDVPIK;LYCNGDGEWLVPIGR;SPTNTVTVQGLK;TTSEGATNCVCR;VDTIAADESFSQVDLGGR	8
O94772	LY6H	HFFSDYLMGFINSGILK;ITDPSSSR;ITDPSSSRK;MCASSCDFVK;QCQPSDTVCASVR;QCQPSDTVCASVRITDPSSSRK;RHFFSDYLMGFINSGILK;VDVDCCEK	8
P20472	PVALB	AVGAFSATDSFDHK;AVGAFSATDSFDHKK;FFQMVGLK;GFSPDARDLSAK;MLMAAGDK;MLMAAGDKDGDGK;SGFIEEDELGFILK;VFHMLDK	8
Q8TF66	LRRC15	ELSLHTNALQDLDGNVFR;ELSPGIFGPMPNLR;LGTDTVPVCFSPANVR;LTLFGNSLK;LYDNPWR;NQISFISPGAFNGLTELR;QLQVLILSR;VFQHLGNLQVLR	8
Q10472	GALNT1	ATPYTFPGGTGQIINK;GLPAGDVLEPVQK;LNGPVTMLK;LTLQHVNSNQCLDK;NFFYIISPGVTK;NVETNQCLDNMAR;VDYGDISSR;VGIFNCHGMGGNQVFSYTANK	8
P52799	EFNB2	ENTPLLNCAKPDQDIK;FLPGQGLVLYPQIGDK;FLPGQGLVLYPQIGDKLDIICPK;FQEFSPNLWGLEFQK;LDIICPK;SIVLEPIYWNSSNSK;TVGQYEYYK;VGQDASSAGSTR	8
P10915	HAPLN1	CDAGWLADGSVR;CDAGWLADGSVRYPISRPR;EPCGGQNTVPGVR;FYRDPTAFGSGIHK;FYYLIHPTK;LYGVYCFR;NYGFWDK;VGQIFAAWK	8
P28799	GRN	CDMEVSCPDGYTCCR;CITPTGTHPLAK;CPDGSTCCELPSGK;HCCPAGFR;QGWACCPYR;QHCCPAGYTCNVK;SRCPDGSTCCELPSGK;VHCCPHGAFCDLVHTR	8
[truncated: 764 more rows]
