# Supplementary material for: Proteome Profiling of Cerebrospinal Fluid and Machine Learning Reveal Protein Classifiers of Two Forms of Alzheimer’s Disease Characterized by Increased or Not Altered Levels of Tau
Source: Mol Cell Proteomics. 2025 Jun 30;24(8):101025. doi: 10.1016/j.mcpro.2025.101025 (PMC12335992; doi:10.1016/j.mcpro.2025.101025)
Supplement: Supplementary Table 3 [file mmc3.xlsx]

## Sheet: Summary
Sheet 1	The 1st sheet contains the GO analysis of all proteins identified in the CSF samples collected from AD patients and controls.
Sheet 2	The 2nd sheet contains the GO analysis of all proteins that are more or less abundant in the CSF proteome of tau-positive AD patients compared to controls.
Sheet 3	The 3rd sheet contains the GO analysis of all proteins that are more or less abundant in the CSF proteome of tau-negative AD patients compared to controls
Sheet 4	The 4th sheetcontains the GO analysis of all proteins that are more or less abundant in the CSF proteome of tau-positive AD patients compared to tau-negative AD patients.

## Sheet: Total CSF proteins
Term	P-value	Adjusted P-value	Odds Ratio	Combined Score	Genes
Synaptic Cleft (GO:0043083) CC	4.32e-16	4.92e-14	91.4748	3236.29	ACHE;LAMA5;LAMA2;LAMB2;LAMA4;LAMC1;C1QL3;C1QL1;APOE;NPTX1;NXPH1;CBLN4;NPTX2;CBLN3;CBLN2;CBLN1
Synapse Adhesion Between Pre- And Post-Synapse (GO:0099560) BP	1.17e-14	6.64e-13	14.8407	476.134	NTNG1;NLGN1;CADM3;PTPRS;CADM4;CADM1;CADM2;NRXN1;LRRC4;IL1RAP;EFNA5;PCDH17;PTPRF;CDH6;PTPRD;SLITRK1;CDH10;SLITRK3;SLITRK5;SPARCL1;NCAM1;LRRC4B
Integral Component Of Postsynaptic Density Membrane (GO:0099061) CC	3.19e-13	1.21e-11	5.39121	155.117	NOTCH2;PTPRT;ROBO2;NOTCH1;CLSTN2;LRP1;CLSTN3;CLSTN1;LRRC4;ADAM22;LRP8;PTPRF;EFNB2;EFNB3;NETO1;PTPRZ1;ERBB4;SLITRK1;LRRTM2;SLITRK3;NPTN;TMEM108;SLITRK5;NRCAM;NEO1;GPR158;GRIA4;LRRC4B;PRRT1;EPHA7;DCC;SEMA4B;SORCS3;SHISA6;LRFN2;ADGRB3
Trans-Synaptic Signaling, Modulating Synaptic Transmission (GO:0099550) BP	2.29e-08	6.53e-07	128639	2263049	IGSF21;NRXN1;NRXN3;CBLN4;NEO1;CBLN2;CBLN1
Synapse (GO:0045202) CC	6.26e-07	1.43e-05	2.35259	33.6027	YWHAE;RPL3;SPARC;WDR1;NCAN;GDI2;RPLP0;ETFA;VLDLR;IL1RAP;CLU;YBX3;CDH6;CALB2;YWHAG;YWHAH;EIF5A;FGB;FGA;FGG;AKR1A1;APOA4;TUFM;VCAN;ADGRB2;VGF;CDH10;CDH11;CDH13;TAGLN3;CRELD1;SQSTM1;GRN;RPL12;NXPH4;SLC3A2;CORO1B;DPP6;PTPRZ1;GPC1;PLXNA1;SLITRK5;NPTX2;PCDH8;AP2B1;EEF2;RPL27A;CNTN1;AGRN
Modulation Of Chemical Synaptic Transmission (GO:0050804) BP	8.79e-07	1.67e-05	3.66269	51.0751	NTNG1;ITGB1;IGSF8;EPHA7;PTPRS;IQSEC2;NXPH4;NCAN;PCDH8;LRRC4;PTN;L1CAM;PTPRD;LRFN2;CDH2;VGF;CFL1;CDH11;TNR;NCAM1;NXPH1;PFN1;PFN2;CNTNAP4
Regulation Of Synapse Organization (GO:0050807) BP	1.1e-06	1.79e-05	8.04469	110.37	PTPRT;GPM6A;SPARC;SLITRK1;SLITRK4;DAG1;SPARCL1;APOE;AGRN;CDH8;CNTNAP4;NECTIN1
Regulation Of Presynapse Assembly (GO:1905606) BP	2.57e-06	3.66e-05	7.1971	92.6445	APP;NLGN2;CLSTN3;SLITRK1;NRXN1;NTRK3;SLITRK3;IL1RAP;MDGA2;MDGA1;LRRC4B;CBLN1
Integral Component Of Postsynaptic Membrane (GO:0099055) CC	3.08e-06	3.9e-05	3.16656	40.1881	ITGB1;PCDH10;PCDH17;CLMP;CDH2;SLITRK1;SLITRK3;NRCAM;NCAM1;EPHB2;PRRT1;EPHA4;CADM1;SEMA4D;CADM2;NTRK3;PCDH8;SEZ6L;NELL2;NELL1;ADGRB1;CANX;CSPG5;PLXNB1;ADGRL2;ADGRL3
Integral Component Of Presynaptic Membrane (GO:0099056) CC	4.02e-06	4.58e-05	3.03102	37.6579	IGSF8;CNTNAP2;PTPRS;NRXN1;PCDH17;EFNB2;EFNB1;NCSTN;EFNB3;CDH2;CNR1;ERBB4;ADAM23;NCAM1;EPHB2;WLS;EPHA4;NGFR;CADM3;CXADR;PRRT2;CADM1;L1CAM;PTPRD;VAPA;ADGRL1;CNTNAP4
Presynapse Assembly (GO:0099054) BP	7.08e-06	7.34e-05	12.9996	154.151	EFNB2;PTPRD;EFNB1;SDCBP;PTPRS;CADM1;CNTN5;NRXN1
Regulation Of Postsynaptic Density Assembly (GO:0099151) BP	1.1e-05	0.000104	9.31024	106.31	PTPRD;NLGN1;PTPRS;NRXN1;LRRTM2;IL1RAP;CBLN1;FGFR1;LRRC4B
Anchored Component Of Postsynaptic Membrane (GO:0099025) CC	1.96e-05	0.000159	56.7862	615.622	MARCKS;CACNA2D1;CNTN1;LSAMP;CNTN2
Perisynaptic Extracellular Matrix (GO:0098966) CC	1.96e-05	0.000159	56.7862	615.622	ACAN;BCAN;NCAN;TNC;TNR
Regulation Of Postsynaptic Neurotransmitter Receptor Activity (GO:0098962) BP	2.8e-05	0.0002	7.87704	82.5695	NOTCH1;NETO1;NRXN2;NPTX1;NPTX2;NPTXR;LRP8;SHISA7;SHISA6
Neurotransmitter Receptor Localization To Postsynaptic Specialization Membrane (GO:0099645) BP	2.81e-05	0.0002	6.6956	70.1713	OLFM2;NETO1;ERBB4;ADAM22;NRXN3;VWC2;NPTX1;NPTX2;NPTXR;C1QL3
Anchored Component Of Presynaptic Membrane (GO:0099026) CC	4.46e-05	0.000299	17.0436	170.723	MARCKS;MARCKSL1;CNTN5;CNTN6;CNTN1;LSAMP
Presynapse (GO:0098793) CC	0.00015	0.000949	2.25803	19.8838	RTN4R;GPM6A;SEMA7A;THY1;PTN;CPLX2;SDCBP;SHH;SCRN1;DPYSL2;S1PR1;CAPN1;NPTX2;YWHAG;YWHAH;HSPA8;PRNP;LINGO1;NTRK2;PTPRN2;CNTN6;RAB33B;BACE1;LRFN2;GAP43;CALY;GRB2;PFN1;CD44;PFN2
Anchored Component Of Presynaptic Active Zone Membrane (GO:0099029) CC	0.000159	0.000954	18.9267	165.545	NTNG1;CACNA2D1;NTM;CACNA2D3;CACNA2D2
Extracellular Matrix Of Synaptic Cleft (GO:0098965) CC	0.000202	0.001152	45.4009	386.216	LAMA5;TNC;SPARCL1;AGRN
Regulation Of Synapse Maturation (GO:0090128) BP	0.000249	0.001352	5.38779	44.7085	CAMK2B;SEMA7A;NRN1;RELN;ADGRB3;CLSTN1;MDGA2;YWHAZ;MDGA1
Postsynaptic Density Assembly (GO:0097107) BP	0.000567	0.002811	22.6992	169.675	NTRK3;NRXN3;NPTX1;C1QL3
Trans-Synaptic Signaling (GO:0099537) BP	0.000567	0.002811	22.6992	169.675	PTPRD;PTPRS;NRXN3;WLS
Regulation Of Postsynaptic Membrane Neurotransmitter Receptor Levels (GO:0099072) BP	0.000909	0.004317	3.57607	25.0447	YWHAE;EFNB2;CNTNAP2;STX12;HSP90AA1;SYT3;TFRC;FRRS1L;SST;NRXN3;CAMK2G
Regulation Of Synapse Disassembly (GO:1905806) BP	0.001066	0.00486	9.46178	64.757	ITGB1;EPHA4;ADGRB3;C1QL1;SKP1
Maintenance Of Postsynaptic Specialization Structure (GO:0098880) BP	0.001238	0.005227	15.132	101.296	ITGB1;HSPA8;CADM1;ADGRL3
Synapse Organization (GO:0050808) BP	0.001238	0.005227	15.132	101.296	PTPRS;FLNA;ADGRL2;ADGRL3
Postsynaptic Cytosol (GO:0099524) CC	0.002231	0.008805	3.12821	19.0991	CAMK2D;CALB1;SYT1;FABP5;CAMK2A;DAG1;ALDOC;CALM3;CALM1;CAMK2G;CALM2
Neuronal Dense Core Vesicle Lumen (GO:0099013) CC	0.002317	0.008805	11.3484	68.8553	PENK;CCK;IGF1;HCRT
Synaptic Signaling Via Neuropeptide (GO:0099538) BP	0.002317	0.008805	11.3484	68.8553	VGF;NPY;PENK;CCK
Regulation Of Synapse Assembly (GO:0051963) BP	0.002983	0.010954	4.41808	25.6904	RTN4R;SEMA4D;CRTAC1;ICAM5;VLDLR;EPHB2;L1CAM
Presynaptic Cytosol (GO:0099523) CC	0.003075	0.010954	2.97892	17.2318	NSF;MARCKSL1;MARCKS;CALB1;GDI1;SYT1;CAMK2A;PPT1;CALM3;CALM1;CALM2
Regulation Of Postsynaptic Specialization Assembly (GO:0099150) BP	0.003904	0.013486	9.0782	50.3458	EEF1A1;GAP43;NRXN1;NPTXR
Postsynapse Organization (GO:0099173) BP	0.004058	0.013606	4.86695	26.8026	LAMA5;NELL1;FZD9;ADAM10;WASL;CD44
Synaptic Membrane (GO:0097060) CC	0.004708	0.015333	17.0139	91.1704	ANXA1;NPTN;CDH8
Synapse Assembly (GO:0007416) BP	0.006091	0.019289	7.56475	38.5871	CADM1;ERBB4;NRXN1;ADGRL3
Maintenance Of Synapse Structure (GO:0099558) BP	0.008848	0.025544	11.342	53.6199	GRN;SORT1;L1CAM
Presynaptic Endocytosis (GO:0140238) BP	0.008848	0.025544	11.342	53.6199	CALM3;CALM1;CALM2
Structural Constituent Of Postsynaptic Actin Cytoskeleton (GO:0098973) BP	0.008848	0.025544	11.342	53.6199	CAMK2B;ACTN4;ACTB
Anchored Component Of Postsynaptic Density Membrane (GO:0099031) CC	0.008963	0.025544	6.48372	30.5686	IGSF21;NTM;MDGA2;MDGA1
Regulation Of Postsynapse Organization (GO:0099175) BP	0.010684	0.029706	2.58313	11.7249	NELL2;HSPA8;LRFN2;EPHA7;NCAN;ADAM10;NRCAM;WASL;SEMA3F;PTPRF
Extrinsic Component Of Postsynaptic Membrane (GO:0098890) CC	0.012592	0.033637	5.67295	24.8176	C1QB;C1QA;VWC2;C1QC
Regulation Of Neurotransmitter Receptor Localization To Postsynaptic Specialization Membrane (GO:0098696) BP	0.012687	0.033637	3.1798	13.8866	OLFM1;IQSEC2;CAMK2A;DAG1;TMEM108;ADAM10;CACNA2D2
Regulation Of Synaptic Membrane Adhesion (GO:0099179) BP	0.014555	0.036874	8.50602	35.9787	PCDH8;MDGA2;MDGA1
Synapse Maturation (GO:0060074) BP	0.014555	0.036874	8.50602	35.9787	ROBO2;BCAN;PFN1
Integral Component Of Synaptic Membrane (GO:0099699) CC	0.015528	0.038484	4.05328	16.8823	ITGB1;SYT3;CADM4;PCDH9;EGFR
Postsynaptic Membrane (GO:0045211) CC	0.017038	0.041326	5.04234	20.534	NTRK2;SYT1;KCTD12;NRGN
Postsynapse (GO:0098794) CC	0.020853	0.049525	1.53637	5.94618	TFRC;RPLP0;ICAM5;IQGAP1;THY1;WASL;PTN;CPLX2;NRGN;SHH;CALB1;LAMP1;CDH1;FLNA;TRIM47;CAPN1;SPTBN1;WLS;HSPA8;NTRK2;SYT3;FZD9;ADAM10;SERPINB8;EEF1A1;LRFN2;UBE2N;PFN1;CD44;PFN2;FGFR1
Extrinsic Component Of Presynaptic Membrane (GO:0098888) CC	0.021898	0.050947	6.80444	26.0021	C1QB;C1QA;C1QC
Neuronal Dense Core Vesicle (GO:0098992) CC	0.022598	0.051097	3.0958	11.7328	APP;CALCA;SST;NPY;CACNA2D1;OXT
Integral Component Of Presynaptic Active Zone Membrane (GO:0099059) CC	0.022859	0.051097	2.37754	8.98331	GPM6A;CDH10;NRXN1;CANX;NPTN;NRXN3;NRXN2;GRIA4;NECTIN1
Postsynaptic Neurotransmitter Receptor Endocytosis (GO:0098884) BP	0.053738	0.114369	4.25208	12.4316	CALY;AP2B1;RAB5A
Presynaptic Endosome (GO:0098830) CC	0.053738	0.114369	4.25208	12.4316	CTSD;RAB5A;RAB11A
Protein Catabolic Process At Postsynapse (GO:0140249) BP	0.05578	0.114369	7.55665	21.8111	ADAM10;CAPN1
Synaptic Vesicle To Endosome Fusion (GO:0016189) BP	0.05578	0.114369	7.55665	21.8111	STX12;STX7
Integral Component Of Postsynaptic Specialization Membrane (GO:0099060) CC	0.056181	0.114369	2.20687	6.35396	NLGN1;EPHA7;NLGN2;CDH10;LRRTM2;SLITRK3;SHISA7
Synaptic Vesicle Cycle (GO:0099504) BP	0.079246	0.158492	5.66718	14.3674	NSF;SYN1
Modification Of Postsynaptic Actin Cytoskeleton (GO:0098885) BP	0.082578	0.162308	3.4013	8.48289	CFL1;PFN1;PFN2
Presynaptic Modulation Of Chemical Synaptic Transmission (GO:0099171) BP	0.099037	0.191359	1.89099	4.37246	BACE1;NGFR;NRN1;NRXN3;NRXN2;YWHAH;PFN2
Postsynaptic Endosome (GO:0098845) CC	0.105123	0.196458	4.5335	10.2123	CLSTN1;NSG1
Postsynaptic Specialization Assembly (GO:0098698) BP	0.105123	0.196458	4.5335	10.2123	NLGN1;NLGN2
Neurotransmitter Receptor Transport, Endosome To Postsynaptic Membrane (GO:0098887) BP	0.132864	0.24042	3.77771	7.62504	NSG1;RAB11A
Presynaptic Actin Cytoskeleton Organization (GO:0099140) BP	0.132864	0.24042	3.77771	7.62504	SERPINB8;PFN2
Postsynaptic Modulation Of Chemical Synaptic Transmission (GO:0099170) BP	0.137575	0.245055	1.95516	3.87823	CLMP;DCC;IGF1;SORCS3;NRGN
Regulation Of Presynaptic Cytosolic Calcium Levels (GO:0099509) BP	0.154895	0.271662	2.42897	4.53004	MARCKSL1;CNR1;NPY
Integral Component Of Synaptic Vesicle Membrane (GO:0030285) CC	0.16618	0.287038	1.62023	2.90779	STX12;PTPRN2;LAMP1;ATP6AP1;SYT1;ATP6AP2;STX7
Postsynaptic Endocytic Zone (GO:0098843) CC	0.175318	0.298302	2.26691	3.94705	NRN1;CALY;AP2B1
Anchored Component Of Synaptic Vesicle Membrane (GO:0098993) CC	0.218114	0.355214	2	3.04548	RAB5A;RAB11A;RAB11B
Presynaptic Active Zone (GO:0048786) CC	0.218114	0.355214	2	3.04548	APP;SYT1;CD200
Regulation Of Synaptic Vesicle Cycle (GO:0098693) BP	0.218114	0.355214	2	3.04548	SCRN1;NRXN1;SYN1
Extrinsic Component Of Postsynaptic Density Membrane (GO:0099147) CC	0.222866	0.357841	2.51806	3.78007	OLFM1;OLFM2
Regulation Of Synaptic Vesicle Endocytosis (GO:1900242) BP	0.308342	0.488208	1.61869	1.90447	CXADR;PARK7;ACTB
Postsynaptic Density (GO:0014069) CC	0.326889	0.500472	1.16483	1.30244	CAMK2B;HSPA8;SYT1;NEGR1;RPL12;PCDH7;RPLP0;CAMK2A;RELN;CRTAC1;DPYSL2;SPOCK1;CAPN1;CD200;OPCML
GPCNR Activity Involved In Regulation Of Presynaptic Membrane Potential (GO:0150047) BP	0.345056	0.500472	2.83184	3.01322	KCTD12
Neurotransmitter Receptor Transport To Postsynaptic Membrane (GO:0098969) BP	0.345056	0.500472	2.83184	3.01322	CLSTN1
Regulation Of Postsynaptic Cytosolic Calcium Levels (GO:0099566) BP	0.345056	0.500472	2.83184	3.01322	FZD9
Regulation Of Postsynaptic Neurotransmitter Receptor Diffusion Trapping (GO:0150054) BP	0.345056	0.500472	2.83184	3.01322	ITGB1
Regulation Of Synaptic Vesicle Fusion To Presynaptic Active Zone Membrane (GO:0031630) BP	0.345056	0.500472	2.83184	3.01322	CPLX2
Regulation Of Modification Of Postsynaptic Actin Cytoskeleton (GO:1905274) BP	0.346818	0.500472	1.74289	1.84564	MARCKS;SERPINB8
Regulation Of Postsynapse Assembly (GO:0150052) BP	0.374771	0.52787	1.23609	1.21315	RTN4R;DPYSL2;PCDH7;NRXN2;TRIM47;IQGAP1
Presynaptic Membrane (GO:0042734) CC	0.377037	0.52787	1.61831	1.57852	PRRT2;KCTD12
Calcium-Dependent Activation Of Synaptic Vesicle Fusion (GO:0099502) BP	0.398218	0.52787	2.26535	2.08584	SYT1
Postsynaptic Process Involved In Chemical Synaptic Transmission (GO:0099565) BP	0.398218	0.52787	2.26535	2.08584	NOTCH1
Presynaptic Active Zone Membrane (GO:0048787) CC	0.398218	0.52787	2.26535	2.08584	KCTD12
Regulation Of Protein Catabolic Process At Postsynapse, Modulating Synaptic Transmission (GO:0099576) BP	0.398218	0.52787	2.26535	2.08584	CDH1
Spine Apparatus (GO:0097444) CC	0.398218	0.52787	2.26535	2.08584	APLP2
Synaptic Vesicle Proton Loading (GO:0097401) BP	0.435574	0.570752	1.41587	1.17672	ATP6AP1;ATP6AP2
Postsynaptic Density Membrane (GO:0098839) CC	0.447067	0.572648	1.88769	1.51968	IQSEC2
Regulation Of Calcium-Dependent Activation Of Synaptic Vesicle Fusion (GO:0150037) BP	0.447067	0.572648	1.88769	1.51968	PRRT2
Synaptic Vesicle Membrane (GO:0030672) CC	0.463708	0.587364	1.33251	1.02403	ANXA5;PPT1
Postsynaptic Actin Cytoskeleton (GO:0098871) CC	0.517391	0.64816	1.19212	0.785554	ACTN4;ACTB
Synaptic Vesicle (GO:0008021) CC	0.528642	0.653597	1.09594	0.698598	MARCKSL1;PARK7;AP2B1
Regulation Of Postsynaptic Membrane Potential (GO:0060078) BP	0.533198	0.653597	1.41561	0.890227	DPP6
Postsynaptic Actin Cytoskeleton Organization (GO:0098974) BP	0.542856	0.658357	1.13245	0.691826	ADGRB1;WASL
Postsynaptic Density, Intracellular Component (GO:0099092) CC	0.586573	0.697724	0.984558	0.52522	IQSEC2;FABP5;CFL1;GAPDH
Translation At Postsynapse (GO:0140242) BP	0.602512	0.697724	0.963558	0.488185	RPL12;RPL27A;RPLP0;EEF2
Extrinsic Component Of Presynaptic Endocytic Zone Membrane (GO:0098894) CC	0.605918	0.697724	1.13237	0.567327	AP2B1
Postsynaptic Specialization, Intracellular Component (GO:0099091) CC	0.605918	0.697724	1.13237	0.567327	NSF
Regulation Of Presynaptic Dense Core Vesicle Exocytosis (GO:0099161) BP	0.605918	0.697724	1.13237	0.567327	RAB11B
Extrinsic Component Of Synaptic Vesicle Membrane (GO:0098850) CC	0.635105	0.724019	0.943502	0.428317	GAPDH;SYN1
Postsynaptic Specialization (GO:0099572) CC	0.667316	0.745824	0.943537	0.381652	YWHAZ
Presynaptic Dense Core Vesicle Exocytosis (GO:0099525) BP	0.667316	0.745824	0.943537	0.381652	RAB5A
Synaptic Vesicle Endocytosis (GO:0048488) BP	0.689187	0.761094	0.848935	0.31601	CANX;AP2B1;RAB5A
Synaptic Vesicle Exocytosis (GO:0016079) BP	0.694331	0.761094	0.87091	0.317713	RELN
Regulation Protein Catabolic Process At Postsynapse (GO:0140252) BP	0.719153	0.780795	0.808658	0.266599	UBE2N
Translation At Presynapse (GO:0140236) BP	0.78285	0.841933	0.722222	0.17681	RPL12;RPL27A;RPLP0
Presynaptic Ribosome CC	0.794121	0.844302	0.707137	0.163009	RPL12;RPL27A;RPLP0
Regulation Of Modification Of Postsynaptic Structure (GO:0099159) BP	0.799866	0.844302	0.628819	0.140423	CD44
Regulation Of Synaptic Vesicle Exocytosis (GO:2000300) BP	0.813952	0.85129	0.646585	0.133102	NPY;CSPG5
Presynaptic Active Zone Cytoplasmic Component (GO:0098831) CC	0.831058	0.861279	0.565875	0.104718	IQSEC2
Ligand-Gated IC Activity Involved In Regulation Of Presynaptic Membrane Potential (GO:0099507) BP	0.868978	0.889834	0.491985	0.069093	GRIA4
Regulation Of Postsynaptic Neurotransmitter Receptor Endocytosis (GO:0099149) BP	0.874222	0.889834	0.551782	0.074171	EFNB2;LRP1
Postsynaptic Ribosome CC	0.92645	0.934649	0.513777	0.03925	RPL12;RPL27A;RPLP0
Transmitter-Gated IC Activity Involved In Regulation Of Postsynaptic Membrane Potential (GO:1904315) BP	0.971513	0.971513	0.275721	0.007969	GRIA4

## Sheet: GO AD tau+ vs CT
UP IN TAU+
Term	P-value	Adjusted P-value	Odds Ratio	Combined Score	Genes
Postsynaptic Cytosol (GO:0099524) CC	1.23e-08	2.84e-07	46.531	847.354	SYT1;CAMK2A;CALM3;CALM1;CAMK2G;CALM2
Presynaptic Endocytosis (GO:0140238) BP	5.92e-07	5.17e-06	332.233	4764.32	CALM3;CALM1;CALM2
Presynaptic Cytosol (GO:0099523) CC	6.74e-07	5.17e-06	35.7202	507.598	SYT1;CAMK2A;CALM3;CALM1;CALM2
Postsynaptic Membrane (GO:0045211) CC	0.000745	0.004283	59.392	427.761	SYT1;NRGN
Regulation Of Postsynaptic Membrane Neurotransmitter Receptor Levels (GO:0099072) BP	0.00924516	0.042528	14.8234	69.4277	YWHAE;CAMK2G
Integral Component Of Synaptic Vesicle Membrane (GO:0030285) CC	0.0134819	0.050474	12.0723	51.9881	SYT1;STX7
Synaptic Vesicle To Endosome Fusion (GO:0016189) BP	0.0156525	0.050474	80.375	334.129	STX7
Calcium-Dependent Activation Of Synaptic Vesicle Fusion (GO:0099502) BP	0.018754	0.050474	64.2968	255.667	SYT1
Presynapse (GO:0098793) CC	0.0197509	0.050474	5.51899	21.6596	SCRN1;YWHAG;PFN2
Presynaptic Actin Cytoskeleton Organization (GO:0099140) BP	0.0249281	0.057335	45.9217	169.532	PFN2
Postsynaptic Specialization (GO:0099572) CC	0.0401965	0.077043	26.7809	86.0732	YWHAZ
Modification Of Postsynaptic Actin Cytoskeleton (GO:0098885) BP	0.0401965	0.077043	26.7809	86.0732	PFN2
Regulation Protein Catabolic Process At Postsynapse (GO:0140252) BP	0.0462378	0.08088	22.9528	70.5558	UBE2N
Postsynapse (GO:0098794) CC	0.0492311	0.08088	3.81376	11.4841	UBE2N;NRGN;PFN2
Regulation Of Synaptic Vesicle Cycle (GO:0098693) BP	0.0611778	0.085174	16.9083	47.2413	SCRN1
Presynaptic Active Zone (GO:0048786) CC	0.0611778	0.085174	16.9083	47.2413	SYT1
Synapse (GO:0045202) CC	0.062955	0.085174	3.43549	9.50028	YWHAE;TAGLN3;YWHAG
Regulation Of Synapse Maturation (GO:0090128) BP	0.0846041	0.108105	11.8937	29.3746	YWHAZ
Postsynaptic Density (GO:0014069) CC	0.0915255	0.110516	4.07836	9.75192	SYT1;CAMK2A
Regulation Of Neurotransmitter Receptor Localization To Postsynaptic Specialization Membrane (GO:0098696) BP	0.0961006	0.110516	10.3569	24.2596	CAMK2A
Postsynaptic Modulation Of Chemical Synaptic Transmission (GO:0099170) BP	0.101795	0.11149	9.72825	22.227	NRGN
Presynaptic Modulation Of Chemical Synaptic Transmission (GO:0099171) BP	0.143396	0.149914	6.68313	12.9796	PFN2
Modulation Of Chemical Synaptic Transmission (GO:0050804) BP	0.268831	0.268831	3.26514	4.28933	PFN2
DOWN IN TAU+
Term	P-value	Adjusted P-value	Odds Ratio	Combined Score	Genes
Perisynaptic Extracellular Matrix (GO:0098966) CC	0.024646	0.124345	48.5658	179.846	ACAN
Trans-Synaptic Signaling, Modulating Synaptic Transmission (GO:0099550) BP	0.028695	0.124345	40.4695	143.709	CBLN1
Postsynaptic Density Membrane (GO:0098839) CC	0.028695	0.124345	40.4695	143.709	IQSEC2
Synaptic Cleft (GO:0043083) CC	0.072152	0.180111	14.2755	37.53	CBLN1
Regulation Of Postsynaptic Density Assembly (GO:0099151) BP	0.079844	0.180111	12.7715	32.2823	CBLN1
Presynaptic Active Zone Cytoplasmic Component (GO:0098831) CC	0.083666	0.180111	12.1323	30.0993	IQSEC2
Neuronal Dense Core Vesicle (GO:0098992) CC	0.109988	0.180111	8.98374	19.8306	CALCA
Regulation Of Presynapse Assembly (GO:1905606) BP	0.121039	0.180111	8.08415	17.0709	CBLN1
Regulation Of Neurotransmitter Receptor Localization To Postsynaptic Specialization Membrane (GO:0098696) BP	0.124692	0.180111	7.82297	16.2867	IQSEC2
Postsynaptic Density, Intracellular Component (GO:0099092) CC	0.187945	0.244328	4.94475	8.26568	IQSEC2
Regulation Of Postsynapse Assembly (GO:0150052) BP	0.224353	0.265145	4.03598	6.0319	TRIM47
Modulation Of Chemical Synaptic Transmission (GO:0050804) BP	0.338151	0.36633	2.46628	2.67409	IQSEC2
Postsynapse (GO:0098794) CC	0.664634	0.664634	0.921998	0.376653	TRIM47

## Sheet: GO AD tau- vs CT
UP IN TAU-
Term	P-value	Adjusted P-value	Odds Ratio	Combined Score	Genes
Synapse (GO:0045202) CC	0.055956	0.127989	3.61686	10.4281	RPL3;APOA4;YWHAG
Postsynapse Organization (GO:0099173) BP	0.058347	0.127989	17.7707	50.4928	WASL
Postsynaptic Actin Cytoskeleton Organization (GO:0098974) BP	0.063994	0.127989	16.0767	44.1942	WASL
Regulation Of Postsynapse Organization (GO:0099175) BP	0.149949	0.224923	6.35977	12.0674	WASL
Presynapse (GO:0098793) CC	0.422654	0.507184	1.85027	1.59345	YWHAG
Postsynapse (GO:0098794) CC	0.545849	0.545849	1.28292	0.776697	WASL
DOWN IN TAU-
Term	P-value	Adjusted P-value	Odds Ratio	Combined Score	Genes
Synaptic Cleft (GO:0043083) CC	2.89e-09	1.53e-07	68.4035	1345.02	APOE;NPTX1;CBLN4;NPTX2;CBLN3;CBLN1
Regulation Of Postsynaptic Neurotransmitter Receptor Activity (GO:0098962) BP	1.13e-08	3e-07	51.2922	938.487	NETO1;NRXN2;NPTX1;NPTX2;NPTXR;SHISA7
Integral Component Of Postsynaptic Density Membrane (GO:0099061) CC	2.3e-06	4.06e-05	10.5196	136.589	EFNB3;NETO1;ADGRB3;SLITRK1;TMEM108;GPR158;GRIA4;LRRC4B
Regulation Of Presynapse Assembly (GO:1905606) BP	3.33e-06	4.41e-05	26.1104	329.328	SLITRK1;NRXN1;MDGA2;LRRC4B;CBLN1
Trans-Synaptic Signaling, Modulating Synaptic Transmission (GO:0099550) BP	1.44e-05	0.000153	100.566	1120.85	NRXN1;CBLN4;CBLN1
Neurotransmitter Receptor Localization To Postsynaptic Specialization Membrane (GO:0099645) BP	4.79e-05	0.000423	23.4558	233.319	NETO1;NPTX1;NPTX2;NPTXR
Synapse Adhesion Between Pre- And Post-Synapse (GO:0099560) BP	0.000209	0.001583	15.4045	130.519	NTNG1;SLITRK1;NRXN1;LRRC4B
Regulation Of Postsynaptic Density Assembly (GO:0099151) BP	0.000438	0.002899	23.6471	182.888	NRXN1;CBLN1;LRRC4B
Regulation Of Postsynaptic Specialization Assembly (GO:0099150) BP	0.001969	0.011594	38.0479	237.05	NRXN1;NPTXR
Integral Component Of Presynaptic Membrane (GO:0099056) CC	0.002984	0.015815	5.44769	31.6755	EFNB3;NRXN1;ADAM23;ADGRL1;WLS
Integral Component Of Presynaptic Active Zone Membrane (GO:0099059) CC	0.007114	0.034278	8.19084	40.509	NRXN1;NRXN2;GRIA4
Regulation Of Postsynapse Assembly (GO:0150052) BP	0.01103	0.048715	6.91671	31.1747	RTN4R;NRXN2;TRIM47
Presynapse (GO:0098793) CC	0.012444	0.050731	3.80621	16.6961	RTN4R;PRNP;LINGO1;PTPRN2;NPTX2
Regulation Of Synapse Maturation (GO:0090128) BP	0.018824	0.071088	10.2339	40.6554	ADGRB3;MDGA2
Regulation Of Synapse Organization (GO:0050807) BP	0.020119	0.071088	9.85434	38.4918	SLITRK1;APOE
Regulation Of Neurotransmitter Receptor Localization To Postsynaptic Specialization Membrane (GO:0098696) BP	0.024221	0.080232	8.86756	32.9921	IQSEC2;TMEM108
Modulation Of Chemical Synaptic Transmission (GO:0050804) BP	0.039129	0.109551	4.17082	13.5172	NTNG1;IQSEC2;VGF
Anchored Component Of Postsynaptic Membrane (GO:0099025) CC	0.044459	0.109551	26.4587	82.3709	MARCKS
Perisynaptic Extracellular Matrix (GO:0098966) CC	0.044459	0.109551	26.4587	82.3709	ACAN
Postsynaptic Density Assembly (GO:0097107) BP	0.044459	0.109551	26.4587	82.3709	NPTX1
Trans-Synaptic Signaling (GO:0099537) BP	0.044459	0.109551	26.4587	82.3709	WLS
Regulation Of Postsynaptic Membrane Neurotransmitter Receptor Levels (GO:0099072) BP	0.04721	0.109551	6.04179	18.4464	FRRS1L;SST
Postsynaptic Density Membrane (GO:0098839) CC	0.051675	0.109551	22.0478	65.3226	IQSEC2
Regulation Of Synaptic Membrane Adhesion (GO:0099179) BP	0.051675	0.109551	22.0478	65.3226	MDGA2
Synapse Organization (GO:0050808) BP	0.051675	0.109551	22.0478	65.3226	ADGRL2
Anchored Component Of Presynaptic Active Zone Membrane (GO:0099029) CC	0.058838	0.115496	18.8971	53.5351	NTNG1
Synaptic Signaling Via Neuropeptide (GO:0099538) BP	0.058838	0.115496	18.8971	53.5351	VGF
Integral Component Of Postsynaptic Membrane (GO:0099055) CC	0.062611	0.118514	3.41857	9.47223	NELL2;SLITRK1;ADGRL2
Synapse (GO:0045202) CC	0.068413	0.121149	2.35928	6.32802	VGF;PLXNA1;AP2B1;NPTX2;SQSTM1
Anchored Component Of Presynaptic Membrane (GO:0099026) CC	0.073001	0.121149	14.6963	38.4643	MARCKS
Synapse Assembly (GO:0007416) BP	0.073001	0.121149	14.6963	38.4643	NRXN1
Anchored Component Of Postsynaptic Density Membrane (GO:0099031) CC	0.080004	0.121149	13.226	33.4047	MDGA2
Extrinsic Component Of Presynaptic Endocytic Zone Membrane (GO:0098894) CC	0.080004	0.121149	13.226	33.4047	AP2B1
Postsynaptic Neurotransmitter Receptor Endocytosis (GO:0098884) BP	0.080004	0.121149	13.226	33.4047	AP2B1
Regulation Of Synapse Disassembly (GO:1905806) BP	0.080004	0.121149	13.226	33.4047	ADGRB3
Presynapse Assembly (GO:0099054) BP	0.107492	0.153974	9.44524	21.0661	NRXN1
Regulation Of Modification Of Postsynaptic Actin Cytoskeleton (GO:1905274) BP	0.107492	0.153974	9.44524	21.0661	MARCKS
Postsynaptic Endocytic Zone (GO:0098843) CC	0.127571	0.177927	7.77726	16.014	AP2B1
Regulation Of Synaptic Vesicle Cycle (GO:0098693) BP	0.140707	0.191217	6.95789	13.645	NRXN1
Presynaptic Active Zone Cytoplasmic Component (GO:0098831) CC	0.147201	0.195041	6.60967	12.6639	IQSEC2
Ligand-Gated IC Activity Involved In Regulation Of Presynaptic Membrane Potential (GO:0099507) BP	0.166392	0.215092	5.74667	10.3061	GRIA4
Regulation Of Synapse Assembly (GO:0051963) BP	0.172693	0.217923	5.50694	9.6715	RTN4R
Neuronal Dense Core Vesicle (GO:0098992) CC	0.191315	0.235807	4.89432	8.0944	SST
Synaptic Vesicle (GO:0008021) CC	0.227317	0.273814	4.00323	5.93042	AP2B1
Transmitter-Gated IC Activity Involved In Regulation Of Postsynaptic Membrane Potential (GO:1904315) BP	0.272856	0.313892	3.22081	4.18323	GRIA4
Integral Component Of Postsynaptic Specialization Membrane (GO:0099060) CC	0.278357	0.313892	3.14397	4.02066	SHISA7
Synaptic Vesicle Endocytosis (GO:0048488) BP	0.278357	0.313892	3.14397	4.02066	AP2B1
Presynaptic Modulation Of Chemical Synaptic Transmission (GO:0099171) BP	0.310509	0.341501	2.75014	3.21641	NRXN2
Postsynaptic Density, Intracellular Component (GO:0099092) CC	0.315727	0.341501	2.69388	3.10571	IQSEC2
Presynaptic Cytosol (GO:0099523) CC	0.331148	0.349396	2.53808	2.80506	MARCKS
Regulation Of Postsynapse Organization (GO:0099175) BP	0.336211	0.349396	2.49006	2.71421	NELL2
Integral Component Of Synaptic Vesicle Membrane (GO:0030285) CC	0.346224	0.352882	2.39927	2.54484	PTPRN2
Postsynapse (GO:0098794) CC	0.588717	0.588717	1.01526	0.537896	TRIM47;WLS

## Sheet: GO AD tau+ vs AD tau-
UP IN TAU+
Term	P-value	Adjusted P-value	Odds Ratio	Combined Score	Genes
Integral Component Of Postsynaptic Density Membrane (GO:0099061) CC	8.53e-15	5.97e-13	15.1904	492.091	PRRT1;PTPRT;DCC;SORCS3;LRP8;SHISA6;EFNB2;LRFN2;EFNB3;NETO1;ADGRB3;SLITRK1;NPTN;TMEM108;NRCAM;GPR158;GRIA4;LRRC4B
Integral Component Of Postsynaptic Membrane (GO:0099055) CC	3.55e-13	1.24e-11	13.173	377.625	PRRT1;EPHA4;CADM1;PCDH10;CADM2;SEZ6L;PCDH17;NELL2;CLMP;CDH2;SLITRK1;CANX;CSPG5;NRCAM;NCAM1;ADGRL2;ADGRL3
Integral Component Of Presynaptic Membrane (GO:0099056) CC	1.6e-10	3.74e-09	10.4112	234.814	EPHA4;CNTNAP2;CXADR;CADM1;NRXN1;PCDH17;EFNB2;NCSTN;EFNB3;CDH2;CNR1;ADAM23;ADGRL1;NCAM1;WLS
Regulation Of Postsynaptic Neurotransmitter Receptor Activity (GO:0098962) BP	2.19e-10	3.84e-09	44.1972	982.997	NETO1;NRXN2;NPTX1;NPTX2;NPTXR;LRP8;SHISA7;SHISA6
Synapse Adhesion Between Pre- And Post-Synapse (GO:0099560) BP	6.74e-07	9.44e-06	16.8378	239.265	CADM1;SLITRK1;CADM2;NRXN1;NCAM1;PCDH17;LRRC4B
Presynaptic Cytosol (GO:0099523) CC	5.77e-06	6.74e-05	11.7049	141.186	MARCKSL1;MARCKS;SYT1;CAMK2A;CALM3;CALM1;CALM2
Neurotransmitter Receptor Localization To Postsynaptic Specialization Membrane (GO:0099645) BP	2.41e-05	0.000241	17.367	184.659	NETO1;VWC2;NPTX1;NPTX2;NPTXR
Regulation Of Synapse Organization (GO:0050807) BP	3.47e-05	0.000304	15.9181	163.452	PTPRT;SLITRK1;SLITRK4;APOE;CDH8
Perisynaptic Extracellular Matrix (GO:0098966) CC	4.37e-05	0.000306	75.9	761.959	BCAN;NCAN;TNR
Presynaptic Endocytosis (GO:0140238) BP	4.37e-05	0.000306	75.9	761.959	CALM3;CALM1;CALM2
Regulation Of Presynapse Assembly (GO:1905606) BP	4.86e-05	0.000309	14.6922	145.916	APP;SLITRK1;NRXN1;MDGA2;LRRC4B
Postsynaptic Cytosol (GO:0099524) CC	5.36e-05	0.000312	10.2163	100.475	SYT1;CAMK2A;ALDOC;CALM3;CALM1;CALM2
Synaptic Cleft (GO:0043083) CC	7.73e-05	0.000416	21.7573	205.982	APOE;NPTX1;CBLN4;NPTX2
Presynapse (GO:0098793) CC	0.000154	0.000769	4.49605	39.476	BACE1;PRNP;LRFN2;LINGO1;GAP43;PTPRN2;CALY;S1PR1;THY1;NPTX2
Regulation Of Postsynaptic Specialization Assembly (GO:0099150) BP	0.000178	0.000831	37.9442	327.581	GAP43;NRXN1;NPTXR
Synapse Assembly (GO:0007416) BP	0.000252	0.001102	32.522	269.487	CADM1;NRXN1;ADGRL3
Modulation Of Chemical Synaptic Transmission (GO:0050804) BP	0.000334	0.001299	5.83878	46.7374	LRFN2;CDH2;VGF;NXPH4;NCAN;TNR;NCAM1
Regulation Of Postsynaptic Membrane Neurotransmitter Receptor Levels (GO:0099072) BP	0.000334	0.001299	9.30989	74.5195	YWHAE;EFNB2;CNTNAP2;FRRS1L;SST
Regulation Of Synapse Maturation (GO:0090128) BP	0.000467	0.001645	12.6853	97.2945	CAMK2B;NRN1;ADGRB3;MDGA2
Synapse (GO:0045202) CC	0.00047	0.001645	3.35869	25.7367	YWHAE;DPP6;ADGRB2;VGF;NCAN;NXPH4;PLXNA1;CDH13;CRELD1;NPTX2;SQSTM1;YBX3
Integral Component Of Presynaptic Active Zone Membrane (GO:0099059) CC	0.000594	0.00198	8.11892	60.3126	NRXN1;CANX;NPTN;NRXN2;GRIA4
Presynapse Assembly (GO:0099054) BP	0.00091	0.002895	18.9663	132.806	EFNB2;CADM1;NRXN1
Postsynaptic Modulation Of Chemical Synaptic Transmission (GO:0099170) BP	0.000994	0.003024	10.1452	70.1445	CLMP;DCC;SORCS3;NRGN
Synaptic Membrane (GO:0097060) CC	0.001678	0.004895	50.4061	322.098	NPTN;CDH8
Trans-Synaptic Signaling, Modulating Synaptic Transmission (GO:0099550) BP	0.003463	0.008979	30.2406	171.329	NRXN1;CBLN4
Maintenance Of Postsynaptic Specialization Structure (GO:0098880) BP	0.003463	0.008979	30.2406	171.329	CADM1;ADGRL3
Synapse Organization (GO:0050808) BP	0.003463	0.008979	30.2406	171.329	ADGRL2;ADGRL3
Regulation Of Postsynapse Organization (GO:0099175) BP	0.005521	0.013803	6.08093	31.6159	NELL2;LRFN2;NCAN;NRCAM
Anchored Component Of Presynaptic Membrane (GO:0099026) CC	0.007231	0.017453	18.8975	93.1539	MARCKS;MARCKSL1
Anchored Component Of Postsynaptic Density Membrane (GO:0099031) CC	0.008761	0.019783	16.7969	79.5741	NTM;MDGA2
Regulation Of Synapse Disassembly (GO:1905806) BP	0.008761	0.019783	16.7969	79.5741	EPHA4;ADGRB3
Postsynaptic Membrane (GO:0045211) CC	0.012212	0.026714	13.7416	60.5362	SYT1;NRGN
Regulation Of Presynaptic Cytosolic Calcium Levels (GO:0099509) BP	0.020571	0.043635	10.0751	39.1305	MARCKSL1;CNR1
Postsynaptic Endocytic Zone (GO:0098843) CC	0.022944	0.047238	9.44492	35.6517	NRN1;CALY
Presynaptic Modulation Of Chemical Synaptic Transmission (GO:0099171) BP	0.026565	0.051593	4.93921	17.9202	BACE1;NRN1;NRXN2
Presynaptic Active Zone (GO:0048786) CC	0.028008	0.051593	8.39464	30.0131	APP;SYT1
Regulation Of Postsynaptic Density Assembly (GO:0099151) BP	0.028008	0.051593	8.39464	30.0131	NRXN1;LRRC4B
Regulation Of Synaptic Vesicle Cycle (GO:0098693) BP	0.028008	0.051593	8.39464	30.0131	NRXN1;SYN1
Integral Component Of Synaptic Vesicle Membrane (GO:0030285) CC	0.037402	0.067132	4.28534	14.0817	PTPRN2;SYT1;STX7
Neuronal Dense Core Vesicle (GO:0098992) CC	0.052043	0.091076	5.80931	17.1705	APP;SST
Postsynaptic Density (GO:0014069) CC	0.061819	0.105545	2.43254	6.77107	CAMK2B;SYT1;CAMK2A;SPOCK1;OPCML
Synaptic Vesicle To Endosome Fusion (GO:0016189) BP	0.064049	0.106749	18.8292	51.7445	STX7
Regulation Of Neurotransmitter Receptor Localization To Postsynaptic Specialization Membrane (GO:0098696) BP	0.066013	0.107463	5.03372	13.6812	CAMK2A;TMEM108
Anchored Component Of Postsynaptic Membrane (GO:0099025) CC	0.07636	0.109086	15.0626	38.7454	MARCKS
Calcium-Dependent Activation Of Synaptic Vesicle Fusion (GO:0099502) BP	0.07636	0.109086	15.0626	38.7454	SYT1
Postsynaptic Density Assembly (GO:0097107) BP	0.07636	0.109086	15.0626	38.7454	NPTX1
Structural Constituent Of Postsynaptic Actin Cytoskeleton (GO:0098973) BP	0.07636	0.109086	15.0626	38.7454	CAMK2B
Synaptic Vesicle Cycle (GO:0099504) BP	0.07636	0.109086	15.0626	38.7454	SYN1
Trans-Synaptic Signaling (GO:0099537) BP	0.07636	0.109086	15.0626	38.7454	WLS
Regulation Of Synaptic Membrane Adhesion (GO:0099179) BP	0.08851	0.121484	12.5515	30.433	MDGA2
Synapse Maturation (GO:0060074) BP	0.08851	0.121484	12.5515	30.433	BCAN
Anchored Component Of Presynaptic Active Zone Membrane (GO:0099029) CC	0.1005	0.132736	10.7579	24.7173	NTM
Synaptic Signaling Via Neuropeptide (GO:0099538) BP	0.1005	0.132736	10.7579	24.7173	VGF
Regulation Of Postsynaptic Membrane Potential (GO:0060078) BP	0.112333	0.145617	9.41269	20.5788	DPP6
Postsynaptic Neurotransmitter Receptor Endocytosis (GO:0098884) BP	0.135536	0.1725	7.52939	15.0476	CALY
Extrinsic Component Of Postsynaptic Membrane (GO:0098890) CC	0.14691	0.183638	6.84455	13.1274	VWC2
Regulation Of Modification Of Postsynaptic Actin Cytoskeleton (GO:1905274) BP	0.180145	0.221231	5.37704	9.21622	MARCKS
Integral Component Of Synaptic Membrane (GO:0099699) CC	0.22246	0.268487	4.1813	6.28452	PCDH9
Postsynapse (GO:0098794) CC	0.260379	0.308924	1.47476	1.98446	LRFN2;ICAM5;THY1;WLS;NRGN
Ligand-Gated IC Activity Involved In Regulation Of Presynaptic Membrane Potential (GO:0099507) BP	0.272308	0.312484	3.27149	4.25563	GRIA4
Regulation Of Synaptic Vesicle Endocytosis (GO:1900242) BP	0.272308	0.312484	3.27149	4.25563	CXADR
Regulation Of Synapse Assembly (GO:0051963) BP	0.281888	0.318261	3.13502	3.9697	ICAM5
Extrinsic Component Of Synaptic Vesicle Membrane (GO:0098850) CC	0.291343	0.323715	3.00947	3.71143	SYN1
Synaptic Vesicle (GO:0008021) CC	0.362652	0.39665	2.27897	2.31159	MARCKSL1
Regulation Of Synaptic Vesicle Exocytosis (GO:2000300) BP	0.387509	0.417317	2.08874	1.98016	CSPG5
Transmitter-Gated IC Activity Involved In Regulation Of Postsynaptic Membrane Potential (GO:1904315) BP	0.426809	0.440658	1.83355	1.56112	GRIA4
Integral Component Of Postsynaptic Specialization Membrane (GO:0099060) CC	0.434363	0.440658	1.7898	1.49247	SHISA7
Regulation Of Postsynaptic Neurotransmitter Receptor Endocytosis (GO:0099149) BP	0.434363	0.440658	1.7898	1.49247	EFNB2
Synaptic Vesicle Endocytosis (GO:0048488) BP	0.434363	0.440658	1.7898	1.49247	CANX
Regulation Of Postsynapse Assembly (GO:0150052) BP	0.554559	0.554559	1.25172	0.73799	NRXN2
UP IN TAU-
Term	P-value	Adjusted P-value	Odds Ratio	Combined Score	Genes
Postsynapse Organization (GO:0099173) BP	0.070555	0.30934	14.5526	38.5842	WASL
Postsynaptic Actin Cytoskeleton Organization (GO:0098974) BP	0.077335	0.30934	13.1653	33.6981	WASL
Regulation Of Postsynapse Organization (GO:0099175) BP	0.179403	0.400399	5.20807	8.94811	WASL
Regulation Of Postsynapse Assembly (GO:0150052) BP	0.200199	0.400399	4.59884	7.39697	DPYSL2
Postsynaptic Density (GO:0014069) CC	0.44628	0.650065	1.71589	1.38439	DPYSL2
Presynapse (GO:0098793) CC	0.487549	0.650065	1.51519	1.08846	DPYSL2
Postsynapse (GO:0098794) CC	0.61736	0.655091	1.05059	0.506702	WASL
Synapse (GO:0045202) CC	0.655091	0.655091	0.947097	0.400604	RPL3
