# Supplementary material for: Proteome Profiling of Cerebrospinal Fluid and Machine Learning Reveal Protein Classifiers of Two Forms of Alzheimer’s Disease Characterized by Increased or Not Altered Levels of Tau
Source: Mol Cell Proteomics. 2025 Jun 30;24(8):101025. doi: 10.1016/j.mcpro.2025.101025 (PMC12335992; doi:10.1016/j.mcpro.2025.101025)
Supplement: Supplementary Table 4 [file mmc4.xlsx]

## Sheet: Summary
Sheet 1	The 1st sheet includes data of the CSFs analysis of Aβ+/tau+ patients versus controls patients. The data were aquired using data independent aquisition (DIA) using DIA-NN on an Astral mass spectrometer.
Sheet 2	The 2nd sheet includes data of the CSFs analysis of Aβ+/tau- patients versus controls patients. The data were aquired using data dependent aquisition (DIA) using DIA-NN on an Astral mass spectrometer.
Sheet 3	The 3rd sheet includes data of the CSFs analysis of Aβ+/tau+ patients versus Aβ+/tau- patients. The data were aquired using data dependent aquisition (DIA) using DIA-NN on an Astral mass spectrometer.
Sheet 4	The 4th sheet includes data of the CSFs analysis of Aβ+/tau+ patients versus controls patients. The data were aquired using data independent aquisition (DIA) using DIA-NN on a Exploris 480 mass spectrometer.
Sheet 5	The 5th sheet includes data of the CSFs analysis of Aβ+/tau- patients versus controls patients. The data were aquired using data dependent aquisition (DIA) using DIA-NN on a Exploris 480 mass spectrometer.
Sheet 6	The 6th sheet includes data of the CSFs analysis of Aβ+/tau+ patients versus Aβ+/tau- patients. The data were aquired using data dependent aquisition (DIA) using DIA-NN on a Exploris 480 mass spectrometer.

## Sheet: Proteins AD tau+ vs CT_Astral
	Protein.Ids	Gene names	Ratio	Difference	p-value	-log10(P-value)	LFQ intensity CTL_1	LFQ intensity CTL_2	LFQ intensity CTL_3	LFQ intensity CTL_4	LFQ intensity CTL_5	LFQ intensity CTL_6	LFQ intensity CTL_7	LFQ intensity CTL_8	LFQ intensity CTL_9	LFQ intensity CTL_10	LFQ intensity CTL_11	LFQ intensity CTL_12	LFQ intensity CTL_13	LFQ intensity CTL_14	LFQ intensity CTL_15	LFQ intensity CTL_16	LFQ intensity CTL_17	LFQ intensity CTL_18	LFQ intensity CTL_19	LFQ intensity CTL_20	LFQ intensity CTL_21	LFQ intensity CTL_22	LFQ intensity CTL_23	LFQ intensity CTL_24	LFQ intensity CTL_25	LFQ intensity CTL_26	LFQ intensity CTL_27	LFQ intensity CTL_28	LFQ intensity CTL_29	LFQ intensity CTL_30	LFQ intensity CTL_31	LFQ intensity CTL_32	LFQ intensity CTL_33	LFQ intensity CTL_34	LFQ intensity CTL_35	LFQ intensity CTL_36	LFQ intensity CTL_37	LFQ intensity CTL_38	LFQ intensity CTL_39	LFQ intensity CTL_40	LFQ intensity CTL_41	LFQ intensity CTL_42	LFQ intensity CTL_43
Quantified proteins of CSF analysis, filtered according the following criteria: -no potential contaminant according the contaminants file in Perseus			LFQ ratio between the mean of LFQ values of AD tau+ samples and controls	Difference between the mean of LFQ values of AD tau+ samples and controls	P-value of two-sample t-test on log2 LFQ values between AD tau+ samples and controls	Minus log10 transformed P-value of two-sample t-test on log2 LFQ values between AD tau+ samples and controls	Log2 transformed LFQ intensity values of control samples (biological replicate 1: CTL_1)	Log2 transformed LFQ intensity values of control samples (biological replicate 2: CTL_2)	Log2 transformed LFQ intensity values of control samples (biological replicate 3: CTL_3	Log2 transformed LFQ intensity values of control samples (biological replicate 4: CTL_4	Log2 transformed LFQ intensity values of control samples (biological replicate 5: CTL_5	Log2 transformed LFQ intensity values of control samples (biological replicate 6: CTL_6	Log2 transformed LFQ intensity values of control samples (biological replicate 7: CTL_7	Log2 transformed LFQ intensity values of control samples (biological replicate 8: CTL_8	Log2 transformed LFQ intensity values of control samples (biological replicate 9: CTL_9	Log2 transformed LFQ intensity values of control samples (biological replicate 10: CTL_10	Log2 transformed LFQ intensity values of control samples (biological replicate 11: CTL_11	Log2 transformed LFQ intensity values of control samples (biological replicate 12: CTL_12	Log2 transformed LFQ intensity values of control samples (biological replicate 13: CTL_13	Log2 transformed LFQ intensity values of control samples (biological replicate 14: CTL_14	Log2 transformed LFQ intensity values of control samples (biological replicate 15: CTL_15	Log2 transformed LFQ intensity values of control samples (biological replicate 16: CTL_16	Log2 transformed LFQ intensity values of control samples (biological replicate 17: CTL_17	Log2 transformed LFQ intensity values of control samples (biological replicate 18: CTL_18	Log2 transformed LFQ intensity values of control samples (biological replicate 19: CTL_19	Log2 transformed LFQ intensity values of control samples (biological replicate 20: CTL_20	Log2 transformed LFQ intensity values of control samples (biological replicate 21: CTL_21	Log2 transformed LFQ intensity values of control samples (biological replicate 22: CTL_22	Log2 transformed LFQ intensity values of control samples (biological replicate 23: CTL_23	Log2 transformed LFQ intensity values of control samples (biological replicate 24: CTL_24	Log2 transformed LFQ intensity values of control samples (biological replicate 25: CTL_25	Log2 transformed LFQ intensity values of control samples (biological replicate 26: CTL_26	Log2 transformed LFQ intensity values of control samples (biological replicate 27: CTL_27	Log2 transformed LFQ intensity values of control samples (biological replicate 28: CTL_28	Log2 transformed LFQ intensity values of control samples (biological replicate 29: CTL_29	Log2 transformed LFQ intensity values of control samples (biological replicate 30: CTL_30	Log2 transformed LFQ intensity values of control samples (biological replicate 31: CTL_31	Log2 transformed LFQ intensity values of control samples (biological replicate 32: CTL_32	Log2 transformed LFQ intensity values of control samples (biological replicate 33: CTL_33	Log2 transformed LFQ intensity values of control samples (biological replicate 34: CTL_34	Log2 transformed LFQ intensity values of control samples (biological replicate 35: CTL_35	Log2 transformed LFQ intensity values of control samples (biological replicate 36: CTL_36	Log2 transformed LFQ intensity values of control samples (biological replicate 37: CTL_37	Log2 transformed LFQ intensity values of control samples (biological replicate 38: CTL_38	Log2 transformed LFQ intensity values of control samples (biological replicate 39:CTL_39	Log2 transformed LFQ intensity values of control samples (biological replicate 40: CTL_40	Log2 transformed LFQ intensity values of control samples (biological replicate 41:CTL_41	Log2 transformed LFQ intensity values of control samples (biological replicate 42: CTL_42	Log2 transformed LFQ intensity values of control samples (biological replicate 43:CTL_43
U5 small nuclear ribonucleoprotein 200 kDa helicase	O75643	SNRNP200	0.391595	-1.35257	8.33634e-06	5.07902	NaN	NaN	NaN	NaN	NaN	NaN	NaN	NaN	NaN	NaN	NaN	NaN	NaN	NaN	NaN	NaN	NaN	NaN	16.03	16.1405	17.1638	16.8351	17.0534	NaN	15.8245	16.2142	15.4188	16.2002	NaN	16.303	15.9801	22.1426	NaN	NaN	18.1148	17.9105	15.7601	15.313	17.5444	18.271	16.8301	17.3898	16.3904
Collagen alpha-1(II) chain	P02458	COL2A1	0.584902	-0.773733	0.00138569	2.85834	NaN	NaN	NaN	NaN	NaN	18.141	15.8663	NaN	19.2239	NaN	NaN	NaN	NaN	NaN	21.1703	NaN	18.2559	NaN	17.8169	NaN	17.6214	16.9613	NaN	16.8789	17.7404	NaN	18.3004	18.5314	18.2663	18.9361	18.42	17.4359	18.5559	18.6532	19.5459	19.7429	18.2477	18.2766	18.7038	19.7252	17.7908	17.7852	17.3553
Epiplakin	P58107	EPPK1	0.597883	-0.742065	0.000826474	3.08277	NaN	NaN	18.2639	NaN	NaN	NaN	NaN	NaN	16.4584	NaN	17.4127	NaN	17.5148	19.0504	NaN	NaN	NaN	18.1669	18.1166	18.4376	19.6417	19.3714	19.474	18.094	18.8788	18.768	18.1957	18.4298	NaN	18.8004	18.1472	21.7876	17.9244	18.1815	20.9531	20.2302	18.5066	17.7896	20.1946	20.1332	19.4546	20.654	19.5347
Immunoglobulin heavy variable 2-26	A0A0B4J1V2	IGHV2-26	0.605352	-0.724155	2.3689e-05	4.62545	17.8566	18.7769	19.1695	19.1122	18.9603	18.4086	17.1437	18.9431	18.5254	18.7195	19.1298	19.2875	19.1218	18.0054	19.9742	19.0612	20.4476	19.0579	18.6273	17.7444	18.8522	18.7489	17.9606	17.9314	17.0265	NaN	19.5338	20.7389	18.5117	19.5967	19.2276	19.2682	18.5551	18.6892	19.1275	19.8376	20.7056	19.1636	18.8102	18.7308	19.4786	18.6481	18.9635
Immunoglobulin heavy variable 4-28	A0A0C4DH34	IGHV4-28	0.614632	-0.702205	5.45255e-06	5.2634	19.7959	20.7223	20.0821	20.1206	20.4476	19.5751	18.69	19.7886	19.7844	20.1581	20.2535	20.0691	20.0426	19.485	20.2302	18.9622	21.4923	19.9601	19.1712	18.8317	18.9092	19.2978	18.7051	17.8888	17.585	20.0951	19.441	20.4775	18.5438	19.077	19.8792	20.1457	19.7788	18.5938	18.6687	18.8262	20.002	19.2702	18.8508	19.5674	18.0959	19.3592	19.2945
E3 ubiquitin-protein ligase TRIM47	A0A0M3HER3;Q96LD4	TRIM47	0.61685	-0.697009	0.0137702	1.86106	NaN	16.2069	16.7082	15.7488	NaN	NaN	NaN	NaN	NaN	NaN	NaN	NaN	NaN	NaN	16.1885	NaN	NaN	NaN	16.8809	17.8903	18.9836	19.5391	19.6331	18.4875	18.0576	19.4672	NaN	19.1865	NaN	17.5663	17.2436	NaN	NaN	17.2043	20.68	20.3857	17.0353	17.0389	20.1581	20.6006	19.436	20.5261	19.2822
Leucine-rich PPR motif-containing protein, mitochondrial	P42704	LRPPRC	0.628352	-0.670355	0.0335923	1.47376	14.4798	NaN	NaN	NaN	NaN	NaN	NaN	NaN	NaN	NaN	NaN	NaN	NaN	NaN	NaN	NaN	NaN	NaN	NaN	17.3202	18.9952	18.6327	NaN	17.186	17.6214	18.4084	17.9142	18.1087	NaN	18.3327	17.8734	17.5717	18.1596	17.2909	20.1206	19.4966	17.9712	17.5061	19.3516	19.7645	18.8287	19.5683	18.5704
Immunoglobulin kappa variable 1-27	A0A075B6S5;A0A0C4DH67;A0A0C4DH69	IGKV1-27	0.632674	-0.660466	3.739e-05	4.42725	19.1876	19.6523	19.4964	19.7269	19.8215	19.6489	18.1362	19.5271	19.6244	19.8076	19.8373	19.6551	19.9316	18.5102	19.7591	19.1973	20.8576	19.491	19.0491	18.7581	19.4656	22.2678	19.5393	17.6959	17.7375	18.8657	18.7804	19.8719	18.7816	19.1688	22.8932	20.1206	19.8155	18.8627	19.2354	19.5512	20.417	19.4399	18.4588	20.3321	18.534	19.3891	19.3997
C-reactive protein	P02741	CRP	0.632886	-0.659982	0.023229	1.63397	15.4504	18.297	15.5724	15.8637	15.9131	15.6535	17.6656	15.8206	14.4366	17.6027	17.7	17.456	16.5151	15.3077	16.4902	14.467	18.3847	18.1341	17.3341	NaN	16.0374	20.3211	16.9905	NaN	NaN	16.7682	16.1029	NaN	15.8592	16.1269	20.6714	NaN	16.7562	NaN	19.1489	NaN	15.5108	18.591	NaN	15.7366	16.3762	NaN	NaN
Immunoglobulin heavy variable 6-1	A0A0B4J1U7	IGHV6-1	0.63954	-0.644894	0.000259522	3.58583	20.1332	21.3266	20.4775	21.1395	21.5869	20.5731	20.2989	20.4273	20.4576	20.1457	21.1395	20.2877	20.9812	20.2302	20.6364	19.4724	22.3538	19.6401	22.1363	20.2185	21.2244	21.2535	21.9171	19.0625	18.3172	22.2506	21.0292	20.9243	20.1581	20.9459	21.3962	21.714	22.4476	19.9459	21.7796	20.7389	21.9847	19.9601	20.002	21.5685	20.7955	20.4676	20.3538
Immunoglobulin kappa variable 2D-29	A0A075B6S2;A2NJV5	IGKV2D-29	0.639664	-0.644614	0.00460978	2.33632	20.2302	18.8089	19.9882	18.3331	18.0984	18.7038	17.6274	17.6154	19.8321	18.0963	17.5027	NaN	18.8371	17.7767	18.27	18.2301	19.0757	18.2825	19.6745	18.6194	19.5681	18.1177	19.1687	18.2691	18.2845	20.0691	18.8452	19.3067	17.6538	19.4592	17.6761	18.3618	18.9819	18.1195	18.4007	18.5996	20.9459	19.1812	18.515	18.484	18.1295	19.0963	18.4408
Immunoglobulin heavy variable 1/OR15-1 (non-functional) (Fragment)	A0A075B7D0	IGHV1OR15-1	0.641766	-0.639881	0.00418615	2.37818	21.4273	22.6497	20.2419	20.7876	20.6096	20.654	17.8977	20.1457	19.2402	19.9601	22.3129	19.7913	21.3699	20.8269	21.7796	19.8377	22.3672	20.9742	19.7887	20.7307	23.7895	21.2535	20.0691	18.8996	20.2877	20.4375	20.654	20.8423	18.344	20.6364	21.7675	20.5638	20.7553	18.9242	18.9272	20.5823	21.8113	19.9029	20.7715	20.8191	20.9316	21.4626	18.8801
Immunoglobulin kappa variable 6D-21	A0A0A0MT36;A0A0C4DH26	IGKV6D-21	0.643711	-0.635515	0.000213908	3.66977	16.5174	16.5671	18.0014	15.8385	16.4775	17.1945	15.5297	16.1095	16.7573	16.5104	16.9456	17.1076	16.7332	14.4832	16.865	15.8419	18.5884	17.2171	16.5915	16.8864	15.7622	16.8919	17.0161	17.0923	16.5749	16.3315	17.1888	17.0736	15.4182	16.7256	16.9967	16.9402	16.3274	16.8212	18.1192	16.379	19.5883	16.4408	NaN	16.1287	17.1097	16.8991	17.172
Immunoglobulin kappa variable 1-39	P01597;P04432	IGKV1-39;IGKV1D-39	0.652752	-0.615394	8.26169e-06	5.08293	17.1045	17.1693	16.5725	17.7082	16.9978	17.0834	NaN	16.9457	16.821	16.2733	17.2235	16.5673	16.5639	15.9637	17.7179	16.4654	18.1067	16.1296	16.3101	16.5994	16.3707	17.0704	15.9408	NaN	NaN	NaN	16.2884	NaN	16.6444	16.4478	18.2329	16.5295	16.8768	16.2096	16.4058	17.3777	17.9359	16.0249	16.5238	17.1868	16.6795	17.274	16.3108
Immunoglobulin heavy variable 1-45	A0A0A0MS14	IGHV1-45	0.661039	-0.597193	0.00526171	2.27887	14.1599	17.1115	17.313	16.0786	16.069	15.8888	16.2358	15.9412	16.1582	16.6584	17.3802	16.9156	16.8404	14.8161	15.8166	15.2088	17.9759	16.5672	15.568	16.2609	14.8699	15.8188	14.3327	NaN	NaN	16.3318	14.8196	16.2403	16.3561	15.9395	17.6752	14.2648	16.5632	14.798	15.555	15.3082	17.399	15.1024	14.0176	16.4658	17.5275	16.0325	15.965
Immunoglobulin heavy variable 3-74	A0A075B7E8;A0A0B4J1X5	IGHV3-74	0.667319	-0.583551	3.17301e-05	4.49853	20.8576	20.7307	21.7876	20.4576	21.6186	20.5915	20.1946	20.4576	21.3699	21.3805	21.8073	20.9742	21.6627	19.3637	21.7348	21.0821	22.7755	21.5069	21.5309	21.0951	21.9459	20.8346	21.6886	20.417	19.9058	NaN	21.4425	21.1206	20.9882	21.5213	21.4118	21.9061	22.4425	20.7634	22.0122	21.5213	22.9406	21.2066	21.3156	22.0122	21.1015	21.6886	21.743
Immunoglobulin kappa variable 1-12	A0A0C4DH72;A0A0C4DH73;P01597;P01611;P04432	IGKV1-12;IGKV1D-12	0.668523	-0.580952	8.81202e-05	4.05492	18.9973	20.2185	20.1946	20.4476	20.68	20.343	18.5285	20.4375	20.417	20.0951	20.8727	20.417	20.5165	19.2086	20.8346	20.5823	21.3592	19.6592	19.7401	20.4066	20.6096	21.2302	20.0951	18.6226	19.7775	20.0156	19.7819	20.5261	20.3101	19.833	21.7715	20.1581	19.9459	19.9014	19.4121	20.7389	21.4923	20.0559	19.2201	20.5069	19.7881	20.3645	20.0821
Immunoglobulin heavy variable 3-49	A0A0A0MS15;A0A0B4J1V6	IGHV3-49	0.676913	-0.562958	9.80298e-06	5.00864	18.4181	19.5698	19.0689	18.6249	18.978	18.3522	18.6786	18.7233	19.1898	19.1375	20.2066	19.3224	19.9742	18.1134	19.5642	18.5128	20.0951	18.392	19.2315	19.074	19.3684	19.0578	18.6597	17.8343	18.481	19.4507	18.6882	20.4972	18.3344	19.2831	19.4853	20.002	18.9274	17.9874	19.0674	18.8584	19.7417	17.9388	18.803	19.1328	19.2629	18.8538	18.792
60S ribosomal protein L12	P30050	RPL12	0.680272	-0.555816	0.149777	0.824555	NaN	15.7763	NaN	NaN	NaN	NaN	NaN	NaN	NaN	15.2323	NaN	NaN	NaN	16.0922	NaN	NaN	NaN	NaN	NaN	NaN	NaN	NaN	NaN	NaN	NaN	NaN	NaN	15.8889	17.6869	17.5723	18.475	19.8084	18.4759	18.0422	17.7368	17.2219	17.7035	16.6142	16.4852	16.8373	15.9439	16.6918	15.5627
Immunoglobulin heavy variable 3/OR15-7 (pseudogene) (Fragment)	A0A075B7D8	IGHV3OR15-7	0.680591	-0.55514	9.01187e-05	4.04518	17.9179	18.1292	17.8996	17.6985	18.0844	18.3805	17.2087	17.1527	18.716	18.1007	18.4057	18.1804	18.7301	17.6534	18.6538	19.0235	19.9185	17.881	17.5646	17.3831	18.7677	19.9742	18.1669	18.3093	NaN	17.8409	17.2371	18.2185	17.4735	18.1164	20.2877	19.0272	19.3752	17.5145	17.4619	17.77	19.6935	17.7248	17.2652	19.2557	17.4453	18.2711	17.9663
Immunoglobulin heavy variable 1-69	P01742	IGHV1-69	0.683273	-0.549466	0.000770747	3.11309	20.2877	21.6231	21.0821	21.1581	20.417	20.7876	20.002	20.714	20.6006	20.9024	22.2214	20.895	21.7755	20.1946	21.4476	20.417	22.0459	21.4775	20.1703	19.7681	21.8689	21.6928	20.265	18.8072	18.6791	20.7223	19.5638	20.5165	20.4676	20.6364	22.0724	20.7307	20.8346	19.8619	20.4476	20.4066	21.9388	20.1825	19.3289	21.0088	20.4576	20.8802	20.1206
Ig-like domain-containing protein (Fragment)	A0A0G2JRQ6		0.684362	-0.547169	0.00053862	3.26872	18.8631	19.9163	19.3701	19.4379	19.9316	19.1547	18.327	19.7765	19.4851	18.0801	19.4	20.0292	19.1593	19.0112	19.1756	21.0292	21.1015	19.636	20.1206	18.5843	20.8876	22.7975	20.2185	20.265	20.343	20.2185	20.1703	19.8609	19.5933	20.3962	22.867	19.4571	19.1632	20.3752	19.4154	20.1825	20.2764	19.6398	19.6481	19.6548	19.6881	20.3752	20.343
Immunoglobulin kappa variable 4-1	P06312	IGKV4-1	0.685515	-0.544739	0.000315976	3.50035	21.8191	22.3884	22.5892	22.0951	23.2214	22.6074	21.7836	22.3484	22.7307	22.9619	23.0707	23.0292	23.5869	20.3321	22.7098	22.1946	23.9043	22.6342	22.6886	22.0658	22.5261	22.3129	22.7035	21.9812	21.5685	22.9079	22.1238	20.2764	21.002	22.3884	22.2736	22.741	23.2448	22.4247	21.9171	22.265	23.6096	22.2185	21.1946	23.1111	22.4775	22.6029	22.5165
Immunoglobulin kappa variable 3-20	P01619	IGKV3-20	0.687233	-0.541128	5.26922e-05	4.27825	23.8481	24.1795	23.9847	24.317	24.2891	24.3307	22.7995	23.9495	24.2021	23.7796	24.654	24.1565	24.1642	21.9316	24.6209	23.632	25.7895	24.1871	23.9225	22.9495	23.6757	23.5045	23.9406	22.0156	21.5961	23.9847	23.3645	24.239	23.4676	23.7077	24.1795	24.002	23.9584	22.8783	24.019	24.0275	25.0732	23.654	22.9968	24.4362	23.3511	23.8481	23.9406
Immunoglobulin lambda variable 2-18	A0A075B6J9	IGLV2-18	0.688129	-0.539249	0.0142116	1.84736	16.9667	17.8518	18.0558	17.74	18.3614	17.2241	17.154	16.6766	18.5787	17.2708	17.6733	18.2342	18.8591	14.591	18.8195	16.5339	19.6986	18.5141	17.532	17.2186	16.5137	17.0832	17.9426	16.5426	15.2888	17.9079	17.8414	20.6971	16.9719	17.4985	17.7397	19.0649	18.9018	16.8159	16.5152	18.0188	18.5163	17.2808	16.2347	18.1009	17.2682	17.9196	17.2421
Immunoglobulin heavy variable 4-34	A0A0C4DH41;A0A0J9YWU9;P01824;P01825;P06331;P0DP06;P0DP08	IGHV4-34	0.688389	-0.538705	0.00265888	2.5753	20.9098	21.7995	21.2066	21.4375	21.5777	20.8802	19.9154	21.0493	21.0625	21.2707	21.5823	21.0821	20.9742	20.8191	22.0156	20.4775	22.714	21.5451	20.343	20.343	20.3101	20.6364	20.3752	18.1034	18.0493	20.2535	20.2066	21.265	19.7161	20.3321	21.0359	21.0691	20.6276	19.6878	19.8141	20.2419	21.2707	20.0821	19.5905	20.2302	19.2432	21.0559	19.5116
Immunoglobulin kappa variable 3D-15	A0A087WSY6	IGKV3D-15	0.690077	-0.535171	0.000687064	3.163	20.1206	20.2989	20.1079	19.8675	20.2185	20.0821	18.4271	19.6988	19.8343	19.4604	20.5915	19.9742	20.1946	17.73	20.3752	19.3627	21.9566	19.6906	19.5007	19.0611	19.1582	19.6155	18.785	17.7453	17.9256	19.9601	19.0489	20.1079	18.327	19.3272	20.0559	19.8876	19.2335	18.423	20.0156	19.4248	20.6714	19.1908	18.5498	19.3099	18.8883	18.8313	18.9321
Immunoglobulin heavy variable 1-18	A0A0C4DH31	IGHV1-18	0.691574	-0.532044	0.00355839	2.44875	20.654	21.3321	20.7389	20.9951	21.0625	20.7634	19.3722	21.0359	20.5356	21.0224	21.7955	20.6714	21.0756	19.6757	21.2535	20.5451	22.6475	20.8876	19.8549	19.4917	19.7227	22.5141	20.0559	18.84	17.6276	20.1079	19.8386	20.3321	19.1956	19.5538	22.9079	19.5148	20.0156	19.8438	19.7336	19.9459	20.4972	19.474	19.4189	19.8264	19.1164	20.714	19.3983
Helicase SRCAP	A0A0C4DFX4;Q6ZRS2	SRCAP	0.69167	-0.531845	0.0034612	2.46077	17.8651	18.2198	17.4836	17.9978	19.2986	18.7936	17.4214	18.969	18.6209	20.7955	18.8477	19.0574	20.8113	16.4312	19.5089	18.3057	19.805	19.3966	18.5296	18.0319	18.7042	18.4415	18.9319	18.3011	17.1802	NaN	18.7559	NaN	17.7533	18.6128	18.9257	18.5714	19.6256	18.5648	17.9092	18.2829	19.512	18.5054	17.2589	19.2954	18.7172	18.9425	19.0067
Immunoglobulin kappa variable 1-8	A0A0C4DH67	IGKV1-8	0.6956	-0.523671	0.000252613	3.59754	16.7403	17.5643	17.3799	17.9164	17.6541	17.7262	16.7778	17.4233	16.9203	16.7158	17.2402	17.4864	17.236	15.77	17.7954	16.8241	18.7277	16.779	17.1656	16.5211	17.2927	16.6778	16.4388	15.0404	NaN	NaN	16.5003	17.3908	16.3846	16.6802	17.3413	17.1442	17.1158	15.74	17.0499	16.8487	17.9071	16.6698	16.8785	17.6503	16.5055	17.2443	16.6313
Prolyl endopeptidase-like	Q4J6C6	PREPL	0.702067	-0.510319	0.000346283	3.46057	NaN	NaN	NaN	NaN	NaN	NaN	NaN	NaN	NaN	NaN	NaN	NaN	NaN	NaN	NaN	NaN	NaN	NaN	19.7124	18.9406	19.8631	18.928	18.6754	19.5947	20.0821	18.2136	19.8381	NaN	19.0281	19.1049	19.0674	NaN	NaN	19.2324	19.7258	19.8248	21.3101	18.9404	19.4724	19.7835	19.0781	19.8428	18.709
Immunoglobulin heavy variable 3-73	A0A0B4J1V6	IGHV3-73	0.703201	-0.507991	0.000289451	3.53842	17.9138	17.8638	18.2349	17.3505	18.0996	17.4988	17.1426	17.0064	17.9393	17.8346	18.1451	17.8458	17.6551	17.7654	17.6633	17.8392	19.1053	17.7931	18.0987	17.6739	18.3612	18.7443	18.9639	17.2769	16.9299	20.0691	17.1396	20.6006	17.761	18.0134	18.7727	18.2975	18.8334	17.814	18.8044	17.1615	18.5199	17.4217	17.8021	19.2981	18.1973	18.8516	18.1442
Serum amyloid A-1 protein	P0DJI8	SAA1	0.704028	-0.506296	0.128102	0.892445	15.8782	17.4801	16.2792	18.8778	16.8293	NaN	15.4154	NaN	NaN	16.1602	15.6929	16.8607	16.5864	NaN	15.2999	13.9674	20.3211	15.4474	NaN	14.7329	17.2637	21.6843	17.0364	NaN	NaN	18.3172	NaN	15.1845	NaN	NaN	21.3321	15.8467	16.6209	NaN	17.7277	NaN	16.1446	15.8682	NaN	NaN	15.4626	16.1668	14.9229
Immunoglobulin kappa variable 1-5	P01602	IGKV1-5	0.708535	-0.497088	4.02055e-05	4.39571	20.654	20.9531	20.654	20.5165	20.5261	20.4676	19.2643	20.2302	20.5451	19.5774	20.7553	20.1703	20.4972	19.0387	22.9495	20.6006	21.8073	20.3538	20.0292	19.6027	19.7151	20.2419	20.2764	19.3844	19.3603	20.343	19.9742	21.0559	19.871	19.9882	21.1765	20.2419	20.9098	20.0156	20.0292	20.5451	21.0359	19.9074	19.1771	20.2989	19.9316	20.3752	20.5451
Immunoglobulin heavy variable 3-13	P01766	IGHV3-13	0.71227	-0.489504	0.0188659	1.72432	18.5698	19.8253	18.5513	18.9301	18.4959	18.3345	16.2604	17.8582	18.6153	17.5575	20.0559	18.9122	19.0561	17.9694	18.9468	19.684	20.9388	18.617	16.7886	17.5339	18.7261	18.2329	21.1886	16.715	16.2618	17.6482	17.2901	18.0739	16.6331	17.5661	18.0436	17.6308	21.2244	16.5511	17.4117	17.9465	18.4901	17.7558	15.9025	17.1513	17.3596	18.7951	17.8772
Immunoglobulin heavy variable 3-64D	A0A0J9YX35	IGHV3-64D	0.712664	-0.488707	0.000736963	3.13255	20.0292	19.7514	19.3678	19.8251	18.9967	18.7611	17.8647	18.22	18.9878	19.1179	19.5358	19.8434	19.3643	18.7093	19.6121	19.1517	21.1332	18.574	20.0559	19.1284	18.9932	19.3369	19.367	17.6989	17.2544	20.5165	18.9199	20.5731	19.2217	20.1079	19.9067	20.2419	20.7223	18.8116	19.1765	20.1703	20.1079	19.0577	18.6932	19.8108	19.0285	19.715	19.2782
Immunoglobulin heavy variable 3/OR16-12 (non-functional) (Fragment)	A0A075B7B8	IGHV3OR16-12	0.717596	-0.478757	0.000692595	3.15952	21.9134	21.9566	22.0789	21.6364	21.3699	21.2419	20.4476	20.7955	21.5638	21.4775	21.8538	21.7389	21.6928	21.5069	21.6453	21.6096	22.8346	21.3266	21.6231	21.1765	21.8689	21.5498	21.4476	19.7245	19.075	21.8423	20.8651	21.5356	21.8689	21.8614	22.1734	22.2273	22.6209	21.3101	21.6051	22.1916	22.4726	21.6141	20.9243	22.5333	21.1703	22.2477	21.8913
Immunoglobulin kappa variable 3D-7	A0A0C4DH55;A0A0C4DH90	IGKV3D-7	0.723009	-0.467914	0.00242346	2.61556	16.8218	17.9583	16.5702	18.9862	18.4641	17.2853	16.9709	17.2248	16.9872	16.9326	17.9604	18.1765	17.4102	14.796	17.8969	17.4914	18.176	17.1334	17.7971	17.1152	18.1406	NaN	17.2716	17.9034	NaN	NaN	17.4172	NaN	16.5443	17.3033	17.3696	17.8826	18.6473	18.8797	17.2472	17.2358	19.1334	17.0926	16.617	17.8504	17.9104	17.4279	18.0845
Ribosome-releasing factor 2, mitochondrial	Q969S9	GFM2	0.725642	-0.462671	0.148478	0.828338	NaN	13.4086	NaN	NaN	NaN	NaN	NaN	NaN	NaN	NaN	NaN	NaN	NaN	NaN	NaN	NaN	NaN	NaN	17.4799	19.4325	20.8113	20.3538	20.1206	18.4579	18.8876	19.8755	17.9721	19.3084	NaN	16.7026	17.6667	17.4347	17.2007	16.815	19.6108	18.9702	17.9802	17.8227	19.1591	19.6667	18.4454	19.6846	18.7007
Immunoglobulin kappa variable 1-17	P01599	IGKV1-17	0.726051	-0.461857	0.000607119	3.21673	18.7294	18.2042	19.0263	18.2791	18.3571	18.415	17.2298	17.9949	18.2648	18.5045	18.6764	18.002	18.8161	16.7051	18.9999	18.4717	19.9459	18.6541	17.7631	17.7569	18.1784	18.7561	18.6531	17.4387	16.7479	18.0629	18.0713	19.4066	17.9037	18.6784	19.2521	19.1172	19.4182	18.9216	17.6682	18.4319	19.2065	18.2919	17.4917	19.6149	18.0302	18.3838	18.1253
Immunoglobulin lambda variable 8-61	A0A075B6I0	IGLV8-61	0.726582	-0.460803	0.0130454	1.88454	19.9882	20.6627	20.8499	20.5261	19.8939	19.8661	18.3067	19.3584	19.328	18.3573	20.2535	20.0292	21.2477	19.1645	20.7307	17.3081	21.9742	18.5238	NaN	19.019	19.0405	19.431	22.5892	19.5771	18.6973	18.6494	19.6582	21.3538	19.7367	18.3218	19.0054	20.6971	22.4526	19.4059	18.2127	19.5179	NaN	20.2764	NaN	18.078	19.6716	19.3368	19.0816
IQ motif and SEC7 domain-containing protein 2	Q5JU85;Q6DN90	IQSEC2	0.730367	-0.453306	0.0364218	1.43864	NaN	NaN	NaN	NaN	NaN	NaN	NaN	NaN	NaN	NaN	NaN	NaN	NaN	NaN	NaN	NaN	NaN	NaN	16.9828	17.4271	19.1971	18.7072	18.8134	17.3999	17.9469	18.17	16.6919	17.5531	NaN	17.6499	17.0994	16.4592	17.3301	17.2023	19.5366	19.1252	17.3478	16.7284	18.832	19.3049	18.2245	19.4353	17.9988
Stress-70 protein, mitochondrial	P38646	HSPA9	0.731437	-0.451194	0.00604277	2.21876	NaN	NaN	NaN	NaN	NaN	NaN	18.2808	NaN	NaN	NaN	NaN	NaN	18.0607	NaN	NaN	18.4472	NaN	NaN	17.4804	17.3564	18.9457	18.2778	18.4624	18.5687	19.0419	NaN	17.6212	17.3018	15.9688	17.8743	17.654	18.4355	17.0324	17.3154	19.0318	18.8521	17.1949	17.1368	18.4953	19.0351	18.0834	18.6476	17.588
Probable non-functional immunoglobulin heavy variable 3-35	A0A0C4DH35	IGHV3-35	0.731941	-0.450202	0.00849364	2.07091	19.9123	20.2535	20.1206	19.1397	19.8032	18.8764	18.0599	18.5801	19.6032	19.1638	20.2419	20.265	19.9115	18.8681	20.3538	19.4733	21.3321	18.9254	18.8062	18.8479	19.9459	18.7826	19.5195	17.31	16.0164	18.8071	18.8389	19.7025	19.1371	19.9027	19.6571	20.2535	20.6627	19.0316	18.8746	19.5059	20.6186	19.8642	18.3168	20.1079	18.4745	19.8138	19.5187
Ras-related protein Rab-5A	P20339	RAB5A	0.733311	-0.447503	0.0630294	1.20046	NaN	NaN	NaN	NaN	NaN	NaN	NaN	NaN	NaN	NaN	NaN	NaN	NaN	NaN	NaN	NaN	NaN	NaN	16.1732	18.2226	18.9872	19.0191	19.2102	17.8586	18.9185	18.2084	16.3889	18.2757	NaN	16.9258	16.732	16.187	16.713	16.2572	18.9683	18.5304	17.0321	16.2451	18.3947	18.8522	17.6412	18.4818	17.4456
Thymidine kinase 2, mitochondrial	O00142	TK2	0.733882	-0.446381	0.0827989	1.08198	16.8058	16.5392	16.2244	17.0192	16.6787	16.185	16.4861	16.5318	16.875	NaN	NaN	NaN	NaN	18.099	NaN	16.7741	NaN	16.9449	18.8512	16.6521	NaN	NaN	18.0439	NaN	NaN	NaN	18.4007	NaN	17.8407	18.6389	17.7725	16.8292	17.1858	17.812	19.3773	19.0079	NaN	NaN	19.4665	19.1751	19.7259	19.0893	19.6365
Immunoglobulin lambda variable 6-57	P01721	IGLV6-57	0.733974	-0.446199	0.00731647	2.1357	16.1103	17.4006	16.9762	16.3003	16.9727	16.0321	15.3496	16.5292	17.5251	16.5418	17.7449	17.2734	16.7498	NaN	17.9414	17.4246	18.9917	16.9467	16.7786	17.5357	19.6697	17.5853	17.3075	16.7806	15.7185	17.6329	16.4547	17.871	17.3519	17.3117	17.4087	17.1607	17.7369	17.5538	16.97	17.8647	18.7318	17.4546	16.5044	17.5238	16.5154	16.6201	17.126
Apolipoprotein C-I	P02654	APOC1	0.739321	-0.435728	0.0162898	1.78808	17.7557	20.1703	20.654	19.882	19.5548	19.2226	17.8768	17.2985	20.2419	18.8362	19.2246	19.0665	19.0586	19.7288	19.55	19.2613	21.8987	18.6949	19.2976	18.1495	19.6697	17.8794	18.8829	16.7407	16.2703	18.3321	18.87	18.905	18.1093	17.6918	19.0109	19.4341	18.7568	18.0123	19.0846	18.9751	21.1143	18.5928	18.7715	18.5846	18.5353	18.9217	18.7895
Immunoglobulin heavy constant gamma 1	P01857;P01859	IGHG1	0.739491	-0.435395	0.000364747	3.43801	26.2803	27.1115	26.9428	26.8385	27.8973	27.0401	25.9584	27.1115	27.0914	27.0401	27.2077	27.1015	27.4073	26.6458	27.6798	27.4473	28.3869	26.8504	26.8504	26.5711	27.0401	27.7389	26.4953	25.6153	26.6865	26.9089	27.1507	27.6865	26.4723	26.5404	27.9484	27.965	26.9202	25.7821	26.9202	26.6181	28.1984	26.604	26.0854	26.8264	26.3325	26.4057	26.6998
Immunoglobulin heavy variable 5-51	A0A0C4DH38	IGHV5-51	0.739718	-0.434953	0.00142246	2.84696	19.2278	20.5823	19.5014	19.9742	19.6352	18.7517	18.6425	19.3882	19.4168	19.6426	20.5261	19.5008	19.5741	18.5632	19.5395	18.7526	20.6006	19.5701	20.0951	19.662	19.9882	20.4576	19.9308	19.143	17.5062	20.265	19.9271	19.9316	19.6417	20.417	20.6627	20.343	20.2185	19.8237	19.7669	20.0292	21.0756	19.2207	19.0618	20.2302	18.8377	19.8348	19.6089
Immunoglobulin heavy variable 3-7	P01780	IGHV3-7	0.74173	-0.431034	0.000126348	3.89843	21.6141	21.7512	21.5165	21.0359	21.6714	21.0224	20.2302	20.8876	21.0224	20.9316	21.7389	21.3645	21.8651	20.7876	21.7348	21.2125	22.6209	21.0426	21.6886	21.2302	22.1765	21.8346	22.4701	21.1703	20.6364	22.5731	21.1519	22.2821	21.4874	22.0691	22.3376	22.5285	22.9079	21.6627	21.7098	22.0691	22.6231	21.5309	20.9531	22.2792	21.5069	22.3321	21.8727
Immunoglobulin heavy variable 3-30	A0A0J9YY99;P01768;P01772;P0DP02;P0DP03	IGHV3-30;IGHV3-30-5	0.745783	-0.423173	0.000138735	3.85781	20.2877	20.9672	20.4576	20.5915	20.9812	20.1332	19.9182	20.8576	20.3101	20.2877	21.68	20.4676	20.5261	20.6627	20.8346	20.5823	22.2155	20.5451	20.2877	20.4476	20.9171	20.7307	20.5545	19.3336	19.4574	19.8673	20.0691	20.9459	20.8191	21.0625	21.0691	21.8152	21.3484	20.895	20.9098	21.8073	21.0951	20.9672	20.1946	21.3857	20.2764	21.0426	20.7553
DNA topoisomerase 1	P11387	TOP1	0.746231	-0.422306	0.00498641	2.30221	NaN	18.0734	NaN	16.1853	18.167	18.1755	17.1166	17.6427	18.0227	17.5289	18.6363	19.254	18.2375	NaN	18.1572	16.2514	18.4351	17.841	17.8052	17.1226	18.0696	18.8572	17.0024	17.6993	17.6347	NaN	17.4885	NaN	16.9106	17.1765	19.1773	17.7166	NaN	17.3535	18.107	17.4489	17.8847	17.9911	NaN	17.4012	17.5651	17.8395	17.8944
Immunoglobulin kappa variable 3D-11	A0A0A0MRZ8;P04433	IGKV3-11;IGKV3D-11	0.748494	-0.417937	0.000629317	3.20113	22.5638	22.4898	22.6253	22.5117	23.3778	23.4923	21.5117	22.4476	22.343	21.8727	22.9316	22.4601	23.0359	21.1143	23.1719	22.3962	24.4738	22.1916	22.8987	22.3752	22.6865	22.3831	22.632	21.9637	21.6364	23.4425	22.5638	23.1441	22.3699	22.1238	22.4247	22.9334	22.8895	22.0156	22.0122	22.8461	23.4425	22.1488	21.2821	22.0854	21.8651	21.9637	22.1581
Probable non-functional immunoglobulinn kappa variable 1-37	A0A075B6S9	IGKV1-37	0.751051	-0.413017	0.0196571	1.70648	NaN	15.0213	15.4773	15.6766	16.5507	NaN	14.3341	15.7235	15.8577	17.0511	17.1189	16.9747	NaN	NaN	16.0406	18.1041	17.9064	15.9911	NaN	16.4731	NaN	18.4498	16.4086	16.9343	16.5003	16.2695	15.8735	17.4071	15.7659	NaN	18.5094	16.9273	16.6598	17.1062	NaN	16.2879	16.7123	NaN	NaN	17.0264	NaN	NaN	16.0203
Immunoglobulin heavy variable 3-43	A0A0B4J1X8	IGHV3-43	0.752424	-0.410382	0.00749739	2.12509	17.4943	18.2416	19.1345	18.38	18.1627	17.5177	16.4995	17.1395	17.9404	17.7678	18.0304	17.5012	17.745	17.7552	17.9397	18.9142	19.2486	18.1315	16.5076	17.3248	17.9783	17.3705	17.5264	16.2843	NaN	17.5183	17.5633	18.6616	17.0474	18.3412	18.0032	19.272	18.5923	17.5491	17.9142	17.452	18.3238	17.3091	16.8514	18.8019	16.9171	18.5661	17.7386
Immunoglobulin lambda variable 1-36	A0A0B4J1U3	IGLV1-36	0.754409	-0.406581	0.0158527	1.7999	NaN	NaN	NaN	NaN	16.2921	NaN	NaN	NaN	17.1678	16.361	16.2155	17.23	16.4945	NaN	NaN	NaN	15.7943	17.0105	15.2712	15.9634	16.5456	17.0871	16.7665	NaN	NaN	15.154	14.6104	16.4354	17.0258	16.3927	17.9007	17.0773	16.9218	15.8007	16.2358	17.6423	15.9461	16.4957	NaN	17.024	16.024	16.8075	15.6843
V-set and immunoglobulin domain-containing protein 8	P0DPA2	VSIG8	0.754978	-0.405493	0.557104	0.254064	NaN	NaN	17.1097	NaN	NaN	19.6542	18.6288	18.7585	NaN	NaN	NaN	NaN	16.5142	16.3708	NaN	18.3288	NaN	NaN	NaN	NaN	18.2612	15.3436	NaN	NaN	NaN	NaN	NaN	NaN	NaN	NaN	NaN	NaN	NaN	16.7494	17.885	NaN	NaN	NaN	18.9541	NaN	NaN	NaN	12.5425
Immunoglobulin kappa variable 1-16	P04430	IGKV1-16	0.75553	-0.404439	0.00113028	2.94682	17.9646	18.2168	18.5326	17.9701	18.0144	18.3745	16.2274	18.1173	18.8916	17.5881	18.0339	17.1637	18.157	15.8718	18.1968	17.3903	19.1398	17.486	17.7328	17.7127	17.5278	18.1895	18.2251	17.1284	17.031	17.521	17.7328	17.6213	17.1988	17.5713	18.5064	17.4291	18.5493	17.0509	17.8559	17.6378	18.6901	17.5061	17.0242	18.3491	16.7955	18.4802	17.6359
Immunoglobulin kappa variable 2-28	A0A075B6P5;P01615	IGKV2-28;IGKV2D-28	0.755768	-0.403985	0.00707779	2.1501	21.8802	21.8802	22.4701	21.7056	22.0886	21.8913	20.4775	21.4015	21.5165	21.3699	21.8614	21.5915	21.6096	19.463	21.6051	21.9459	22.68	21.7182	22.6342	22.0122	22.8014	23.0902	22.9477	20.8113	21.2361	22.7675	21.6231	23.2051	22.0951	22.5938	23.0359	22.9495	23.074	21.6051	22.0359	22.6051	23.3645	21.7995	21.2933	23.002	22.1703	22.0691	22.417
Immunoglobulin heavy constant mu	P01871	IGHM	0.759278	-0.397299	0.0662666	1.17871	18.963	19.9742	19.6442	20.2764	19.9459	21.002	18.2681	19.4059	20.5915	20.4476	19.7327	19.6989	22.2361	19.2423	19.9311	19.5998	25.4266	18.5487	20.2419	21.1395	20.5823	20.9531	22.4273	19.1379	19.8738	20.4874	19.5434	21.3805	18.8583	21.5117	20.7056	20.68	22.5093	18.929	20.7471	20.2764	21.6843	19.3466	19.3922	20.5261	19.3582	20.6364	20.6364
Immunoglobulin lambda variable 1-47	P01700	IGLV1-47	0.761372	-0.393326	0.00218374	2.6608	20.0559	20.9098	20.265	20.1825	20.1206	19.596	19.3719	20.5069	20.1332	20.5261	21.5731	20.6276	20.5915	18.3438	20.9388	19.8803	22.7348	20.4273	20.8269	20.4476	20.7796	20.9882	21.2066	19.7896	19.3712	20.8269	20.7056	21.1206	21.0359	21.0426	21.0691	21.4273	21.4375	20.5731	20.7471	20.8499	21.9024	20.7307	20.654	20.9812	20.1581	21.3266	20.7553
Serum amyloid A-4 protein	P35542	SAA4	0.7627	-0.390812	0.00674953	2.17073	20.2066	21.1825	20.2989	19.5521	20.6096	20.1946	19.0085	18.8121	19.4402	20.0691	19.2379	20.0292	20.0292	20.7796	20.343	18.2034	20.9951	19.4176	19.5601	18.6058	20.2764	19.6294	19.4236	17.5172	19.1789	19.5413	19.6048	21.0951	18.4063	18.8959	20.4066	20.0951	20.0156	18.4793	19.7039	19.2906	20.0951	18.7724	18.3842	18.8333	19.4171	19.4831	19.0838
Immunoglobulin lambda variable 3-25	P01717	IGLV3-25	0.763794	-0.388744	0.0142142	1.84728	18.6541	20.3101	19.008	19.6855	20.5451	19.1858	18.3747	20.2185	20.1946	18.6211	20.7715	20.002	19.8911	17.6013	20.5731	19.6657	21.8538	20.2877	20.343	20.7796	19.5331	23.019	20.1206	19.7686	19.1011	20.0156	19.8297	20.2764	20.7876	20.1946	23.0071	20.0951	20.2989	19.6853	19.702	20.6453	21.1332	20.0156	19.6424	20.4972	19.6023	20.4576	19.9742
Actin nucleation-promoting factor WASL	O00401	WASL	0.764886	-0.386683	0.178808	0.747613	NaN	NaN	17.4395	NaN	17.6218	NaN	15.6491	17.0142	NaN	16.4436	17.4514	NaN	NaN	17.6501	18.6548	16.9981	NaN	17.6793	15.6365	16.9489	NaN	NaN	NaN	18.9061	19.7107	NaN	16.0104	NaN	NaN	16.0579	15.5797	17.1886	15.8653	NaN	17.1681	17.3373	NaN	15.6308	16.7243	17.6868	16.2033	16.7752	16.1982
Dopamine beta-hydroxylase	P09172	DBH	0.7665	-0.383642	0.0159519	1.79719	15.1526	13.3964	15.1813	15.1938	14.0134	16.001	14.9718	14.0884	14.321	15.1154	14.7137	14.6828	15.4059	15.6585	15.8355	15.0794	15.0046	14.8762	15.6441	15.1373	16.0341	16.0572	16.667	NaN	15.6795	15.4126	15.9927	16.1857	14.6492	15.5266	16.2879	15.8717	15.8923	13.8818	15.6696	15.7327	16.8597	14.3734	13.8252	14.7033	14.1829	NaN	NaN
Immunoglobulin kappa variable 2-40	A0A087WW87;P01614	IGKV2-40;IGKV2D-40	0.767535	-0.381696	0.026048	1.58423	14.6457	16.0876	16.2876	15.7753	16.0379	15.1171	16.4094	15.3648	14.5262	15.7193	15.9749	15.6418	14.9228	NaN	NaN	15.3805	16.3755	15.4305	15.5719	15.7812	16.8909	18.0291	16.8845	16.4012	16.9475	16.7389	17.1251	16.1331	15.9749	16.3014	17.6096	15.7478	16.778	16.6002	NaN	NaN	16.1949	15.1031	NaN	NaN	17.6732	16.4439	16.6849
Complement factor B	P00751	CFB	0.76829	-0.380277	0.000147472	3.83129	21.8651	22.6649	23.211	21.8839	22.8288	22.6928	21.8152	21.8346	22.5451	22.8932	22.7876	22.9352	22.7634	23.391	22.8054	21.7307	23.3778	22.7655	22.2214	21.6364	22.265	22.5309	21.5356	21.4576	21.7471	21.7389	22.4349	22.2477	22.3073	22.3538	23.1825	22.4701	22.3565	21.9847	21.9985	22.0789	23.0592	22.1976	21.3321	21.8307	21.7995	22.4451	21.9424
Aggrecan core protein	P16112	ACAN	0.768435	-0.380005	0.00148656	2.82782	19.6113	20.1206	19.87	19.4034	19.8789	20.4476	19.2983	19.5684	20.7796	19.1409	19.7687	19.7853	19.6815	20.002	22.7265	20.3645	21.2419	20.0426	19.6086	19.5373	19.6769	19.7332	19.9316	19.6673	NaN	19.4143	18.9349	19.8121	19.6059	20.2419	19.6157	18.6902	19.3525	20.4375	19.8011	20.3752	20.3962	19.7727	20.0559	20.6714	20.1946	21.0359	20.3101
Immunoglobulin heavy variable 2-70D	A0A0C4DH43	IGHV2-70D	0.769608	-0.377805	0.0473062	1.32508	18.9025	19.303	19.0656	17.4363	17.5754	19.2534	18.7919	19.1288	18.8079	18.1678	19.5533	19.5	19.5903	17.3099	18.8975	19.78	20.5165	19.1903	19.9601	19.5353	17.2693	20.5261	18.8855	19.193	17.9679	20.3962	17.5217	20.0821	18.9386	19.4519	20.714	17.8681	18.9221	20.1581	20.3752	19.2857	21.2125	19.4286	19.7855	20.5261	18.8812	20.1079	17.2579
Immunoglobulin heavy variable 2-5	P01817	IGHV2-5	0.770204	-0.376687	0.0565917	1.24725	15.6153	15.8968	16.6968	NaN	16.0466	14.3937	14.8669	16.9554	15.2514	15.241	17.6276	15.582	17.3976	16.4815	17.3354	15.8911	18.4642	14.966	17.4196	15.8922	17.2975	16.9907	NaN	NaN	NaN	16.1147	16.497	17.8263	NaN	17.8743	17.6275	16.8149	17.475	16.8615	18.2574	NaN	17.5687	17.7347	16.942	18.4705	16.8701	17.3693	15.279
ATP synthase subunit beta, mitochondrial	P06576	ATP5F1B	0.770345	-0.376424	0.14405	0.841488	NaN	NaN	NaN	NaN	NaN	NaN	17.1401	NaN	NaN	15.5647	NaN	NaN	NaN	15.9259	NaN	NaN	NaN	NaN	18.1941	17.0806	18.2318	17.6906	18.021	20.002	20.7634	17.5283	18.2999	17.523	17.123	19.0063	18.7227	21.1886	18.9877	18.6589	20.1332	19.7251	18.9138	18.2865	19.4397	19.9165	18.7619	19.6789	18.6008
Corticosteroid-binding globulin	P08185	SERPINA6	0.772268	-0.372827	0.000176048	3.75437	20.6006	21.343	21.1825	20.2066	21.3376	21.2361	20.0156	20.0951	21.0493	21.1642	20.8651	21.0691	21.1457	20.7955	21.0951	20.2066	21.2302	20.6276	20.9672	20.0821	21.0493	21.0292	20.2419	19.5859	19.9601	20.5069	21.2933	20.2535	20.8876	20.6364	21.6928	21.0493	20.9024	20.1703	21.0224	20.9601	21.7265	20.5451	20.1946	20.6096	20.895	21.1395	20.5638
Cell division cycle 5-like protein	Q99459	CDC5L	0.774077	-0.369451	0.0048371	2.31542	21.4874	22.3857	22.1488	21.7512	22.3376	22.3073	21.0821	21.8346	21.8727	21.3156	22.9742	22.1457	22.3619	19.9459	22.44	21.5498	24.019	22.0756	22.3321	21.7013	22.2244	21.9566	22.3239	21.5069	21.0691	22.44	21.9601	22.8595	21.2302	22.1642	21.895	22.4751	22.2736	21.3752	21.9024	21.7715	23.8385	21.5309	19.8835	22.1488	21.3538	21.7471	22.1612
Immunoglobulin lambda variable 7-46	A0A075B6I9	IGLV7-46	0.774338	-0.368964	0.013646	1.865	21.6006	21.4676	22.3211	21.2593	20.2302	20.4066	20.1457	19.718	20.5545	19.1127	21.3211	21.4626	21.3484	19.7392	20.6714	19.8434	22.2506	20.2185	21.7755	21.5592	21.7634	22.3045	22.0658	21.0156	20.2185	21.2593	21.0951	21.4273	21.8152	21.4825	22.3988	21.0559	22.3045	20.68	20.6971	21.4118	21.7348	20.6276	19.6145	21.2477	19.8797	21.502	19.9742
Ubiquitin-like modifier-activating enzyme 1	P22314	UBA1	0.77701	-0.363994	0.084502	1.07313	15.8268	NaN	17.224	16.7457	16.6358	16.4461	15.9741	16.3799	NaN	16.9841	16.5994	16.538	17.105	17.178	17.6635	15.8693	16.9731	16.7417	NaN	NaN	16.0537	16.2024	16.3269	16.035	NaN	16.3206	15.3542	16.7636	NaN	15.1443	NaN	17.3684	NaN	NaN	NaN	15.4575	NaN	NaN	NaN	NaN	NaN	NaN	14.8548
Putative HLA class I histocompatibility antigen, alpha chain H	P01893	HLA-H	0.779745	-0.358926	0.0292922	1.53325	17.8376	NaN	19.5747	17.3711	17.7113	16.9774	16.1704	16.695	16.4277	16.2829	16.661	15.8127	17.8954	15.4313	17.8488	16.6225	NaN	17.8861	16.4116	17.7842	16.1501	17.6114	17.5253	17.2213	NaN	NaN	17.2757	18.5711	18.3236	17.4408	18.0634	18.7011	18.1514	17.8803	18.433	16.2665	17.6402	17.1822	17.9943	17.4482	17.8496	17.2087	18.4203
Long-chain fatty acid transport protein 2	O14975	SLC27A2	0.780836	-0.356909	0.014344	1.84333	NaN	20.3321	19.8835	18.3805	18.4786	17.841	17.1612	17.8769	19.0156	18.9798	19.328	18.0964	18.1991	16.9336	18.6712	17.7662	21.1765	17.5645	18.5363	18.9682	19.9459	19.1459	19.7512	18.1969	18.3885	19.0139	18.3156	19.6426	18.4432	18.7886	18.1509	18.6961	18.932	17.9476	19.4848	19.592	19.4003	18.6461	18.9635	19.9061	18.5328	19.1823	18.9148
Immunoglobulin heavy variable 3-64	A0A075B6Q5	IGHV3-64	0.783555	-0.351894	0.0209391	1.67904	17.376	17.6903	16.3576	16.4984	17.0019	17.3967	15.8721	16.3447	17.1326	17.0072	17.7145	17.3237	17.3228	16.4256	17.84	17.1113	18.4991	17.6196	NaN	16.5677	16.3689	17.2874	18.0889	NaN	NaN	17.0113	16.4504	18.9026	16.8236	16.961	18.1036	18.6837	18.183	16.4414	16.2417	17.1682	16.9665	17.1385	17.1417	17.9644	17.081	17.2278	15.0423
Histone H1.4	P10412;P16402;P16403	H1-4	0.783728	-0.351575	0.121625	0.914977	NaN	NaN	NaN	NaN	NaN	NaN	15.0421	NaN	14.075	16.2688	NaN	NaN	NaN	14.4987	13.5998	NaN	NaN	14.3875	NaN	14.582	15.1016	15.5827	15.9361	14.9282	15.4393	NaN	NaN	16.9774	14.8078	15.2392	14.8422	17.6292	15.6169	15.2453	15.9973	14.999	14.3636	15.5814	15.9764	16.0079	NaN	16.2971	NaN
Translationally-controlled tumor protein	P13693;Q56UQ5	TPT1	0.784752	-0.349692	0.125904	0.899962	12.5416	15.1767	14.6689	13.7709	13.7345	13.6901	14.4335	14.0441	14.2278	13.9538	NaN	13.4181	NaN	NaN	NaN	NaN	NaN	13.0565	13.7012	13.7895	14.3367	NaN	14.656	NaN	NaN	NaN	15.0754	NaN	15.4104	15.8698	15.6466	19.3996	15.6298	15.3492	16.3194	16.2494	14.5161	14.7082	16.0257	NaN	15.6493	NaN	15.3181
Immunoglobulin heavy variable 3-9	P01782;P0DP04	IGHV3-9	0.785516	-0.348287	0.0483888	1.31526	19.0471	19.8451	20.2764	19.9882	19.8161	19.5801	17.4548	18.8232	18.6128	19.2252	19.9601	19.4516	19.7639	18.6408	18.5387	19.2063	20.714	18.8601	18.1133	17.3751	18.8652	18.2675	19.2042	17.0286	16.5393	17.9209	17.024	18.4665	18.8335	19.8228	18.5217	18.8286	20.1703	18.7628	18.6312	17.8353	19.698	19.353	17.2597	18.5463	17.9752	19.5273	18.9033
Immunoglobulin kappa variable 3D-20	A0A0C4DH25	IGKV3D-20	0.787812	-0.344078	0.0120203	1.92008	21.5165	21.68	21.4425	21.3321	21.8269	22.6497	20.7056	21.9916	21.265	21.2764	22.0918	21.4221	22.3831	19.8382	21.9388	21.654	23.9672	21.4066	21.9207	21.4375	21.9207	23.0674	22.7098	20.654	20.4676	22.0625	21.1581	22.8327	21.0224	21.4923	22.7119	21.9601	22.1395	20.4375	21.1206	21.4526	22.7634	21.1269	20.4476	21.502	20.9672	21.4972	21.5498
Unconventional myosin-Ic	O00159	MYO1C	0.79027	-0.339582	0.0194868	1.71026	NaN	NaN	NaN	NaN	NaN	NaN	NaN	NaN	NaN	NaN	NaN	NaN	NaN	NaN	NaN	NaN	NaN	NaN	17.306	16.3082	17.2611	17.2091	17.09	15.7673	16.7253	16.5655	17.1972	16.2078	17.0178	17.0819	17.2617	16.7408	17.2497	16.996	17.9148	17.9802	17.6654	16.9434	17.3787	18.1114	17.2825	17.9102	17.0051
C3 and PZP-like alpha-2-macroglobulin domain-containing protein 8	Q8IZJ3	CPAMD8	0.79049	-0.339181	0.00851922	2.0696	14.4742	14.1756	13.6493	14.8266	14.6224	14.5083	14.2861	14.4534	14.4992	14.5208	14.7518	14.8234	14.0784	15.0603	14.8072	14.4423	14.447	15.2708	NaN	14.5811	NaN	NaN	NaN	NaN	NaN	14.3671	14.5998	NaN	13.7699	NaN	14.3485	NaN	13.3549	NaN	15.0453	14.6264	14.902	NaN	14.0349	14.412	14.3658	14.2409	14.4256
Immunoglobulin heavy variable 1-2	P23083	IGHV1-2	0.791593	-0.337169	0.110679	0.955935	17.2345	18.1245	16.2645	17.7049	18.12	17.8425	14.7479	17.8314	17.7824	18.7381	17.1575	17.5101	18.2454	18.2187	19.1246	17.606	19.5233	17.8932	17.2063	15.075	16.7487	17.9114	NaN	16.2292	15.4931	17.5715	15.2713	17.0006	15.8582	16.1019	18.2441	16.282	15.4696	16.7194	16.2051	16.36	16.3442	16.4609	16.0673	17.3111	16.5767	18.2182	16.4394
Carbonic anhydrase 2	P00918	CA2	0.795337	-0.330362	0.279956	0.55291	17.1556	NaN	NaN	15.8384	15.3033	16.0044	16.3871	15.4953	NaN	NaN	17.5226	16.3744	16.6783	14.9676	16.3609	NaN	17.9462	15.8652	16.3314	18.9096	15.5924	15.2555	16.4526	17.2646	16.6371	16.8948	15.9058	17.4739	16.7297	17.3742	15.5342	18.4749	16.8509	17.7605	NaN	18.8267	NaN	15.867	NaN	18.1863	NaN	17.2646	NaN
Ficolin-3	O75636	FCN3	0.795554	-0.329969	0.0609229	1.21522	16.0562	17.0511	15.4688	14.8109	16.0145	15.9979	14.926	15.6952	16.4664	16.5998	16.076	16.4601	16.0202	NaN	16.3622	15.1498	19.9742	15.6623	14.8862	15.0728	NaN	15.6872	NaN	NaN	NaN	NaN	14.954	15.2762	15.6948	NaN	16.1345	NaN	NaN	15.9698	16.638	15.9414	16.8328	15.5142	15.7669	NaN	15.9952	16.8145	15.2042
Rho guanine nucleotide exchange factor 40	Q8TER5	ARHGEF40	0.797645	-0.326181	0.00956836	2.01916	NaN	16.4168	15.0194	16.3906	16.4433	16.4604	14.7317	16.538	16.5533	16.9808	17.296	16.2702	16.4453	NaN	17.1677	17.0897	18.5952	16.577	15.9528	16.4281	17.5597	17.6708	17.3998	15.9109	17.2137	16.7981	15.9085	17.1763	16.3159	16.4994	17.2799	16.9725	15.9084	15.8147	17.8998	17.2856	16.9297	15.9819	16.2409	16.9432	16.2765	17.3197	16.207
Fibroblast growth factor-binding protein 2	Q9BYJ0	FGFBP2	0.799095	-0.32356	0.0613982	1.21184	15.0091	15.3799	15.2378	15.3287	15.8009	16.3451	16.0163	16.0567	16.7683	16.1182	16.2249	16.1685	16.3716	15.8451	17.9489	16.1953	17.0646	15.8312	14.0368	16.1892	14.9519	15.1092	NaN	NaN	NaN	14.9051	16.2451	15.0996	15.645	NaN	NaN	NaN	NaN	16.0126	NaN	15.1789	16.3884	13.9588	NaN	NaN	NaN	NaN	NaN
Calcitonin	P01258;P10092	CALCA	0.800522	-0.320987	0.0117613	1.92954	14.9081	14.2614	15.0991	14.8997	15.1221	14.4198	14.6646	15.1825	15.4004	14.8395	14.8761	15.368	14.9966	NaN	14.5827	14.4796	14.7079	15.3102	NaN	15.0141	14.4795	14.1608	15.463	14.6882	14.9746	15.8434	NaN	16.1573	14.2415	14.0825	NaN	NaN	14.7853	14.3237	13.5609	15.0958	15.5129	14.6946	NaN	14.2877	14.5457	14.0463	14.7455
Cerebellin-1	P23435;Q8IUK8	CBLN1	0.801633	-0.318986	0.000521828	3.28247	18.9962	18.3011	18.5815	18.7137	17.8931	17.9045	18.461	18.0543	17.9743	18.237	18.2533	18.1125	18.4447	18.8853	18.4063	18.4161	17.5814	17.5504	18.7944	18.5804	18.1235	18.1745	18.9871	17.8933	18.0496	19.4585	18.4481	19.2297	17.8196	17.0802	18.494	18.3579	18.5397	18.6205	18.3992	17.9312	17.3808	18.1836	18.7289	17.9554	18.5101	18.2332	18.7513
Immunoglobulin lambda-like polypeptide 5	A0M8Q6;B9A064;P0CF74;P0CG04;P0DOY2	IGLL5	0.807116	-0.309152	0.00812703	2.09007	24.0772	26.0084	24.7995	24.895	25.8069	25.065	24.6376	25.317	25.772	25.8264	26.4984	25.8166	26.0401	23.4425	25.8118	25.5135	27.2262	25.5285	25.1681	25.3101	25.5105	25.8433	25.3307	24.9672	24.5926	25.1174	25.4266	26.0359	25.4488	25.391	26.3595	26.391	26.2002	25.2207	25.2714	25.0401	26.604	25.433	24.5869	25.5696	24.5045	25.1095	25.1371
Complement C4-A	P0C0L4	C4A	0.808374	-0.306905	0.00997949	2.00089	22.4425	22.7223	23.1015	22.5983	21.7182	21.5685	21.6276	21.7715	22.4551	21.0756	21.7634	22.5404	21.7471	21.8987	21.8839	21.5261	22.741	21.8191	21.5117	22.0054	21.3805	21.1015	21.0224	21.3538	20.6186	20.8727	21.4626	20.3538	21.3266	21.5685	21.5165	20.9882	21.5309	21.8499	21.8461	21.3538	21.9847	21.3538	21.5592	22.2066	21.9742	22.3619	21.4825
Ras GTPase-activating-like protein IQGAP1	P46940	IQGAP1	0.809897	-0.304189	0.0509009	1.29327	NaN	NaN	18.4218	NaN	NaN	18.1947	17.5966	NaN	18.0731	16.8536	18.469	17.6674	18.1543	16.3717	17.7469	17.8502	17.717	17.6845	18.3199	18.2778	19.266	19.6114	19.7489	18.2932	18.1642	18.8033	17.7682	18.8926	17.9858	17.922	17.5006	19.1917	17.4496	17.1042	18.5293	18.7006	18.261	17.0248	18.3409	18.7119	17.8027	18.3509	17.6611
Dipeptidyl peptidase 1	P53634	CTSC	0.810307	-0.30346	0.000166116	3.77959	18.8202	19.3114	18.7611	18.59	19.0584	19.1387	18.797	18.6246	18.4536	18.8722	18.7426	18.9526	18.4657	18.3138	18.675	18.9335	18.9572	19.1005	19.3398	18.6885	19.0526	18.6993	18.9147	17.974	18.7308	19.2826	19.8346	19.4736	18.7918	19.9601	19.2909	19.874	18.4544	19.1203	18.7367	19.0272	19.4681	18.7741	19.2093	19.2492	19.2848	19.8453	19.7121
Immunoglobulin heavy variable 3-15	A0A0B4J1V0	IGHV3-15	0.81328	-0.298175	0.00556374	2.25463	19.4928	19.6592	19.4543	19.1648	19.8449	19.5613	18.4008	18.8287	19.3952	18.1539	20.265	19.181	19.3212	18.6434	19.9742	19.2179	20.7471	18.7233	19.1677	19.248	20.5165	19.8565	19.8676	18.907	17.5661	19.7076	18.6736	19.7579	19.0021	19.1906	19.7241	19.5623	20.0292	18.8354	18.728	19.4025	19.8112	18.6824	18.3981	20.1946	18.8601	20.0821	19.2204
UDP-GlcNAc:betaGal beta-1,3-N-acetylglucosaminyltransferase 9	Q6UX72	B3GNT9	0.814216	-0.296517	0.0293055	1.53305	14.4972	14.6167	14.551	15.0198	13.7862	13.458	14.5396	13.576	13.5615	NaN	12.6914	13.2066	13.3979	13.9218	13.2625	14.0085	NaN	13.7614	14.7493	13.5595	13.2903	13.1059	NaN	NaN	NaN	13.4305	13.8026	13.4053	14.1136	13.3059	13.3611	NaN	NaN	NaN	NaN	13.9409	NaN	NaN	14.1771	14.0305	14.2928	14.4337	14.7042
Immunoglobulin kappa variable 2-24	A0A075B6R9;A0A0C4DH68	IGKV2-24	0.814416	-0.296162	0.0609844	1.21478	20.4375	20.417	20.3101	20.0691	20.4375	20.2066	18.7616	20.0559	19.3963	20.0559	20.2535	20.1946	20.8576	18.3807	20.5451	20.5545	21.743	19.63	19.516	18.7809	19.7909	20.0156	20.5545	19.2332	17.1881	19.8669	19.1602	19.9882	19.209	18.991	19.8776	20.0821	20.4375	19.0051	18.8903	19.2629	20.2877	18.9816	18.3252	19.4214	19.1911	19.0116	19.2301
Immunoglobulin heavy variable 3-72	A0A0B4J1Y9	IGHV3-72	0.816895	-0.291777	0.0180962	1.74241	22.2961	22.4015	22.417	21.823	22.3988	21.7182	20.7955	21.1332	21.6141	21.1269	22.0393	22.0122	22.2214	21.1206	21.5117	21.3752	22.9061	21.1079	22.2214	22.1734	22.6119	22.7223	23.0156	21.6051	20.7553	23.0292	21.8073	23.6757	21.8764	21.6453	22.3045	22.502	23.3778	21.2593	21.2125	21.6006	22.2989	22.0393	21.4015	22.6497	21.8423	21.9495	22.1269
Immunoglobulin kappa variable 1D-33	P01593;P01594	IGKV1-33;IGKV1D-33	0.816985	-0.291619	0.0342467	1.46538	18.8997	19.2704	20.2877	19.6307	20.0426	20.0292	17.5955	19.6122	20.1079	20.1581	20.2066	19.9882	19.7568	17.1079	19.7761	20.3211	20.8499	19.4705	19.1866	19.4475	20.1825	21.3156	20.6186	19.4406	20.8346	19.6438	19.7914	20.3211	19.8914	20.3645	21.265	19.0655	20.2185	19.6093	19.1303	20.0691	20.1206	19.4827	18.7984	19.7053	18.7466	19.4545	19.2103
Immunoglobulin lambda variable 3-21	P80748	IGLV3-21	0.818176	-0.289517	0.0639355	1.19426	18.5246	20.4576	18.7764	19.4187	20.265	19.1882	18.5162	19.8451	19.7924	18.6835	19.9187	19.4989	18.9342	18.6204	19.4538	20.3538	20.5823	20.0292	20.1457	20.5261	20.6627	21.9672	20.3962	19.4779	19.4317	20.265	19.9742	21.2477	20.4972	20.9601	22.0886	21.1079	20.6627	19.8367	20.8499	20.8113	20.895	20.7553	19.8233	20.5731	20.2535	20.3857	19.9742
Immunoglobulin lambda variable 1-40	P01703	IGLV1-40	0.81899	-0.288082	0.0482928	1.31612	17.5965	18.0016	18.1631	18.2354	17.9288	17.7032	17.4433	18.3187	18.416	18.8511	19.5141	19.7128	18.9186	16.9659	18.9797	17.7683	19.8178	17.9875	17.7283	18.1165	18.196	19.2316	19.1883	18.2289	18.0861	17.8269	19.1522	18.2964	18.7826	19.0773	18.8079	18.6933	18.9339	18.3422	19.8994	19.526	19.3931	19.0857	18.352	19.1877	18.7644	19.2914	18.67
Immunoglobulin heavy constant alpha 2	P01877	IGHA2	0.819956	-0.286381	0.175116	0.756673	20.7223	22.0625	20.6971	20.2185	21.0359	21.1581	21.8423	20.8802	21.3266	21.3857	21.6141	21.1332	21.4324	18.3627	21.4375	19.835	23.0088	20.4476	19.1256	20.1946	20.0426	19.9147	18.631	20.6971	19.3477	18.0844	18.1317	19.9882	18.2075	18.7031	20.2989	21.2419	19.705	19.9278	18.7387	19.9255	22.0224	20.0821	19.5744	19.9601	18.7233	20.1206	19.9252
Secreted and transmembrane protein 1	Q8WVN6	SECTM1	0.819987	-0.286328	0.137569	0.861478	14.8686	16.1196	16.5252	15.0311	16.4678	16.2897	15.8945	16.9954	16.32	16.0339	16.6267	16.6464	16.8035	NaN	16.3761	16.619	16.2425	16.5831	NaN	14.7278	NaN	NaN	NaN	NaN	NaN	15.5033	NaN	14.7943	13.1007	14.6209	15.252	NaN	NaN	NaN	NaN	15.4318	15.5567	14.7092	15.0881	15.0842	14.6541	15.5108	15.2822
Reversion-inducing cysteine-rich protein with Kazal motifs	O95980	RECK	0.824181	-0.278967	0.00394006	2.4045	18.5193	18.9568	18.1854	18.5855	18.8637	19.199	17.9336	18.5634	18.3972	18.9724	18.9346	18.7749	19.0202	17.6824	18.8378	18.6573	19.3895	18.3608	19.2939	18.139	18.6403	17.1788	18.0504	18.3654	18.9642	NaN	18.2767	17.4639	18.2777	18.4557	18.2036	18.2471	18.5049	18.3784	18.0525	19.1901	19.3005	18.0044	17.2025	18.8315	19.0351	18.5864	18.1695
Protein S100-A14	Q9HCY8	S100A14	0.824456	-0.278486	0.117654	0.929392	15.2373	16.104	NaN	16.0077	NaN	15.0342	NaN	NaN	16.6922	NaN	16.0969	15.1779	16.6923	18.2782	16.5234	14.9163	NaN	NaN	16.4897	NaN	16.4618	16.6184	16.4467	16.0894	17.0042	17.3125	16.8548	15.8059	16.0297	18.4801	16.7581	20.7307	16.0106	16.3223	17.606	17.3995	16.9051	16.4451	17.3264	17.3935	16.8978	16.8373	16.2662
Probable non-functional immunoglobulin kappa variable 3-7	A0A075B6H7;A0A0C4DH55;A0A0C4DH90;P01624	IGKV3-7	0.824718	-0.278026	0.0187189	1.72772	22.7286	23.2678	22.5823	23.181	23.4923	23.3101	21.9601	22.6714	22.9968	22.7796	22.8727	23.0241	22.8073	21.7915	23.0509	22.2535	24.6757	22.9243	23.5754	22.8538	23.7492	23.4425	23.7594	22.2273	22.5915	23.4041	23.239	24.2096	23.1976	23.7286	23.5404	24.0772	24.0359	22.6518	23.5869	23.4923	24.4425	23.1222	22.4551	23.7895	23.3778	23.3511	23.7796
Lipopolysaccharide-binding protein	P18428	LBP	0.825187	-0.277207	0.0189609	1.72214	17.6223	17.494	17.66	17.1504	17.6535	18.0908	17.9299	17.7266	17.4377	18.5957	17.9218	17.1187	17.7198	17.2115	18.55	16.6051	18.4025	16.8915	18.1951	17.9115	17.6482	18.9589	17.8116	17.555	17.412	17.6866	17.6764	18.0737	17.5433	18.2212	18.9832	17.7433	17.6582	17.0147	17.2196	18.1182	18.1216	17.1304	17.0928	18.0435	17.6421	18.3184	15.9558
Immunoglobulin heavy constant gamma 3	P01860	IGHG3	0.825403	-0.27683	0.0118106	1.92773	26.1214	26.965	26.5754	26.1908	26.3679	26.4923	24.7846	26.3861	26.9316	26.604	27.1312	26.8385	26.2335	26.5682	25.9248	26.5898	28.6285	26.7518	26.6595	26.5725	26.604	27.2535	26.5898	25.7492	25.4923	26.7645	26.1719	27.0711	26.3376	26.9869	27.2979	27.0914	27.1015	25.976	26.1075	26.1194	26.9089	26.3959	25.8764	26.9089	25.7182	26.7771	26.3562
Calcium-independent phospholipase A2-gamma	Q9NP80	PNPLA8	0.826467	-0.274971	0.0556703	1.25438	17.6755	18.3984	17.6215	17.8162	19.0109	18.2773	17.5174	17.9207	17.3996	17.8014	18.9619	19.2546	18.1371	16.2153	18.6687	17.2932	19.9262	17.626	19.415	18.4084	17.8895	18.1121	18.8338	18.194	17.4797	19.4336	17.9071	19.3489	17.6543	17.671	17.8443	18.8924	18.4111	18.0018	17.9217	18.3908	19.0108	16.6494	16.4868	17.9643	18.1583	19.6389	18.0503
Prelamin-A/C	P02545	LMNA	0.829262	-0.2701	0.317631	0.498077	14.9669	NaN	NaN	NaN	15.2462	16.0499	15.6139	15.5886	17.0777	NaN	NaN	15.8217	NaN	16.9732	NaN	15.8144	NaN	13.3483	NaN	NaN	13.476	16.764	NaN	16.1642	17.8477	16.809	16.3032	16.4181	15.6269	18.1242	16.0625	21.632	16.8129	16.1706	17.3495	19.452	17.1181	17.2353	17.4844	NaN	16.0482	NaN	NaN
Synaptonemal complex protein 2	Q9BX26	SYCP2	0.830496	-0.267955	0.0380546	1.41959	17.3989	18.02	17.9607	17.4419	18.8135	18.0688	17.1957	17.838	18.3948	18.7572	18.4824	18.3606	18.1595	17.2931	18.7338	17.2215	18.2297	17.5841	18.2823	18.7806	20.0156	19.9601	18.4937	18.7098	18.641	19.9601	19.2502	19.5514	19.3212	18.8862	19.5161	19.1517	18.9671	18.8808	18.0846	18.8976	19.5371	17.5181	18.4057	18.5791	18.4177	19.5281	18.2014
Immunoglobulin kappa constant	P01834	IGKC	0.832057	-0.265246	0.0182497	1.73874	25.6153	26.5551	26.4138	25.8834	26.7645	26.2553	25.1795	25.9271	26.1927	26.1814	26.632	26.143	26.3118	24.7129	26.5725	26.0338	27.5536	25.7182	25.9517	26.0084	26.6865	27.0711	26.4892	25.7077	25.8288	26.3427	26.1469	26.8142	25.6676	26.0732	27.0608	26.7645	26.5595	25.7895	25.5696	25.7441	27.2354	25.767	24.9043	26.065	25.4457	25.9043	25.902
Immunoglobulin lambda variable 3-19	P01714	IGLV3-19	0.832424	-0.264609	0.125794	0.90034	18.7685	19.5893	18.2089	19.2092	19.8945	18.423	17.7936	19.189	19.573	18.2801	19.3918	18.9092	18.8462	18.2194	19.7868	20.895	20.0821	19.7902	19.7351	19.8336	19.3486	20.343	20.2877	19.2432	19.6034	20.2535	19.1619	20.6886	20.5356	19.9277	20.654	20.2302	20.7389	19.5631	19.5354	21.0426	21.265	19.7947	19.6994	20.5545	19.3852	20.1079	19.8041
Kallikrein-11	Q9UBX7	KLK11	0.833461	-0.262814	0.0282191	1.54946	16.4519	16.7694	16.3108	16.9213	16.1395	17.1759	16.8341	16.2934	16.5523	15.6981	16.5975	17.3252	16.8331	17.295	16.5387	17.1052	16.8086	17.0402	15.9605	15.6021	16.2996	15.5936	15.5784	15.1055	16.6549	15.2647	16.8996	16.107	16.1544	16.5849	16.9073	16.7798	16.6252	16.3379	16.1842	16.0814	16.508	16.1504	16.0105	16.3473	16.1974	17.1173	16.0111
Complement component C8 gamma chain	P07360	C8G	0.834121	-0.261671	0.0287633	1.54116	19.2931	19.9459	20.417	18.9935	18.9405	19.7941	18.7851	18.6826	19.1144	19.7209	19.2876	18.7675	19.1825	20.3538	19.9882	18.081	20.5915	19.48	18.339	18.0838	19.2409	18.6376	18.7869	17.7515	17.6484	18.4719	18.3459	19.0927	18.4149	18.4749	19.0121	18.7322	18.693	18.4607	18.7244	18.7282	19.6814	18.1923	17.8806	18.5842	18.8223	19.1199	18.485
Plasma kallikrein	P03952	KLKB1	0.834464	-0.261079	0.0208538	1.68082	18.7058	19.1036	19.6478	18.4476	19.3566	19.4345	18.2821	18.3047	19.3118	19.4864	19.2392	19.0003	19.4107	20.6714	19.5341	18.0842	20.9601	18.9597	18.65	18.3899	19.6023	18.9276	18.9776	17.8468	18.3039	18.1176	19.2079	18.9499	18.6356	18.4569	18.7257	19.1477	19.1439	17.8729	18.8389	18.5268	19.8285	18.1006	17.7489	18.8533	18.5023	19.034	18.7519
Prepronociceptin	Q13519	PNOC	0.835532	-0.259232	0.036833	1.43376	17.2734	17.327	17.723	18.0558	17.2461	17.7568	17.8272	17.8512	17.876	16.896	17.2563	17.1166	18.0315	NaN	17.2727	17.8083	16.8068	17.705	NaN	17.2689	16.9239	16.8188	NaN	17.506	17.1602	16.9821	15.2488	16.1858	16.6835	17.4473	16.8617	NaN	16.8841	17.5444	17.4596	16.992	16.6589	18.3329	16.9127	16.8073	17.7544	16.8631	17.1007
Bile salt-activated lipase	P19835	CEL	0.83616	-0.25815	0.0666856	1.17597	16.5769	17.7239	15.7863	16.4224	15.9425	16.2558	16.5472	17.458	16.9509	16.759	16.0143	20.1581	17.4985	17.0115	17.1499	17.113	16.6915	17.7675	15.9214	16.7765	17.1089	16.9209	18.6069	NaN	17.4799	15.8343	17.3459	17.0018	16.5245	17.3939	16.7151	16.6112	19.14	15.4091	16.7064	16.1553	16.1631	15.636	16.0544	16.7299	16.0462	16.685	16.3074
FERM and PDZ domain-containing protein 1	Q5SYB0	FRMPD1	0.836573	-0.257436	0.0133206	1.87548	22.1206	22.6096	21.7056	22.343	21.6186	22.0292	21.9601	22.2036	21.895	21.5404	21.8576	22.1916	22.002	20.8113	21.7796	21.9024	21.6364	22.0886	21.5309	21.2989	21.2302	20.8802	21.4874	20.6006	20.3211	21.7348	21.0156	21.3484	20.4775	21.1765	21.2877	20.5545	21.1519	20.7471	21.3805	20.5638	20.6714	20.6096	21.2989	21.2821	20.5356	21.4626	21.2821
Bromodomain adjacent to zinc finger domain protein 1A	Q9NRL2	BAZ1A	0.836944	-0.256798	0.056698	1.24643	NaN	NaN	NaN	NaN	NaN	NaN	NaN	NaN	NaN	NaN	NaN	NaN	NaN	NaN	NaN	NaN	NaN	NaN	17.2961	16.5062	17.4247	17.0065	17.547	16.9531	17.7477	17.0638	17.1972	17.1301	16.9491	17.7027	17.8081	16.8707	16.9405	17.2289	18.6657	18.7091	17.9272	17.2582	18.1379	18.3333	17.5214	18.4741	17.4144
Complement C2	P06681	C2	0.83886	-0.253498	0.000453843	3.34309	19.7064	20.1206	20.3538	19.5853	20.265	20.0156	19.2894	19.4855	20.1457	19.8943	20.1581	20.0426	20.0691	20.8113	20.1581	19.5703	20.654	19.8957	19.9242	19.431	19.8672	20.0821	19.4982	19.2712	19.6946	19.6096	20.1581	19.8681	19.6298	20.0156	20.2989	20.002	19.7277	19.6745	19.8516	19.7577	20.5069	19.7036	19.3854	20.0559	19.7028	20.2066	19.6683
Ras GTPase-activating protein-binding protein 1	Q13283	G3BP1	0.839855	-0.251787	0.36373	0.439221	15.5403	17.4399	14.5914	18.1487	14.1779	NaN	NaN	15.4271	NaN	16.1407	13.2476	16.1522	14.965	14.8702	NaN	NaN	NaN	NaN	15.3031	NaN	16.5056	NaN	17.2818	14.5611	NaN	NaN	NaN	NaN	16.1868	17.1361	17.3639	18.4129	17.1531	17.1784	16.9314	16.0951	18.238	16.5647	16.1213	16.4758	16.3927	16.8024	16.6712
Immunoglobulin lambda variable 2-23	P01705	IGLV2-23	0.840137	-0.251304	0.205843	0.686464	NaN	NaN	16.5524	17.0998	18.1787	NaN	16.6498	17.4958	NaN	17.3469	18.1613	16.5567	18.4918	NaN	18.4476	17.0257	19.5896	18.693	17.9018	17.0907	18.0272	19.2174	19.2309	18.8012	18.1452	18.763	17.2072	19.6981	NaN	18.1763	18.9985	NaN	17.0399	17.1455	18.2099	NaN	NaN	NaN	NaN	20.6886	NaN	NaN	18.2171
Integrin alpha-1	P56199	ITGA1	0.842167	-0.247821	0.174409	0.758432	18.2047	19.2769	18.871	18.7391	18.7117	18.034	18.1285	17.096	18.7342	17.2831	17.9137	18.3854	19.3379	18.197	18.184	16.9167	19.8719	19.4938	17.6119	17.8291	17.718	18.4015	17.7486	17.7955	NaN	NaN	19.4616	18.3253	17.7689	18.1352	18.6396	NaN	NaN	NaN	17.9205	18.3665	17.8647	16.5663	NaN	17.9835	NaN	NaN	NaN
Kallikrein-10	O43240	KLK10	0.843102	-0.24622	0.0889212	1.05099	16.4237	15.2624	17.4414	16.8249	16.3042	16.136	16.4183	16.2172	17.3371	16.8275	16.3607	15.9834	16.1944	17.7663	16.1087	16.6367	17.1528	16.9352	17.0912	17.008	NaN	16.7706	NaN	NaN	17.4612	17.4405	16.5989	NaN	17.1069	18.3583	NaN	19.1374	16.8166	15.5893	17.1512	18.9602	17.5032	17.8947	16.7323	16.7698	16.8026	NaN	16.8195
Tumor necrosis factor ligand superfamily member 12	O43508	TNFSF12	0.843352	-0.245794	0.136658	0.864366	16.4252	16.6988	16.6293	16.8376	15.9913	16.3154	16.6358	16.6928	16.3594	15.6689	16.1885	16.1076	16.1627	16.536	16.6539	16.4488	15.7454	16.454	15.0363	15.6112	15.5005	NaN	14.479	NaN	NaN	15.8274	15.4401	15.1	13.8917	NaN	NaN	NaN	NaN	NaN	14.5212	14.8736	NaN	15.2531	15.4544	NaN	15.2065	17.1359	14.316
Nucleoside diphosphate kinase 3	Q13232	NME3	0.844761	-0.243384	0.0141002	1.85077	15.3904	15.1307	15.2791	15.3459	14.9739	14.9739	14.9942	14.9731	15.4787	15.1082	15.4001	15.139	15.28	15.6792	14.8098	15.0328	15.2796	15.3422	15.5535	15.3336	NaN	NaN	NaN	NaN	NaN	NaN	16.1482	NaN	15.0264	NaN	NaN	15.8842	NaN	NaN	15.9821	NaN	14.7194	15.1447	NaN	15.4403	15.6825	NaN	15.7848
Immunoglobulin heavy variable 3/OR16-10 (non-functional) (Fragment)	A0A075B7F0	IGHV3OR16-10	0.845443	-0.242221	0.260013	0.585005	NaN	16.877	17.3046	17.284	18.0165	17.1693	15.5606	NaN	16.9979	17.1171	16.2873	15.5188	16.7233	NaN	16.2024	18.0538	18.3956	17.545	NaN	14.7522	15.8091	NaN	NaN	15.8317	NaN	NaN	15.1132	NaN	NaN	NaN	NaN	16.8929	NaN	15.9288	15.5586	NaN	17.8324	17.3931	NaN	16.4759	15.6554	15.9371	16.5952
DNA-dependent protein kinase catalytic subunit	P78527	PRKDC	0.846507	-0.240406	0.155875	0.807222	NaN	NaN	NaN	NaN	NaN	NaN	NaN	NaN	NaN	NaN	NaN	NaN	NaN	NaN	NaN	NaN	NaN	NaN	16.6219	16.2939	17.3284	17.1469	17.5602	16.4596	17.3542	16.5948	16.3139	16.4006	16.3355	16.6457	16.9445	17.965	16.5017	16.3694	17.8654	17.8617	16.6037	15.9314	17.0186	17.8578	16.5839	17.3837	16.4733
Immunoglobulin lambda variable 2-11	P01706	IGLV2-11	0.847639	-0.238478	0.190271	0.720628	16.9874	16.893	18.3225	16.731	18.848	17.2364	15.9419	18.4668	18.1562	17.981	18.7576	17.0706	18.1635	NaN	18.6422	17.2378	19.9459	19.3001	18.876	17.8122	18.8237	20.2989	18.8952	18.2085	17.4219	20.4972	18.5318	18.8099	17.8728	18.01	19.9459	20.2302	19.5331	NaN	18.1909	19.321	19.2507	17.6785	17.9306	19.5576	17.315	19.41	17.9894
UV-stimulated scaffold protein A	Q2YD98	UVSSA	0.847658	-0.238446	0.126527	0.897817	21.4066	21.6627	21.5685	21.2593	21.6757	21.1015	20.7056	21.1765	20.3962	20.002	20.0156	20.2764	19.5911	21.5545	20.417	19.7695	20.8191	19.7643	20.4476	19.6933	20.5069	20.1457	20.3645	19.1025	19.7802	22.8073	20.5545	23.1079	NaN	NaN	19.5516	22.0821	20.7796	20.265	20.2185	20.1079	21.2006	20.1946	20.2989	20.0691	20.68	20.4874	20.3857
Armadillo-like helical domain-containing protein 4	Q86TY3	ARMH4	0.848265	-0.237413	0.0416029	1.38088	14.4389	14.3892	14.2734	14.5567	14.4314	14.9526	15.2817	14.7677	14.4506	NaN	13.6189	14.8705	14.1806	NaN	13.8613	14.9902	13.6845	14.4028	NaN	13.9716	15.0376	15.6561	16.0883	NaN	13.3947	15.3627	14.8431	14.0565	14.8132	14.9462	NaN	NaN	15.5219	14.861	15.9951	15.4336	NaN	14.3065	15.7185	14.8759	15.5349	15.5901	15.4647
Filamin-B	O75369	FLNB	0.84861	-0.236827	0.179238	0.746571	14.5568	NaN	NaN	NaN	NaN	NaN	NaN	15.2856	15.292	15.8962	NaN	15.1907	15.6832	15.6921	NaN	15.7841	NaN	17.3556	16.3333	NaN	17.0036	15.9267	NaN	15.7734	16.9847	16.7147	15.8819	16.078	16.9748	16.9148	16.1036	19.5992	16.0897	15.8649	16.6641	16.7488	15.3842	15.1753	16.7103	16.4939	15.9208	NaN	15.8107
Complement component C8 beta chain	P07358	C8B	0.848843	-0.23643	0.04476	1.34911	18.8612	19.3619	19.9882	18.735	18.8147	19.6193	18.5302	18.5328	19.2001	19.548	19.1894	18.8962	19.1447	20.3211	19.9882	17.9519	20.4576	19.4369	18.2352	17.8847	19.4078	18.831	18.151	18.2282	17.8275	18.2196	18.7191	19.1305	18.3457	18.2306	18.9583	18.8021	18.917	18.2874	18.7658	18.3907	19.6042	17.9737	17.7682	18.6698	18.707	18.8778	18.3391
Hyaluronidase-1	Q12794	HYAL1	0.849453	-0.235395	0.0123085	1.90979	15.5708	16.3572	15.6403	15.9542	15.5813	15.9905	15.6224	15.5158	15.7115	15.8076	15.9502	15.696	15.8882	16.2247	15.9933	15.7931	16.1798	15.7831	15.8987	14.752	16.0305	17.2858	NaN	NaN	17.2523	NaN	16.3444	NaN	15.4456	15.5303	15.5399	15.1563	15.201	NaN	15.4283	15.5261	15.3406	15.0419	15.6041	15.7025	15.818	NaN	15.6294
Creatine kinase U-type, mitochondrial	P12532	CKMT1B	0.849869	-0.234688	0.312355	0.505351	14.0465	NaN	NaN	13.7462	NaN	NaN	13.9723	14.0807	13.4062	14.1021	NaN	13.4107	13.1557	15.4104	NaN	13.6187	15.0201	14.2738	NaN	14.2587	NaN	14.7076	NaN	NaN	15.1901	14.6977	13.7327	NaN	13.8894	16.6458	NaN	19.812	NaN	NaN	14.3184	15.7277	NaN	15.0164	NaN	NaN	14.3296	14.8389	13.4998
Immunoglobulin lambda variable 5-45	A0A087WSX0;A0A0G2JS06	IGLV5-45	0.850088	-0.234316	0.12131	0.916103	16.9438	17.3627	17.8721	17.6895	16.4752	16.3016	16.0521	16.3339	17.0617	16.0171	17.3733	16.7709	16.1862	16.3056	16.6916	15.9926	18.3998	16.5123	17.4752	17.7994	17.5312	18.2199	17.4406	17.4457	16.8621	17.7731	16.6355	17.9348	18.019	17.3257	18.6723	17.7177	18.0134	18.1891	17.5351	17.1577	18.695	18.0191	17.6331	18.0937	17.0075	17.3897	17.1996
Collagen alpha-1(XV) chain	P39059	COL15A1	0.850709	-0.233262	0.00310116	2.50848	17.4424	17.4539	17.1247	16.9958	17.0585	17.1102	17.1805	17.19	17.2495	16.7317	17.4536	17.5389	16.7338	16.9589	16.858	16.9998	16.8207	17.0325	17.4977	17.2659	17.1195	16.4801	16.9122	16.5565	16.6808	17.0622	17.5656	17.0013	16.9973	16.9867	16.6961	17.1338	16.8925	17.077	16.9221	17.8676	17.4619	16.9204	16.9784	17.8126	17.5372	17.942	17.6509
FRAS1-related extracellular matrix protein 2	Q5SZK8	FREM2	0.850972	-0.232816	0.132078	0.879169	14.339	15.3635	16.2577	15.8653	15.2595	16.2898	16.4625	16.2016	15.2946	NaN	NaN	15.1424	15.7949	NaN	15.583	15.2755	NaN	15.6605	13.5052	15.2897	NaN	NaN	NaN	NaN	NaN	NaN	15.164	NaN	14.623	14.1397	14.9048	15.2675	NaN	14.8505	14.6565	15.2644	15.3847	14.7693	14.6283	15.8125	14.5401	NaN	15.1446
Polypeptide N-acetylgalactosaminyltransferase 2	Q10471	GALNT2	0.851882	-0.231274	3.70734e-05	4.43094	18.0344	18.2771	18.2003	18.2856	18.0637	18.0694	18.3513	18.2379	18.1895	17.7373	18.0391	18.1224	18.0262	19.0544	17.9879	18.041	17.5643	18.0354	18.2539	17.9855	17.3619	17.86	18.1232	17.7797	17.974	17.9172	18.1943	17.9576	17.8853	18.0456	17.9471	18.2187	17.9377	17.8063	18.2795	18.3979	17.9125	17.797	18.2196	18.3577	17.795	18.4604	18.2642
Angiopoietin-related protein 2	Q9UKU9	ANGPTL2	0.852941	-0.229483	0.00256906	2.59023	15.6076	15.8869	15.7341	15.6129	16.0425	16.0457	15.9502	16.4104	16.2497	16.1388	15.9655	16.3335	15.9989	15.4271	16.3347	16.074	15.9883	16.3822	16.118	15.7394	15.7298	15.5835	16.2037	15.368	14.9326	15.9809	16.3198	16.1145	15.5729	15.3092	15.7994	16.296	16.0942	15.5897	16.2217	16.3472	15.7009	15.4655	16.3602	15.9189	16.0099	16.3611	16.0168
Myoglobin	P02144	MB	0.853219	-0.229012	0.358317	0.445733	13.6142	14.5653	15.128	13.4255	NaN	16.2835	14.5571	14.0179	14.3884	14.1701	15.5455	16.5192	17.1401	14.462	15.4059	17.3744	15.1611	13.723	NaN	15.0287	NaN	NaN	17.1911	NaN	NaN	NaN	NaN	NaN	15.0124	14.5718	NaN	NaN	16.0691	NaN	NaN	15.48	NaN	15.9403	14.525	14.9209	NaN	NaN	NaN
Keratin, type II cytoskeletal 79	Q5XKE5	KRT79	0.854344	-0.22711	0.571529	0.242962	12.983	17.3101	NaN	NaN	NaN	NaN	NaN	NaN	NaN	NaN	16.2415	16.5515	13.9917	17.259	NaN	NaN	17.3996	15.9535	NaN	15.1009	16.0354	16.4492	17.5278	19.5984	19.1985	16.9001	NaN	15.8907	NaN	20.3101	19.7395	22.1886	16.2351	NaN	18.3066	15.6951	18.1901	19.0244	16.1044	NaN	NaN	NaN	NaN
Carboxypeptidase B2	Q96IY4	CPB2	0.854394	-0.227026	0.0148299	1.82886	19.9459	20.1825	20.4576	19.6727	20.2535	20.0156	19.4955	19.2888	19.9882	19.862	20.0156	19.8649	20.0821	19.521	20.2302	19.3271	20.6971	19.764	19.2533	19.4825	20.2877	19.5311	19.825	18.7602	19.2928	19.6045	19.6381	19.9251	19.6593	19.1905	19.6802	19.1036	19.65	18.7941	19.7141	19.544	20.2535	19.1802	19.0368	19.6543	19.5655	20.2419	19.7069
Angiopoietin-related protein 7	O43827	ANGPTL7	0.854545	-0.226771	0.0527751	1.27757	17.1572	18.503	16.7152	16.7715	18.4111	18.5441	17.8036	17.0328	18.0598	18.0512	17.7415	18.6593	17.4139	NaN	17.7181	17.2601	17.2471	17.3357	18.1806	17.9937	18.3281	17.6453	18.3641	17.5364	17.7825	18.2602	18.7761	18.5777	17.8605	17.7322	18.455	17.7114	17.9913	18.5769	NaN	19.1242	18.5646	17.719	18.5991	18.9906	17.9398	18.8464	18.1066
F-box only protein 50	Q6ZVX7	NCCRP1	0.855098	-0.225837	0.288192	0.540318	NaN	NaN	15.5028	NaN	12.522	NaN	NaN	NaN	15.395	NaN	14.4513	14.9055	NaN	18.0991	NaN	NaN	NaN	NaN	16.2723	NaN	16.5183	16.0709	16.3591	16.3242	17.6174	16.6935	16.2025	NaN	15.9716	17.6413	16.222	18.7842	15.6435	15.717	16.8871	17.7021	16.3717	16.1375	17.0959	16.9594	16.3895	16.107	15.5667
Lysosomal alpha-mannosidase	M0QZ24;O00754	MAN2B1	0.855579	-0.225027	0.00543967	2.26443	15.9127	15.5086	15.2367	16.0484	15.7509	16.4941	15.7081	15.5231	15.0979	15.6305	15.6839	15.6528	16.3518	16.0971	15.9917	15.9796	15.6824	16.1783	15.5732	15.582	15.782	NaN	NaN	15.3446	15.2813	15.1101	16.3164	15.2726	15.5352	15.7618	15.4642	16.2132	15.8818	15.9169	16.0021	15.6838	14.7921	15.2907	16.2678	NaN	15.7223	NaN	16.0438
Melanoma-derived growth regulatory protein	Q16674	MIA	0.855752	-0.224736	0.0525358	1.27955	17.9559	18.3152	17.3571	17.7497	17.8471	17.6312	17.9827	18.3024	19.1936	17.195	18.6568	19.0914	17.9305	17.8274	18.4351	17.9219	17.211	18.3379	18.3998	17.831	18.2831	17.5402	17.749	17.6207	17.2088	18.1498	18.8034	18.7266	17.5575	17.0028	17.7189	17.9196	17.9219	17.8099	17.8162	19.0543	18.6844	17.284	17.4424	19.1363	17.7129	19.3803	18.4987
NAD(P) transhydrogenase, mitochondrial	Q13423	NNT	0.858415	-0.220253	0.272042	0.565364	17.6693	17.8492	18.6061	17.5248	18.2173	18.757	17.4606	17.4347	17.4142	18.4331	18.0276	17.349	17.9069	17.6811	19.1362	17.1681	20.6971	17.9461	16.5163	17.1007	17.2865	17.099	16.7857	16.6974	NaN	17.8227	NaN	17.011	16.2139	NaN	17.1625	NaN	15.836	NaN	NaN	15.7908	18.475	15.6063	15.7997	16.2495	NaN	17.8429	16.6764
Prothrombin	P00734	F2	0.860018	-0.217562	0.0326847	1.48565	20.9601	21.6886	21.8538	21.1457	21.7013	21.3805	20.7389	20.8651	21.5498	21.7348	21.3805	21.3266	21.5545	21.6186	22.5545	20.5069	22.3988	21.1015	20.6096	20.4066	21.3752	20.9672	20.7471	19.6244	20.1946	21.0224	21.0625	21.4375	20.8191	20.2989	21.2877	21.3805	21.3211	20.654	21.0088	20.9098	22.1488	20.8034	20.3857	20.8727	21.0493	21.265	20.9171
Hepatocyte growth factor-like protein	P26927;Q2TV78	MST1	0.861105	-0.215739	0.0700539	1.15457	17.1721	17.6962	17.9667	16.6563	17.7587	18.0013	16.8839	17.3085	17.9979	17.9376	18.0159	17.8261	17.2704	18.4085	17.561	16.5156	19.0013	17.5831	16.2037	17.0725	17.6295	17.8651	15.0091	16.4929	16.4632	17.4682	17.8202	17.6214	17.1746	16.951	17.8639	17.5064	NaN	17.1229	16.4649	17.0582	18.4843	16.4326	16.6873	16.2555	16.9325	17.1864	17.2006
Protein wntless homolog	Q5T9L3	WLS	0.861898	-0.214412	0.0727565	1.13813	16.8496	16.2537	15.8312	16.2455	16.3825	17.9141	17.8528	17.3692	17.5723	16.1189	17.2009	16.8545	17.0057	NaN	17.2539	18.0647	17.0299	17.9488	NaN	16.6504	16.0431	16.8191	17.1633	16.0536	16.0384	16.3326	15.871	16.919	16.7737	17.0652	16.7921	16.1316	17.2399	17.685	17.4385	16.9755	15.9804	17.6744	17.1289	16.6912	17.3928	17.0462	16.8348
Serine hydroxymethyltransferase, cytosolic	P34896	SHMT1	0.862542	-0.213333	0.243515	0.613475	NaN	NaN	NaN	NaN	NaN	NaN	NaN	NaN	NaN	NaN	NaN	NaN	NaN	NaN	NaN	NaN	NaN	NaN	19.6123	20.8113	21.68	21.3857	21.5069	21.1079	21.4273	21.0493	19.3414	21.1703	19.2543	20.002	19.8257	19.3981	20.0951	20.0821	21.391	21.0359	19.9742	19.9316	21.1946	21.3321	20.4273	20.9672	20.5261
Phosphatidylcholine-sterol acyltransferase	P04180	LCAT	0.863436	-0.211838	0.00139671	2.85489	20.417	20.4375	20.4375	20.3645	20.1581	20.1332	20.4972	19.8247	20.1825	20.4874	20.0426	19.3806	19.9742	19.9882	20.4874	20.4066	20.4273	19.3135	20.5069	20.1581	19.8087	19.8293	20.1825	19.614	19.4766	20.3962	20.0559	19.9882	20.417	19.2974	20.417	19.8522	20.5069	20.4273	19.8106	20.4676	20.0156	20.265	20.4273	20.0156	20.7389	20.3752	20.4476
Sonic hedgehog protein	Q15465	SHH	0.863719	-0.211365	0.291914	0.534745	14.215	15.3592	14.7302	14.3451	14.8322	14.8176	14.7068	14.4523	15.0416	NaN	15.0275	14.3169	13.6943	14.2953	14.9979	13.762	NaN	14.4627	16.3827	14.6358	15.3776	NaN	NaN	NaN	NaN	15.1295	16.0674	14.8802	15.3084	NaN	16.12	NaN	NaN	NaN	NaN	16.532	NaN	NaN	15.3657	15.7219	14.5191	15.9725	15.5687
Immunoglobulin lambda variable 2-8	P01706;P01709	IGLV2-8	0.86388	-0.211097	0.139625	0.855038	17.8961	18.9073	18.8977	18.8434	19.0561	18.6859	17.9126	18.5363	19.099	18.2865	19.4315	18.5388	19.0603	17.0657	19.5898	18.6088	20.5638	18.7017	18.8655	19.1644	19.5461	19.6913	20.1206	19.3876	18.8661	20.0156	17.9507	20.8499	18.7794	19.4096	19.2588	19.7229	20.1581	18.6193	18.2625	18.5377	19.771	19.0819	17.6722	19.5697	17.6936	18.765	17.8859
Complement component C9	P02748	C9	0.864715	-0.209704	0.0355449	1.44922	21.1332	22.4751	22.3805	21.68	22.1734	22.2448	21.4626	21.7056	21.2821	22.3348	22.1488	22.0789	22.265	21.4526	22.58	21.4972	22.6141	22.0156	21.8876	21.5261	22.0592	23.0707	21.2477	21.1519	21.3645	21.9495	21.8876	22.1765	21.8987	22.1332	23.1916	22.2273	21.3045	21.4676	21.6843	21.823	22.5309	21.8385	20.7955	21.9495	21.5915	21.9316	21.6627
Mucin-19	Q7Z5P9	MUC19	0.865227	-0.208849	0.169224	0.771538	14.2002	NaN	14.6755	14.5183	14.3216	14.7488	13.9421	14.2665	13.9923	NaN	13.5751	14.1354	14.0945	NaN	14.4727	13.712	14.468	14.1522	NaN	14.1799	14.0678	13.3198	13.1942	NaN	NaN	14.6923	NaN	14.1176	13.0196	NaN	12.6196	NaN	NaN	NaN	NaN	14.0788	NaN	13.2128	13.355	13.6068	12.5672	14.2285	12.872
Coagulation factor VII	P08709	F7	0.865719	-0.20803	0.0799455	1.09721	15.8208	15.7894	15.9235	15.8475	15.638	15.9975	15.4675	15.408	15.4386	15.8503	15.9264	15.1348	15.861	NaN	16.2769	15.1065	17.6945	16.0399	NaN	15.8593	16.4134	15.7886	15.6821	15.638	15.7246	15.7079	15.8613	16.126	15.6542	NaN	15.3697	NaN	NaN	14.745	NaN	15.2641	16.629	14.5395	NaN	NaN	NaN	15.9253	16.1105
Probable non-functional immunoglobulin heavy variable 3-38	A0A0C4DH36	IGHV3-38	0.866012	-0.207541	0.12059	0.91869	18.9518	19.1544	18.216	18.4594	18.4042	17.7814	17.6174	17.7403	17.7342	18.14	19.1765	17.8242	17.6163	17.7354	17.669	18.3124	19.0341	17.928	18.971	18.6333	19.7767	19.3345	19.3201	18.1735	18.1036	20.1703	18.1181	20.1581	17.3179	19.008	18.9723	18.9229	19.4684	17.4414	18.2494	18.8279	19.6248	18.1388	18.9948	19.0925	17.8183	18.7247	18.1585
Retinoic acid receptor responder protein 2	Q99969	RARRES2	0.868146	-0.20399	0.0837927	1.07679	20.8576	19.884	19.8759	20.2989	20.0691	20.4874	20.5915	20.5356	20.654	19.9264	20.4676	20.5356	20.0951	20.8651	20.4972	19.9601	20.1206	20.3538	20.0691	19.9459	19.6652	19.4697	19.2822	18.1269	18.4607	19.3607	20.1946	19.7884	20.0559	19.7141	20.0426	18.8726	19.8296	19.2399	19.4972	20.0821	20.0691	19.5927	19.3678	20.002	19.6873	19.9459	19.5587
Cerebellin-3	Q6UW01	CBLN3	0.868639	-0.203172	0.038659	1.41275	19.2675	18.2518	18.4917	19.0096	17.522	17.7025	18.7679	17.4376	17.7587	17.7881	17.8283	17.2604	17.8995	19.7733	18.3387	18.4456	17.541	17.0205	18.7556	17.9446	17.7002	18.0032	17.8452	17.4905	17.4437	18.2496	18.0629	17.7787	17.9276	17.2016	18.0292	17.6884	18.0215	17.9413	17.9908	17.7308	16.6944	17.9883	18.1092	17.9266	18.4476	17.5685	18.4668
Collagen alpha-1(XVI) chain	Q07092	COL16A1	0.870269	-0.200466	0.0115999	1.93554	16.5476	16.3917	16.8627	16.4032	16.8476	16.9183	16.2112	15.9903	16.4818	15.343	16.6242	16.4339	15.8292	17.2021	16.5754	16.3773	16.6027	16.0338	16.464	16.5459	16.8193	NaN	16.6519	16.6857	NaN	16.5154	16.7017	16.83	16.5531	16.8288	16.3936	16.8241	16.6518	16.254	NaN	17.546	16.937	16.2742	16.6529	17.6295	17.1043	17.4197	16.8857
Solute carrier family 12 member 2	P55011	SLC12A2	0.871091	-0.199104	0.141101	0.850469	NaN	NaN	12.7503	13.1823	13.6485	13.6409	13.0304	13.641	13.6492	NaN	13.5724	14.2341	13.8209	NaN	13.3584	14.0907	NaN	13.6603	NaN	13.1598	NaN	NaN	13.0434	NaN	NaN	NaN	NaN	NaN	NaN	13.8642	13.2236	NaN	14.2111	12.7408	13.8873	13.5599	13.6932	14.4603	14.2364	14.376	13.4576	13.8326	12.9993
C-C motif chemokine 14	Q16627	CCL14	0.871743	-0.198026	0.148437	0.828457	16.6573	16.5944	15.9347	16.078	16.2713	15.7883	15.3045	16.0946	16.7218	15.6441	16.4952	16.6364	15.9049	NaN	16.1981	15.3307	15.4559	15.3715	16.6224	16.8042	16.7572	15.7634	17.4627	16.0761	16.2591	17.1636	17.2533	17.7819	17.2167	17.353	16.4006	17.1211	17.1689	17.0649	17.1049	17.3043	NaN	16.9456	17.0385	17.3408	16.4123	17.3091	16.8247
Thyroxine-binding globulin	P05543	SERPINA7	0.872008	-0.197586	0.0126554	1.89772	19.7727	20.2989	20.343	19.8973	20.417	20.2877	19.3408	19.7015	20.0156	20.5638	20.343	20.6364	20.417	20.002	20.2764	19.6966	20.5356	19.9742	20.5638	19.3837	20.5261	20.4273	20.6627	19.6166	20.1825	20.9024	20.343	20.8876	19.9601	19.9197	20.2066	20.3645	20.265	19.4409	19.8953	20.0426	20.8576	19.5108	19.1683	19.7378	19.6155	20.4476	20.0691
Divergent protein kinase domain 2B	Q9H7Y0	DIPK2B	0.872819	-0.196246	0.0867722	1.06162	15.7932	16.9432	16.9931	16.9331	16.1632	17.2635	16.6068	16.9069	16.7012	17.3596	17.0445	16.5777	17.3532	16.811	16.9344	16.9948	16.245	16.7249	16.8569	17.094	16.7641	16.3264	15.6564	16.0933	15.3255	16.5289	17.1288	NaN	16.6884	NaN	17.2621	NaN	NaN	NaN	NaN	16.9288	16.8772	16.9557	16.7228	16.645	16.9507	17.1686	17.3505
Alpha-1-acid glycoprotein 1	P02763	ORM1	0.873183	-0.195644	0.152291	0.817324	23.6096	25.0854	24.5638	23.9316	25.3031	25.2714	24.2678	24.7234	24.8764	25.2499	25.2678	25.7415	25.0567	20.895	25.1565	23.0105	25.0975	24.8528	24.7024	24.2821	24.9316	25.965	24.4362	24.417	24.417	24.5344	24.5463	24.0526	24.417	24.6918	26.4346	24.9716	25.317	24.4862	25.4769	24.8288	25.2317	25.4953	23.4425	24.7543	24.7594	24.8904	24.5225
Lysosomal acid phosphatase	P11117	ACP2	0.873736	-0.194731	0.239924	0.619927	15.3542	15.2909	15.1264	15.3832	NaN	14.2809	15.4907	13.6725	14.8753	14.9203	14.4341	14.7129	15.1575	16.2014	14.1293	15.0768	13.8356	14.935	15.3799	14.2039	14.6853	14.005	15.186	NaN	NaN	13.7346	14.6794	NaN	14.0824	NaN	14.6766	NaN	NaN	NaN	14.6827	NaN	13.1051	13.8555	NaN	NaN	14.298	NaN	14.8903
Immunoglobulin lambda variable 1-51	P01701	IGLV1-51	0.874092	-0.194143	0.185888	0.730748	18.4473	19.4701	19.2197	18.8995	20.2764	19.0136	19.7132	19.4684	19.4595	19.9459	20.5261	20.0559	20.3101	16.83	20.1332	19.4739	21.0493	19.5048	20.3538	20.6364	20.6886	21.1269	21.0088	19.9316	19.0082	20.5915	19.0961	21.1642	19.5429	20.002	20.5545	20.1946	20.2066	18.6847	18.6509	18.8219	20.4066	19.7029	18.9825	19.889	18.9691	19.7513	19.2121
Acetylcholinesterase	P22303	ACHE	0.874098	-0.194132	0.119019	0.924385	16.5617	16.0592	16.918	16.7397	15.9491	16.3337	16.4013	15.2096	15.6211	16.9472	16.139	15.9692	16.2064	15.8188	16.2885	16.6161	16.4614	16.4372	16.5092	16.1146	NaN	NaN	NaN	NaN	NaN	15.8553	16.3309	16.0195	14.4604	14.995	15.9003	15.8262	NaN	15.882	16.8058	NaN	15.549	15.1179	16.0581	17.3768	15.3869	15.7743	16.4914
Immunoglobulin heavy constant alpha 1	P01876	IGHA1	0.875734	-0.191436	0.213587	0.670426	24.019	25.4234	24.2317	24.6595	24.9716	24.3307	25.0401	24.141	25.2354	25.3811	26.4598	24.989	24.6264	21.9985	25.1174	23.8093	27.1507	24.1332	24.0105	24.1488	24.1015	24.7645	24.6264	24.3307	23.6431	24.1719	23.5522	23.6209	22.8689	24.3844	25.0608	25.1488	25.4041	24.4362	24.4984	24.9539	26.3992	24.5869	24.3778	25.3811	23.7182	24.2891	24.275
Inter-alpha-trypsin inhibitor heavy chain H4	Q14624	ITIH4	0.876534	-0.190118	0.0949296	1.0226	20.9672	21.3699	21.7223	20.6971	21.7715	21.5213	20.2989	20.6886	21.6276	21.8385	21.265	21.4375	21.7471	22.6364	21.8913	20.3101	23.4425	21.1395	21.2477	20.6276	21.7715	21.6006	21.0493	20.1457	20.9024	21.0224	21.6671	21.6364	21.265	20.9316	21.7675	21.6453	21.3101	20.4676	21.5165	21.1395	22.2821	20.6006	20.1703	21.4576	21.0951	21.6141	20.8876
Frizzled-7	O75084;Q14332;Q9UP38	FZD7	0.876598	-0.190012	0.0737531	1.13222	16.6811	15.8342	17.0789	16.4776	16.5972	16.3967	16.8123	16.5531	16.9107	16.4029	16.838	16.9274	16.7267	NaN	16.9075	16.918	16.256	16.6741	17.1386	16.9293	16.604	16.9447	16.4907	16.6516	16.224	16.8074	16.9841	NaN	16.9179	15.5598	16.8041	16.1164	16.324	16.9535	16.7569	17.3026	16.8023	16.9023	17.2766	16.9799	17.0917	17.0847	17.5637
Plasminogen	P00747	PLG	0.877729	-0.188152	0.106444	0.97288	21.2125	21.8651	22.2621	21.2302	22.1015	21.8987	20.6453	21.0224	22.1795	21.8651	21.7512	21.8034	22.0054	21.7512	22.3239	20.8802	23.0309	21.5915	20.417	21.1946	21.7553	20.9459	20.5915	20.1703	20.3645	21.0088	21.8269	21.8113	21.1825	20.9098	21.5498	21.7715	21.7675	21.0691	20.9672	21.1642	22.9043	21.2006	20.4972	21.1642	21.0088	21.265	21.0359
Calpain-1 catalytic subunit	P07384	CAPN1	0.878098	-0.187546	0.362109	0.441161	NaN	NaN	NaN	NaN	NaN	NaN	NaN	NaN	13.7218	NaN	NaN	13.9405	NaN	15.7697	NaN	NaN	NaN	13.6935	14.9118	15.2077	15.5754	16.0351	15.4598	15.613	17.1567	16.5219	15.1191	15.727	14.9361	16.7072	14.9695	19.0352	NaN	14.9109	15.9215	16.3718	15.2213	14.8104	15.672	16.6255	14.8167	15.7346	14.8287
Serum amyloid P-component	P02743	APCS	0.878489	-0.186904	0.292585	0.533748	17.3086	18.2582	18.5409	17.3105	18.5615	17.2875	17.3596	17.9413	18.3911	18.7771	18.4365	17.6855	17.563	16.9206	19.4386	16.2414	21.4118	18.4082	18.7655	17.8981	17.9125	18.3634	17.9316	17.1387	16.4093	18.1252	18.3445	17.7774	18.2271	17.9591	18.801	18.2873	18.3508	18.32	18.7233	19.3481	19.9742	17.6849	18.1654	18.6153	18.3195	18.7172	18.7562
Ig-like domain-containing protein (Fragment)	A0A0J9YY99		0.878556	-0.186793	0.293464	0.532445	16.974	17.6092	17.061	17.7017	19.7231	17.9014	16.2949	17.5681	17.2292	18.5055	19.3016	17.9452	18.2574	17.7475	19.0768	16.991	19.5434	18.3586	18.1494	19.5153	17.6905	17.1664	17.491	17.1001	18.0774	17.9569	18.505	18.6577	17.4515	18.2347	17.2004	19.7756	17.5912	17.2768	19.2553	17.4408	19.1336	17.5005	17.7708	18.0665	18.855	18.0715	17.7519
Enoyl-CoA hydratase, mitochondrial	P30084	ECHS1	0.878557	-0.186793	0.285721	0.544059	NaN	NaN	NaN	NaN	NaN	NaN	NaN	NaN	NaN	NaN	NaN	NaN	NaN	NaN	NaN	NaN	NaN	NaN	16.403	16.6839	17.3629	17.545	17.6611	17.7422	18.6216	16.9998	16.6651	17.0547	16.5114	17.2866	17.049	18.3403	17.3468	17.3021	17.5218	NaN	NaN	16.1472	16.1497	NaN	NaN	16.5919	NaN
Alpha-1-acid glycoprotein 2	P19652	ORM2	0.878677	-0.186596	0.133502	0.874512	24.8811	25.9694	25.6757	25.3679	26.2714	25.2643	25.217	25.3645	25.5983	25.8811	25.4394	25.9111	25.7466	21.6497	25.797	24.0526	26.1293	25.5812	25.3645	25.0935	25.9955	25.7796	25.317	24.7645	24.3844	25.1449	24.945	25.1757	24.9672	25.1871	25.7415	25.7518	25.6891	24.7746	25.4769	25.48	25.5696	25.275	24.2535	25.1214	25.4614	25.7077	25.2678
Periplakin	O60437	PPL	0.878792	-0.186406	0.535879	0.270934	NaN	NaN	NaN	NaN	NaN	17.728	NaN	NaN	NaN	NaN	17.7594	NaN	NaN	19.2163	NaN	NaN	18.4918	16.0034	17.5479	19.6471	20.8191	20.714	20.7876	19.3713	19.9882	20.1206	17.8171	20.002	14.398	18.3781	18.0716	17.6013	18.2241	17.9442	20.5069	20.1703	17.9662	17.5001	20.0951	20.5356	19.2774	20.343	18.9738
Pappalysin-2	Q9BXP8	PAPPA2	0.879576	-0.185119	0.0538884	1.2685	16.7623	17.2304	17.3798	17.3835	17.6863	17.6507	16.8868	17.0312	17.4742	17.6941	17.5393	17.2008	17.6953	16.6845	17.6829	17.3023	16.9495	17.1991	18.3875	17.3984	18.011	17.5107	17.7627	17.4678	17.7524	17.8698	17.9501	17.7395	18.04	17.4713	17.6671	NaN	NaN	17.4726	19.6269	NaN	NaN	17.5804	17.2618	NaN	17.881	18.0799	17.653
Immunoglobulin kappa variable 2-30	P06310	IGKV2-30	0.879773	-0.184797	0.281648	0.550294	20.7223	20.9316	21.6096	20.1581	21.5777	20.3321	19.4714	20.4066	20.417	20.6714	20.4576	20.9459	20.2989	18.7864	20.654	19.8039	22.3857	20.0292	20.5451	19.9601	20.9024	20.9672	21.1946	20.6096	18.7412	20.3321	19.9601	20.6627	19.1057	19.7414	19.9227	19.6796	20.6714	19.5003	18.0616	18.6998	19.2393	19.4144	18.6139	19.5934	18.8086	19.4758	18.7957
Alpha-1-antichymotrypsin	P01011	SERPINA3	0.880879	-0.182985	0.0426196	1.37039	24.0359	24.8528	24.7543	24.5869	24.4923	24.141	23.7695	23.7492	24.6153	24.6209	24.2891	25.1332	24.7945	24.6264	24.4362	23.8385	24.7338	24.417	24.5869	23.867	24.48	25.1332	24.0105	23.2535	23.5638	24.1015	24.391	24.0275	24.002	24.2244	25.3031	24.6811	24.2891	23.9134	24.5105	24.1488	24.5045	23.8576	23.5285	24.0691	24.3975	24.217	24.0359
Sialidase-1	Q99519	NEU1	0.881684	-0.181666	0.0103812	1.98375	16.9927	16.6646	16.8099	17.2305	16.6901	17.0223	17.0969	16.823	16.389	16.7422	16.6307	16.6616	16.9895	16.5099	16.9535	17.1657	17.1296	17.2517	16.8401	16.4495	16.7146	16.8988	16.4128	16.5152	16.4834	16.7447	17.0948	17.0205	17.0561	16.6582	16.9193	16.9401	16.8135	16.4118	16.7378	17.1972	16.9728	16.5245	16.4975	16.8843	17.2485	17.0933	17.1948
Complement component C8 alpha chain	P07357	C8A	0.883676	-0.17841	0.0836377	1.0776	18.7868	19.4832	19.7682	18.5086	18.9572	19.4924	18.7001	18.8251	19.2399	18.8215	19.2092	18.9293	19.2268	19.1694	19.751	18.0405	20.6006	19.549	18.6672	18.485	19.6894	19.0948	18.6451	17.9267	18.2435	18.8076	19.1077	19.6253	18.7239	18.6648	19.2728	19.3276	19.2956	18.8328	19.0239	18.5265	20.002	18.4435	17.9475	18.639	19.007	19.2019	18.6244
Apolipoprotein(a)	P08519	LPA	0.884785	-0.176601	0.613174	0.212416	16.8441	17.6027	16.4125	NaN	NaN	18.1809	NaN	15.4332	18.432	15.5457	15.9079	17.9752	17.0676	19.4211	NaN	16.2254	21.3321	NaN	17.2193	16.7993	NaN	NaN	NaN	16.2173	16.5477	16.6022	16.6201	17.5208	NaN	14.9111	NaN	19.6328	NaN	15.671	NaN	NaN	18.2441	14.6557	NaN	16.8999	NaN	18.7851	NaN
Peptidyl-prolyl cis-trans isomerase B	P23284	PPIB	0.884939	-0.17635	0.0324612	1.48864	19.6417	19.5243	19.0764	19.5329	19.5526	19.1541	19.6641	19.7011	19.8002	19.3591	19.673	19.7204	19.2303	21.2185	19.2979	19.3962	18.8898	19.6698	19.623	19.1281	19.5297	19.4753	19.7143	19.1806	19.8082	19.2433	20.8802	19.6179	19.4132	19.8941	19.451	20.9812	19.9601	19.2007	19.7637	19.7227	18.9915	18.8055	19.1278	19.4429	19.5963	19.3185	19.8371
Transmembrane protease serine 5	Q9H3S3	TMPRSS5	0.884985	-0.176275	0.129305	0.888384	15.1075	15.1072	15.111	14.3504	15.9165	15.704	15.4373	15.0597	14.9223	15.3404	15.6585	15.683	15.8312	15.0519	15.0455	15.5006	15.0723	15.1659	15.0353	NaN	15.2018	NaN	15.2053	NaN	NaN	14.6272	15.6949	NaN	14.9862	13.7848	14.4941	NaN	15.086	15.2063	NaN	NaN	NaN	14.1497	NaN	15.1176	NaN	15.8058	15.0135
UPF0764 protein C16orf89	Q6UX73	C16orf89	0.885618	-0.175243	0.010529	1.97761	19.9158	20.3101	20.2535	20.4775	19.6545	19.7426	19.8008	19.7405	20.0156	19.6447	19.7603	19.5462	19.8414	19.422	19.641	20.1581	19.4456	19.6723	20.4476	19.6565	19.5981	19.6883	19.4414	19.5669	18.5894	20.2185	19.6774	19.3773	19.6566	19.7284	19.9601	19.2997	19.2653	20.1206	19.9459	20.2764	19.6863	19.5636	19.8929	20.0156	19.9459	20.2877	20.0156
Complement C1r subcomponent-like protein	Q9NZP8	C1RL	0.885757	-0.175018	0.031184	1.50607	18.2102	18.8777	18.9063	18.5578	19.2788	18.948	18.3948	18.7974	18.5839	19.2408	19.1725	18.9389	19.0642	17.2696	19.1587	18.3891	19.827	18.8414	19.0841	18.598	19.2415	18.8601	18.5056	18.8212	18.6857	18.9861	19.0754	19.2886	18.431	18.9985	19.2644	18.8642	18.8059	18.5668	19.0151	19.0744	19.9316	18.7632	18.7986	19.2261	19.072	19.5353	18.7375
Fetuin-B	Q9UGM5	FETUB	0.886108	-0.174445	0.0784886	1.10519	17.8653	18.332	18.3821	17.9168	18.1046	18.1471	17.3648	17.863	17.7215	18.1939	18.3505	17.85	18.2489	17.5624	18.4753	17.1608	18.5403	17.7197	17.7397	17.0467	18.3282	18.478	17.717	15.9319	16.9764	18.1239	17.714	18.4254	17.5189	17.7345	18.6571	17.7078	18.2204	16.532	17.7877	17.8769	18.7415	17.7519	16.9958	16.5115	17.638	18.1137	17.1701
Dynein regulatory complex protein 11	Q86XH1	IQCA1	0.886428	-0.173925	0.422606	0.374065	15.7345	16.6465	16.7753	16.2398	16.2054	16.0729	15.7146	15.491	15.7672	14.7275	15.3138	15.7772	15.2719	NaN	15.7875	15.1572	15.6558	15.2126	NaN	NaN	15.097	NaN	14.8031	14.8053	14.0028	15.1619	NaN	NaN	NaN	NaN	NaN	NaN	NaN	NaN	NaN	NaN	NaN	NaN	NaN	NaN	NaN	NaN	NaN
Eukaryotic initiation factor 4A-I	P60842	EIF4A1	0.886638	-0.173582	0.660331	0.180238	NaN	NaN	14.1617	14.3927	NaN	NaN	NaN	13.4536	15.3971	NaN	NaN	NaN	18.4112	14.7646	13.8127	13.8216	NaN	NaN	14.9405	NaN	NaN	NaN	NaN	NaN	19.6682	16.1759	14.667	16.3616	NaN	17.8768	16.1911	21.1332	NaN	15.3509	16.6956	17.9517	15.7572	16.7509	NaN	NaN	NaN	NaN	15.3996
Cytosolic non-specific dipeptidase	Q96KP4	CNDP2	0.886818	-0.17329	0.354052	0.450933	NaN	14.62	15.6073	14.6413	NaN	15.8678	15.4142	14.9256	15.5984	15.9687	15.5053	15.3201	15.4179	15.8105	15.2983	14.6029	14.7581	15.6338	16.7492	16.2221	16.8141	14.9112	NaN	14.7694	NaN	NaN	NaN	NaN	16.1613	16.714	15.8807	19.499	17.4923	16.8862	15.8418	15.5694	17.3317	15.7446	15.7456	16.3822	15.3404	16.9693	16.0077
Alpha-N-acetylglucosaminidase	P54802	NAGLU	0.886876	-0.173196	0.0114139	1.94257	17.8306	18.1706	17.4939	17.9213	17.6644	17.7283	17.6668	17.3108	17.7658	17.21	17.2668	18.0858	17.3542	17.2097	17.2618	17.8673	17.7056	17.6182	17.68	17.2711	17.4438	16.8563	17.7152	17.009	17.85	17.3069	17.5739	17.2344	17.0825	16.6006	17.1582	17.1795	16.6027	16.5421	17.1055	17.2175	17.4354	16.961	17.4676	17.8001	17.3503	17.7396	17.3059
Cholecystokinin	P06307	CCK	0.886886	-0.17318	0.272553	0.564549	18.0174	16.27	16.7536	15.3814	16.6726	18.6449	19.6292	17.8266	18.1764	15.8853	18.0929	17.3415	18.2711	17.4873	17.8685	17.6405	18.415	17.8355	NaN	17.8538	16.8251	17.0157	17.9129	18.4507	16.675	17.1615	15.692	18.0902	16.5239	18.4195	17.4671	17.6442	17.6041	18.2649	17.9503	18.2662	17.8051	19.1897	17.2374	18.5178	18.779	18.3218	17.909
Prolactin	P01236	PRL	0.889304	-0.169252	0.307486	0.512175	14.4339	14.9837	15.7511	14.6546	14.7342	15.3218	14.9022	15.0493	14.6987	14.4199	15.1309	15.3546	15.5603	14.6845	15.0633	14.8208	15.1107	14.4545	NaN	15.0998	16.0036	15.5463	NaN	14.0972	16.3054	NaN	17.6727	16.1245	14.885	NaN	NaN	16.8429	15.9422	13.9286	15.0139	NaN	15.6658	14.724	NaN	NaN	15.3433	15.639	NaN
Insulin-like growth factor-binding protein complex acid labile subunit	P35858	IGFALS	0.889339	-0.169194	0.156799	0.804658	17.9538	19.3116	18.6031	18.6858	18.6115	18.7924	17.3606	16.9642	17.9685	18.7417	17.3514	18.1391	18.1114	18.2243	18.6806	16.7765	19.8455	18.6431	18.9305	18.4054	18.8459	18.4737	18.8856	17.9951	18.3133	18.3544	18.9348	18.9602	18.4839	18.3381	18.5782	18.7513	18.8286	18.0262	18.552	18.563	19.7087	17.8873	17.2539	19.0478	18.3421	19.1474	18.8237
Immunoglobulin lambda variable 4-69	A0A075B6H9	IGLV4-69	0.889514	-0.16891	0.345277	0.461832	15.5506	15.9774	15.9894	15.7714	14.9931	14.7337	14.4424	14.7398	15.5057	15.7958	16.1034	15.469	15.1922	14.6966	16.1434	14.989	17.0418	NaN	17.337	16.4406	16.0483	16.9825	18.0858	15.639	15.5035	15.5879	15.1517	16.4888	16.4462	16.545	17.2303	18.8184	17.7693	16.5508	15.4659	15.4569	17.8107	16.6502	15.1015	16.0535	14.6873	16.3491	15.5101
Coagulation factor IX	P00740	F9	0.889591	-0.168786	0.063815	1.19508	17.3404	17.4783	18.0454	17.1467	17.9549	17.3625	17.6275	17.6946	18.1605	18.406	17.9672	18.0923	17.9974	17.8436	18.6829	16.9597	19.1642	17.9208	17.4059	17.4927	17.9188	17.7279	17.5054	16.6601	16.8495	17.2285	17.7411	17.8933	17.5694	16.9568	17.5973	17.4303	17.4974	16.4651	17.5102	17.5037	18.2267	17.1869	16.9575	17.23	17.347	17.6011	17.5421
Late cornified envelope protein 2B	O14633;Q5T7P3;Q5TA76;Q5TA78;Q5TA79;Q5TA81;Q5TA82;Q9BYE3	LCE2B;LCE2C	0.889773	-0.16849	0.617141	0.209615	NaN	NaN	12.895	NaN	NaN	12.7283	NaN	NaN	13.7668	NaN	NaN	12.2045	NaN	16.7751	12.8378	NaN	NaN	12.5719	NaN	13.0859	14.686	14.5371	NaN	13.1462	NaN	15.4033	13.6593	NaN	NaN	16.4433	13.9511	19.163	NaN	NaN	NaN	13.9938	14.3792	16.0994	13.3595	14.3014	13.0828	NaN	NaN
ATP-dependent Clp protease ATP-binding subunit clpX-like, mitochondrial	O76031	CLPX	0.890084	-0.167987	0.311928	0.505945	NaN	NaN	NaN	NaN	NaN	NaN	NaN	NaN	19.4948	21.1206	17.7897	18.2893	NaN	NaN	16.4791	18.8257	NaN	NaN	17.485	17.3744	18.6255	18.5324	18.7063	17.8408	18.7071	17.5263	17.2769	17.5293	17.1928	17.6762	17.8019	17.7903	17.8327	17.6282	18.4822	17.9167	16.9818	16.755	17.8921	17.9876	17.165	17.8736	17.177
Carbamoyl-phosphate synthase [ammonia], mitochondrial	P31327	CPS1	0.890195	-0.167808	0.155814	0.807395	NaN	NaN	NaN	NaN	NaN	NaN	NaN	NaN	NaN	NaN	NaN	NaN	NaN	NaN	NaN	NaN	NaN	NaN	18.1001	18.583	19.6962	19.4445	19.5598	19.15	19.8248	19.8943	18.2535	20.0559	17.8355	18.2744	18.1361	18.1733	18.4085	18.1914	19.4392	19.2117	18.4594	17.7601	18.6278	19.3128	18.3033	19.0649	18.2678
Phosphatidylinositol-glycan-specific phospholipase D	P80108	GPLD1	0.890485	-0.167336	0.0449451	1.34732	17.4241	17.6318	17.5982	17.3205	17.7939	17.7991	17.1616	17.2017	17.3607	18.3286	17.691	17.0774	17.5108	17.3776	18.2822	17.1857	19.3614	17.3338	17.9224	17.6527	18.0811	17.5813	18.0007	17.515	17.62	18.0152	17.9221	18.1953	17.8769	17.4537	17.7143	17.7588	17.3396	17.4329	17.7603	17.9129	18.481	17.4948	17.6809	17.9261	17.6138	18.1456	17.908
Ferritin light chain	P02792	FTL	0.890863	-0.166725	0.235358	0.628271	15.9525	15.7366	15.2637	16.0715	16.2212	16.1764	16.6195	16.1172	15.6165	15.8016	15.4547	16.3357	15.9381	14.0521	15.3583	16.5699	15.5857	16.9158	16.435	15.2015	NaN	NaN	NaN	15.9619	15.2207	15.7896	15.5343	15.6068	16.2325	16.2118	17.0374	17.8239	NaN	16.2512	16.142	NaN	17.7048	16.2395	NaN	NaN	NaN	NaN	16.0361
Transmembrane protein 212	A6NML5	TMEM212	0.890902	-0.166662	0.428347	0.368204	15.1382	NaN	NaN	14.6914	14.3113	14.2751	NaN	15.1632	NaN	NaN	NaN	NaN	14.9404	17.6505	NaN	14.9194	NaN	12.8854	17.071	16.761	16.9558	17.3533	17.3265	16.5165	17.1386	NaN	17.0021	16.9271	17.016	16.5572	16.9956	15.4047	16.4328	16.6553	16.2441	16.6693	15.5536	16.3687	16.7598	16.6441	16.832	17.3311	16.6308
Peptidyl-prolyl cis-trans isomerase C	P45877	PPIC	0.89109	-0.166357	0.0701152	1.15419	18.5422	17.8655	18.7513	18.5001	17.7502	17.8742	17.9366	17.41	18.485	17.7899	17.7494	18.2044	17.5841	18.91	17.7668	17.8863	17.1699	17.5142	17.9912	17.9874	17.5012	17.5341	17.552	17.4053	17.5629	17.3589	18.0632	17.8356	17.2716	17.9784	17.4084	17.8572	17.3448	17.4581	17.2457	17.9188	17.7885	17.5306	17.5571	17.4048	17.2925	17.9738	17.7193
Cholinesterase	P06276	BCHE	0.891132	-0.166289	0.00544533	2.26398	18.0216	18.0207	18.0551	18.0452	18.3538	18.122	17.9886	17.5378	18.035	17.0942	18.2724	17.6679	17.9773	17.9396	18.1283	17.9068	19.7942	17.96	18.2531	17.9108	18.4175	17.8245	18.1977	17.8352	17.8623	18.0647	18.2577	18.2345	17.6511	17.7697	17.6878	18.2367	17.8278	17.6223	18.0487	18.003	18.3543	17.563	17.8931	17.9517	17.9009	18.2008	17.9252
Immunoglobulin heavy constant gamma 2	P01859	IGHG2	0.891247	-0.166102	0.16608	0.779683	25.5045	26.1194	25.8927	24.867	25.9473	25.8741	24.1565	24.6757	25.7619	25.317	25.9473	25.797	25.8361	25.6865	25.9847	24.9406	26.3595	25.1488	25.4234	25.7364	26.3712	25.1214	25.7594	25.5285	23.7895	26.2058	24.7492	26.0211	25.0813	25.6125	25.3975	26.4892	26.8973	25.3101	24.9933	25.2207	25.9539	25.3511	24.5225	26.1015	24.2535	25.772	25.2535
Meteorin-like protein	Q641Q3	METRNL	0.891786	-0.165231	0.0174876	1.75727	17.1616	17.5588	17.3235	17.4342	17.4529	17.5004	17.2625	17.4542	17.5649	17.2901	17.5891	17.1016	17.2571	16.4497	17.8424	17.4128	17.5582	17.8112	17.2929	17.4434	17.0355	17.5719	17.1932	16.7714	16.3431	17.2451	16.9459	17.0804	16.3256	17.0038	17.2092	17.6532	17.4238	17.1743	17.1663	17.4732	16.8927	16.7136	17.1701	17.7887	16.9385	17.579	17.0661
Secreted frizzled-related protein 4	Q6FHJ7	SFRP4	0.893327	-0.16274	0.128068	0.89256	17.3978	17.4347	16.5764	16.6121	17.1157	17.5689	17.0836	17.0941	16.523	15.593	16.5332	17.1204	16.7784	17.6025	16.8337	16.5681	15.9959	16.9952	16.3256	16.6394	17.1318	16.5354	16.7138	15.3884	NaN	17.7029	17.5239	17.3684	16.8502	16.4537	16.5557	16.5491	16.7654	16.3411	15.7263	16.83	16.4798	16.3293	15.8648	16.6286	16.3081	16.9851	16.0783
Neutrophil gelatinase-associated lipocalin	P80188	LCN2	0.893443	-0.162552	0.274407	0.561605	15.7733	16.1073	15.8953	15.8615	15.7099	15.4549	15.5453	15.6644	15.8035	16.7856	16.8134	16.2236	16.3824	16.856	16.0304	16.3095	16.2256	15.569	15.7435	15.8627	16.2002	16.5461	16.4176	16.0873	16.842	16.3267	16.1272	16.0213	16.3112	17.9956	16.2769	22.0951	15.6903	15.9366	16.5726	16.6813	17.0764	16.6745	15.8	16.2658	15.8315	16.6943	16.3139
Hepatocyte growth factor activator	Q04756	HGFAC	0.893775	-0.162017	0.105961	0.974853	17.0392	16.9181	17.6094	16.762	17.4161	16.0885	16.5625	16.5427	17.1433	17.5789	17.4864	17.2377	17.6328	17.1481	17.1138	16.5036	18.6696	16.4093	16.7922	16.4611	17.4057	16.0302	17.3071	16.2105	NaN	16.5506	16.7264	17.085	16.7331	16.1121	16.2992	17.1319	17.0297	16.7025	16.8555	17.1089	18.3118	16.5338	16.6638	17.1835	16.8892	17.7216	17.0125
Neurosecretory protein VGF	O15240	VGF	0.89396	-0.161718	0.15381	0.813015	21.8423	21.2707	21.3484	21.4221	20.7634	22.5892	22.3699	22.1457	22.4551	20.714	21.5685	21.2877	22.4015	18.9266	21.9134	22.1856	21.7223	22.0625	20.654	22.1488	21.1886	21.8152	22.0258	22.3294	21.8538	21.4221	20.4676	21.8802	21.5638	21.9098	21.7836	20.714	21.7223	22.1765	22.3831	21.4221	21.4375	22.8557	21.8113	21.3699	21.9916	21.6141	21.4576
Arachidonate 12-lipoxygenase, 12R-type	O75342	ALOX12B	0.894374	-0.16105	0.420082	0.376666	NaN	15.2321	NaN	NaN	NaN	NaN	NaN	NaN	15.2383	NaN	NaN	NaN	NaN	18.1624	NaN	14.5642	NaN	NaN	16.5481	16.0435	16.8095	17.1084	16.8247	16.8575	18.177	17.3378	16.9141	16.6537	16.5887	17.5495	17.0412	18.8096	16.5614	15.314	17.4956	17.7471	NaN	16.8394	17.0739	17.4866	16.7477	17.0421	16.8357
Leucine-rich repeat-containing protein 4B	Q9NT99	LRRC4B	0.896512	-0.157605	0.0255963	1.59182	19.9148	19.7258	19.6366	19.9026	18.9982	19.1843	19.649	19.274	19.1092	19.2762	19.3238	19.1727	19.6066	20.3101	19.2948	19.662	19.0058	19.4312	19.4374	19.3511	19.4152	19.3244	19.537	18.3584	19.187	19.1581	19.3038	19.1913	19.1737	19.0066	19.6981	19.1545	19.0542	19.0593	19.8496	19.5796	18.9898	19.06	19.899	19.5448	19.3947	19.7271	19.8051
72 kDa type IV collagenase	P08253	MMP2	0.89702	-0.156788	0.00437126	2.35939	19.3907	19.8475	19.5399	19.5779	19.8184	19.627	19.572	19.6475	19.6678	19.6051	19.8795	19.8085	19.7798	19.0559	19.7892	19.8271	19.1908	19.8916	19.9882	20.1206	19.7906	19.4616	19.657	19.3429	19.3472	19.9245	20.343	20.1332	20.2302	20.1703	19.7771	19.8967	19.9459	19.9742	19.7499	20.2066	20.1457	20.0292	19.4907	20.0426	19.8599	20.1079	19.9882
Microfibrillar-associated protein 5	Q13361	MFAP5	0.897326	-0.156296	0.420836	0.375887	13.75	NaN	13.3035	NaN	12.3242	13.3662	12.7972	12.324	13.7101	NaN	13.2302	12.5361	13.1766	NaN	12.9475	11.614	NaN	13.2098	13.0934	14.0179	13.4206	13.3276	NaN	13.4708	NaN	13.67	15.0447	13.8819	14.0274	13.4416	14.0809	NaN	NaN	NaN	15.102	14.7323	13.6672	14.472	NaN	15.0354	14.9211	13.9952	14.6177
Polypeptide N-acetylgalactosaminyltransferase 10	Q86SR1	GALNT10	0.897459	-0.156081	0.005122	2.29056	18.7407	18.4397	18.5584	19.0215	18.7139	18.5751	18.6673	18.4978	18.7409	18.2106	18.4333	18.4179	18.7176	19.6993	18.302	18.6681	18.4729	18.6313	18.6214	18.565	18.7762	18.2047	18.7232	18.0666	17.846	18.6822	18.6536	18.7447	18.3465	18.4026	18.3194	NaN	18.5695	18.0614	18.4714	18.1412	18.383	18.2987	18.8114	18.8652	18.5882	18.8963	18.5458
Immunoglobulin lambda variable 3-1	P01715	IGLV3-1	0.89753	-0.155967	0.311148	0.507032	16.4599	17.4269	15.6775	16.7069	16.883	15.809	15.0597	17.0726	16.8818	15.1458	16.8749	16.8039	16.1972	14.3167	16.4687	16.2209	17.6669	15.4181	15.5515	16.7768	17.0102	17.3823	15.5544	16.3919	16.4471	17.0825	16.8175	17.6479	17.1303	17.2709	17.9354	17.133	17.368	17.0304	16.8018	17.2984	17.7654	17.208	17.0222	17.7463	16.2672	17.2174	16.365
Matrix metalloproteinase-16	P51512	MMP16	0.898516	-0.154384	0.149765	0.82459	13.919	NaN	NaN	NaN	16.5752	16.355	16.0388	16.3439	16.3313	16.091	16.4426	16.0082	16.0812	NaN	15.9751	15.9031	15.7498	14.9656	NaN	15.6537	16.4544	15.4212	15.515	16.2026	NaN	15.4561	15.4641	16.1926	16.4104	16.6489	16.3899	NaN	15.6642	16.472	16.6829	16.6167	16.8212	16.6934	16.3318	16.839	16.8712	16.775	16.3444
Inter-alpha-trypsin inhibitor heavy chain H5	Q86UX2	ITIH5	0.898825	-0.153888	0.00346945	2.45974	19.1748	18.8245	18.926	19.0957	19.0524	19.1322	19.2228	18.7768	18.9308	19.0567	19.1666	19.1585	18.9682	19.8715	19.0605	19.1354	18.5881	19.5372	19.1441	18.9833	19.2276	18.7411	18.8466	18.3211	18.4405	18.926	19.2889	19.1393	18.9236	18.7936	18.9263	18.8736	18.9699	18.8375	19.0882	19.1982	18.9711	18.6652	18.9269	18.9915	19.023	19.4241	18.9522
Caspase recruitment domain-containing protein 9	Q9H257	CARD9	0.899019	-0.153576	0.400934	0.396928	15.7189	15.9511	NaN	15.5693	16.6452	NaN	15.4038	15.4937	NaN	NaN	17.3083	16.6288	NaN	NaN	16.9992	15.117	17.4303	NaN	17.5016	15.5729	NaN	15.7264	16.3717	15.9549	NaN	16.8044	17.3007	16.4047	15.5383	16.559	15.9647	16.6133	16.532	16.0429	16.0379	16.2226	20.1206	16.1995	14.6118	16.8188	14.9641	15.9406	16.0344
Hepatoma-derived growth factor-related protein 3	Q9Y3E1	HDGFL3	0.899088	-0.153465	0.408184	0.389144	NaN	NaN	NaN	NaN	NaN	NaN	NaN	NaN	NaN	NaN	NaN	NaN	NaN	14.7277	NaN	NaN	NaN	NaN	18.8019	18.8727	19.8097	19.8884	19.8023	19.6446	20.1457	19.2499	19.1336	19.3591	19.2855	19.3272	19.1581	18.7576	19.1811	19.0864	20.1206	20.0426	19.6839	18.8751	19.608	19.9104	19.228	19.5367	18.9446
Gliomedin	Q6ZMI3	GLDN	0.899142	-0.153379	0.0851575	1.06978	17.867	18.0356	17.802	17.8925	18.4013	17.9342	18.0447	18.0308	17.6143	18.0337	17.5905	18.2848	18.8151	16.5899	18.2256	18.5501	17.6992	18.47	17.6962	17.3012	17.6898	17.1478	17.4901	17.5809	17.8563	17.4592	17.9662	18.0935	17.2978	17.0499	17.1126	17.4973	17.029	16.9592	17.5858	18.1851	17.2921	17.2682	17.9585	17.6696	17.5624	18.3062	18.0041
Alpha-2-antiplasmin	P08697	SERPINF2	0.90044	-0.151297	0.0800849	1.09645	20.8651	21.5165	21.8876	21.2125	21.9316	21.8802	20.7389	20.714	21.4626	20.8876	21.4015	21.3156	21.5069	21.3376	21.7389	20.68	22.1673	21.265	20.8727	20.68	21.7715	21.4676	21.1395	20.3321	20.7471	20.9243	21.2477	21.4972	20.6096	20.2535	21.3321	21.1332	21.2006	20.4476	20.7634	20.8802	21.9637	20.3538	20.0951	20.7553	20.7307	21.3484	20.6971
Pigment epithelium-derived factor	P36955	SERPINF1	0.900687	-0.150902	0.0381401	1.41862	23.5522	23.4298	23.1961	23.4923	23.391	23.5404	23.417	23.6431	23.391	22.7265	23.2273	23.7594	23.3645	24.8044	22.976	23.4425	22.8651	23.4923	23.3511	23.0707	23.2821	22.8442	23.1457	22.3538	23.2821	22.823	23.417	22.6928	23.0642	23.2021	23.0309	23.0258	23.4676	22.6971	22.9672	22.9933	23.0207	22.714	22.5777	22.8054	22.9334	22.9006	23.1688
SUMO-activating enzyme subunit 1	Q9UBE0	SAE1	0.900997	-0.150406	0.192371	0.715862	17.0651	17.709	17.6632	17.0643	18.0617	18.1253	17.1065	17.292	18.0568	18.2069	17.4315	17.9239	17.3183	16.7606	18.0251	16.8163	18.5348	17.239	18.2487	18.1794	18.4166	18.4938	18.4114	18.2261	18.258	18.2347	18.3456	18.663	18.6972	17.9943	18.1263	17.5557	17.9488	17.6502	18.5867	18.4863	18.9855	18.2018	18.0691	18.6095	18.1707	18.8732	18.8688
Interferon gamma receptor 1	P15260	IFNGR1	0.901008	-0.150389	0.185638	0.731333	18.1844	17.1545	17.2705	17.0434	17.3217	17.038	16.2059	16.5425	16.9325	15.6121	16.4424	16.5247	16.2574	17.0833	16.6571	16.248	16.8814	16.3587	17.1236	17.2086	18.1466	18.0583	16.8764	17.0544	NaN	17.2287	16.5769	16.9964	17.237	17.1353	17.4061	NaN	17.2058	16.425	16.871	17.2623	17.8385	17.0246	17.1146	17.6329	17.0512	17.3146	17.0201
Keratin, type I cytoskeletal 27	Q7Z3Y8	KRT27	0.901372	-0.149806	0.577635	0.238347	NaN	NaN	NaN	NaN	14.9153	14.9886	15.0891	NaN	17.8176	NaN	16.0521	15.6216	16.2647	19.4816	NaN	NaN	15.7605	13.565	NaN	16.0492	18.2026	17.8993	18.5669	NaN	19.2484	NaN	15.7205	16.2124	17.4371	16.2334	17.5117	16.7441	16.6436	16.2982	16.8303	17.639	18.6339	15.8451	16.9289	17.1668	16.3123	16.7822	15.8278
Endothelial protein C receptor	Q9UNN8	PROCR	0.901606	-0.149431	0.204506	0.689294	20.3857	19.1853	19.3633	19.8327	18.7502	19.2104	18.917	19.4499	18.9886	18.6672	19.0599	19.5003	18.983	16.441	18.8621	19.6891	18.6219	19.4186	19.084	18.1648	18.518	17.8767	17.874	17.5243	17.9423	18.7305	18.9907	18.5363	18.8425	18.7765	18.4709	18.701	18.5336	18.5057	18.7846	18.5231	18.5736	18.8965	18.3463	19.0002	18.5838	18.9315	18.6612
4F2 cell-surface antigen heavy chain	P08195	SLC3A2	0.902091	-0.148655	0.00345307	2.46179	16.8463	16.8917	17.0631	17.0111	16.9437	17.1503	16.6767	17.0714	17.0982	16.6013	16.942	16.9224	16.9242	17.4086	16.9264	16.7584	16.8633	16.8595	17.1135	16.7374	16.8249	17.1858	17.2614	17.0122	17.0697	16.7152	16.8821	16.8794	16.8252	16.952	17.1298	16.9573	16.9417	16.7901	17.1857	17.0868	16.7389	16.9355	17.1782	17.0985	17.2173	17.4019	17.2358
Ankyrin repeat and KH domain-containing protein 1	O75179;Q8IWZ3	ANKHD1	0.902151	-0.148559	0.291181	0.535836	NaN	NaN	NaN	NaN	NaN	NaN	NaN	NaN	NaN	NaN	NaN	NaN	NaN	NaN	NaN	NaN	NaN	NaN	16.3641	16.551	17.6344	17.4188	17.3942	17.191	17.7763	17.3216	16.0023	17.234	NaN	16.8508	16.6539	NaN	16.2205	16.7753	18.2452	17.9767	16.7793	16.2722	17.8338	18.1996	16.1537	17.129	16.1723
Frizzled-9	O00144	FZD9	0.903018	-0.147173	0.134035	0.872783	15.0182	14.7102	15.4176	15.0846	14.7566	14.7691	15.4694	14.9371	15.2625	14.8042	14.7059	14.6884	14.7292	NaN	15.5908	15.1242	NaN	15.0883	NaN	14.1081	14.8851	14.4884	NaN	14.6279	NaN	NaN	14.2322	NaN	14.9317	13.9263	NaN	15.1099	NaN	NaN	NaN	14.6036	NaN	14.7805	NaN	NaN	14.9328	NaN	NaN
Calcyclin-binding protein	Q9HB71	CACYBP	0.903046	-0.147128	0.295477	0.529476	NaN	NaN	NaN	13.739	12.9606	NaN	14.1189	NaN	13.8344	13.8933	NaN	13.3479	13.7548	12.9586	13.6843	13.9617	NaN	13.6961	14.3632	14.2732	13.7693	14.7944	14.3117	14.2176	NaN	14.683	14.1817	14.6521	14.0222	14.7784	NaN	17.375	NaN	NaN	14.4071	14.6416	13.956	14.1416	15.0537	14.4242	14.2726	14.8724	15.2968
Titin	Q8WZ42	TTN	0.90316	-0.146946	0.209439	0.678943	19.2644	20.5451	19.4151	19.9742	19.8032	18.358	19.5121	19.6919	18.8377	18.8868	19.3629	19.0081	19.2578	19.8441	19.9119	19.8738	20.7056	18.9917	20.1457	18.8894	19.8873	19.9459	19.4218	18.9959	19.7351	19.5912	19.1652	19.5199	19.213	19.8886	20.2419	20.1079	19.3161	18.7369	19.8864	20.1703	19.4784	19.0596	20.1703	20.0426	19.0875	19.8259	19.5684
Ciliary neurotrophic factor receptor subunit alpha	P26992	CNTFR	0.903202	-0.146879	0.0766851	1.11529	18.2178	18.291	18.3022	18.5313	17.8935	17.9485	18.4388	18.2694	18.2109	18.1191	18.5279	18.026	18.4186	17.0919	18.4641	18.5683	18.0817	18.514	18.0561	17.8275	17.5764	17.8026	17.9763	16.998	17.9762	17.2051	17.9761	17.161	18.6539	18.067	18.5315	18.0717	18.8772	18.5039	18.541	18.073	17.902	18.4915	18.6397	18.2135	18.4218	18.2785	18.6261
WAP four-disulfide core domain protein 1	Q9HC57	WFDC1	0.903628	-0.146199	0.266008	0.575105	21.2244	19.7969	20.1079	19.1798	19.9882	20.7223	20.9024	20.7796	20.1581	17.2453	19.4039	19.9289	20.3857	18.3716	20.0821	20.2066	19.0299	19.1033	18.1449	18.806	18.3035	19.5049	19.3693	19.6552	19.0341	18.9873	18.8973	18.6622	18.7573	19.1396	19.0657	NaN	19.6031	19.7623	19.0485	18.8725	NaN	18.5637	19.3255	19.2752	19.1098	19.7176	18.5653
Acylphosphatase-1	P07311	ACYP1	0.903669	-0.146134	0.292536	0.53382	13.9867	14.2114	14.0318	14.2251	NaN	NaN	12.9959	13.9712	14.3286	14.2137	14.2843	13.68	13.9612	NaN	13.2178	13.9283	NaN	14.0478	NaN	13.0056	NaN	NaN	NaN	NaN	NaN	NaN	14.1246	NaN	13.7804	14.3915	NaN	15.193	NaN	14.8469	14.7298	14.5955	14.6023	14.747	14.7559	15.0013	14.6576	14.5195	15.1849
Alpha-(1,3)-fucosyltransferase 11	Q495W5	FUT11	0.903688	-0.146103	0.0685547	1.16396	16.2509	16.4089	16.3691	16.4544	16.3635	16.3456	16.3281	16.2858	16.175	17.2169	16.3456	16.7045	16.3935	16.1728	16.7323	16.5518	15.4439	16.3796	16.8674	16.363	16.4529	15.8628	16.8566	15.9541	15.6752	16.4185	16.4956	16.3945	16.6188	15.6206	16.6321	15.4855	15.4049	16.5983	16.5069	16.8664	16.6996	16.2998	17.1306	17.4517	17.0071	16.7501	16.7987
Alpha-mannosidase 2	Q16706	MAN2A1	0.903721	-0.146051	0.000140733	3.8516	17.1157	16.8493	17.0447	16.8406	17.0329	17.4432	17.3545	17.4688	17.4839	17.1798	17.2479	17.4587	17.257	16.7941	17.3996	17.2877	17.0268	17.3454	17.0232	17.1173	17.0494	17.18	17.4828	17.1461	17.2241	16.6596	17.3568	17.0182	17.2707	17.4942	17.2433	17.2752	17.1709	17.3611	17.5582	17.7682	17.3978	17.3954	17.4857	17.6688	17.4457	17.4695	17.5173
Complement factor D	P00746	CFD	0.904819	-0.144299	0.150119	0.823565	20.6186	20.6627	20.0951	20.5451	20.3857	20.7056	20.0426	20.5638	20.6096	20.2302	21.0821	20.8651	20.4476	19.5785	20.7056	20.0951	20.3752	20.2066	20.6276	20.2419	20.4874	19.1517	19.5555	19.2908	19.4825	19.9882	20.5451	20.0951	19.1587	20.1946	19.5441	19.8172	19.9742	19.6907	20.0292	19.7442	20.8876	20.4676	19.7256	19.9882	19.8683	20.343	20.2185
Heat shock protein HSP 90-beta	P08238	HSP90AB1	0.904844	-0.144259	0.634529	0.197549	NaN	14.7262	14.3378	NaN	NaN	14.2034	NaN	15.3659	15.2928	15.7815	NaN	14.5991	15.5289	14.7684	15.2206	14.5352	NaN	NaN	NaN	NaN	16.2618	18.7946	17.9932	NaN	18.3099	NaN	16.5488	16.2165	16.7782	17.296	18.1812	20.7223	17.6719	17.3229	17.376	17.5525	18.1772	16.8838	16.1146	16.7944	16.0909	16.5636	16.2146
Immunoglobulin lambda-like polypeptide 1	P15814	IGLL1	0.905831	-0.142686	0.357282	0.446988	17.0075	18.989	17.8712	18.2084	18.2643	17.7845	17.6842	17.7709	18.2331	18.4119	18.8893	18.2572	18.2897	16.6137	18.1437	17.3933	19.9007	18.0914	17.1838	18.4062	18.3527	18.86	18.2207	18.6809	18.7005	17.8268	18.088	18.9131	17.3916	17.5349	18.0935	18.0359	18.5214	18.471	17.7305	16.1123	18.3318	17.8458	17.1673	18.2306	16.2147	17.5137	17.0185
Very low-density lipoprotein receptor	P98155	VLDLR	0.906082	-0.142286	0.316527	0.499589	14.6303	14.2652	14.93	14.4998	15.0266	14.1811	14.5643	14.2273	14.1451	14.6277	NaN	14.593	NaN	15.507	14.8805	14.1268	NaN	14.6667	15.0398	14.2939	15.0373	NaN	NaN	15.2115	NaN	NaN	15.4311	NaN	NaN	15.0869	NaN	NaN	16.1188	16.6192	15.5423	NaN	NaN	15.339	NaN	NaN	16.0129	NaN	15.1529
Extracellular serine/threonine protein kinase FAM20C	Q8IXL6	FAM20C	0.906645	-0.14139	0.0246118	1.60886	16.8296	16.5337	16.6686	17.1241	16.804	16.8094	16.8638	16.9777	17.0073	17.0237	16.7972	16.586	16.9901	16.4669	16.9062	17.0089	16.8881	16.7633	16.6123	16.5277	16.3363	16.7299	16.8947	16.7324	NaN	NaN	16.387	NaN	16.1654	16.5802	16.4229	NaN	17.0189	16.6863	16.8873	16.7681	17.5203	16.7122	17.0116	17.185	16.5362	16.9328	16.3637
Kallistatin	P29622	SERPINA4	0.906704	-0.141296	0.132328	0.878347	20.1206	20.2764	20.5069	19.7972	21.0088	20.2185	19.5769	19.4678	20.6096	20.4066	20.4273	19.9308	20.1332	19.4669	20.8191	19.2813	20.8499	19.6902	20.2535	19.9601	20.6364	19.2306	19.857	19.4227	19.5568	20.002	20.3321	20.1079	19.7554	19.295	19.3222	19.7988	19.9121	19.5973	19.6138	20.0559	20.8423	19.0505	19.4012	19.9742	19.7158	20.4476	20.0951
Sialic acid-binding Ig-like lectin 9	Q9Y336	SIGLEC9	0.906802	-0.14114	0.273328	0.563315	13.3017	12.0291	13.0697	13.2529	12.6288	13.1055	12.9649	13.8146	13.6349	13.9898	12.8295	13.8973	13.1402	NaN	13.3839	13.7394	12.5401	13.8383	NaN	13.6536	13.2511	12.8002	13.2045	NaN	12.6131	13.2772	12.5252	12.9954	12.8116	NaN	12.1259	NaN	NaN	12.4506	NaN	12.3557	13.2833	12.9064	12.6998	12.8971	12.3757	11.7368	NaN
Apolipoprotein L1	O14791	APOL1	0.907003	-0.140821	0.328505	0.483458	17.3066	18.0845	19.0113	17.535	18.3851	18.4558	17.1986	17.3314	17.3639	18.0344	17.8542	17.5439	17.7317	17.9653	19.1413	17.0045	20.6714	18.3525	18.1086	17.4154	18.7186	18.6705	18.2464	17.2307	17.4769	18.0293	17.898	18.3812	17.7329	17.1882	18.3203	17.7102	18.067	17.068	17.6927	17.4729	19.4504	16.9729	17.0392	17.4005	17.7162	17.8324	17.5889
Proteoglycan 4	Q92954	PRG4	0.90726	-0.140412	0.158723	0.79936	18.8639	17.9876	17.7426	17.2841	18.3939	18.2051	18.1376	17.8251	18.3009	16.5729	18.5241	17.7951	17.4608	18.5125	18.2374	17.718	18.2701	17.5378	18.5561	18.7678	18.2431	18.2647	17.938	18.2556	18.1052	18.077	19.2536	18.3313	17.7433	18.2085	18.3374	18.1902	18.1999	18.4039	18.3783	18.7515	18.6618	17.1621	17.8328	19.4648	18.5183	19.1119	18.4123
Leucine-rich alpha-2-glycoprotein	P02750	LRG1	0.907393	-0.140201	0.241418	0.617231	20.9531	22.5165	22.1363	21.4375	21.7098	21.8269	20.9951	21.5777	21.0625	22.1143	21.8034	22.5731	22.0393	18.8779	21.6231	20.8113	22.0592	21.4576	22.2214	21.9352	22.3376	23.6209	22.1015	21.7715	21.3752	22.3294	21.8764	22.6992	22.155	22.1301	23.6431	22.5522	22.1856	21.8461	22.743	22.1174	22.3699	22.3565	21.2477	21.7512	21.8913	22.7675	22.0724
UDP-GlcNAc:betaGal beta-1,3-N-acetylglucosaminyltransferase 8	Q7Z7M8	B3GNT8	0.908156	-0.138988	0.525254	0.279631	15.6679	15.6858	15.5209	14.9883	15.121	15.0981	14.9076	15.1772	15.3796	14.8821	15.5926	15.3039	14.4988	15.9654	15.5008	15.1033	14.916	15.5012	17.2554	16.2054	16.291	NaN	16.4139	17.921	NaN	NaN	17.4278	NaN	14.5996	NaN	NaN	16.5781	16.1626	NaN	NaN	16.4413	15.8573	15.6131	NaN	17.4851	NaN	NaN	NaN
Chemokine-like protein TAFA-5	Q7Z5A7	TAFA5	0.908172	-0.138962	0.259799	0.585363	18.2698	18.2269	17.8122	18.1334	18.2502	18.3598	18.9157	18.7418	18.4244	15.2816	17.9593	18.2722	18.029	17.9736	18.2756	18.4147	17.464	18.5217	17.2983	17.5872	17.6723	17.449	16.0314	18.0722	17.7759	NaN	17.6112	NaN	18.0805	18.1185	17.9325	17.0377	18.3099	18.5031	18.0025	18.0802	17.706	18.5556	18.1124	17.7965	18.2431	17.8249	18.2762
Heparin cofactor 2	P05546	SERPIND1	0.908321	-0.138726	0.018048	1.74357	21.928	22.5093	22.4501	22.3129	22.4375	22.4923	22.0359	22.0493	22.2448	21.9171	22.0326	21.9316	22.0918	21.6141	22.5777	22.0459	23.1015	22.1946	22.0821	21.7471	22.1886	21.5638	22.1703	21.6757	22.0258	22.0224	22.0559	22.3805	21.8802	21.6497	21.8269	21.8576	22.1238	21.4626	22.0724	22.1795	22.8651	21.7594	21.9672	22.1301	22.0625	22.6431	22.019
Immunoglobulin lambda variable 3-27	P01718	IGLV3-27	0.908333	-0.138707	0.241892	0.616378	17.707	17.1444	NaN	17.57	17.9075	NaN	16.3489	18.2763	17.2291	NaN	17.5207	17.0731	17.3899	NaN	16.5971	16.088	18.5492	18.368	NaN	17.522	16.7759	NaN	16.9441	17.482	NaN	17.5628	17.8997	17.315	17.1215	17.1596	17.1357	NaN	17.3471	17.4189	NaN	18.0527	18.181	17.0837	NaN	17.8622	17.2491	18.3164	17.3807
Netrin-G1	Q9Y2I2	NTNG1	0.908338	-0.138699	0.132374	0.878197	17.6616	16.9468	16.884	17.503	16.6326	17.4275	17.5946	17.0888	16.6482	17.2166	17.1364	16.8858	17.2812	17.6	17.0679	17.2736	16.9285	17.3129	17.1146	16.7696	16.3294	16.6788	18.0395	15.8425	16.3444	16.5618	16.7704	16.3618	17.1278	16.4534	17.2968	15.9866	16.8112	16.7561	16.8329	16.9624	16.7911	16.9541	17.0951	16.9057	17.0047	17.5274	16.9676
Collagen alpha-1(V) chain	P20908	COL5A1	0.908404	-0.138594	0.161198	0.79264	NaN	14.9493	16.0147	NaN	14.7414	16.0831	14.796	15.3591	15.2801	NaN	15.0032	15.2953	14.9511	NaN	15.1393	15.0683	NaN	14.7336	15.557	15.9172	NaN	15.1826	16.17	15.6466	NaN	15.7464	15.8081	15.7898	15.3344	15.1823	14.6612	15.2212	15.715	15.327	14.1229	15.7406	NaN	15.0643	15.4653	15.6752	15.012	NaN	15.7194
Exostosin-like 2	Q9UBQ6	EXTL2	0.908424	-0.138563	0.0324376	1.48895	18.781	18.8642	18.7471	18.6986	18.5669	18.6033	18.6096	18.9414	18.9822	19.118	18.7777	18.6881	19.0114	19.7432	18.2439	18.7548	18.3354	18.632	19.0023	18.5765	18.2926	18.1299	18.3242	18.1505	18.3749	19.0717	18.5705	18.9265	18.1657	18.2362	18.1739	18.4796	18.6703	18.2113	18.4781	18.3271	18.2011	18.6332	18.7521	18.3679	18.5858	18.4254	18.776
Lithostathine-1-alpha	P05451;P48304	REG1A	0.908801	-0.137964	0.267033	0.573436	14.3196	15.0993	14.8543	14.8985	14.7809	15.9067	14.5431	15.2475	15.168	15.456	15.7394	16.1674	15.5139	NaN	15.8599	15.7752	15.2664	15.8618	14.9646	15.4099	15.9784	14.7562	14.8827	NaN	NaN	16.2121	15.0101	NaN	15.8199	16.7846	15.3986	14.7708	14.9348	15.1172	16.4683	15.6752	15.9798	15.098	14.9916	14.6117	13.8406	15.8785	NaN
HLA class II histocompatibility antigen, DRB1 beta chain	P01911;P79483	HLA-DRB1	0.908978	-0.137683	0.36947	0.432421	NaN	15.9047	15.4749	15.0632	15.8321	15.4339	15.3014	14.6109	NaN	15.8287	15.2951	14.8673	16.5184	NaN	15.9511	16.4581	15.1717	16.0099	16.1517	15.7645	15.3179	15.1446	15.056	14.76	15.1663	15.7546	16.1128	15.6604	15.7453	15.5908	15.3233	17.1709	15.4389	15.0446	14.2236	NaN	NaN	NaN	16.2239	NaN	NaN	NaN	14.6188
Immunoglobulin lambda variable 3-9	A0A075B6K5	IGLV3-9	0.909241	-0.137265	0.481784	0.317148	17.1422	18.5607	18.0463	17.8056	18.4273	17.1465	NaN	17.7437	18.6561	17.3159	18.9078	17.8179	17.2778	14.8315	18.7071	16.5781	19.6738	17.7842	19.6046	18.5602	19.1203	18.6519	19.19	18.0061	18.5326	18.7374	18.5999	19.1578	18.9928	20.0292	19.0866	18.9501	19.3274	18.991	19.0462	19.4157	20.4576	19.4321	19.5569	20.3211	18.4811	19.7797	19.1563
Hemicentin-1	Q96RW7	HMCN1	0.909339	-0.13711	0.103092	0.986774	13.9851	14.4155	14.3614	14.553	14.3248	14.1657	14.4854	14.0997	13.6816	13.8774	14.2402	14.0014	13.9719	14.5051	14.1251	14.2137	14.1594	13.9436	15.0279	14.6168	14.3671	13.9476	NaN	14.3626	NaN	14.2938	14.9797	14.1495	14.3528	14.4671	14.6866	14.1929	14.7868	14.6434	NaN	15.1907	NaN	13.8588	14.809	NaN	14.0235	14.4207	14.3148
Reticulon-4 receptor-like 1	Q86UN2	RTN4RL1	0.909442	-0.136946	0.0764222	1.11678	17.0518	17.4582	16.9526	17.3211	16.8475	17.4643	18.0254	17.0707	16.6276	17.2799	17.1606	16.6812	17.6162	17.8673	16.8841	17.675	17.6943	17.5125	17.3636	17.3391	17.1103	17.0346	17.3107	17.7824	16.3951	17.7258	17.3326	16.9864	17.0583	16.3027	17.2313	16.3565	16.8572	16.6628	17.3939	17.3837	17.5007	17.2206	17.3178	17.0154	17.6143	17.4865	17.3865
Complement component C6	P13671	C6	0.910214	-0.135722	0.192375	0.715852	18.4542	19.0359	19.641	18.3943	19.4198	19.2864	18.4616	18.4013	18.9386	19.803	19.1884	19.267	19.3061	18.7582	19.7325	18.127	20.5823	19.0767	19.034	18.4135	19.7078	19.6026	19.0223	18.4159	18.7588	18.9239	19.5405	19.7063	18.9094	19.1506	19.8484	19.5286	19.5404	18.7409	19.2694	18.7858	20.5731	18.5698	18.3009	19.0282	18.8225	19.4451	18.8861
EGF-like repeat and discoidin I-like domain-containing protein 3	O43854	EDIL3	0.911161	-0.134222	0.464627	0.332896	NaN	NaN	NaN	NaN	NaN	NaN	15.2637	NaN	NaN	15.4265	16.6353	16.1008	15.7563	17.2576	17.7727	16.4627	NaN	NaN	16.6562	17.124	NaN	16.3531	NaN	16.4442	17.5864	NaN	16.8851	NaN	16.8404	16.4247	16.7766	16.5496	17.1678	16.8071	18.0524	17.3596	16.8265	15.361	17.0436	17.9205	16.6636	17.6722	16.3708
Complement C5	P01031	C5	0.912239	-0.132516	0.207289	0.683423	18.8757	19.866	20.1079	19.0171	20.2877	19.7764	18.7647	18.9068	19.6025	20.4066	19.8638	19.5621	19.9601	19.0115	20.3101	18.5754	21.3156	19.3546	19.5257	19.2378	20.3211	20.1946	19.75	19.2062	19.2386	19.6812	19.8515	20.1457	19.5592	19.2499	20.2066	19.7054	19.6457	18.9396	19.7642	19.6094	21.2066	19.247	18.8565	19.7814	19.367	20.0292	19.511
Keratin, type II cuticular Hb3	P78385	KRT83	0.912363	-0.13232	0.843598	0.0738646	NaN	NaN	NaN	NaN	NaN	NaN	NaN	15.3806	NaN	NaN	NaN	15.5526	14.811	NaN	NaN	14.0813	NaN	NaN	NaN	NaN	NaN	NaN	NaN	NaN	NaN	16.3873	15.3675	NaN	NaN	NaN	16.4874	NaN	NaN	18.1263	17.6864	NaN	NaN	NaN	18.3826	15.3423	NaN	15.3131	17.6329
NFX1-type zinc finger-containing protein 1	Q9P2E3	ZNFX1	0.912562	-0.132006	0.733309	0.134713	17.0737	20.714	22.002	19.453	17.5623	16.3386	NaN	17.8514	20.343	15.0384	19.127	18.9394	19.0656	20.9672	18.6885	17.7301	19.0837	17.2662	20.68	19.9742	20.9601	21.0821	21.1269	21.8987	21.8423	22.2066	19.5511	21.343	17.3342	19.869	20.2066	18.7305	20.3538	19.8825	22.3321	22.2961	20.3211	19.2668	22.0724	22.632	21.2361	23.1961	21.5069
Protein MENT	Q9BUN1	MENT	0.9129	-0.131472	0.104834	0.979498	15.3655	15.0818	15.519	15.5186	15.098	15.6488	15.3477	15.2716	15.5508	13.7154	14.7876	15.4251	15.5092	NaN	15.5519	15.5303	15.3889	15.506	NaN	14.9691	15.4466	15.0039	NaN	NaN	14.9989	15.7212	15.3892	14.9167	15.2077	15.4255	15.3389	NaN	14.7142	14.771	15.6978	15.5518	NaN	14.6248	15.7142	15.5367	15.306	NaN	15.9875
Complement C1q subcomponent subunit C	P02747	C1QC	0.913169	-0.131046	0.0780941	1.10738	21.823	22.4144	22.2273	21.8113	21.9637	21.4273	21.6453	21.9171	21.7512	21.3805	21.7056	22.0359	21.7307	22.1886	21.6757	21.9882	22.8913	21.9352	21.6096	21.5777	21.3538	21.7098	21.5638	21.3538	20.5165	21.2419	21.2185	21.4726	21.6006	21.8269	21.7594	20.9601	21.7013	21.6928	21.6627	21.3592	21.9847	21.2877	21.5869	21.9207	21.5961	21.4825	21.6141
NADP-dependent malic enzyme	P48163	ME1	0.913262	-0.130899	0.346555	0.460228	NaN	NaN	14.1337	15.0884	14.3214	13.826	14.8802	14.2988	14.8541	14.3529	14.2835	14.8979	NaN	15.7158	14.3097	NaN	15.4293	14.4269	NaN	14.5816	15.3709	15.0501	16.0204	NaN	17.4531	15.5535	14.2169	15.0539	NaN	15.916	14.0414	17.7238	15.1031	15.0517	14.767	15.4749	14.8273	14.3997	15.1897	NaN	14.9724	NaN	14.7132
Matrilin-2	O00339	MATN2	0.913886	-0.129914	0.123499	0.908337	16.2467	16.6127	15.9227	15.8258	16.2814	15.4821	15.8612	16.1122	16.1426	15.8981	16.0435	16.2272	15.8721	17.7846	16.1931	15.5872	15.5728	15.8956	16.907	16.053	15.6045	16.1958	NaN	16.0917	16.6891	16.3681	16.9254	16.0214	15.9723	15.7772	16.084	15.4843	16.1017	15.4756	16.1255	16.5183	16.4836	15.7098	15.2473	16.6172	15.4752	16.0806	15.9201
Ankyrin repeat and SOCS box protein 13	Q8WXK3	ASB13	0.914112	-0.129558	0.495349	0.305089	16.1473	19.2343	NaN	18.5004	18.4087	17.7346	17.7633	17.929	17.9217	16.1319	18.7287	17.6285	17.9329	NaN	18.0735	16.385	20.3101	17.4342	18.4699	18.5926	17.9822	16.0704	18.3924	18.1194	19.8556	18.7336	19.8006	20.3752	18.6616	NaN	NaN	19.4973	18.353	NaN	17.8374	18.3541	19.1035	18.226	NaN	19.2945	19.8909	18.8619	18.4746
Transforming growth factor beta-2 proprotein	P61812	TGFB2	0.914557	-0.128854	0.303389	0.518	15.2505	14.2279	13.7811	14.8025	14.5966	14.0256	14.9162	13.7267	13.529	14.1337	14.1528	14.7428	14.2952	16.066	13.873	13.9589	14.0841	14.7212	15.2254	15.0199	NaN	14.1375	NaN	14.0138	14.5283	NaN	15.6054	14.9067	15.0813	14.3816	15.1142	14.2519	14.8461	14.059	NaN	14.6708	NaN	14.4719	NaN	NaN	14.7754	NaN	NaN
Coagulation factor XII	P00748	F12	0.91505	-0.128078	0.287882	0.540786	20.265	21.1703	21.3045	20.6886	20.6364	21.2066	19.6631	19.6157	21.4375	21.2593	20.5731	20.7876	20.9024	20.2302	20.9951	19.6606	22.1426	20.4874	19.0716	20.2877	20.6886	20.265	19.6325	19.4094	19.2496	18.8475	21.1206	20.5823	20.2066	20.0559	20.8802	20.9459	21.1015	20.6276	20.1079	20.1079	21.6231	20.4676	19.8811	20.6096	20.1206	20.654	20.7634
Succinate--CoA ligase [ADP/GDP-forming] subunit alpha, mitochondrial	P53597	SUCLG1	0.915132	-0.127949	0.274083	0.562117	NaN	NaN	NaN	NaN	NaN	NaN	NaN	NaN	NaN	NaN	NaN	NaN	NaN	NaN	NaN	NaN	NaN	NaN	17.9055	18.4164	19.3592	19.469	19.4371	19.0066	19.8737	18.5449	18.6737	18.6803	18.4526	18.6285	18.2307	18.5722	18.6345	18.1825	19.1725	19.1139	18.2963	17.8156	18.3904	18.8483	18.0828	18.2022	17.7578
Elastin	P15502	ELN	0.915268	-0.127735	0.427671	0.36889	14.5876	NaN	14.1247	12.7952	15.1164	15.2635	15.9408	14.4881	15.8645	15.5395	15.7526	15.2955	15.4983	16.12	15.8381	15.4548	14.8281	13.487	NaN	14.9689	15.4144	NaN	15.0893	16.6138	NaN	14.1362	14.7455	15.2471	14.8566	15.9935	NaN	NaN	14.5151	15.3118	NaN	15.4723	14.7514	16.1328	14.0567	14.9804	14.9756	14.5215	15.5271
Carbonic anhydrase-related protein 10	Q9NS85	CA10	0.915289	-0.1277	0.266562	0.574202	16.0897	15.3247	15.0113	15.3354	15.3241	14.7278	15.9715	14.7343	14.8732	15.4857	15.0408	14.9573	15.6492	16.5383	15.0486	15.4636	15.6736	14.9537	16.2026	15.0145	15.6645	15.5754	14.7878	15.9935	NaN	16.7651	16.0011	14.97	15.5928	14.6775	15.8339	15.3979	NaN	15.3047	16.2994	NaN	15.0345	15.4189	16.6817	16.7075	16.1403	16.3583	16.4792
Thioredoxin domain-containing protein 5	Q8NBS9	TXNDC5	0.915349	-0.127606	0.204027	0.690311	17.4609	18.4744	17.8056	17.6763	17.5442	17.5162	17.7691	17.9953	17.9712	17.3865	17.8664	18.0261	18.0626	17.2171	17.7366	18.0062	18.4938	17.9037	17.7602	18.1823	18.1099	18.3199	18.3501	18.5762	15.5225	18.0164	17.7716	17.9074	18.2734	18.517	18.3808	20.1079	18.5531	18.4312	18.2546	18.2569	18.3672	18.402	18.1575	18.4184	18.152	18.6479	18.2301
Thrombospondin type-1 domain-containing protein 4	Q6ZMP0	THSD4	0.916303	-0.126103	0.413046	0.384001	15.4256	NaN	14.2856	14.5181	14.8865	15.7642	15.4111	14.9349	15.3419	14.355	15.5913	15.3709	15.2568	NaN	15.9276	NaN	14.8989	15.6943	NaN	15.3236	NaN	15.5798	15.4373	16.5971	16.0676	16.1661	15.5005	15.8909	15.7269	NaN	15.1843	NaN	15.6006	15.7232	NaN	16.9991	NaN	15.2276	NaN	NaN	16.9036	16.7042	16.1369
	P01891	HLA-A	0.91704	-0.124943	0.392511	0.406148	17.1266	16.3696	15.597	15.7883	16.8874	16.5895	15.2331	15.4164	15.8082	16.2527	15.8435	16.2222	16.6893	15.2784	17.1061	16.6125	16.0789	17.0374	15.9312	17.1944	16.2602	16.7657	17.1455	16.2754	NaN	16.2992	16.1388	17.4378	17.2647	16.2702	16.6557	17.3187	17.3857	17.43	17.5972	15.1053	15.8533	16.1129	16.5681	16.096	16.4372	16.5919	17.3749
Inter-alpha-trypsin inhibitor heavy chain H3	Q06033	ITIH3	0.917966	-0.123488	0.248895	0.603984	17.1034	17.3937	17.8819	16.634	17.3677	17.2531	16.2053	16.856	17.1542	18.2849	17.3271	17.5783	18.0201	17.46	17.9376	16.8865	19.6146	16.6517	17.4199	17.2307	18.3978	17.9383	17.6764	17.0024	17.1499	16.8836	17.4115	17.8671	17.7063	17.4748	18.0825	17.6448	17.0638	17.2452	17.4169	17.5504	18.9705	17.1939	16.8902	17.85	17.5029	17.5372	17.496
Hemopexin	P02790	HPX	0.918035	-0.123379	0.179129	0.746834	25.6703	26.2961	26.3135	25.7103	26.3926	26.341	25.8858	25.8741	26.3256	26.2996	26.204	26.5507	26.2625	23.6096	26.5754	25.4551	26.9202	26.2571	25.5869	25.8552	26.425	26.4089	25.7286	25.2317	25.2961	25.902	26.0359	26.1371	26.0772	25.8552	26.6181	26.0317	26.1546	25.4707	26.1273	25.7441	26.7518	25.8288	25.2643	25.9628	26.204	26.5344	26.0955
C-X-C motif chemokine 16	Q9H2A7	CXCL16	0.918042	-0.123368	0.111707	0.951921	17.656	17.2804	17.8765	17.9879	17.5235	17.5463	17.6532	17.742	17.6896	17.5417	17.7373	17.8367	17.3981	17.8853	17.2887	17.6729	18.2041	17.5131	17.5984	17.2117	17.4249	17.0186	16.8191	17.2471	17.5284	18.6434	17.761	18.2413	17.4902	17.505	17.4922	17.4484	17.5864	17.7887	17.6626	17.5507	17.7107	17.9398	17.6588	17.5556	17.7932	17.5076	17.8085
Adhesion G protein-coupled receptor B3	O60242	ADGRB3	0.918501	-0.122647	0.124239	0.905743	16.369	16.1681	16.3297	16.376	15.9132	16.0658	16.7279	15.8401	15.3306	16.7105	16.3478	16.0734	16.8638	16.3623	16.4169	16.5963	16.1446	16.1035	16.3621	16.4745	16.0564	16.3005	16.4915	NaN	NaN	16.7326	15.8015	16.3289	15.9502	15.6649	16.1315	15.0517	15.7653	16.4323	15.7174	15.777	NaN	15.9375	15.8508	15.6009	16.2532	16.1809	16.4434
Extracellular matrix protein 2	O94769	ECM2	0.918656	-0.122403	0.0457508	1.3396	19.3151	17.8156	19.1079	19.3112	19.4341	19.6868	19.4941	19.3062	19.5527	19.2117	19.7307	19.5616	19.2155	18.7722	19.9882	19.1802	19.2365	19.6657	19.4495	19.6497	19.1924	19.0951	19.1456	18.7749	18.5724	19.6054	19.6341	19.3718	19.3914	18.7984	19.1476	18.9117	19.1493	19.0248	19.0142	19.2022	19.2634	18.9953	19.1245	19.3976	19.4623	19.5095	19.5738
Alpha-1-antitrypsin	P01009	SERPINA1	0.918663	-0.122392	0.109931	0.95888	26.726	27.2445	27.1507	26.515	27.2262	26.965	26.1115	26.4785	26.7645	26.5225	27.0813	27.3239	27.1795	26.5522	26.8264	26.4846	27.0084	26.4441	27.2803	26.5165	27.2714	27.726	27.1604	26.5492	26.5898	27.2445	26.8858	27.141	26.6865	26.4536	27.5826	27.2077	27.1604	26.341	26.8741	26.8385	27.5969	26.632	26.2151	26.726	26.5898	27.217	26.7771
Collagen alpha-1(XII) chain	Q99715	COL12A1	0.919301	-0.12139	0.147525	0.831135	16.8611	16.7317	16.4325	16.9336	16.8325	16.8471	16.8505	16.7607	16.7735	16.02	16.7042	16.9391	16.5736	18.1897	16.8333	16.4853	16.2478	17.1716	17.5971	17.0996	17.1274	16.7397	17.2849	16.1124	16.7339	17.4864	17.2296	17.474	16.6241	16.9281	16.7746	16.4334	17.2379	16.0423	16.5794	17.5341	16.3526	16.544	16.2532	17.2202	16.8162	17.3156	17.2211
Hyaluronan-binding protein 2	Q14520	HABP2	0.919464	-0.121135	0.315774	0.500624	17.2537	17.8286	18.0669	16.8127	18.6735	18.286	17.4833	17.5419	18.345	18.2367	18.6718	18.1048	18.4718	17.7299	18.933	17.2207	19.6662	18.0323	16.8314	18.0672	18.7883	19.3196	18.0704	18.0199	17.4659	17.9202	18.6445	18.7602	18.5509	17.9384	19.3363	18.5457	18.4432	18.4715	18.1952	18.409	19.6918	18.312	17.4506	17.8988	18.2706	18.4266	17.991
Sialate O-acetylesterase	Q9HAT2	SIAE	0.91954	-0.121015	0.130455	0.884538	18.5522	18.2219	17.7357	18.3028	18.4167	18.2583	18.5555	18.1558	17.3555	18.2503	17.8665	18.7952	18.5609	16.8171	17.7045	18.4894	17.806	18.6043	18.3223	18.1486	18.3184	17.9961	18.1109	17.6805	17.9201	18.3179	18.174	18.2	17.778	17.2199	17.8765	17.5433	17.8563	17.3019	17.5873	17.8274	17.7938	17.5026	17.8277	17.7377	18.4109	18.1173	18.3141
Apolipoprotein M	O95445	APOM	0.919753	-0.120681	0.313539	0.503709	18.2847	18.9251	19.7865	18.948	19.7193	19.8575	18.2051	18.338	20.0156	19.2689	18.8512	19.0871	19.3811	18.7963	19.9882	18.5358	21.2419	19.1427	18.9552	19.0715	20.5069	19.6964	19.8612	19.5397	19.7547	19.4481	19.79	20.2764	19.4231	19.2598	19.3854	20.1079	19.8297	19.113	19.6056	19.587	21.5451	18.6936	19.0168	19.641	19.5852	20.3538	19.5584
Glutaminyl-peptide cyclotransferase	Q16769	QPCT	0.920362	-0.119726	0.100857	0.996292	19.3551	19.6976	19.3463	19.7022	18.5868	19.1127	19.4838	19.2868	19.0498	19.0592	19.2528	19.3486	19.5982	19.2023	18.9933	19.5313	18.8823	19.5092	18.5554	18.9838	18.7772	18.8088	18.2873	18.106	18.101	18.8571	19.0079	18.7493	18.8578	18.4575	19.0017	18.4265	18.7169	18.5137	19.1404	18.6943	18.9698	19.1233	19.1936	18.936	19.052	19.2195	19.065
Ephrin-B3	Q15768	EFNB3	0.920676	-0.119234	0.242082	0.616038	16.5848	16.0134	16.346	16.3282	16.4539	16.1863	16.5131	16.8417	16.8603	16.0172	16.3558	16.1411	16.4034	15.204	15.5326	16.9287	15.9759	16.3333	16.5569	15.5216	15.7628	NaN	NaN	15.919	NaN	NaN	15.737	NaN	16.2921	17.0012	16.9759	NaN	16.5671	16.4877	17.0577	NaN	16.7036	16.6075	16.8731	16.5573	16.5959	17.2739	16.4516
Fibrinogen beta chain	P02675	FGB	0.921261	-0.118318	0.396355	0.401916	21.1079	21.8764	21.7389	20.7715	21.9061	21.0625	21.1519	20.7876	20.9951	22.4651	21.8307	21.6364	22.7223	21.3962	23.2678	20.5356	21.3156	21.5356	21.3266	20.9243	21.9207	22.5823	20.9243	21.2361	21.1269	21.6006	21.6671	22.4947	21.502	21.9985	22.8783	22.0122	21.0224	21.5165	22.1143	21.2933	23.4425	21.1703	21.0292	21.9672	21.3962	21.0756	21.7098
Adhesion G protein-coupled receptor B1	O14514	ADGRB1	0.921266	-0.11831	0.193492	0.713337	16.6868	16.0647	16.1585	16.3773	15.1469	16.1948	16.8333	16.073	15.8002	15.8414	15.8824	15.4964	16.3712	17.342	15.8134	16.4721	14.7141	16.2387	16.319	16.2398	15.5533	15.6632	NaN	16.1421	17.364	15.8235	15.3331	15.797	16.2046	15.6687	16.5367	15.6073	15.981	15.4856	16.5548	15.6666	15.6654	16.0104	16.1148	16.1787	15.79	16.684	16.3537
Proline-rich acidic protein 1	Q96NZ9	PRAP1	0.921623	-0.117751	0.422367	0.37431	16.6312	15.9635	14.8031	14.8082	16.3073	16.8769	16.8246	17.4095	16.0674	15.788	16.926	17.5277	15.8076	NaN	16.3884	16.215	15.9236	17.2947	16.2729	16.0836	16.3362	16.7283	17.3127	16.5466	16.5135	16.3892	17.0631	16.4653	16.7711	17.2647	16.4728	16.9019	17.3348	16.8497	17.0854	18.0328	16.7731	16.7823	16.4507	17.1737	17.3158	16.2357	16.0544
Immunoglobulin heavy constant gamma 4	P01861	IGHG4	0.921753	-0.117548	0.481675	0.317246	22.7573	24.3645	25.1757	25.1565	23.7182	24.7182	22.5356	24.654	24.4362	25.239	25.4008	25.2133	25.2821	25.4488	23.8093	23.4425	25.772	25.5869	23.9043	25.2785	25.4266	24.9406	24.6811	25.1604	24.8093	24.5463	25.8741	25.4488	24.217	25.5315	25.0275	25.0935	24.824	25.3943	24.918	23.5404	25.4138	24.6703	23.9584	24.2244	25.0567	24.8623	25.1095
Ribonuclease 4	P34096	RNASE4	0.921916	-0.117293	0.234048	0.630696	19.0942	19.188	19.0232	19.2669	19.1359	19.1176	19.6851	19.41	19.0947	17.5053	19.2155	19.6386	18.8948	18.9381	19.384	18.7234	18.9337	19.222	18.011	18.6768	18.8255	18.3895	17.3379	17.67	17.9587	18.467	18.5523	18.5792	18.3918	18.3632	18.5552	16.7233	18.476	18.3483	18.1291	18.4076	18.6596	18.3739	18.1454	18.505	18.2771	18.907	18.6048
Nucleobindin-2	P80303	NUCB2	0.92199	-0.117177	0.156137	0.806494	15.1864	15.7215	15.6075	15.5468	15.8756	16.0806	15.8226	15.5756	15.6368	15.7742	16.3705	16.1366	15.758	NaN	15.9319	15.9406	15.6411	16.029	16.3636	16.2871	16.5796	16.7738	16.8754	16.6517	16.7275	15.9359	17.2402	16.7037	16.1942	16.2537	16.1708	16.7788	16.4743	15.9707	16.7377	16.6125	16.3589	16.0087	15.924	16.5221	16.7302	17.0478	16.0892
Probable carboxypeptidase X1	Q96SM3	CPXM1	0.922072	-0.117048	0.411916	0.385192	15.5931	NaN	NaN	14.4414	15.9787	16.3057	15.3399	16.011	15.1182	15.6989	15.3678	15.0708	15.0294	15.6305	16.1497	NaN	14.9999	15.1258	NaN	15.7456	15.702	NaN	NaN	15.9747	16.2952	15.6692	15.4778	NaN	15.365	NaN	NaN	NaN	14.1876	NaN	NaN	NaN	NaN	NaN	NaN	NaN	15.5652	16.0156	15.8405
Afamin	P43652	AFM	0.922102	-0.117001	0.208179	0.681564	21.9777	21.9916	22.5568	21.4015	22.7119	22.4451	21.7915	21.6051	21.8987	22.0821	22.2125	22.0224	22.2066	21.6231	22.6253	21.2125	22.9619	22.2125	21.5961	22.1795	23.2506	22.2332	22.3511	21.4526	21.7594	22.1079	21.9243	22.6562	22.265	21.5165	22.0393	22.5069	22.4576	21.5117	21.8802	21.9672	23.4298	21.1457	21.8576	21.7512	21.7755	22.6119	21.6843
Transforming growth factor-beta-induced protein ig-h3	Q15582	TGFBI	0.922259	-0.116756	0.0871823	1.05957	20.1206	20.0426	20.1457	19.5358	19.9601	20.0559	20.1079	19.7755	20.3538	19.7105	20.0559	19.9601	19.8889	21.0559	19.6688	19.8877	19.7211	20.265	20.265	19.853	20.0292	19.6408	19.566	19.3774	19.3839	19.9047	20.5731	19.9601	19.9601	20.0951	19.7553	19.6197	19.8993	19.8643	19.7148	19.9316	20.265	19.8075	19.4607	19.9882	19.6692	19.8241	20.1079
Hepatocyte cell adhesion molecule	Q14CZ8	HEPACAM	0.922546	-0.116308	0.264651	0.577327	15.8596	15.4972	16.4029	16.539	16.4159	16.1082	15.9728	16.3485	16.7046	16.5636	16.2444	16.4896	16.6388	NaN	16.5431	16.5861	16.4109	16.698	NaN	16.2695	16.1518	16.4977	16.0832	15.7909	16.2132	15.9439	NaN	16.194	16.5473	16.1488	16.8773	NaN	15.676	15.8616	16.502	16.3538	NaN	16.7773	16.6172	16.8047	17.0833	16.6636	16.9073
Sushi, nidogen and EGF-like domain-containing protein 1	Q8TER0	SNED1	0.92289	-0.115769	0.0151358	1.82	17.732	17.9629	17.5949	17.7748	17.7473	17.8559	17.8341	17.8669	17.8657	17.4657	17.7624	17.6781	17.5957	18.4165	17.754	17.5811	17.2578	17.7324	18.0187	18.0777	17.6078	17.4004	17.7538	17.7985	17.6155	17.861	18.0693	17.8248	17.9636	17.6842	17.5575	17.8943	17.7259	17.8483	17.8523	18.2775	17.8591	17.6789	17.6481	17.7939	17.6081	17.8644	17.8132
Serine/arginine-rich splicing factor 6	Q13247	SRSF6	0.923414	-0.11495	0.290437	0.536948	18.6835	18.63	18.2792	19.1265	19.0257	18.6345	18.8903	19.0097	NaN	NaN	NaN	18.9931	16.96	18.704	18.0306	NaN	NaN	18.5645	19.4997	NaN	19.5034	19.5945	19.9742	18.3947	19.222	18.8224	NaN	NaN	19.0266	19.5858	19.1224	19.2701	19.5811	18.638	19.1081	18.8132	18.8951	18.7385	18.6914	19.0305	19.4422	19.0868	19.3121
Myocilin	Q99972	MYOC	0.923557	-0.114727	0.298751	0.524691	16.3422	15.9746	16.8861	16.703	16.7812	17.102	16.2926	17.0065	16.8954	16.2744	16.1163	16.4751	16.6406	NaN	16.8308	16.9763	16.8427	17.1884	16.576	17.1388	16.8344	16.7082	16.8895	17.4975	17.498	16.5862	16.5083	17.2029	17.4602	16.4144	16.7729	16.7473	16.7693	17.191	17.4278	16.7756	17.2208	16.1108	16.8253	17.4086	16.8508	17.8473	17.6227
Reticulon-4 receptor	Q9BZR6	RTN4R	0.924545	-0.113185	0.202766	0.693005	19.5283	18.9412	18.7431	19.1896	18.1557	18.5603	19.1835	18.1728	17.8569	18.2911	18.1673	18.1326	18.6496	20.265	18.3366	18.8106	17.9402	18.3348	18.6171	18.5453	18.0855	18.1784	18.1228	17.424	18.0627	18.1535	18.0055	17.9393	18.4086	17.8272	18.4199	18.202	18.1636	18.165	18.5258	18.1491	17.7269	18.2769	18.5984	17.972	18.4133	18.1675	18.5561
A disintegrin and metalloproteinase with thrombospondin motifs 8	Q9UP79	ADAMTS8	0.924609	-0.113085	0.358964	0.444949	15.0735	16.2987	16.48	16.2317	15.8026	16.5245	15.7226	16.6137	16.2377	15.7792	15.9892	16.8353	17.1769	13.8002	16.5407	16.1038	16.8175	16.185	14.9498	16.0175	15.7472	15.2391	13.9826	15.057	15.295	15.2041	15.3173	15.51	15.2318	15.8472	15.0486	NaN	15.423	15.0374	15.456	16.5506	NaN	15.5031	15.7938	15.0292	15.8648	15.65	14.8599
Dermokine	Q6E0U4	DMKN	0.92476	-0.112849	0.400511	0.397386	14.3126	14.7686	16.2286	14.9755	14.7559	NaN	13.0818	15.5806	15.0381	14.5292	14.649	14.3409	15.7104	15.346	15.6865	14.1338	16.3655	14.6055	15.2019	15.5721	16.0406	15.7333	NaN	15.5056	15.7075	15.6075	14.994	16.0585	14.4641	15.4405	14.8979	15.4379	14.4409	15.9888	NaN	16.1127	NaN	15.823	15.7393	16.5255	16.0614	NaN	15.9481
Insulin-like growth factor I	P05019	IGF1	0.924838	-0.112727	0.234061	0.630671	15.097	15.0475	15.2303	15.5005	15.5529	15.6632	15.2884	15.2576	15.4008	15.2651	15.6503	15.8223	15.645	14.1686	15.6053	15.0841	16.3211	15.6686	14.8539	15.1931	14.7509	14.6442	NaN	14.3739	13.9755	15.1568	14.5191	15.7419	14.6986	NaN	14.8724	14.073	15.7631	15.2436	15.2652	14.8852	15.5177	15.1484	NaN	14.1463	15.7285	15.6556	15.6147
AP-2 complex subunit beta	P63010;Q10567	AP2B1	0.925415	-0.111828	0.0640249	1.19365	16.9255	17.0272	17.1907	17.3151	16.8574	16.9211	17.07	17.3664	17.5668	17.2886	17.2777	16.9731	17.3815	17.5673	16.8114	17.2584	17.4295	17.0078	17.6606	17.1979	16.9316	NaN	17.1977	16.7264	17.6365	NaN	17.3288	16.773	17.0229	16.9344	17.1596	17.2444	17.162	17.0719	17.1859	17.4689	17.5078	17.0644	17.1321	17.086	17.1873	17.2885	17.5809
Endoplasmin	P14625	HSP90B1	0.925444	-0.111783	0.181547	0.741012	16.9127	17.1944	17.2364	17.3349	17.1582	16.9718	17.4285	17.5614	17.9319	17.8882	17.5874	17.0397	17.5375	16.9922	17.5926	17.5884	17.1452	16.8327	17.7704	17.4726	17.6643	17.6945	17.46	17.7533	17.4543	17.6337	17.4778	18.106	18.1204	17.6579	17.6534	20.7056	17.4347	17.7743	17.8261	17.8722	17.8986	17.4872	17.8086	18.0163	17.8435	17.8086	17.438
DBH-like monooxygenase protein 1	Q6UVY6	MOXD1	0.925469	-0.111743	0.212052	0.673558	NaN	NaN	15.1446	16.261	15.337	16.184	14.4515	14.5282	15.0229	15.2017	15.0006	15.2309	15.1401	NaN	15.4259	15.5365	NaN	14.9564	15.7048	15.4686	NaN	15.2649	NaN	15.5277	NaN	15.4595	15.769	14.9992	15.4223	15.4026	NaN	NaN	14.6723	15.3712	15.5019	15.977	NaN	15.069	15.3743	15.6679	15.287	15.3695	15.6478
Immunoglobulin heavy variable 1-46	P01743	IGHV1-46	0.925904	-0.111066	0.501896	0.299386	17.0065	17.9523	16.4628	17.2125	16.7291	16.5695	15.486	17.1027	16.3632	16.5601	17.3531	17.0645	16.0543	15.5678	17.0546	16.4902	17.4774	16.5724	16.1436	16.7815	17.7317	16.1628	NaN	NaN	NaN	NaN	NaN	NaN	16.0345	16.3102	16.2577	16.7788	16.8468	16.3645	16.5834	16.2924	16.7396	15.6973	NaN	16.3334	NaN	16.5504	NaN
Neuronal membrane glycoprotein M6-a	P51674	GPM6A	0.926357	-0.110359	0.338141	0.470902	14.2777	15.2064	15.2036	15.2965	14.7056	14.5696	14.9493	15.3849	14.7049	NaN	14.8307	15.8693	14.9176	NaN	15.4574	14.9085	15.187	15.6821	NaN	15.6093	15.7554	14.7666	NaN	NaN	NaN	NaN	15.6447	14.7658	15.9133	15.025	14.4359	14.7216	15.5583	14.7163	15.1252	15.1195	NaN	14.7529	15.4612	14.8354	14.7308	15.3481	15.0457
Angiogenin	P03950	ANG	0.926693	-0.109836	0.182493	0.738753	16.8125	17.5301	17.4248	17.4945	17.8646	17.8626	17.6419	17.6372	17.4747	16.4322	17.2598	18.244	17.4013	17.921	17.8367	17.0891	17.0695	18.0818	17.4879	17.4749	17.7652	17.2908	16.9175	16.3941	16.8615	17.1686	17.7256	17.3332	17.4176	17.7097	17.8753	16.5078	17.7818	17.6541	17.6945	17.4849	17.5821	17.7093	17.3905	17.8482	17.4604	18.0127	16.9398
Serum paraoxonase/arylesterase 1	P27169	PON1	0.927123	-0.109167	0.42384	0.372798	19.6702	20.2185	19.902	19.0097	20.343	20.1079	18.5096	18.1226	19.5528	19.9039	20.2185	19.054	19.6011	20.4576	20.6453	18.6834	22.239	18.7528	19.9316	17.9906	19.7632	19.6929	19.6009	18.9481	19.6014	19.7143	20.0691	19.9742	19.6566	19.2303	19.8823	20.1079	19.9316	18.8046	19.7123	19.4491	21.0821	18.2035	18.0837	19.6658	18.6776	20.1206	19.9459
Non-secretory ribonuclease	P10153	RNASE2	0.927201	-0.109046	0.240519	0.61885	17.7773	18.2224	16.7492	17.6991	17.2692	16.1763	17.3169	17.7799	17.5302	17.6245	18.0901	18.2932	18.0511	16.9841	17.181	18.3559	17.7499	18.3157	17.8353	16.9439	17.856	17.5773	17.4596	16.6585	17.2847	17.3321	17.566	17.2519	17.6211	17.7005	18.0306	17.2465	16.9966	16.7475	17.2422	18.199	17.4387	17.494	17.4674	17.9688	17.693	17.4785	17.712
Fibromodulin	Q06828	FMOD	0.927914	-0.107937	0.149496	0.825371	19.6703	20.2185	19.7968	19.9313	20.0951	20.5915	20.1703	20.3962	20.3211	19.8011	20.1206	20.0559	20.1079	18.7978	20.7876	20.4476	20.0951	20.9098	20.4972	20.5165	20.3538	19.8432	19.8352	19.8867	20.1079	20.3857	20.5165	20.6186	20.2535	20.2764	19.899	20.5451	20.1946	19.6335	19.9459	20.6276	20.2302	19.5828	19.6311	19.9742	20.1825	20.5356	20.2989
Histone H4	P62805	H4C16	0.928586	-0.106892	0.709729	0.148907	14.1486	13.9806	13.4947	NaN	NaN	NaN	15.8932	NaN	16.145	16.7135	15.8145	14.6514	14.4687	17.8225	15.3972	15.7062	13.1026	16.1227	16.62	15.8244	16.969	17.3317	17.3536	16.2634	17.4101	16.8012	16.6088	17.2136	16.5139	18.1928	16.4557	21.714	17.4663	18.367	18.5335	18.287	16.8367	16.7606	18.9451	17.2457	17.043	17.6768	16.4215
Alpha-actinin-4	O43707	ACTN4	0.929256	-0.105852	0.550659	0.259117	16.788	15.8634	16.5506	15.7635	14.9273	14.9573	14.6413	NaN	15.6887	15.741	15.3873	15.5291	16.0245	16.2387	15.2483	15.7003	15.5483	14.9345	16.4572	16.4336	15.3953	16.1313	NaN	15.9964	16.3478	15.9615	15.5897	NaN	16.8921	17.2703	17.1564	20.1206	16.2814	15.8479	16.9208	17.3028	16.3132	15.8912	15.6212	15.5177	15.4553	NaN	15.5662
Inter-alpha-trypsin inhibitor heavy chain H1	P19827	ITIH1	0.929638	-0.10526	0.392019	0.406693	19.5467	20.265	20.654	19.7076	20.8576	20.5451	19.1293	19.5499	20.1457	20.8576	20.0426	20.0559	20.5069	20.4375	20.9742	18.9524	22.4221	19.4854	19.8877	19.9005	20.8191	20.2764	20.3101	19.5702	19.693	19.9242	19.8163	20.3857	20.002	19.6371	20.2185	20.1825	20.0951	19.673	19.644	19.4962	21.7348	19.1463	18.9909	20.1946	19.8419	20.265	19.9742
Integrin beta-2	P05107	ITGB2	0.930393	-0.104088	0.420226	0.376517	14.9577	NaN	14.8645	14.3921	15.0834	15.4972	15.2262	NaN	14.5336	16.1777	14.8212	15.1137	15.2769	NaN	14.8658	14.818	15.6749	15.304	NaN	15.4051	15.2643	NaN	NaN	14.8828	NaN	15.3959	15.3857	15.9726	NaN	NaN	15.7208	18.0333	NaN	14.992	NaN	NaN	16.2596	NaN	NaN	NaN	NaN	NaN	NaN
Argininosuccinate synthase	P00966	ASS1	0.930574	-0.103808	0.397413	0.400758	NaN	NaN	NaN	NaN	NaN	NaN	NaN	NaN	NaN	NaN	NaN	NaN	NaN	15.9045	NaN	NaN	NaN	NaN	18.1599	17.4972	18.6976	18.5194	18.748	18.0672	18.7228	17.576	18.1386	17.8989	17.9826	18.4746	18.2421	18.0035	18.2957	18.0888	19.0723	18.9776	18.3724	17.5171	18.5798	18.9496	18.075	18.5265	18.0365
Apolipoprotein A-I	P02647	APOA1	0.931299	-0.102684	0.343402	0.464197	25.0691	25.9089	25.9316	24.9933	26.4953	26.1391	24.9716	24.654	26.0211	26.1681	25.7543	25.6153	25.8118	24.7234	26.3762	24.7024	27.17	25.3376	25.7182	25.5983	26.726	25.976	26.1174	24.9406	24.5983	26.0254	25.5492	26.3205	26.0547	25.2607	26.0464	26.0752	26.217	25.0105	25.7746	25.8811	27.189	25.1293	25.4105	25.558	25.5638	26.4057	25.673
Trophoblast glycoprotein	Q13641	TPBG	0.931308	-0.10267	0.394177	0.404309	16.3139	15.9099	16.3377	16.2522	15.0463	16.0368	16.4233	15.7456	15.8072	15.5324	15.3744	15.5382	16.4534	NaN	15.4097	16.2695	15.3038	16.5191	16.0511	15.1439	14.7146	NaN	16.0186	NaN	NaN	15.204	15.1051	14.4266	15.1329	15.1658	15.7573	NaN	15.2081	15.9802	16.2398	16.0565	14.6381	16.259	16.4004	16.1489	15.8444	16.3879	15.1167
Interleukin-18-binding protein	O95998	IL18BP	0.932571	-0.100714	0.439016	0.357519	17.4337	18.0637	17.1891	17.8472	17.1653	17.2496	18.1011	17.2924	18.6117	NaN	16.1249	17.2558	17.25	NaN	16.9961	17.9428	NaN	18.1611	18.3888	16.9659	17.7838	NaN	NaN	17.9419	17.7617	NaN	17.5903	NaN	18.2483	18.6244	18.8731	16.0655	18.2954	18.9801	18.933	18.8301	17.9066	18.7421	18.3983	19.1246	19.0013	18.7986	18.6574
Glutamine synthetase	P15104	GLUL	0.932858	-0.100271	0.757101	0.120846	NaN	15.007	13.7317	13.4233	NaN	NaN	13.4369	12.8298	14.412	NaN	NaN	NaN	NaN	NaN	NaN	NaN	NaN	14.18	NaN	14.7818	NaN	15.5049	NaN	15.1331	15.9797	14.9833	14.3887	14.5881	NaN	19.1573	16.062	21.6276	NaN	NaN	14.8383	15.3134	14.6934	15.1046	14.7279	NaN	NaN	NaN	NaN
Prolargin	P51888	PRELP	0.932915	-0.100182	0.191305	0.718273	17.4548	17.7533	17.5544	18.0609	17.5875	17.9756	17.6254	17.7892	17.8788	17.6378	18.178	18.0506	17.6531	19.0188	19.7002	17.8002	17.4274	17.904	18.22	18.0683	17.8566	17.9304	17.9887	17.4642	17.567	17.8717	18.5009	17.9078	17.9428	17.5728	17.5822	17.6941	17.7719	17.6131	17.7593	18.4227	18.0939	17.3011	17.5041	17.976	17.8361	17.5827	18.0863
Lactadherin	Q08431	MFGE8	0.932936	-0.10015	0.290917	0.536231	17.2975	17.0313	17.0694	16.6997	16.7483	16.9635	16.9595	16.2211	16.9306	16.918	16.8818	16.9946	17.2934	19.3801	18.0257	17.1336	16.4122	17.3073	16.5334	16.5899	16.5973	17.0397	17.0417	16.8483	16.4885	16.0821	16.9921	16.4085	16.7173	16.5559	16.7406	16.5135	16.9748	16.4804	17.1931	16.9994	16.8286	17.3107	16.5624	16.8747	16.8535	16.9377	17.0187
NADH dehydrogenase [ubiquinone] 1 alpha subcomplex subunit 8	P51970	NDUFA8	0.932991	-0.100065	0.515365	0.287885	17.7966	18.8543	17.6566	16.8388	18.2084	17.4038	17.9327	17.6121	17.4539	15.5061	15.4896	18.4437	17.4214	17.0078	17.3329	16.9993	16.1943	17.1295	NaN	17.0432	18.1406	17.9617	17.6257	16.7549	16.7596	16.6541	18.4703	17.2777	18.187	17.3124	18.8571	15.8425	18.342	17.0615	18.3229	17.9964	18.7257	17.8424	16.6699	17.4662	17.6013	18.4499	17.6822
Chitinase domain-containing protein 1	Q9BWS9	CHID1	0.93323	-0.0996956	0.266421	0.574432	15.803	15.3229	15.1441	15.6042	15.19	15.2617	15.5411	15.2425	14.8686	13.8126	15.318	14.6753	14.9047	14.8315	15.2096	15.0259	14.0305	15.523	15.3301	15.3806	15.6472	14.4393	NaN	14.9842	NaN	15.0708	15.8614	15.9604	14.9042	14.3778	14.6567	NaN	15.4017	14.6899	15.3412	15.5029	14.8551	14.6786	14.9524	15.0455	15.4231	NaN	15.734
Collagen alpha-1(XVIII) chain	P39060	COL18A1	0.93388	-0.0986915	0.212173	0.67331	20.4972	20.5915	20.3321	20.3857	19.8779	20.1703	20.2419	19.5544	20.343	19.6376	20.1946	20.2989	20.0426	21.3266	20.002	20.1079	19.7477	20.3101	20.0821	19.9304	19.6767	19.5588	19.8245	19.117	19.0529	19.4339	20.0292	19.8234	19.793	20.2302	19.7266	19.6221	19.8979	19.9311	20.1825	20.4273	19.7421	19.8494	19.8758	20.1946	20.1703	20.1206	20.1581
Lysozyme C	P61626	LYZ	0.934294	-0.0980513	0.414803	0.382159	20.9388	21.1519	21.002	20.7389	20.714	20.2185	20.3962	19.7604	20.1332	19.7661	21.1015	20.9531	19.7136	22.8093	20.1079	20.6627	19.9125	20.343	20.9601	20.0821	20.7389	20.5545	20.2066	20.1079	20.265	21.0156	21.1143	20.68	20.9388	21.3699	20.4576	22.2448	20.7955	20.8727	21.2302	21.1946	20.9171	20.5069	20.6886	21.0691	20.7796	20.9531	20.7307
L-selectin	P14151	SELL	0.934693	-0.0974349	0.293834	0.531897	17.5526	18.0653	17.8548	17.5186	18.2324	17.8667	17.427	17.519	18.2137	17.911	18.7467	17.9908	18.1336	NaN	17.6991	17.3996	19.008	17.8479	18.3384	17.7962	18.3792	17.8888	17.7255	18.1108	17.5553	18.2459	18.8717	18.3452	18.6611	18.7118	17.984	18.262	18.6699	19.0063	18.6648	19.0971	18.4524	18.2429	18.2527	18.8491	19.0899	18.6942	18.4817
Complement factor I	P05156	CFI	0.935362	-0.0964032	0.211082	0.675549	20.4273	20.9459	21.0156	20.265	21.2535	20.9672	20.5165	19.9742	20.6364	21.0951	20.9388	20.9951	20.8269	19.6209	21.1395	20.1079	21.3962	20.7876	20.2989	20.3962	21.0756	21.3211	20.2066	20.0951	20.0951	20.8499	20.8113	21.2244	20.9316	20.6886	21.4726	20.8034	20.9742	20.3857	20.3752	20.4972	21.4221	20.3538	19.9742	20.4273	20.4066	20.9459	20.2066
Pantetheinase	O95497	VNN1	0.935369	-0.0963931	0.579057	0.237279	16.0627	13.6918	16.0292	15.4064	17.0366	16.9047	15.7866	15.023	16.0176	15.8742	16.2796	14.0459	16.0953	NaN	15.6877	14.2251	16.3408	16.167	16.038	NaN	16.3596	NaN	NaN	NaN	NaN	15.6108	NaN	15.5634	15.4653	15.0758	NaN	NaN	15.6785	12.8549	13.6289	15.7131	16.9499	15.9439	14.9538	NaN	NaN	16.2027	15.2984
Proprotein convertase subtilisin/kexin type 9	Q8NBP7	PCSK9	0.935391	-0.0963592	0.265831	0.575395	16.4054	15.3844	15.9035	15.8763	16.3584	15.6965	16.2694	15.7177	16.1091	16.2066	16.1788	15.8349	16.2399	15.5082	16.4477	16.3784	16.3778	15.5276	16.5544	15.9093	15.1659	15.5265	17.8941	16.6273	NaN	16.2326	15.8382	16.4042	16.2963	16.1756	16.2481	16.6429	16.4359	16.4732	16.231	16.5229	16.6277	15.7894	16.5633	16.2659	15.9448	16.3669	16.2745
Beta-1,4-galactosyltransferase 1	P15291	B4GALT1	0.935416	-0.09632	0.180829	0.742733	17.381	17.6298	17.4381	17.2553	17.509	17.397	17.6308	17.2007	17.6066	17.8756	17.8182	17.2003	17.4974	18.2688	17.8865	17.6063	17.983	17.4987	17.7001	18.044	17.8959	18.1974	18.3912	16.8148	16.643	17.8899	17.7508	18.0456	18.184	17.3405	17.5854	17.6777	17.978	17.6378	17.5856	18.173	17.311	17.3212	17.1035	17.8067	17.8359	17.7205	17.8768
EMILIN-1	Q9Y6C2	EMILIN1	0.935878	-0.0956071	0.299942	0.522962	15.6854	15.2974	15.999	15.2378	15.661	16.0166	16.2496	14.917	15.823	16.0974	16.0507	16.2026	16.0399	NaN	15.9746	16.0881	16.1669	16.0277	15.5351	16.6524	16.4109	15.8944	16.3	16.6354	16.9638	15.9426	16.5275	16.5422	16.0772	16.1399	15.877	NaN	16.1826	16.1211	NaN	16.9939	NaN	16.2216	16.0669	16.5134	16.025	16.9993	16.7321
Ceruloplasmin	P00450	CP	0.935916	-0.0955495	0.220094	0.657391	22.1519	22.9725	23.0156	22.5165	23.2535	23.0658	22.2332	22.5189	22.7451	23.0292	22.3645	23.2678	23.0642	21.4118	22.6928	22.3321	23.632	22.8171	22.5708	22.4375	23.3645	23.4551	22.9795	22.417	22.6497	22.4996	22.7098	23.0983	22.5333	22.6029	23.2961	23.0789	23.0951	22.2821	22.5117	22.2678	23.391	22.6342	21.743	22.4451	22.632	22.7796	22.1426
Mast/stem cell growth factor receptor Kit	P10721	KIT	0.936827	-0.0941448	0.099814	1.00081	16.766	16.2468	16.6564	16.9449	16.985	16.608	16.8877	16.6637	16.6088	16.5836	16.5802	16.853	16.5752	15.1082	16.7651	16.7489	16.4749	16.7519	16.9781	16.9192	16.6317	17.0518	17.1227	17.0832	17.0747	17.0214	16.8005	17.0528	16.886	16.4754	16.7728	16.9158	17.2801	17.0167	16.6914	17.0314	16.3675	17.0915	17.139	16.9614	16.8573	17.1676	17.4585
Polyribonucleotide nucleotidyltransferase 1, mitochondrial	Q8TCS8	PNPT1	0.93776	-0.0927097	0.562914	0.249558	NaN	NaN	NaN	NaN	NaN	NaN	NaN	NaN	NaN	NaN	NaN	NaN	NaN	NaN	NaN	NaN	NaN	NaN	18.5386	17.3644	18.1682	17.9425	17.6022	16.4743	17.0417	16.7072	17.3671	16.9509	17.6277	18.1222	18.0504	17.7701	17.7623	17.7851	17.87	18.5991	18.8756	17.0122	18.3965	18.7937	17.6593	18.3681	18.0221
Paired immunoglobulin-like type 2 receptor alpha	Q9UKJ1	PILRA	0.937891	-0.0925082	0.396539	0.401714	15.7268	16.1952	15.8274	16.407	15.7827	15.7303	15.8919	15.3682	15.7124	15.2253	15.8392	15.7379	15.6814	NaN	15.6483	16.3116	14.9255	15.7412	16.5357	15.0491	16.0455	15.7845	15.2162	15.9123	14.9016	15.548	15.9304	15.7133	16.3199	16.2218	16.3744	15.7401	16.0794	16.833	16.492	16.5869	16.6149	17.0323	16.7574	16.2861	17.0714	16.2407	17.0544
Immunoglobulin heavy variable 5-10-1	A0A0J9YXX1	IGHV5-10-1	0.93835	-0.0918024	0.813847	0.0894572	19.2705	20.5069	16.1442	18.899	15.5437	16.704	16.3909	19.3093	19.1324	15.7728	20.5638	19.3491	16.5511	16.0184	19.2649	14.9188	20.9601	16.1951	21.2125	20.1946	16.3367	19.5642	19.8192	NaN	NaN	20.4375	21.417	NaN	19.1561	21.1143	20.3962	20.6006	21.1765	16.0586	16.4662	20.8191	21.5451	17.5232	19.0782	20.4273	17.0288	16.7646	17.2087
Protein-lysine 6-oxidase	P28300	LOX	0.9384	-0.0917246	0.557998	0.253368	15.4663	15.4515	15.3975	14.5409	16.0657	16.4227	16.4691	16.1044	16.5245	NaN	15.7103	16.0241	15.4502	NaN	16.7408	15.0558	16.1793	15.7526	14.5788	16.8663	16.5507	16.0737	16.2689	15.5438	15.2384	16.345	15.7269	16.6502	16.4916	16.6624	15.3163	NaN	15.3765	16.9724	17.041	17.7844	16.2398	16.2856	17.0867	17.2504	16.9703	16.6999	16.7388
von Willebrand factor A domain-containing protein 1	Q6PCB0	VWA1	0.938649	-0.0913418	0.291833	0.534865	15.7623	16.5565	15.5877	15.7946	15.587	15.56	16.0739	15.8705	15.3943	16.0326	15.5566	15.8971	15.3457	13.6661	15.6043	15.8356	15.9434	15.6325	15.8996	15.7773	15.651	15.2873	15.2367	15.9284	NaN	15.9563	15.7615	15.6208	15.5687	15.566	15.4574	NaN	16.2451	15.749	15.6866	15.7886	15.5653	15.751	15.4108	15.8093	15.7497	16.7965	16.3876
BTB/POZ domain-containing protein KCTD12	Q68DU8;Q96CX2	KCTD12	0.938845	-0.0910413	0.293921	0.53177	16.0191	15.1544	15.5783	15.3475	15.2742	15.2863	15.1974	14.823	15.4139	15.5111	15.2858	15.2425	15.2322	14.8523	15.2208	15.3469	15.7006	14.7804	15.7228	15.6186	13.9614	15.0008	15.5031	14.9116	NaN	15.1951	15.6325	15.2069	15.7798	14.8434	15.2605	15.4513	15.0093	14.9356	15.266	15.3789	15.1044	15.485	15.6344	15.5032	15.73	14.996	15.5384
Immunoglobulin lambda constant 3	P0DOY2;P0DOY3	IGLC3	0.939231	-0.0904475	0.552754	0.257468	22.3321	23.3101	22.3565	22.1174	23.0902	22.0526	21.6714	22.4775	23.0071	23.3101	23.3511	22.5261	23.2678	23.1348	22.48	22.6606	24.2961	22.8307	24.0443	23.7594	24.7543	25.002	24.1719	23.632	23.391	23.9406	23.1426	25.2856	23.7796	24.1095	24.976	24.6971	24.391	23.3101	23.0902	24.1015	23.8481	23.3376	22.9495	24.6971	22.3619	23.9495	23.2492
Target of Nesh-SH3	Q7Z7G0	ABI3BP	0.939508	-0.0900229	0.172259	0.763818	16.5641	16.0759	16.6381	17.0666	17.1115	17.0687	16.5265	16.8673	17.3496	16.8694	16.8214	16.8613	16.5125	17.1732	16.9145	16.6388	17.0008	17.2332	17.648	17.1025	17.0667	17.1006	17.058	16.927	16.4805	16.8918	17.8758	16.8599	17.0303	17.6038	16.8655	16.1248	16.9578	17.1012	16.9535	17.52	16.7964	16.8053	17.1107	17.6165	16.8626	17.5469	16.9781
Coronin-1B	Q9BR76	CORO1B	0.93959	-0.0898966	0.514802	0.28836	18.0717	16.3518	NaN	16.7663	NaN	16.6575	NaN	NaN	16.4452	NaN	16.4233	16.7859	17.2496	NaN	16.3323	NaN	16.6065	NaN	17.6969	16.5586	16.4741	16.8615	15.802	16.6582	NaN	NaN	16.451	NaN	16.0585	NaN	16.6302	17.1016	NaN	15.4034	16.9007	16.4782	NaN	15.956	16.521	16.3705	16.3478	16.8442	16.8816
Chitotriosidase-1	Q13231	CHIT1	0.940266	-0.0888589	0.684139	0.164856	16.2131	17.0603	NaN	16.4145	16.9898	NaN	14.997	15.9187	18.0954	16.4907	NaN	15.6931	NaN	NaN	15.4012	15.4284	17.1631	16.9251	16.0803	16.7711	16.0339	NaN	17.2613	17.2947	17.4776	NaN	15.8974	NaN	15.6769	17.6861	NaN	NaN	17.2132	16.5362	NaN	17.4991	20.9531	17.6339	NaN	NaN	19.9111	17.5944	16.258
tRNA (uracil-5-)-methyltransferase homolog A	Q8IZ69	TRMT2A	0.940834	-0.0879874	0.439458	0.357083	19.1153	18.7285	18.8989	18.3813	17.6928	18.3872	18.6083	17.8907	18.2735	15.5548	17.7311	18.2502	18.8472	16.6131	18.1984	18.4297	17.7607	17.6887	18.5815	17.8004	18.2593	17.6699	18.2614	17.494	16.4405	18.5258	17.6204	18.0208	17.8296	17.9918	18.3437	NaN	17.2505	NaN	17.9372	18.0958	17.8495	18.5134	18.7235	18.3475	18.5649	18.8696	18.3264
Coagulation factor XIII A chain	P00488	F13A1	0.940864	-0.0879422	0.519652	0.284288	NaN	14.7929	NaN	NaN	14.0943	15.2398	14.5993	14.4374	15.3212	14.8089	14.3625	15.0227	14.9573	15.7249	15.6898	14.1498	16.7573	13.9015	16.0016	15.2376	15.8011	15.5714	15.6283	15.4326	NaN	15.1147	15.6616	15.7398	15.6481	15.2484	15.2948	15.8938	15.7227	14.7438	15.4985	15.9637	15.4717	15.2432	15.4435	15.8191	15.3766	15.3219	15.0662
Dipeptidyl peptidase 2	Q9UHL4	DPP7	0.940886	-0.0879088	0.289707	0.538042	19.9601	19.4628	19.2246	19.7376	19.1697	18.8615	19.7331	18.1915	18.1552	19.0808	18.9236	19.2291	19.2995	19.0143	18.7717	19.3993	18.3271	19.4011	19.0784	18.9988	18.7046	18.012	18.6741	18.4808	18.7642	19.1939	18.8212	18.8906	19.1496	17.9943	18.3407	19.0236	18.6029	18.7112	19.0923	19.0084	18.9768	18.7812	18.8623	18.7799	19.3271	18.8778	18.6967
N-acetylmuramoyl-L-alanine amidase	Q96PD5	PGLYRP2	0.941095	-0.0875882	0.315543	0.500941	20.0821	20.3752	20.7471	19.6623	19.9459	20.1332	19.3735	19.1702	20.2764	20.3101	20.1206	19.3093	20.1825	20.4476	20.4576	19.4584	20.9243	19.8642	19.6666	19.738	20.3857	19.5672	19.4919	19.2131	19.3427	19.6305	19.9159	20.2764	19.827	19.445	19.2488	20.1581	19.7744	19.6265	19.9601	20.2535	21.2877	19.1248	19.4711	19.8485	19.7213	20.0951	19.6788
Uncharacterized protein C11orf87	Q6NUJ2	C11orf87	0.941171	-0.087472	0.519626	0.284309	16.2051	14.9082	15.2353	15.4072	14.843	16.6428	16.44	16.6384	16.4309	14.3505	15.9337	15.6254	16.5287	NaN	16.1385	16.4526	15.8856	16.1973	14.289	15.7287	14.5209	14.829	15.5816	15.4395	14.4215	15.1283	13.1922	14.7574	14.8415	14.9633	14.7307	NaN	14.915	15.3111	15.026	15.1456	NaN	16.48	15.1455	15.3844	15.7124	15.2302	15.2222
Immunoglobulin lambda variable 3-10	A0A075B6K0;A0A075B6K4	IGLV3-10	0.941589	-0.0868306	0.543892	0.264488	17.1098	18.2457	17.5457	17.8208	17.7439	17.0985	16.9265	17.0244	18.258	17.6189	18.185	17.5409	18.8171	NaN	18.8367	16.6112	19.26	17.6949	18.3056	17.8777	18.1638	18.1504	18.6128	17.7673	17.887	18.4887	17.6524	18.8634	18.3433	18.2515	17.9282	17.5773	18.5989	17.6066	17.7696	18.9469	18.8585	18.1427	17.7393	19.9233	17.4937	18.2165	17.8404
Transcobalamin-2	P20062	TCN2	0.94183	-0.086462	0.275943	0.559181	17.2478	18.1233	17.7284	17.5033	18.1794	17.6117	18.024	17.8706	17.837	17.5887	18.1693	17.9452	17.8351	18.2129	18.1284	17.8997	17.7448	17.7546	18.0713	18.3978	18.1241	18.6803	18.411	18.6975	18.2292	17.8965	18.8442	18.2857	17.7989	18.2967	18.7396	17.9117	18.2565	18.7953	18.8043	18.7996	18.7705	17.9976	18.2234	19.0475	18.864	18.6749	18.4277
Cystatin-M	Q15828	CST6	0.941895	-0.0863619	0.319337	0.49575	16.6011	17.3333	17.4504	17.5509	17.662	17.3184	17.6128	17.5955	17.5952	17.371	17.8298	18.1038	16.8961	16.6715	17.1367	18.0562	17.248	16.8456	17.3196	17.4419	16.887	17.3269	17.8288	18.0017	17.4493	18.1585	17.8178	17.441	17.2086	17.4566	16.7469	19.5805	17.1185	17.5023	17.2828	17.7649	17.2238	16.9363	17.203	17.4895	17.4671	17.368	17.0906
Putative sodium-coupled neutral amino acid transporter 10	Q9HBR0	SLC38A10	0.941903	-0.08635	0.164471	0.78391	17.8839	17.5593	17.6419	18.0794	17.428	17.7935	17.7357	17.595	17.9406	17.1004	17.6083	17.8812	17.4863	NaN	18.1201	17.7911	17.3344	17.8869	17.9152	17.5922	17.9463	17.5485	17.4922	17.707	18.2446	16.8449	17.4345	18.2828	17.7848	18.0402	18.0793	17.4447	17.6562	18.1326	17.8619	17.959	17.9537	18.0385	17.5591	17.8908	18.0244	17.9582	17.9758
Collagen alpha-2(VI) chain	P12110	COL6A2	0.942651	-0.0852041	0.166702	0.778059	17.255	17.308	17.1758	17.1038	17.4761	17.0558	16.9798	17.2445	17.1359	17.2652	17.1393	17.3775	17.1028	16.6047	17.6782	17.4899	16.5596	17.285	17.9473	17.6596	17.7759	17.4437	17.3356	17.7104	17.8051	17.8102	17.8668	17.9525	17.3416	18.061	17.5693	17.3395	17.3699	17.5862	17.9769	17.7371	18.0136	17.3405	17.6072	17.7852	17.696	17.9362	17.8226
Endothelin-3	P14138	EDN3	0.942706	-0.08512	0.409522	0.387723	14.7607	14.3692	NaN	15.6531	15.9148	15.829	15.475	15.1416	16.1909	16.3033	16.3954	15.8745	16.0369	NaN	15.8799	14.5709	16.57	15.2837	16.0111	15.7245	15.8097	NaN	15.5405	16.7845	16.1269	16.0626	15.6776	NaN	16.0314	16.1508	16.1417	NaN	15.772	16.0919	16.1105	16.3944	15.8728	16.3579	16.1726	16.505	16.8098	16.9467	17.1183
Immunoglobulin kappa variable 1D-8	A0A087WSZ0	IGKV1D-8	0.944064	-0.0830438	0.552469	0.257692	NaN	16.1287	16.0664	17.1118	17.3468	16.2426	14.8881	16.2478	16.3715	15.8802	16.2513	16.3958	15.8077	14.5762	15.9516	16.1525	17.7695	15.5099	NaN	16.5009	16.2948	15.788	16.3799	15.1084	NaN	NaN	15.1411	16.4629	15.9652	15.9562	17.2141	16.1715	16.7788	16.6071	16.4307	16.0708	18.2024	16.4593	15.8357	17.4857	15.7841	16.5328	15.6546
Membrane-spanning 4-domains subfamily A member 14	Q96JA4	MS4A14	0.94411	-0.0829724	0.618507	0.208655	NaN	NaN	NaN	NaN	NaN	NaN	NaN	NaN	NaN	NaN	NaN	NaN	NaN	NaN	NaN	NaN	NaN	NaN	15.1074	15.9057	17.2875	17.0828	17.0918	16.2174	15.9589	16.5476	15.6527	16.0325	NaN	15.2204	15.1422	NaN	14.9426	NaN	16.2749	16.0413	14.8984	14.5716	15.3568	16.002	15.0678	16.1084	15.5364
Complement C3	P01024	C3	0.944304	-0.082676	0.253304	0.596358	24.7846	25.1371	25.1488	24.654	25.4202	24.8481	24.1795	24.48	24.6486	25.065	25.0359	24.9225	24.976	24.8904	25.3205	24.2961	26.1642	24.7846	24.5696	24.5812	25.0935	24.9933	24.6096	24.3645	24.1871	24.8433	24.558	25.0275	24.4676	24.317	24.8904	24.7389	24.7846	24.3307	24.4105	24.4362	25.6096	24.2821	24.1946	24.4676	24.4738	24.7543	24.1795
	Q31612;Q95604	HLA-C	0.944849	-0.0818446	0.467844	0.329899	16.9206	15.2914	16.17	16.1212	16.7452	16.3828	16.1544	15.9783	16.3137	16.4717	15.5254	16.6047	15.8468	15.6089	16.1352	16.7732	15.9957	17.6213	17.0169	16.4711	16.9975	17.2337	16.5516	16.382	NaN	16.4449	16.915	16.9707	16.9789	17.5281	17.9104	17.3646	17.5913	17.3488	17.4077	17.6709	17.2875	17.1144	17.5946	17.347	16.7302	17.3948	17.2984
Coagulation factor V	P12259	F5	0.945116	-0.0814367	0.150555	0.822303	18.8489	18.8241	18.1794	18.4887	18.554	18.95	19.3566	18.7915	18.7835	18.6289	18.6671	19.1826	18.8906	19.2115	19.2156	18.8465	19.2043	19.1104	19.0184	19.2298	19.313	18.7419	19.4893	18.9096	19.2244	19.0356	19.5993	19.265	18.9366	19.1173	18.7235	18.735	19.5583	18.7749	19.1559	18.9382	18.9301	18.5887	18.5656	19.4054	18.9848	18.8312	19.1796
Xylosyltransferase 2	Q9H1B5	XYLT2	0.946194	-0.0797922	0.453119	0.343788	15.9769	15.391	15.483	15.5617	15.8055	15.2643	15.4238	14.7698	14.1903	15.0847	15.3263	14.2933	15.388	15.2493	15.0743	15.4597	15.1327	15.313	15.1245	14.8442	14.8436	NaN	14.8066	15.5159	NaN	NaN	15.2905	14.6421	14.3686	NaN	NaN	NaN	NaN	NaN	15.496	15.4483	13.7592	14.1525	14.5621	NaN	14.9665	NaN	14.8871
Dihydropyrimidinase-related protein 2	Q16555	DPYSL2	0.94695	-0.0786402	0.478239	0.320355	14.8366	NaN	15.495	14.8927	15.6179	15.9762	15.3663	14.946	15.3094	15.7313	15.543	15.6494	15.3859	15.2508	NaN	15.2881	16.1396	15.4888	15.0161	16.2005	15.686	15.4065	NaN	15.6989	15.5539	15.4598	15.6681	15.8572	16.9353	16.5611	16.4376	17.7115	15.3604	NaN	14.8022	15.0079	16.5581	14.8439	15.1006	NaN	14.9526	14.8604	15.8439
Complement C1q subcomponent subunit B	P02746	C1QB	0.947393	-0.0779654	0.412824	0.384235	20.4273	21.0559	20.714	20.5356	20.417	19.9459	20.0951	20.4273	20.2419	19.0776	20.265	20.5261	20.4476	20.2066	20.2764	20.343	21.343	20.4273	20.0951	20.0292	19.6887	19.9882	20.0426	19.5476	19.3048	20.6096	19.6107	20.7634	19.4366	19.8716	20.2185	19.1947	19.7825	19.6778	19.8644	19.7141	20.2419	19.4394	19.6697	19.9742	19.7333	20.1581	19.9459
Putative uncharacterized protein ENSP00000380674	A8MTW9		0.947457	-0.0778676	0.672185	0.172511	14.614	15.2508	16.0049	16.418	15.8182	16.5046	16.1942	17.3688	16.3832	12.5173	15.5362	16.907	17.7531	NaN	16.4529	17.0742	16.2023	16.7833	14.3829	15.4157	15.5133	15.8654	NaN	15.8314	15.933	14.9094	NaN	14.7329	14.2511	16.124	16.27	NaN	NaN	15.3813	14.5861	14.3803	14.9471	16.4696	16.1957	NaN	15.8183	16.1073	16.2239
Spondin-2	Q9BUD6	SPON2	0.947547	-0.0777312	0.430442	0.366086	17.8798	17.6484	16.9675	17.3107	17.0627	17.8373	17.9658	17.6243	18.4476	17.7172	17.7086	18.2122	17.2484	16.6104	17.7868	18.2025	17.0897	17.8544	17.5888	17.8088	17.9051	17.7684	17.8805	17.1435	17.1346	17.4109	17.4427	17.4561	17.8474	18.2264	18.1085	16.8771	18.2136	18.2044	18.0367	18.3183	18.4303	18.7484	18.0096	18.5193	18.2435	18.7485	18.0551
Tubulin beta-4B chain	P04350;P07437;P68371	TUBB4B	0.947845	-0.0772772	0.697226	0.156627	16.2743	NaN	NaN	16.5518	13.4215	15.4886	NaN	NaN	14.9963	15.3156	14.6781	15.2049	14.8429	15.5763	15.3725	13.5214	16.0908	15.4616	14.9176	15.3353	15.1243	16.2004	15.5581	14.3302	15.693	15.6265	15.1885	15.7881	NaN	17.0452	16.8622	20.5638	16.0372	15.4242	16.2087	17.0753	15.8501	16.3321	15.6258	16.2051	14.532	NaN	15.8358
Zinc-alpha-2-glycoprotein	P25311	AZGP1	0.947913	-0.0771734	0.413757	0.383254	21.6757	22.6364	22.2678	22.1047	22.8557	22.5731	21.8191	22.0359	22.6186	22.4015	22.6298	23.0207	22.4751	19.8763	22.5356	21.7915	22.7594	22.2155	22.7056	22.5165	22.9513	22.6518	22.4298	22.4349	22.7614	22.7533	23.0326	22.7077	22.8385	22.4501	22.8538	23.0054	22.8708	22.5404	22.9707	23.2434	23.2535	22.5685	22.1238	22.8423	22.7119	22.8191	23.0935
Membrane frizzled-related protein	Q9BY79	MFRP	0.947988	-0.0770592	0.512771	0.290076	15.6916	16.3666	16.0446	15.7099	15.2745	16.4697	15.6654	15.9391	16.8378	16.7728	16.566	16.0381	16.0671	NaN	15.8719	16.0093	15.6514	16.9581	NaN	15.9497	14.6952	15.3917	NaN	NaN	NaN	15.8038	15.4658	15.766	15.3225	15.7789	16.1897	NaN	15.5129	15.349	15.786	15.9833	16.1134	15.0451	14.1938	16.0332	15.9579	NaN	16.0455
MAM domain-containing glycosylphosphatidylinositol anchor protein 1	Q8NFP4	MDGA1	0.94813	-0.0768431	0.251921	0.598735	17.353	16.9964	16.7336	17.1218	16.8783	16.4447	17.2716	16.4153	16.2139	16.297	16.3739	16.2239	16.9346	17.6328	16.5352	16.9635	16.7705	16.1077	17.557	17.5386	17.2232	17.15	17.2917	17.175	17.2609	17.2539	17.1455	17.4007	16.9162	16.2954	17.0757	16.9572	17.0954	16.7679	17.292	16.6518	16.9703	16.9551	17.5837	17.0631	17.4627	17.2487	17.5225
Cadherin-15	P55291	CDH15	0.948251	-0.076659	0.378804	0.421585	18.702	17.8967	18.13	18.9069	19.0012	18.1259	18.5574	18.1397	18.189	18.8566	18.0563	17.9583	18.4158	15.4316	18.5064	18.8473	17.8254	17.4992	18.7182	18.5844	17.9639	18.2375	18.5434	18.8889	18.4001	18.8276	18.5662	18.4364	18.546	17.3598	18.1705	18.0231	18.5198	18.6297	17.7898	18.4678	17.2627	18.3893	18.5569	18.0819	18.6481	18.5585	18.8752
Alpha-1B-glycoprotein	P04217	A1BG	0.948275	-0.0766221	0.394562	0.403885	23.2678	23.9134	23.9672	23.48	24.3031	23.8191	23.1627	23.417	23.7796	24.0443	23.9406	23.7594	23.9043	21.391	23.8764	23.1095	24.558	23.654	23.3645	22.48	24.1174	23.9316	23.6431	23.2961	23.2535	23.5869	23.5522	23.9584	23.5045	23.2961	23.9225	23.6649	23.7995	23.1332	23.3511	23.3101	24.6757	22.9061	22.7451	23.4425	23.3511	23.9225	23.3376
Semaphorin-6B	Q9H3T3	SEMA6B	0.948472	-0.0763231	0.437	0.359519	16.509	16.1253	16.2613	16.6903	15.7285	15.6767	16.5483	15.611	15.2882	15.5899	15.5212	15.5341	16.4073	16.7173	16.0213	16.3591	15.3248	16.2408	16.2793	16.3172	15.2687	15.5373	NaN	NaN	15.9634	16.1669	15.8335	15.3672	15.4754	NaN	16.0368	NaN	15.8007	15.4353	15.6542	15.9433	15.6459	15.8027	16.4661	NaN	16.3111	16.5327	16.468
Glutathione S-transferase P	P09211	GSTP1	0.948582	-0.0761561	0.441485	0.355084	16.4959	16.7898	17.233	17.1001	17.4082	17.3499	17.0671	17.0287	17.4223	17.3879	17.5048	17.0755	17.5688	17.1474	16.8505	17.4242	16.7844	17.0562	16.9158	17.4153	16.7089	17.2154	17.0215	16.7859	16.9453	17.0714	17.0306	17.2294	17.6579	18.6853	17.651	20.7471	17.7129	17.7279	17.6794	17.342	17.3091	16.9296	17.6683	17.2262	17.2953	17.0805	17.1137
Vitamin D-binding protein	P02774	GC	0.948958	-0.0755843	0.34705	0.459608	23.5983	24.3101	23.9584	23.6865	24.604	24.1946	23.5045	23.6649	24.1719	24.2607	24.3645	24.5165	24.3778	22.9847	24.5045	23.1856	24.7746	23.9847	23.9495	24.0691	24.6376	24.6431	24.1253	24.0105	23.7286	24.5344	24.4298	24.6153	24.0526	23.895	24.5522	24.5638	24.7389	24.0359	23.9134	23.9406	24.7286	24.019	22.9134	23.867	23.867	24.1946	23.8191
Ectonucleotide pyrophosphatase/phosphodiesterase family member 2	Q13822	ENPP2	0.949499	-0.0747615	0.326277	0.486414	23.3101	23.5404	22.8073	23.5045	23.5638	23.5983	23.391	23.2477	23.0821	22.6342	22.9601	23.7695	23.1379	23.654	22.9725	23.2066	22.8913	23.7995	22.7286	23.1658	23.5522	23.2678	22.937	22.1612	22.9477	23.0625	23.5983	23.2678	22.9024	22.9388	23.1901	23.0376	23.417	22.4626	22.7735	22.2792	22.9207	22.6584	22.0393	22.9424	23.119	23.2199	22.8557
Adipocyte plasma membrane-associated protein	Q9HDC9	APMAP	0.949695	-0.0744633	0.620312	0.20739	15.5379	NaN	15.8165	16.0701	15.3985	15.6553	14.8804	14.9586	15.5496	16.6274	14.9397	15.6255	15.8577	16.2748	16.0288	15.8413	17.8216	15.4156	15.6257	15.0734	17.02	16.7926	16.7436	NaN	NaN	15.6782	15.998	16.4305	16.3065	16.8584	16.6611	19.3124	15.7808	15.8014	NaN	NaN	17.119	16.3845	16.8234	16.7934	16.4919	16.7454	16.412
Plasma serine protease inhibitor	P05154	SERPINA5	0.949905	-0.0741441	0.204646	0.688996	18.8731	19.2	19.2132	18.7457	19.3011	18.8842	18.8916	18.2902	19.3267	19.1288	18.8874	19.2921	18.9577	18.7219	19.3767	18.5072	18.8262	19.1714	19.1366	18.8828	19.4184	18.8037	19.1259	18.793	18.825	19.0757	19.2966	19.4367	19.1017	18.3491	18.764	18.8191	18.9433	18.7605	19.1007	19.1347	19.3639	18.3008	18.554	19.3671	18.9224	19.3025	18.9672
P-selectin glycoprotein ligand 1	Q14242	SELPLG	0.949949	-0.0740782	0.538538	0.268784	13.4047	NaN	13.7714	NaN	13.5889	NaN	12.609	13.3866	13.5542	13.5298	13.8743	14.0672	14.2762	NaN	13.3795	13.401	NaN	13.2009	NaN	13.7016	14.1995	NaN	14.9323	14.4594	14.7015	14.0776	13.7938	14.6447	NaN	13.2833	13.9887	NaN	14.4291	NaN	NaN	NaN	14.3602	13.9622	NaN	NaN	13.6407	14.0492	NaN
CD5 antigen-like	O43866	CD5L	0.95008	-0.0738797	0.670128	0.173842	16.325	16.6304	16.3595	16.7738	16.5063	17.4756	14.7484	15.9249	16.7441	16.2589	16.7932	16.404	18.3934	14.2881	16.2516	15.9102	21.6276	15.6683	15.8561	17.1007	17.0948	16.5497	16.6592	15.8978	17.4241	16.9766	16.5567	17.1601	16.7186	17.8934	16.4176	17.4524	17.7957	16.1256	17.5144	17.1017	18.2845	16.3344	16.6131	17.1932	15.7764	17.2774	16.8918
Galectin-3-binding protein	Q08380	LGALS3BP	0.950278	-0.0735784	0.115173	0.93865	22.8499	23.1395	22.7077	22.937	23.1206	22.937	22.9601	23.211	22.8423	22.4947	22.8538	23.2961	22.7369	21.5498	22.8538	22.8576	22.3321	23.1079	23.1332	22.9006	22.8689	22.9189	22.8404	22.6342	22.7161	23.1111	23.1301	22.9916	22.7836	23.2678	23.0359	22.9968	22.9829	23.0459	22.7634	23.1642	22.8727	22.7715	22.741	23.2066	22.8307	23.1363	22.8538
Serpin B7	O75635	SERPINB7	0.95061	-0.0730747	0.660102	0.180389	15.1256	16.2528	NaN	NaN	NaN	NaN	14.9786	14.9984	14.9691	NaN	14.274	15.2258	NaN	16.3844	14.0784	NaN	NaN	NaN	16.8843	14.7826	16.3869	15.8437	16.2718	15.6018	16.8194	16.3948	15.746	15.6588	16.07	16.7215	15.9131	17.5744	16.2358	NaN	16.0194	15.9779	15.8874	15.7303	15.9863	16.5466	NaN	16.4811	15.7794
Collagen alpha-1(III) chain	P02461	COL3A1	0.950945	-0.0725656	0.337011	0.472355	17.3008	17.3044	17.1167	17.0819	17.7325	17.6537	17.7692	17.5619	17.4981	17.2602	17.5316	17.9979	17.4518	19.5689	17.722	17.615	16.7108	17.648	17.6944	17.8172	17.9847	17.2546	17.5588	17.9397	17.8162	18.1244	18.0819	18.5261	17.7994	18.1918	17.4409	17.6796	18.0476	17.7886	17.0807	17.6347	17.4967	17.7503	17.4941	18.0496	17.6651	17.8974	17.4626
Peptidyl-glycine alpha-amidating monooxygenase	P19021	PAM	0.950982	-0.0725097	0.116748	0.93275	21.1642	20.9882	21.1581	21.2125	20.9459	21.2185	21.4626	21.4375	21.4775	20.7955	21.1143	20.7876	21.2933	21.1825	21.002	21.1765	20.714	21.2302	21.0691	21.4015	20.8727	21.2066	21.1015	21.1519	20.7715	21.1703	20.9742	21.2125	20.9601	21.002	21.1886	20.654	21.1519	21.2593	21.1886	21.1332	20.8576	21.5451	21.2244	21.0426	21.3962	21.0224	21.2535
Olfactomedin-like protein 3	Q9NRN5	OLFML3	0.95104	-0.0724223	0.117679	0.929303	19.3574	18.928	19.2859	19.569	19.2543	19.18	19.3149	19.3723	19.1467	19.0511	19.3249	18.8742	18.7371	19.4497	19.384	19.2355	19.3255	19.1899	19.6869	19.7664	19.3305	19.5121	19.5827	19.1572	19.1143	20.0156	19.81	19.878	19.5368	19.3914	19.4611	19.332	19.2116	19.2701	19.2764	19.5587	19.4625	18.9671	19.4262	19.6136	19.6102	19.6215	19.4254
Multifunctional procollagen lysine hydroxylase and glycosyltransferase LH3	O60568	PLOD3	0.951047	-0.072411	0.299433	0.5237	17.3129	17.3178	16.8027	17.0623	17.2635	16.7665	16.9164	16.4633	16.2896	16.254	16.645	16.9871	16.8912	16.6456	16.7474	16.9735	16.7788	17.2538	17.0017	16.9543	17.3521	17.1703	17.3652	17.3035	17.2316	16.5176	17.299	17.3725	16.7409	16.8731	16.9288	16.7016	16.5824	16.3804	17.1259	16.9394	16.9722	16.2278	16.512	16.7539	17.208	16.6725	17.1543
Leucine-rich repeat and immunoglobulin-like domain-containing nogo receptor-interacting protein 3	P0C6S8	LINGO3	0.951138	-0.0722738	0.452561	0.344323	16.1596	15.7532	15.5455	16.1993	15.0783	14.8043	16.3435	14.7547	14.8748	16.543	15.6023	14.9355	15.7957	15.9162	15.7777	15.7047	14.2266	15.4966	16.5299	15.9822	15.8228	15.526	15.9656	15.5525	NaN	14.8945	15.9309	15.9465	15.1855	14.2539	15.4269	15.5107	14.9358	15.207	15.6132	15.5111	15.0316	15.1577	15.7352	15.803	16.1477	15.7907	15.8209
Semaphorin-3G	Q9NS98	SEMA3G	0.95116	-0.0722395	0.23443	0.629986	18.0679	18.0937	18.0082	18.2879	17.7883	17.8757	18.0979	17.895	18.0012	17.742	18.3113	17.891	18.0502	18.2283	18.04	18.2643	18.0083	18.1139	17.6933	17.7545	17.7194	17.7874	17.4939	17.1481	16.7212	17.357	17.7186	17.5773	18.0752	17.5414	17.9764	17.6785	17.7981	17.4921	17.8822	17.6568	17.8219	18.0175	17.79	17.7718	17.8017	17.5437	17.7535
Complement C1q tumor necrosis factor-related protein 5	Q9BXJ0	C1QTNF5	0.951384	-0.0719005	0.233983	0.630815	18.6242	18.5047	18.3201	18.8752	18.286	18.1721	18.5242	18.8481	18.0283	18.8184	18.5804	18.8262	18.3094	18.0774	18.0931	18.6267	18.317	18.8145	18.406	18.5761	18.2709	18.2949	18.6585	17.8444	18.1024	18.1969	18.7522	18.2214	18.0495	18.6372	18.2699	18.5995	18.338	17.9676	18.5171	18.3276	18.3245	18.1098	18.0575	18.4525	18.6334	18.5792	18.4195
Lysosomal protective protein	P10619	CTSA	0.952088	-0.0708334	0.538078	0.269155	14.6955	14.6371	NaN	14.6957	14.0365	14.1871	14.3736	14.0553	14.7491	14.6848	14.5103	14.8478	14.9786	16.1925	13.9753	14.9078	14.1465	14.9359	14.6316	14.8399	15.1155	15.2794	14.7294	14.4479	15.6736	16.0222	15.4389	15.5623	14.5549	15.0795	14.6047	16.5349	13.8297	13.7545	14.8497	14.8833	15.228	14.4984	15.3838	15.0215	15.0028	NaN	14.6656
Protocadherin alpha-8	Q9Y5H6	PCDHA8	0.952176	-0.0706999	0.660932	0.179843	NaN	17.634	17.9346	NaN	NaN	NaN	17.5584	17.7258	NaN	NaN	NaN	17.1014	17.4531	15.0726	17.0755	17.414	16.7121	17.5646	17.4874	18.3491	19.4186	19.4156	19.7062	18.3069	19.0723	18.6739	17.2831	18.6728	18.0001	17.1458	17.0857	16.8883	17.913	17.2547	18.768	18.3624	18.0093	17.6466	18.347	19.7501	18.1325	18.7294	17.9462
Alpha-1,3-mannosyl-glycoprotein 2-beta-N-acetylglucosaminyltransferase	P26572	MGAT1	0.952218	-0.0706359	0.144116	0.841289	17.2771	17.4722	17.6439	17.4289	17.2073	17.5425	17.6317	17.2661	17.5712	17.7842	17.586	17.1233	17.3911	17.4176	17.8366	17.1441	17.1293	17.0231	17.552	17.5088	17.1931	17.2409	17.2738	17.8488	17.2124	17.5622	17.3169	17.7149	17.4628	17.3108	17.4052	17.3263	17.2599	17.3415	17.6454	17.958	17.9056	17.1913	17.7826	17.6148	17.8906	17.8595	18.0672
Neurexophilin-1	O95156;P58417	NXPH1	0.952318	-0.070484	0.643771	0.191268	18.0941	17.4389	16.7596	17.8874	17.7939	18.0805	19.0496	18.4615	17.592	18.0117	17.4381	17.8893	18.7043	21.6051	17.0342	18.6095	17.5187	17.6513	NaN	18.0263	NaN	18.0795	18.9346	18.2872	18.2239	NaN	18.5726	NaN	18.616	NaN	18.3587	17.4488	17.734	18.3779	NaN	18.5958	NaN	18.6213	18.4169	18.37	18.9608	18.4633	19.0293
Inactive carboxypeptidase-like protein X2	Q8N436	CPXM2	0.952473	-0.0702504	0.441161	0.355402	16.2134	16.0858	14.452	15.6315	15.8643	15.5896	16.4836	15.7714	15.6035	15.9646	15.9221	15.8436	15.5639	17.1891	15.9919	15.6305	16.9812	16.5984	16.6196	16.5854	16.3633	15.7828	16.4474	16.2864	16.7246	16.4473	16.6623	16.726	16.2704	16.5437	16.1027	NaN	15.6397	15.7086	16.6584	16.6241	16.3617	16.3301	16.2473	16.5407	16.9879	16.9076	16.8641
Mimecan	P20774	OGN	0.952777	-0.0697896	0.342291	0.465605	21.1269	21.502	21.5404	21.8307	21.8538	22.0625	21.4972	22.0918	22.3156	21.8346	22.2155	21.7389	21.7512	20.5545	22.1363	22.0789	21.714	22.3129	22.5592	22.1612	22.0854	22.0526	21.5165	21.8876	21.5261	22.0459	22.6298	22.1856	22.3936	22.1332	22.3376	21.1206	21.9459	21.9061	22.0359	22.5117	22.4651	22.2933	22.0559	22.5189	22.0789	22.5069	22.4144
14-3-3 protein sigma	P31947	SFN	0.952966	-0.069504	0.759218	0.119633	NaN	17.2562	NaN	16.4741	NaN	16.1961	NaN	16.0667	16.8219	NaN	NaN	NaN	NaN	17.134	NaN	15.7935	NaN	NaN	17.7166	17.9811	16.9716	18.1754	18.1772	18.2715	17.1007	16.8713	17.2585	17.7588	17.746	18.6226	17.3449	22.6971	17.5163	17.9038	18.3691	19.2178	NaN	17.0329	NaN	17.2005	18.3474	NaN	NaN
Nuclear pore membrane glycoprotein 210-like	Q5VU65	NUP210L	0.953281	-0.0690263	0.663862	0.177922	17.8919	19.1526	18.5584	17.2375	19.7651	17.8017	17.2594	18.1716	19.22	18.2656	19.5774	18.2964	19.4555	15.6332	18.8997	17.6062	19.5032	17.6527	19.4459	18.7036	19.9882	19.3168	18.78	19.7902	18.6989	18.9603	18.8579	18.8629	18.8445	18.8585	19.5065	19.8234	19.4906	19.3161	18.6899	19.2618	19.9882	18.5744	17.6965	19.4736	18.2407	19.0379	17.9891
Aldo-keto reductase family 1 member A1	P14550	AKR1A1	0.953393	-0.0688566	0.608589	0.215676	15.2376	NaN	15.3795	14.3299	14.3378	14.4317	14.8845	14.5958	14.767	14.8576	14.5121	15.027	14.9542	15.5523	13.8094	14.1017	14.349	14.2141	14.6754	15.0348	NaN	14.1044	NaN	14.9444	14.5647	NaN	15.3101	NaN	15.1133	NaN	NaN	16.0363	14.952	15.2391	NaN	13.8557	15.0668	15.5908	15.0178	15.1137	NaN	15.7541	15.4098
Glycerophosphocholine cholinephosphodiesterase ENPP6	Q6UWR7	ENPP6	0.953559	-0.0686052	0.309954	0.508703	16.3798	16.4235	15.6026	16.1301	15.9862	16.0553	16.1679	15.6308	15.2599	15.9847	15.5866	16.1508	16.0952	16.6975	16.0631	16.0905	15.5386	15.9847	16.4569	15.9584	16.6915	16.5351	16.6962	15.3148	NaN	16.2432	16.3461	16.0226	16.0744	16.0603	16.1047	NaN	15.977	15.6079	16.1573	15.4902	15.7104	15.3212	16.1885	16.29	16.5984	16.6013	16.3925
Gamma-glutamyl hydrolase	Q92820	GGH	0.954043	-0.0678734	0.255778	0.592137	19.4772	19.1208	19.0108	19.4095	19.2257	18.9798	19.308	18.8194	18.6007	18.8191	18.9827	19.1631	19.0397	20.343	18.6199	19.1844	18.9263	18.8414	19.5158	19.4789	19.3576	19.1772	19.2564	19.0826	19.773	19.5662	19.5586	19.3123	19.0863	18.676	18.9781	19.6097	19.0037	18.5812	19.3283	19.1904	18.9488	18.7971	19.2355	19.3351	19.3941	19.1417	19.3175
Cathepsin D	P07339	CTSD	0.95456	-0.0670928	0.295371	0.529631	21.8764	21.5213	20.8034	21.5685	21.3045	21.2877	21.6671	21.3484	20.7955	21.0559	20.8651	21.8576	21.4015	21.417	20.7389	21.4576	20.8191	21.6364	21.417	21.391	21.5213	21.2933	21.2302	20.8499	21.9916	21.3156	21.7098	21.3857	21.6928	21.6231	21.5165	22.1612	21.6141	21.0292	21.2933	21.0951	21.5117	21.1332	21.0156	21.1886	21.391	21.6364	21.7594
Protocadherin-16	Q96JQ0	DCHS1	0.954708	-0.0668693	0.431504	0.365015	14.7428	14.8291	13.9132	14.664	14.0653	13.8845	14.6829	13.9656	14.2922	14.6189	14.051	14.0446	14.0445	NaN	13.9614	14.1623	13.5743	14.3124	NaN	14.0804	13.9561	13.7171	13.9341	14.5096	14.354	NaN	13.7917	13.3424	14.4873	13.7521	13.9127	NaN	14.0465	13.4127	14.6347	13.7221	NaN	13.8539	14.1264	14.5144	13.7405	NaN	13.8989
Procollagen-lysine,2-oxoglutarate 5-dioxygenase 1	Q02809	PLOD1	0.954739	-0.0668224	0.35928	0.444567	17.0876	16.9795	16.8562	17.3529	16.9888	17.1362	16.9585	16.3607	16.8005	17.3183	16.7767	17.0318	17.1546	17.6547	17.1994	17.3518	17.2232	17.4912	16.9703	16.7255	16.8692	16.4846	17.1832	16.079	16.879	16.6806	17.0626	16.3332	16.9379	16.7138	16.908	16.8461	16.943	16.7446	17.1655	17.1719	16.7678	16.6005	16.7302	17.1497	16.9161	17.0339	17.2268
Integral membrane protein GPR180	Q86V85	GPR180	0.954827	-0.0666887	0.576764	0.239002	13.3201	13.4886	13.494	13.7331	12.9757	13.9304	13.5523	14.2476	14.5849	13.2642	14.2746	13.8755	13.8298	13.0016	13.5732	14.5685	14.2034	13.9944	13.166	13.9349	NaN	13.4868	NaN	NaN	NaN	NaN	NaN	13.5382	14.0268	14.2129	13.4822	NaN	13.6575	12.8468	NaN	NaN	NaN	13.7979	13.5462	NaN	13.9226	12.7396	14.119
Attractin	O75882	ATRN	0.955094	-0.0662854	0.234262	0.630298	18.7897	19.2601	18.8532	18.9937	19.4166	18.9741	19.0383	18.6573	19.0965	18.9913	18.8867	19.0412	19.0512	17.5692	18.9617	18.8735	20.0156	19.0425	18.9481	18.8317	19.1876	18.7202	18.4133	18.2522	18.1243	19.32	19.1775	19.206	18.9272	18.7118	18.8611	18.8281	18.6721	18.6391	18.8511	18.8116	19.3882	18.5286	18.948	18.7338	18.8222	18.8363	18.9553
Protein shisa-5	Q8N114	SHISA5	0.955638	-0.0654642	0.602032	0.22038	18.8142	18.8469	18.9945	19.1484	20.0821	19.38	19.1642	20.0292	20.1703	19.2816	19.8818	20.343	20.265	NaN	19.5119	20.1581	19.4914	20.0292	19.2633	20.0559	20.3101	19.5361	19.3694	20.1946	19.8386	NaN	19.6429	NaN	20.7796	20.9024	20.2185	18.9951	20.1457	20.6276	20.343	20.2877	20.4972	21.1395	20.5731	20.1079	20.8034	20.4273	20.714
CD177 antigen	Q8N6Q3	CD177	0.95566	-0.065431	0.697603	0.156392	15.3281	15.121	15.6773	15.8362	15.5142	16.0361	13.4532	16.2301	16.9424	15.5587	17.0027	14.929	15.1834	NaN	NaN	14.8887	15.2137	16.1166	16.8935	16.0304	15.6886	16.0373	16.4763	16.5712	NaN	16.7764	16.1894	17.7992	17.6506	15.9546	15.6006	17.3808	16.5111	15.7495	17.1082	NaN	NaN	15.4301	NaN	16.7784	15.4939	15.833	16.1352
Vitamin K-dependent protein Z	P22891	PROZ	0.956148	-0.0646949	0.745597	0.127496	16.1509	16.2354	17.3834	16.4298	16.1509	15.7922	13.5965	15.4457	16.8086	16.1293	16.5425	15.7323	17.4437	15.1269	17.9135	15.9873	18.4158	14.4866	15.1076	14.0037	17.1111	16.7695	16.7781	14.6438	15.5334	14.8688	16.9694	17.6889	16.857	14.4245	16.5988	17.1305	16.8321	NaN	16.642	14.6587	17.1721	13.8613	15.8767	16.4359	15.9731	13.1	17.5934
Glucose-6-phosphate 1-dehydrogenase	P11413	G6PD	0.956709	-0.0638484	0.579184	0.237183	NaN	NaN	NaN	NaN	NaN	NaN	NaN	NaN	NaN	NaN	NaN	NaN	NaN	NaN	NaN	NaN	NaN	NaN	17.9318	17.2387	18.3167	17.5787	18.4414	18.217	18.3748	17.7284	17.7967	17.4487	18.0512	18.0094	18.0255	19.3903	17.9098	17.4221	18.2708	18.4493	17.7793	17.2399	17.8463	18.0634	17.4515	NaN	17.8914
Disintegrin and metalloproteinase domain-containing protein 23	O75077	ADAM23	0.95685	-0.0636347	0.327395	0.484928	18.3183	17.7294	17.591	17.8131	17.704	17.7646	17.6898	18.1398	18.1021	17.5927	18.0327	17.9242	18.1133	19.5027	17.8354	17.9062	18.4139	17.8833	18.2311	17.9164	17.7877	18.4536	18.8285	17.9375	18.2942	18.074	17.8916	18.1782	17.818	17.878	18.4782	17.863	17.8763	18.1291	18.6124	18.3626	17.9013	18.4052	18.4793	18.3958	18.2586	18.2845	18.2431
Neuronal pentraxin-2	P47972	NPTX2	0.957126	-0.0632193	0.543698	0.264642	18.4288	18.1708	17.6066	18.2198	17.843	18.3558	18.5958	18.251	17.6504	17.7135	17.348	17.2394	18.9568	18.3349	17.7756	18.393	17.8698	18.3473	18.8484	18.5226	18.4933	19.0514	19.3283	19.2371	18.7938	19.0535	18.3196	18.9119	19.027	18.5703	19.0012	18.3208	19.2156	19.0978	19.2309	18.2969	18.437	18.845	18.6921	18.2101	18.6095	18.1623	18.0741
Integrin beta-6	P18564	ITGB6	0.957532	-0.062607	0.572012	0.242595	15.3733	15.6259	NaN	15.6851	15.345	NaN	15.4502	15.3153	NaN	15.7488	15.5755	15.1682	15.2397	NaN	NaN	15.735	16.0614	15.188	15.9844	16.1782	16.8307	16.6083	16.4191	NaN	15.6985	16.0901	15.8739	15.8628	NaN	16.1446	16.0958	18.023	15.1177	15.2596	16.1899	16.2509	16.0489	15.9896	16.4668	16.2639	15.6909	16.5084	16.0765
Epidermal growth factor receptor	P00533	EGFR	0.957602	-0.0625013	0.243747	0.61306	16.8956	16.0645	16.284	16.6913	16.3714	16.1872	16.4991	16.2346	15.9746	15.9999	16.1609	16.1744	16.4888	16.0256	15.9715	16.5251	16.1602	16.3979	16.2725	16.1683	15.936	16.4428	15.556	16.2615	16.707	15.8984	15.9032	16.3075	15.9737	15.6195	16.3272	16.7262	16.0088	16.3276	15.9962	16.033	15.8703	16.0972	15.9831	15.8861	16.0667	16.5762	16.0663
Retinol-binding protein 4	P02753	RBP4	0.95797	-0.0619483	0.463399	0.334045	22.6453	23.4041	23.2361	22.7573	22.9495	23.0642	22.7013	22.6342	22.8461	22.2535	22.6627	23.2317	22.8913	20.7715	23.2821	22.1332	23.4298	23.1703	22.002	23.1015	23.0559	22.1174	22.0426	22.2448	22.002	22.3884	22.5892	22.5475	22.9207	22.1673	22.4349	22.3672	22.6627	22.2736	22.7573	22.7614	23.6431	22.4118	22.2125	22.3752	22.3266	23.0037	22.8689
Eukaryotic translation initiation factor 5A-1	P63241;Q6IS14;Q9GZV4	EIF5A	0.958178	-0.0616338	0.832394	0.0796712	15.0532	15.9947	12.92	13.7943	15.23	14.8396	15.2769	13.9136	15.1448	17.2149	15.0218	15.818	14.3893	15.953	14.895	14.9585	15.3584	14.4704	15.6186	16.0289	15.6121	15.9952	15.6878	16.1025	16.036	15.2309	14.8131	15.95	18.792	19.1553	19.574	20.8727	19.5431	19.3093	18.7266	18.0185	18.3396	16.9923	17.135	17.5218	16.8597	17.1946	16.4434
Collagen alpha-1(VI) chain	P12109	COL6A1	0.958319	-0.0614222	0.208136	0.681653	20.4676	20.3645	20.2185	20.5165	20.2302	20.0426	20.654	19.9742	19.9316	20.3538	20.2185	20.2302	20.417	20.4972	20.4476	20.5545	19.9882	20.2302	20.4874	20.5638	20.343	20.4476	20.3211	20.2185	20.1703	20.1703	20.5165	20.3962	20.4066	20.0292	20.5069	20.7389	20.6364	20.8191	20.654	20.4874	19.9172	20.4972	20.5165	20.3321	20.7223	20.3752	20.8576
Platelet-derived growth factor subunit A	P04085	PDGFA	0.958816	-0.0606745	0.616863	0.209811	16.8326	15.3243	15.6676	15.8527	16.754	16.5932	16.5553	16.6613	16.9678	16.4273	16.6281	17.0268	16.6378	NaN	16.7263	16.6608	16.3148	16.3928	15.0805	17.2303	16.9147	16.8751	17.1489	16.9777	16.7517	16.2938	15.6256	17.1126	17.1418	17.3639	16.7804	14.974	16.813	17.4244	17.2223	17.535	16.6459	17.004	16.9203	17.178	17.2313	17.0441	17.3724
Extracellular sulfatase Sulf-2	Q8IWU5	SULF2	0.958881	-0.0605767	0.7624	0.117817	18.3766	17.6056	18.4374	18.2629	18.5034	18.803	18.3219	18.6915	19.5579	19.2934	19.5274	19.3063	19.4567	16.2959	19.4697	19.3843	19.1921	19.4768	16.616	19.2711	19.2211	19.0696	19.3385	19.3802	19.2659	19.3874	16.6272	19.3206	19.2837	19.2517	19.3488	16.3611	18.9555	19.0822	19.046	19.4516	18.7558	19.5648	19.4403	19.3714	19.3359	19.2768	19.2695
Tax1-binding protein 1	Q86VP1	TAX1BP1	0.959637	-0.0594388	0.39759	0.400565	15.2352	14.9316	15.0889	15.6379	15.164	15.0816	15.2683	15.4647	15.5613	15.2999	15.4129	15.0856	15.2636	NaN	15.0459	15.3813	NaN	15.1824	15.7113	15.6453	15.626	15.7254	14.9128	15.6995	15.1158	15.482	15.2847	15.4637	15.6607	15.8056	15.9009	NaN	NaN	15.8201	15.8649	15.4334	15.8943	15.7327	16.3107	15.868	15.9438	16.076	16.0906
Cell migration-inducing and hyaluronan-binding protein	Q8WUJ3	CEMIP	0.959843	-0.0591304	0.334709	0.475333	17.2463	17.0846	17.2827	17.3139	17.4161	16.8771	17.1069	16.9361	17.3007	16.8252	17.1957	16.9876	16.9452	18.1893	17.015	17.1456	15.9843	17.359	17.3772	17.4354	17.2383	17.3903	17.235	17.5314	17.2098	17.2131	17.4164	17.4318	17.1788	17.4479	17.3628	17.2192	16.8867	17.156	17.2982	17.7531	17.5761	16.7799	17.5785	17.5576	17.3599	17.6066	17.4715
Sex hormone-binding globulin	P04278	SHBG	0.96013	-0.0586986	0.636883	0.195941	17.3639	17.244	17.2337	16.0366	16.6926	18.1231	15.9933	16.6806	17.8337	18.2978	17.4232	17.1145	17.6565	17.9686	16.9256	17.9117	18.3287	15.392	17.5593	16.89	18.0619	17.7301	17.554	16.7667	17.6711	17.3433	18.2046	17.5918	17.6897	17.0662	17.9991	17.3153	17.6543	17.2447	18.0266	17.8461	19.4144	17.1417	17.0885	17.3586	17.7785	17.8809	17.3316
Coagulation factor XI	P03951	F11	0.960159	-0.0586541	0.616226	0.21026	16.1456	17.3613	17.7967	16.1528	17.5393	17.5187	15.9507	16.8767	17.1017	17.7407	16.96	17.4913	17.5236	17.3674	17.8289	16.1162	19.4849	17.1808	16.899	17.4629	18.343	18.2672	17.7269	NaN	17.2376	17.4645	17.7246	18.1007	17.2084	17.2647	17.9092	17.648	17.6512	16.6539	17.583	17.2678	18.8043	16.695	16.1108	17.6942	17.2234	18.181	17.28
Follistatin-related protein 5	Q8N475	FSTL5	0.960561	-0.0580516	0.375399	0.425507	17.7013	16.8188	16.8278	17.4364	17.2048	16.9393	17.6168	17.2598	16.8096	17.3756	17.1475	16.6546	17.3994	16.8313	17.5593	17.3864	17.0661	16.8432	17.8175	17.5878	17.2961	17.749	17.8073	17.7759	17.748	17.9445	17.1756	17.7711	17.2626	16.691	17.7731	17.4527	17.5269	17.5519	17.4097	17.5843	16.8538	17.4481	17.5012	17.4556	18.1379	17.6844	17.9135
Sodium/iodide cotransporter	Q92911	SLC5A5	0.96062	-0.0579625	0.616615	0.209986	17.3941	17.2404	15.5021	16.5537	15.6415	16.4174	16.7007	16.0256	15.8748	15.7792	15.1525	17.4108	16.5413	16.7075	16.3379	16.4309	16.2731	16.6947	15.8441	16.0195	17.0275	16.5642	16.3131	15.1722	15.5168	15.5489	17.3901	16.3286	16.6198	16.1042	17.1974	15.9815	16.8081	15.424	16.6027	16.4113	16.7147	16.1273	15.9362	15.999	17.0333	16.7756	16.984
Tenascin-X	P22105	TNXB	0.960634	-0.0579418	0.214402	0.668771	18.126	18.3187	18.2089	17.9866	18.23	18.4183	18.4088	18.7742	18.3333	17.5519	18.1788	18.7308	18.0828	17.6466	18.2553	18.1044	18.1851	18.5195	18.587	18.4967	18.672	18.3977	18.8624	18.3436	18.5111	18.4703	19.0296	18.5148	18.1531	18.5454	18.2794	18.2313	18.5321	18.0225	18.4676	18.3399	18.5023	18.2219	18.0042	18.6049	18.5021	18.7441	18.4654
Phosphoinositide-3-kinase-interacting protein 1	Q96FE7	PIK3IP1	0.960717	-0.0578161	0.594653	0.225736	19.6769	19.5008	19.5051	19.5907	19.0281	19.5121	19.6536	19.8987	20.1079	18.2871	19.4173	19.5055	19.6702	16.3425	19.7993	19.8806	19.1787	20.0292	19.3807	19.434	19.438	19.4108	19.2591	19.5011	19.7417	19.3164	19.1802	19.1407	20.1332	20.265	20.0292	19.0748	19.8477	20.3857	20.4273	20.4775	19.3094	20.3752	20.5731	20.4476	20.3211	20.2535	20.4375
Stabilin-1	Q9NY15	STAB1	0.960746	-0.057773	0.424559	0.372062	15.553	15.9856	15.9177	15.9625	15.7243	15.8273	15.8246	15.8682	16.3383	15.9354	15.9726	15.5484	15.5724	15.5689	16.3614	15.4456	15.7621	15.2445	15.9046	15.4514	16.0262	15.9592	16.7776	16.2167	16.1299	16.0856	15.646	16.4371	16.2154	16.6903	15.9777	NaN	15.6527	16.1993	16.2062	16.3241	16.3918	16.4273	16.278	16.4597	16.3234	15.8207	16.3225
Cathepsin F	Q9UBX1	CTSF	0.960982	-0.0574183	0.327027	0.485417	17.5572	17.915	17.4339	17.9516	17.746	17.8077	17.6725	17.6088	17.6957	17.7747	17.8282	17.367	17.687	18.2956	17.6769	17.8094	17.2722	17.9029	17.9183	17.5889	17.3546	17.2633	16.9361	16.96	17.3187	17.9662	18.2077	18.0457	17.5998	17.7234	17.6218	17.3968	17.1685	17.329	17.5925	17.9291	17.7417	17.4345	17.6099	17.8006	17.6607	17.7644	17.898
Renin receptor	O75787	ATP6AP2	0.961118	-0.0572141	0.446678	0.350006	18.007	17.9271	17.6802	17.9849	17.559	18.0704	18.8666	17.6643	17.8468	17.9761	18.4177	18.0913	18.295	18.9624	18.262	18.4708	16.8143	17.2139	17.9728	17.8093	17.7018	17.9185	18.3267	17.8476	17.9996	17.9215	17.7528	17.7604	18.1414	17.1762	17.551	17.5529	17.6466	17.3733	18.1804	18.5108	17.584	17.1179	18.0616	17.6748	17.6598	17.8785	18.3845
Serglycin	P10124	SRGN	0.961231	-0.0570451	0.619252	0.208133	16.8039	NaN	16.499	NaN	16.2736	15.673	15.8477	15.2545	NaN	15.2389	15.7229	15.7178	15.7716	NaN	16.1426	15.904	17.0154	16.1636	16.4638	17.237	16.6859	17.0196	17.9336	16.9759	17.3992	17.8041	16.7699	17.2358	16.2949	16.4416	17.0275	17.3025	16.3749	15.7156	16.601	17.0139	16.5782	16.3359	16.4561	16.2671	17.2199	NaN	16.4405
Plasma alpha-L-fucosidase	Q9BTY2	FUCA2	0.961449	-0.0567175	0.67547	0.170394	18.7537	19.4621	18.6144	17.249	18.6282	18.825	17.1414	18.411	18.1276	18.3891	18.9581	16.7305	18.1586	16.273	18.2716	19.3358	18.0515	18.6822	18.6643	18.6998	19.5169	18.511	18.5374	19.0291	18.5689	18.9081	19.6305	19.7071	19.5769	19.2707	18.3451	18.9489	18.3536	18.935	19.4003	19.3442	19.0484	19.0966	18.7833	18.868	19.4182	19.7023	19.6497
Probable G-protein coupled receptor 158	Q5T848	GPR158	0.961597	-0.0564959	0.595318	0.225251	18.1679	17.8079	17.987	18.3021	17.1835	17.5188	18.0858	17.674	17.5294	16.0534	17.5206	17.263	17.3224	NaN	17.6967	17.7119	16.6849	17.6061	16.1872	17.2193	17.4189	17.1585	17.469	17.4535	17.1445	NaN	15.757	NaN	17.6844	17.4596	17.3794	16.1608	17.9556	18.0249	17.4749	17.6645	16.5355	17.704	17.5516	17.4703	17.9331	17.4599	17.8913
Laminin subunit alpha-2	P24043	LAMA2	0.961647	-0.0564201	0.0836928	1.07731	17.442	17.4471	17.1269	17.4685	17.6334	17.3205	17.3502	17.563	17.6475	17.1928	17.4764	17.5754	17.4608	17.4009	17.7058	17.4808	17.1097	17.5613	17.6639	17.8057	17.6676	17.6032	17.5267	17.6768	17.527	17.7363	17.5916	17.7508	17.356	17.6221	17.5754	17.6813	17.4062	17.6377	17.546	17.6382	17.6105	17.2187	17.5459	17.9235	17.6147	17.7822	17.6443
Matrix-remodeling-associated protein 7	P84157	MXRA7	0.961882	-0.0560676	0.672172	0.17252	14.5495	14.792	14.1075	14.0828	14.4425	13.5877	14.4493	14.7765	14.4232	NaN	NaN	14.4548	14.1764	NaN	NaN	13.6702	NaN	NaN	15.2748	16.0129	15.1069	15.4291	15.8211	14.3836	15.8606	14.0829	15.8096	15.3743	14.9616	15.5036	15.4123	15.1883	15.6128	15.3552	15.3258	15.0898	15.1517	15.2875	14.8212	15.4019	15.9645	15.3845	15.7355
Complement C1q subcomponent subunit A	P02745	C1QA	0.962456	-0.0552072	0.467929	0.32982	21.3156	22.0951	21.6276	21.4576	21.2419	20.6006	20.895	21.2066	20.9951	19.7892	20.8651	21.4066	21.2302	21.343	20.9882	21.1269	21.9531	21.0156	21.3592	21.265	21.3805	21.5823	21.4118	21.0559	20.5915	20.9812	21.265	21.2821	21.3538	21.8385	21.7056	21.0156	21.6671	21.5498	21.3484	21.1642	21.5869	21.1015	21.3805	21.4874	21.2593	21.3266	21.4324
Arginine-glutamic acid dipeptide repeats protein	Q9P2R6	RERE	0.962544	-0.0550754	0.862381	0.0643006	NaN	18.4056	17.3108	16.7103	19.4605	NaN	18.4152	NaN	18.1197	19.1661	18.3579	NaN	18.1646	NaN	NaN	17.1388	NaN	NaN	20.6096	21.3699	22.0789	NaN	21.3376	21.002	21.2821	21.3592	20.2419	22.0821	NaN	20.895	20.9951	20.343	21.5869	21.1519	22.7327	22.0789	20.8727	20.6453	21.9707	22.4425	20.6006	21.1886	20.2989
Poliovirus receptor	P15151	PVR	0.962822	-0.0546595	0.417749	0.379085	18.6822	18.8553	18.563	18.5024	18.1377	18.4272	18.414	18.2877	18.4511	18.4019	18.5776	18.0026	18.6851	16.6139	18.3911	18.4054	18.162	18.2862	18.7979	18.4852	18.2504	18.3537	17.8473	18.0625	17.5551	18.8167	18.7296	18.4233	18.237	17.9608	18.8781	17.6884	18.4377	18.5097	18.5258	18.0636	18.4191	18.221	18.3302	18.0381	18.5062	18.1625	18.7609
Plectin	Q15149	PLEC	0.963695	-0.053352	0.811857	0.0905205	16.6664	17.4245	16.408	11.9594	NaN	16.0489	15.6351	15.5631	16.0753	NaN	15.307	15.8879	15.7383	17.3412	15.2054	15.4873	NaN	15.6832	16.7852	16.1954	17.4238	17.2464	17.6766	17.1362	17.9448	17.9903	16.7179	17.6478	16.171	17.9102	16.8755	20.6627	16.5956	15.9838	17.2426	18.1346	17.3514	16.9487	17.8219	17.2685	16.7297	NaN	17.4849
Immunoglobulin J chain	P01591	JCHAIN	0.963701	-0.053343	0.744115	0.12836	18.999	19.6769	18.9976	18.5504	19.0668	19.3223	18.2227	19.1376	19.7145	19.1674	20.343	19.2819	20.3962	17.4794	19.9882	18.9581	23.0951	18.7322	19.2712	19.1432	19.2858	19.6626	20.9742	19.0881	19.3177	20.1079	17.5423	19.7614	18.9977	20.5731	19.2555	19.7201	21.7265	19.4592	19.4266	19.7534	21.3484	19.0439	18.9602	20.5731	18.5696	19.2999	19.63
Carbonic anhydrase-related protein 11	O75493	CA11	0.963705	-0.053336	0.64709	0.189035	17.9774	17.4792	17.2151	17.7189	16.8098	17.1528	17.63	16.2289	16.6186	17.3254	16.9214	16.9422	17.4397	18.7266	16.1174	17.3882	16.7931	16.7412	18.2531	17.5671	16.9193	17.0857	17.0981	17.068	16.5528	17.4549	17.3587	17.3204	15.9424	14.2468	16.8081	NaN	17	16.4195	16.8057	15.6392	17.0437	17.3403	17.2955	17.1726	17.5876	17.2262	17.7586
Collagen alpha-3(VI) chain	P12111	COL6A3	0.963907	-0.0530348	0.253411	0.596174	18.7877	18.748	18.7651	18.747	18.4649	18.4255	18.5259	18.693	18.7391	18.3364	18.5946	18.6332	18.3805	19.3443	18.8801	18.7768	18.0849	18.578	19.083	19.09	19.1538	18.9845	19.0581	18.989	18.852	19.2081	19.1679	19.1457	18.8586	19.0672	18.8495	18.6697	18.7012	18.8708	18.9314	19.3296	18.9867	18.6551	18.8988	19.241	18.8133	19.1943	18.9529
Type 2 lactosamine alpha-2,3-sialyltransferase	Q9Y274	ST3GAL6	0.964116	-0.052722	0.636784	0.196008	17.4171	16.7353	17.4899	16.2212	16.5118	17.6193	17.1567	16.9894	16.8608	17.093	17.1114	16.5254	16.5738	17.173	18.1487	16.9648	16.9819	16.158	17.794	17.9455	17.7488	17.968	18.087	17.4334	17.6522	17.7859	17.9434	17.9754	17.3867	17.2886	18.0868	18.2937	18.551	19.1894	19.3411	18.3674	18.1718	16.8363	18.1139	18.616	17.9581	17.7522	17.5886
Probable serine carboxypeptidase CPVL	Q9H3G5	CPVL	0.964175	-0.0526328	0.507592	0.294485	18.8609	19.2393	18.5434	18.7918	18.2622	18.4083	18.9774	18.4822	18.3345	18.6779	18.6179	18.7655	18.4734	19.4347	18.2777	18.8378	18.7426	19.4221	18.4054	18.4447	18.494	17.9516	18.2306	18.3936	18.2693	17.9565	18.7189	18.2703	18.5313	17.9927	17.883	18.1645	17.9209	17.0003	18.2185	18.4499	18.5406	18.1071	17.6945	18.4248	18.4475	18.7592	18.5327
Protein CREG1	O75629	CREG1	0.964274	-0.0524845	0.598269	0.223104	17.2975	17.2725	17.0026	17.276	17.2864	17.0937	17.2898	16.7216	17.3835	16.9453	17.1483	17.5777	17.4199	17.9922	16.9345	17.68	16.8116	17.7648	17.5092	17.2641	17.557	17.6096	17.4003	17.4798	19.1034	18.0379	17.6023	17.3949	17.7192	18.3668	17.3168	19.644	17.2746	17.4982	NaN	18.1689	17.7878	18.158	17.5332	17.8048	17.8028	18.1033	17.6353
Fibrinogen gamma chain	P02679	FGG	0.964641	-0.0519359	0.725056	0.139628	21.0559	21.7056	21.5915	20.5069	21.5869	20.68	20.9388	20.4375	20.7056	22.5545	21.5592	21.3101	22.3805	19.7759	22.9477	20.1946	20.9243	21.3592	21.2006	20.7553	21.823	22.5846	20.8423	21.2933	21.0359	21.2989	21.4825	22.2448	21.3045	21.7182	22.7389	22.0854	20.9098	21.4726	21.8764	21.0426	23.2961	21.0886	20.8423	21.714	21.0691	20.7876	21.4923
Protein S100-A11	P31949	S100A11	0.964929	-0.0515055	0.788524	0.103185	NaN	14.8197	15.5931	14.2205	14.438	14.4987	14.4302	14.5962	15.5396	15.7995	15.0766	14.8968	14.6599	16.2069	15.1771	15.827	14.2581	14.6936	15.217	15.0858	15.7284	15.8801	15.1837	14.8464	15.5146	16.4639	15.728	15.4913	15.3959	18.455	15.7994	21.8576	15.9151	15.8755	16.3345	16.0547	16.0143	15.6893	16.4831	16.0663	16.117	NaN	15.344
Cysteine-rich secretory protein 3	P54108	CRISP3	0.964992	-0.051411	0.679124	0.168051	16.5543	16.8301	16.901	NaN	17.0049	NaN	15.9799	16.1353	NaN	NaN	16.5484	16.662	16.624	15.4662	17.0716	16.1315	17.2984	16.0906	NaN	16.076	16.9264	16.1884	NaN	15.3732	NaN	14.8214	16.8557	15.6989	16.6515	16.6212	16.6698	16.6905	15.8801	16.2521	16.6886	16.4294	17.1348	16.3832	15.83	16.1496	16.5709	16.297	16.1081
Reelin	P78509	RELN	0.965015	-0.0513771	0.427125	0.369445	20.9672	20.4576	20.1946	21.1206	20.68	20.4972	20.7389	20.0559	20.1825	20.9171	20.3752	20.0559	20.8034	20.3857	20.6276	20.7876	19.9459	19.6677	21.0292	20.7389	20.3101	20.6186	20.1457	20.4775	19.9742	21.1206	20.4576	20.8423	20.4576	19.1515	20.6714	20.4375	20.3321	20.6276	20.265	20.265	19.5406	20.5165	20.4676	20.1581	21.0493	20.4775	20.8576
Laminin subunit alpha-4	Q16363	LAMA4	0.965289	-0.0509666	0.504162	0.29743	15.4279	15.8595	15.5352	15.3841	15.5811	16.236	15.4099	16.1827	15.6811	15.3047	15.5382	15.821	15.6494	14.7017	16.0371	15.7357	15.3522	16.0016	15.9709	15.5896	16.0644	15.8376	16.1556	16.5585	16.3028	15.9828	15.9514	15.7758	15.4119	15.5087	16.0127	NaN	15.1355	14.9869	16.0221	16.134	15.8371	15.7425	15.7968	15.8384	16.0486	16.7902	16.5833
Collagen alpha-1(XIV) chain	Q05707	COL14A1	0.965412	-0.0507832	0.447168	0.349529	16.7341	16.8495	16.6526	16.6715	16.8722	16.8548	16.6214	16.464	16.7424	16.8184	16.672	16.8527	16.5583	17.6468	16.837	16.7671	16.8648	16.9042	17.4774	17.4289	17.3051	17.0931	17.8634	17.1622	17.1312	17.5154	17.8483	17.1424	17.0345	17.5148	17.0061	17.3668	17.2229	17.2339	17.0007	18.162	17.2193	17.2996	17.2007	17.3986	16.8442	16.9824	16.8078
Semaphorin-4B	Q9NPR2	SEMA4B	0.965546	-0.0505829	0.324403	0.488916	18.5389	18.595	18.7506	18.805	18.4549	18.8357	18.6836	18.7414	18.8633	18.9227	19.0285	18.4754	19.1847	18.9044	18.8547	19.1845	18.6658	18.9987	18.8363	18.6183	18.1812	18.1181	18.0869	18.7449	18.6211	18.0727	18.7713	18.3124	18.7494	18.4685	18.6854	18.2268	18.717	18.7745	18.8432	18.8722	18.5514	18.7867	18.9983	18.7496	19.0675	18.9016	19.0206
Putative transmembrane protein INAFM2	P0DMQ5	INAFM2	0.966165	-0.0496584	0.718785	0.143401	20.1457	19.867	19.9459	19.821	19.86	19.7016	20.1332	20.2419	20.2185	17.3894	19.2914	19.8432	18.6193	14.771	19.5691	20.1332	19.4408	19.9601	18.8842	19.4677	19.108	19.7375	19.5275	19.276	19.5798	18.6965	18.4904	18.8073	19.8277	19.7867	19.8476	17.9526	19.4635	19.6758	20.2066	19.8605	19.1575	19.9882	19.7543	19.9742	20.3211	20.2185	20.5451
Multimerin-2	Q9H8L6	MMRN2	0.966238	-0.0495491	0.287213	0.541796	17.4165	18.0041	17.5553	17.6885	18.0609	17.6792	17.3861	17.7944	17.9757	18.1008	17.8516	17.9875	17.7169	18.1441	17.8374	17.8859	17.7437	17.69	17.9203	17.8566	17.5401	17.7907	17.4639	17.5338	17.4981	17.9791	17.6125	18.0537	17.9936	17.5175	17.8103	17.7674	17.9042	17.9188	17.636	17.4847	17.6298	17.9306	17.5655	17.8954	17.796	17.9113	17.296
Protein crumbs homolog 2	Q5IJ48	CRB2	0.966908	-0.0485491	0.563418	0.249169	15.4359	14.9942	15.1994	15.4359	15.0554	15.1503	15.2977	15.4824	14.944	14.5169	15.0399	15.212	14.5988	NaN	15.2709	15.4674	15.5709	15.279	15.2641	15.0624	14.7187	14.6776	NaN	14.1627	NaN	14.5066	14.9829	13.8758	15.156	15.3439	15.1591	NaN	NaN	15.1408	14.7664	14.7173	14.4689	15.1502	15.4976	15.0433	14.7731	15.5725	14.7342
Neutral alpha-glucosidase AB	Q14697	GANAB	0.966936	-0.0485081	0.426716	0.369861	16.8075	16.966	17.1748	17.3179	16.5427	16.9958	17.04	16.5861	16.694	17.1878	16.9532	16.7609	16.9611	17.6546	17.165	17.3314	16.9684	16.8604	17.214	17.161	16.9316	17.1542	16.8751	16.5252	16.6227	17.4788	16.7482	17.0635	16.4976	16.218	16.9255	17.891	16.6419	16.8839	17.2602	16.8675	16.1181	16.7182	16.8064	17.2158	16.8486	16.7665	17.1823
Neuroblast differentiation-associated protein AHNAK	Q09666	AHNAK	0.967186	-0.0481343	0.82692	0.0825364	15.2578	15.0937	15.8182	16.0395	16.0202	15.1788	15.8297	15.2561	15.6148	NaN	15.4177	15.1488	14.6648	17.8673	NaN	15.4107	17.8896	14.5303	16.0576	17.0077	15.8267	17.1938	NaN	16.5168	16.9688	16.1969	16.5516	16.9528	16.0611	17.9013	16.1299	20.7715	15.9801	16.1754	17.1498	16.763	16.7913	16.2722	16.5424	16.9644	16.284	15.4783	16.1331
DOMON domain-containing protein FRRS1L	Q9P0K9	FRRS1L	0.967819	-0.0471913	0.602022	0.220388	17.0007	16.7438	17.0713	17.3335	16.7212	17.0546	17.1895	17.3498	17.3993	16.9463	16.9566	17.0256	17.2253	15.619	16.8233	17.423	16.4771	17.2507	16.7021	16.9247	16.7944	16.5975	16.6245	16.8644	15.5684	16.8188	16.5712	16.8194	17.1042	16.8013	17.464	14.7165	17.2602	16.9119	17.2428	16.878	16.1503	17.6905	17.2602	16.5248	17.1846	17.8102	17.3889
Leukotriene A-4 hydrolase	P09960	LTA4H	0.967823	-0.0471845	0.632232	0.199124	15.6628	15.4157	15.8252	15.8195	15.7459	NaN	15.4733	15.4575	15.9071	15.9575	15.1322	15.6261	15.4816	15.7314	15.9173	15.7526	16.0876	15.895	NaN	15.594	16.2892	NaN	NaN	16.0722	NaN	16.0649	15.8173	15.4892	15.8414	16.0185	15.1793	18.5418	15.293	NaN	15.5107	15.7336	16.3956	15.9564	NaN	15.8532	15.7761	15.9985	15.3858
Carboxypeptidase A4	Q9UI42	CPA4	0.96794	-0.0470101	0.781986	0.106801	15.2619	NaN	NaN	13.8273	14.301	13.6927	14.5628	15.1919	15.9537	NaN	14.5035	15.6743	NaN	16.8797	15.5809	15.4512	NaN	15.5472	16.3354	NaN	16.4071	15.8493	16.4465	16.3056	17.2146	16.1467	15.6917	NaN	15.6002	17.1267	15.9025	17.8007	15.6401	15.7628	16.5054	17.5486	16.2174	16.2075	16.6041	16.6	15.6559	NaN	NaN
Complement C1q tumor necrosis factor-related protein 4	Q9BXJ3	C1QTNF4	0.968156	-0.0466881	0.434752	0.361758	17.2332	16.6038	17.3575	17.5654	17.2008	17.4431	17.7797	17.6272	17.4502	17.0356	17.1659	17.1187	17.3969	17.7335	17.0797	17.5066	16.6552	17.4804	17.7457	17.2711	17.3946	16.8508	17.0485	17.7724	17.4656	17.5013	17.1006	17.584	17.395	17.2125	17.2579	17.4269	17.3869	17.6565	17.2171	16.9575	17.3039	17.7845	17.4558	17.2537	17.5755	17.5095	17.5206
Polypeptide N-acetylgalactosaminyltransferase 18	Q6P9A2	GALNT18	0.968623	-0.0459925	0.48008	0.318686	16.9927	16.5988	16.7456	16.8075	16.5602	16.9252	17.4438	16.8053	16.7611	16.9732	16.8756	16.6702	17.0182	17.0417	16.9403	17.2498	16.8302	16.8369	16.3584	16.9144	16.7847	16.8345	16.5648	16.9422	15.6088	16.7534	16.4992	16.7786	16.4003	16.0902	16.8557	16.1513	16.3742	16.5127	16.9615	16.5885	16.4857	16.5414	16.7058	16.7837	16.8906	16.4182	16.745
60S acidic ribosomal protein P0	P05388;Q8NHW5	RPLP0	0.969352	-0.0449071	0.905588	0.0430695	NaN	NaN	NaN	15.7052	NaN	NaN	NaN	NaN	NaN	15.1796	14.6112	NaN	NaN	NaN	NaN	14.3993	NaN	NaN	NaN	14.4134	NaN	16.2458	NaN	NaN	NaN	15.1649	NaN	16.3322	15.2652	16.0856	15.1283	19.8952	16.8726	15.9742	16.4144	NaN	NaN	NaN	NaN	NaN	NaN	NaN	NaN
Glycoprotein endo-alpha-1,2-mannosidase-like protein	Q5VSG8	MANEAL	0.969523	-0.0446536	0.58833	0.230379	16.1786	16.4133	16.3308	16.493	16.3729	16.5599	16.9511	16.6329	16.6458	16.3163	16.8746	16.4799	16.6715	15.5512	16.1581	16.5408	16.2093	16.4459	16.2011	16.3153	16.1587	16.1101	16.202	16.3115	15.9257	15.3321	16.0253	16.1093	15.1199	15.3888	15.7497	16.3606	15.6811	15.7086	16.1745	16.1199	16.0763	16.6605	16.2792	16.0537	16.6371	16.2747	16.3092
Zona pellucida sperm-binding protein 2	Q05996	ZP2	0.969731	-0.0443433	0.663863	0.177921	15.6925	14.3549	15.5748	15.7926	15.2997	16.2015	15.8909	15.2534	15.0962	14.9788	15.3671	14.5403	16.0464	14.4381	16.4553	16.0783	15.3902	14.6826	15.1548	15.9185	15.6218	15.1364	15.6829	16.1656	16.0555	15.8362	15.0378	NaN	15.6708	14.7192	16.0423	15.6199	15.4856	15.9617	15.6324	16.0682	15.0076	15.425	15.0597	15.0472	16.4573	16.2026	15.7501
Bone morphogenetic protein 1	P13497	BMP1	0.969761	-0.0442987	0.534955	0.271682	17.7281	17.2798	17.5367	17.6831	17.0701	16.9167	16.9467	16.6909	17.0438	16.0904	17.2745	17.6324	17.3995	NaN	17.2055	16.9942	17.0627	16.8378	16.334	16.9793	16.6851	16.5889	17.3608	17.0782	17.0015	17.1381	16.6767	16.8582	17.0973	16.7087	16.5599	15.5546	16.8076	16.9781	16.9909	17.1478	16.9347	17.3063	16.8064	17.1682	17.3024	17.159	17.0391
Receptor-type tyrosine-protein phosphatase N2	Q92932	PTPRN2	0.969799	-0.0442422	0.618132	0.208919	18.4353	18.2346	18.1933	18.3774	18.2692	18.9665	18.7577	19.0782	19.0358	17.916	18.3535	18.3931	18.3471	16.0583	18.3596	18.7569	18.3807	18.7876	18.4881	18.8076	18.2465	18.3018	18.2211	18.6417	18.7306	18.6139	17.4953	18.5969	18.2983	18.7645	18.6439	17.8901	18.8728	19.2445	19.0231	18.57	18.3134	19.4957	18.8108	18.6843	18.7113	18.5507	18.5186
Arylsulfatase A	P15289	ARSA	0.969908	-0.0440796	0.531411	0.274569	17.5856	17.4205	17.1147	17.3865	17.373	17.3512	17.393	16.9995	16.1964	17.1378	17.0212	17.2886	17.549	16.4116	16.357	17.4277	16.1459	17.5169	17.6412	17.2402	16.9506	16.9094	17.0547	17.0902	17.3097	17.4741	17.3541	17.1477	17.3066	16.7742	17.218	17.4445	16.7483	16.8733	17.1147	16.9623	16.6776	17.037	17.0846	16.4517	17.335	17.2073	17.3335
Carbonyl reductase [NADPH] 1	P16152	CBR1	0.96999	-0.0439589	0.715223	0.145559	16.6893	16.7573	17.1834	17.3145	16.4818	16.908	16.2612	16.3576	16.8834	16.7319	16.4865	16.668	15.4882	17.8722	16.6199	16.8827	16.3753	16.5903	NaN	16.2111	16.169	NaN	17.0538	15.9712	NaN	17.2736	15.2519	NaN	16.2768	16.1686	16.5429	18.2978	16.7061	15.91	16.6765	17.1286	16.3632	16.2471	16.3712	15.9139	16.4415	16.501	15.5969
Osteoclast-associated immunoglobulin-like receptor	Q8IYS5	OSCAR	0.970007	-0.0439328	0.522126	0.282225	18.2071	18.3843	18.3969	18.0572	18.4751	18.3331	18.4673	18.6965	18.2574	18.2838	18.1838	18.3364	18.3369	NaN	17.8094	18.6251	18.51	18.3692	18.578	18.6873	18.3675	18.046	18.091	18.2155	18.307	18.2246	18.1843	18.1298	18.794	18.6046	18.4484	17.0963	NaN	18.3434	18.4201	18.5815	19.1091	18.5782	18.5804	18.5947	18.9769	18.3186	18.4778
Inter-alpha-trypsin inhibitor heavy chain H2	P19823	ITIH2	0.970095	-0.0438022	0.718069	0.143834	20.6096	20.9812	21.4874	20.2419	21.4066	21.0224	19.8716	20.2535	20.5545	21.6971	20.5915	20.4775	21.3857	21.0493	21.6971	20.1703	23.6096	20.1457	20.4972	20.5545	21.5685	20.4775	20.7056	20.4676	20.6364	20.3321	20.7553	20.9672	20.8034	20.4066	20.417	20.5356	20.7634	20.3101	20.4576	20.5451	22.4221	19.6563	19.9459	21.0559	20.3962	21.0691	20.7634
Four and a half LIM domains protein 1	Q13642	FHL1	0.970441	-0.043287	0.816772	0.0878993	NaN	NaN	13.3848	NaN	NaN	NaN	14.3504	NaN	13.017	NaN	12.4827	14.2082	NaN	NaN	NaN	13.9573	NaN	13.5655	15.6887	NaN	13.8408	NaN	15.1274	NaN	13.5709	13.5907	NaN	NaN	13.2515	14.4138	14.5904	13.8171	14.9063	NaN	NaN	NaN	NaN	14.2756	NaN	NaN	13.8223	NaN	13.4345
Adipocyte enhancer-binding protein 1	Q8IUX7	AEBP1	0.970492	-0.0432124	0.323521	0.490097	18.6755	18.4402	18.405	18.2631	18.5849	18.8281	18.8301	18.7588	18.6614	18.2457	18.5248	18.691	18.3576	18.6622	19.0229	18.5674	18.4057	18.6213	18.8046	18.7716	18.6058	18.383	18.8703	18.6271	18.6021	18.91	18.8475	18.8856	18.6384	18.7556	18.3475	18.3268	18.4395	18.3894	18.46	18.9471	18.6735	18.2089	18.1225	18.8817	18.6173	18.8718	18.6345
Polypeptide N-acetylgalactosaminyltransferase 13	Q8IUC8	GALNT13	0.970636	-0.0429983	0.340533	0.467841	17.6248	17.0451	17.6158	17.8959	17.5844	17.2148	17.8018	17.2261	17.2455	17.6186	17.5281	17.2475	17.6202	17.2933	17.643	17.6751	17.3286	17.3654	17.6213	17.8842	17.6476	17.6944	17.8692	17.6442	17.4669	17.6946	17.651	18.035	17.8827	17.0554	17.5132	17.429	17.3955	17.5745	17.612	17.9298	16.9857	17.6837	17.9654	17.493	17.799	17.1992	17.89
Immunoglobulin heavy variable 1-24	A0A0C4DH33	IGHV1-24	0.97073	-0.0428578	0.845372	0.0729519	16.3533	15.1037	14.2073	16.4169	14.5251	15.3104	NaN	15.6042	NaN	14.6636	15.1453	17.3178	15.1408	NaN	16.9775	14.1731	15.6563	NaN	14.7115	15.2246	16.0839	NaN	15.9783	17.5502	NaN	NaN	15.0626	NaN	NaN	15.6779	15.548	NaN	15.5016	17.5689	15.0064	NaN	15.4281	14.0523	NaN	NaN	14.6571	15.1592	14.7889
Kallikrein-7	P49862	KLK7	0.970818	-0.0427273	0.771765	0.112515	16.5369	16.2923	14.7906	16.7235	16.2636	15.2209	16.1681	15.3464	16.3498	15.6336	15.5189	16.2343	16.4079	18.0229	16.1649	15.1777	16.0452	15.7167	16.1581	NaN	16.9495	15.9756	16.009	16.1943	17.6009	17.8324	16.6366	16.1615	NaN	17.3042	16.2852	19.1645	17.0565	16.3666	16.758	16.8401	16.2763	15.8743	17.2219	17.1583	16.695	16.7631	16.6649
Myomegalin	Q5VU43;Q96SN8	PDE4DIP	0.971051	-0.0423814	0.753406	0.122971	18.2808	19.5706	19.4389	18.8376	18.7279	18.8402	18.2643	18.5182	17.7059	18.7477	18.5322	19.0377	18.8607	16.8332	18.6676	17.7938	19.0752	18.317	19.5766	19.1451	19.5914	21.1395	19.4087	18.7709	19.0677	19.6407	19.093	19.9094	19.2662	19.1134	20.7471	19.6471	20.8034	19.0313	19.6627	19.0089	19.1797	19.2531	NaN	18.5853	18.5873	19.4375	18.9951
Coagulation factor X	P00742	F10	0.971614	-0.0415446	0.599451	0.222247	19.6946	19.6872	20.1581	19.5298	20.5069	20.2877	19.9882	19.9061	20.6714	19.8965	20.2419	20.2419	20.002	20.9812	21.4923	19.6571	20.7796	19.7069	19.5627	19.5908	19.8667	20.1079	19.5587	19.3421	19.3958	19.7132	19.7858	20.1581	20.2066	19.4532	20.1332	19.9601	20.0426	19.3268	19.883	19.1628	20.4775	19.7223	19.4045	19.7517	19.811	19.6325	19.8706
Matrix metalloproteinase-14	P50281	MMP14	0.972756	-0.0398498	0.703579	0.152687	16.3485	15.4761	16.102	16.3754	17.0788	17.2397	17.4329	17.3489	17.5905	17.4142	17.4164	17.3532	17.0062	14.6689	17.3559	16.6092	16.537	16.9026	17.1878	17.7046	17.6086	17.5307	17.6036	18.0077	18.0022	17.586	17.4479	18.1351	17.4288	17.5683	17.5536	17.0966	17.6565	17.5765	17.4262	18.1578	17.1495	17.3704	17.2379	17.7683	18.0443	17.8849	17.5846
Ceroid-lipofuscinosis neuronal protein 5	O75503	CLN5	0.972773	-0.0398244	0.641741	0.19264	18.2036	17.5963	16.5334	18.0408	17.6428	17.7189	18.0274	17.4495	17.226	17.2114	17.3827	17.8966	17.7221	16.9153	16.8135	17.9687	16.9312	18.1007	18.231	17.6578	18.2629	17.7664	17.6275	18.0774	18.4649	17.9743	18.5073	18.2607	17.9762	17.6104	17.9634	18.2612	17.7756	17.6152	17.7922	17.9807	18.2356	17.4874	17.8081	17.9986	18.2297	18.4374	18.5866
Platelet-derived growth factor D	Q9GZP0	PDGFD	0.972777	-0.0398184	0.768335	0.11445	15.394	14.6186	14.0777	14.3813	14.6679	14.7735	14.7979	15.1488	14.8246	13.7324	15.0314	14.8039	14.3816	14.773	14.4691	14.6549	15.0381	15.2263	15.1256	15.0536	15.9151	15.7803	NaN	15.0476	NaN	15.4834	15.3024	15.7981	15.1147	15.2992	14.3583	NaN	NaN	15.6992	16.0512	NaN	15.6253	15.0678	NaN	14.6217	15.5166	16.0793	NaN
Pyruvate carboxylase, mitochondrial	P11498	PC	0.973226	-0.0391526	0.852839	0.0691331	NaN	NaN	NaN	NaN	NaN	NaN	NaN	NaN	NaN	NaN	NaN	NaN	NaN	NaN	NaN	10.5282	NaN	NaN	15.5739	15.3829	15.8446	15.6682	16.6283	15.9142	16.03	16.4177	16.3313	15.0667	16.2586	16.5103	15.8673	15.5812	15.5068	15.6599	16.4871	16.9965	16.0536	15.7515	15.9923	16.7123	16.0292	16.9859	16.0622
Complement C4-B	P0C0L4;P0C0L5	C4B_2	0.973252	-0.0391145	0.635979	0.196558	23.7077	24.4984	24.2891	24.0275	23.3778	23.4551	23.5165	23.7594	24.3975	23.4676	23.867	24.391	23.7389	24.5463	23.7077	23.3778	24.0608	23.7389	23.5165	23.9406	23.5522	23.417	23.0443	23.3239	22.9742	23.5045	23.5404	23.2273	23.4298	23.5404	23.3645	22.9316	23.1749	23.4551	23.0426	23.2346	23.9584	23.2229	22.937	23.654	23.5404	23.7995	23.5285
Fibroblast growth factor receptor 1	P11362	FGFR1	0.973315	-0.039021	0.656127	0.183012	19.1888	18.7639	19.077	19.2419	19.3611	18.9634	19.3053	19.288	19.3926	18.9441	19.2865	18.9844	19.1576	16.1926	19.39	19.2654	18.7137	19.048	19.6184	19.5291	19.1071	19.1018	18.4192	19.4855	19.454	20.0559	19.5965	19.8222	19.5823	18.9962	19.514	19.0674	19.4541	19.647	19.4022	19.5178	19.0099	19.8595	19.834	19.4692	19.6781	19.1452	19.6972
Serine protease 23	O95084	PRSS23	0.973692	-0.0384619	0.699633	0.15513	16.6408	16.7578	15.9742	15.7081	16.0374	15.6791	16.4155	15.5105	16.0047	14.7307	15.3936	15.9987	15.3388	NaN	15.4872	15.2795	16.0021	15.3237	NaN	16.2882	15.8868	15.4145	16.3864	15.6761	16.543	15.8208	NaN	15.3185	15.6096	16.1377	15.4459	NaN	15.8164	15.7407	15.7334	15.7851	15.1915	15.7656	15.234	16.0243	15.9127	15.7735	15.9825
NADH-cytochrome b5 reductase 3	P00387	CYB5R3	0.973847	-0.0382332	0.823912	0.084119	20.2989	21.1079	20.9672	20.3101	20.9531	21.0156	19.7141	19.4835	20.1703	19.9239	20.2185	19.6169	19.682	18.1715	21.3699	19.2721	21.4775	19.7043	19.7528	19.1937	20.5069	19.5029	19.3726	18.8964	18.8569	20.1581	18.1245	19.3686	19.5178	18.3224	19.6402	17.8232	19.5735	18.3784	NaN	18.6124	20.2419	18.2103	18.4123	18.5586	18.8838	20.2989	19.2603
Carboxypeptidase Q	Q9Y646	CPQ	0.973855	-0.0382212	0.395428	0.402932	20.6006	20.0691	19.9459	20.6364	20.4066	20.2066	20.3538	20.1581	19.9006	20.0951	20.002	20.2877	20.5069	19.8504	19.8631	20.2419	19.5891	20.3321	20.6364	20.3962	20.4972	20.4576	20.2185	20.0951	20.3962	20.6096	20.8113	20.1825	20.4066	19.9742	20.2877	20.1581	19.8961	20.0821	19.9742	20.4576	20.2185	19.9882	20.2877	20.2877	20.6096	20.6006	20.6006
Transforming growth factor beta receptor type 3	Q03167	TGFBR3	0.973969	-0.0380525	0.424383	0.372242	18.0377	18.0333	18.0191	18.0441	17.9227	17.758	17.9321	17.9123	17.9975	18.0078	18.1288	17.4167	17.9633	18.3619	17.9047	18.0851	17.5806	17.9627	18.2372	18.2908	18.1287	17.8163	17.7912	17.743	17.4295	18.197	18.0712	18.2478	18.3955	18.0307	17.9558	17.6949	17.8298	17.9656	17.9879	18.2261	17.8695	17.7838	18.1715	17.9179	18.1498	18.1775	18.2502
Stanniocalcin-1	P52823	STC1	0.974324	-0.0375269	0.76488	0.116407	12.7652	11.3042	12.4034	12.5554	12.9388	13.3406	13.1626	13.4187	13.49	13.66	13.2173	11.8691	13.0638	12.7481	12.883	12.307	12.4536	12.4916	12.9375	13.4746	NaN	12.9845	NaN	NaN	NaN	NaN	12.3013	14.3069	13.3296	13.4921	13.131	NaN	NaN	13.4486	13.0976	13.7085	13.1375	13.5491	13.5104	13.0886	13.4299	14.0858	13.3943
Protein disulfide-isomerase A4	P13667	PDIA4	0.974435	-0.0373619	0.706447	0.15092	15.1941	15.0413	15.3151	15.4386	15.4349	15.2874	15.2476	15.3092	15.6141	15.7352	15.3667	15.0781	14.8774	14.5695	15.5555	15.1172	14.7455	14.8161	16.2937	15.4821	15.5318	15.5608	16.1654	15.8491	NaN	15.6804	15.5897	16.0626	15.7441	15.8891	15.4747	17.6629	16.5137	15.7402	15.5342	15.7208	15.6944	15.2082	15.8077	16.1927	14.973	NaN	14.2009
VPS10 domain-containing receptor SorCS2	Q96PQ0	SORCS2	0.974658	-0.0370326	0.781566	0.107034	16.3696	15.5171	16.0361	16.4445	16.2169	16.1911	16.2292	16.656	16.3855	14.6306	15.4384	16.1164	16.06	NaN	16.0169	16.9789	15.0169	16.9483	NaN	17.2485	17.2059	16.6333	NaN	15.8951	17.9612	16.4506	NaN	16.9791	17.8697	16.915	17.271	NaN	16.7704	17.1141	17.1037	17.6182	17.1247	17.4749	17.7081	17.1345	17.4142	17.7738	17.6793
Thymosin beta-4	P62328	TMSB4X	0.974692	-0.036982	0.815361	0.0886503	19.1005	19.0909	19.7374	19.4773	19.9742	19.6987	19.7685	20.2877	19.9278	19.5259	19.7304	20.0292	18.9464	NaN	19.391	19.678	19.5193	19.6659	17.7801	19.9019	19.9033	19.4078	19.4031	20.0426	20.5545	19.6868	17.0971	NaN	20.0292	20.002	19.6595	18.5848	19.9601	19.9601	19.5959	19.5327	19.6688	19.8666	19.7883	19.6533	19.7532	19.545	19.6165
Transmembrane protein 132A	Q24JP5	TMEM132A	0.974829	-0.0367795	0.49722	0.303451	19.2148	18.7848	19.0587	19.358	18.6716	19.2106	19.108	18.9468	18.8332	18.7264	18.9231	18.2764	18.5797	19.46	18.5257	18.768	18.556	18.8404	18.8927	18.6223	18.5489	18.6281	18.6781	18.4417	18.3851	18.6499	18.5299	18.7456	18.7035	18.8985	18.7392	18.3	18.4981	18.745	19.0504	18.7213	18.3398	19.3068	18.7967	18.6276	18.9805	18.9169	18.9671
Golgi-associated kinase 1B	Q6UWH4	GASK1B	0.974989	-0.036542	0.557995	0.253369	16.8046	16.416	16.6055	16.6926	16.3275	16.6547	16.6898	16.2577	16.0548	16.4018	16.703	16.4481	16.3749	17.3727	16.7846	16.7773	16.8877	16.6278	16.2336	16.7799	16.6057	16.6562	16.4564	16.5895	16.3467	16.4459	16.6544	16.0979	16.5249	15.8553	16.1991	NaN	16.0377	15.7316	16.2708	16.1547	16.1244	15.9018	16.0761	16.1986	16.1485	16.3622	16.244
Serine/threonine-protein kinase 17A	Q9UEE5	STK17A	0.975185	-0.0362518	0.807587	0.0928108	14.183	14.5299	13.2449	14.0236	14.7621	13.6204	14.7101	13.4306	14.7187	NaN	NaN	14.0648	12.7195	16.7291	13.2787	13.9726	11.9833	15.3341	14.8361	14.7458	15.2069	14.2963	NaN	14.4055	14.6916	13.8794	14.2578	14.1535	14.3807	14.9387	14.862	NaN	NaN	14.3566	14.348	15.0223	14.0362	14.8337	14.636	14.8209	15.257	15.1612	14.9101
Inactive tyrosine-protein kinase transmembrane receptor ROR1	Q01973	ROR1	0.97531	-0.0360674	0.619117	0.208227	15.6649	14.9756	15.7041	15.6484	15.5092	15.3391	15.9678	15.3677	15.0659	NaN	14.8083	15.3726	15.997	NaN	15.3541	15.4125	13.5125	15.3003	15.6199	15.5428	15.611	15.2545	15.453	15.8778	15.0144	15.923	15.4116	15.9096	15.8028	15.3075	15.4938	15.1483	15.1282	15.488	15.4881	15.8813	15.2277	15.6784	15.7369	15.7272	15.4467	15.8514	15.8894
Cartilage oligomeric matrix protein	P49747	COMP	0.975385	-0.035956	0.69696	0.156792	18.5814	19.0715	18.9608	18.5297	18.636	19.6348	19.1465	18.5216	19.3887	18.9026	18.9923	19.79	19.1384	19.1787	21.1519	19.3872	19.749	18.2531	18.9865	18.9737	19.1822	18.6951	19.37	18.7028	18.6946	19.1477	18.627	18.9189	18.7712	19.6184	18.3988	17.9561	18.7146	18.5523	18.9144	18.8179	18.623	18.7876	18.8946	19.403	18.4981	18.8887	18.9401
Antithrombin-III	P01008	SERPINC1	0.97543	-0.0358897	0.676023	0.170039	22.7655	23.1348	23.2096	22.6518	23.4041	22.9548	21.9098	22.2273	22.9261	22.7077	22.7035	22.9171	23.0173	23.0275	23.0821	21.9847	23.1441	22.4923	23.3645	22.8633	23.8093	23.3778	23.2199	22.4751	22.9189	23.1946	23.5165	23.4425	23.1079	22.9171	23.4676	23.5522	23.7286	22.7655	23.0999	22.9566	23.9134	22.632	22.3831	23.1238	23.0575	23.48	23.1253
Hemoglobin subunit delta	P02042	HBD	0.975464	-0.03584	0.952904	0.0209509	15.0461	NaN	NaN	NaN	17.6373	18.1119	19.2665	13.5907	16.8503	NaN	16.4368	17.6419	19.3156	16.1517	NaN	17.4074	21.2302	NaN	NaN	20.9882	NaN	NaN	17.8734	18.9641	NaN	NaN	NaN	NaN	14.6155	18.0699	15.1185	NaN	18.2231	19.5092	NaN	21.3101	NaN	18.191	NaN	20.4972	14.1609	20.1581	14.6704
Alpha-2-macroglobulin-like protein 1	A8K2U0	A2ML1	0.975695	-0.0354981	0.825066	0.0835112	18.4479	18.533	19.5971	18.5603	19.236	20.002	18.9797	18.7687	19.3952	19.3284	20.7796	19.1465	19.0731	20.4273	18.8933	18.6629	21.5356	18.3406	19.3183	19.2805	20.0156	20.2419	19.8844	19.8013	21.3592	20.5069	19.5552	20.0691	19.057	21.4676	19.7694	24.2317	19.6006	19.3825	20.4576	20.7056	20.9024	20.4576	19.6172	20.3321	19.5216	19.5044	18.8246
Plexin-A1	O75051;Q9HCM2;Q9UIW2	PLXNA1	0.975728	-0.0354484	0.580739	0.236019	16.0209	16.0239	16.0704	15.6204	15.5779	15.8415	16.4049	15.7965	15.5126	15.7662	15.5917	15.3654	16.1315	16.0232	15.8216	15.9917	15.0885	16.0898	16.2193	16.2584	15.9529	16.4548	15.4281	15.6826	16.0172	16.5061	15.7703	15.9925	15.2101	15.5316	16.0934	15.3151	NaN	15.8413	15.7544	16.4997	16.2361	16.0875	16.4786	15.9199	16.4209	15.4336	16.1172
Hexokinase-1	P19367	HK1	0.975747	-0.035421	0.72369	0.140447	15.4054	15.0794	15.8214	15.9628	15.6426	15.4697	15.9394	15.5892	15.3878	15.4012	15.5205	15.3772	14.8946	15.5355	15.4441	15.8036	16.0253	15.4591	14.8324	15.7317	16.0912	14.7049	NaN	16.1806	15.5425	15.7953	15.1488	15.4054	15.9715	15.6948	15.3933	17.8241	15.7372	15.7878	16.586	17.6091	16.116	15.3207	16.2379	16.0026	15.993	NaN	15.9727
Gamma-interferon-inducible lysosomal thiol reductase	P13284	IFI30	0.976222	-0.0347195	0.704909	0.151867	16.4796	17.0622	16.487	16.0414	16.7256	16.5099	16.991	15.743	16.155	14.4656	15.2034	16.8443	16.5665	15.5856	16.217	16.72	16.385	16.8316	16.91	16.623	16.5915	16.8652	17.1169	15.4422	16.3134	17.3152	16.3685	17.0488	16.607	16.6613	16.8024	16.8945	16.3263	16.1016	16.9848	16.3294	16.7983	16.4607	16.6666	16.673	16.5516	17.5811	16.841
Cathepsin B	P07858	CTSB	0.976582	-0.0341873	0.642053	0.192429	19.6288	19.844	19.6205	20.1079	19.9742	19.6085	20.1079	19.8232	19.5788	19.9601	19.5768	19.9882	20.0426	17.9948	19.442	20.0951	19.2429	20.0156	19.9038	19.9459	20.1457	19.7836	20.0156	19.7796	20.1332	20.0821	20.3752	20.1946	20.1206	20.4874	19.7823	21.5356	20.343	20.4676	20.265	19.9005	20.1825	19.9316	20.002	20.0821	20.417	19.6034	19.8041
Laminin subunit gamma-3	Q9Y6N6	LAMC3	0.976883	-0.0337425	0.531782	0.274267	16.9175	16.8223	16.1381	16.2696	16.1249	16.6273	16.3574	16.2999	16.469	16.2359	16.3737	16.4623	16.2714	16.0528	16.5927	16.3005	16.5041	16.6973	16.7552	16.4272	16.2716	16.2991	16.5481	17.0688	16.2811	16.3293	16.72	16.3313	16.412	16.268	16.4943	16.1931	16.5591	16.0238	16.4052	16.0466	16.1673	16.1873	16.4092	15.6781	16.8099	16.5488	16.5992
Neuropilin-2	O60462	NRP2	0.977296	-0.0331328	0.418836	0.377956	17.1417	17.1358	17.2189	17.2223	17.3131	17.3096	17.051	17.2517	17.3689	17.0913	17.1235	17.3605	17.3019	16.8877	17.4675	17.2533	16.7937	17.4038	17.4224	17.4579	17.4982	17.5095	17.5301	17.382	17.6062	17.6882	17.5826	17.593	17.3395	17.2516	17.6509	17.588	17.3978	17.362	17.4845	17.7065	17.7106	17.3715	17.4609	18.0217	17.4367	17.655	17.6309
Chordin	Q9H2X0	CHRD	0.977567	-0.0327318	0.478357	0.320248	17.3981	17.0201	17.2597	17.0923	16.6846	17.3487	17.2184	17.3494	17.05	16.4847	17.1687	16.71	16.9206	17.3684	17.0704	17.2189	16.9078	16.9768	16.9591	16.7186	16.7615	16.7836	16.8723	16.6074	16.2516	16.7773	16.7135	16.7706	16.7376	16.4281	16.8215	16.5492	16.7392	16.5619	16.8718	16.8548	16.6835	17.0286	16.8723	17.1105	16.8657	17.1443	16.7543
N-acetylgalactosaminyltransferase 7	Q86SF2	GALNT7	0.977834	-0.032339	0.43783	0.358694	17.7886	17.7764	17.8033	17.8766	17.8488	17.571	17.5752	17.8611	17.9855	17.7815	17.9528	17.6039	17.9032	17.5409	17.6669	17.9684	17.4912	17.7751	18.047	17.8372	18.0137	17.8526	18.3689	17.2703	17.8876	17.7984	17.9415	17.9397	18.0247	17.5647	17.9048	17.5178	18.1205	17.6644	17.8824	17.9857	17.8215	17.9984	17.6738	17.8816	17.9033	17.5547	17.7596
Tumor necrosis factor receptor superfamily member 16	P08138	NGFR	0.97793	-0.0321968	0.697522	0.156442	15.5174	15.5715	15.1785	15.8072	15.8064	15.5601	15.3715	15.725	15.8282	14.9779	15.5422	15.7487	15.3656	NaN	15.4527	15.8394	14.9263	15.982	15.3556	15.6867	15.2431	16.0096	14.8885	14.2614	13.7219	15.8582	15.8188	16.0155	15.8726	15.1074	16.0913	15.6633	15.5445	15.5874	15.5511	15.9132	16.2208	15.9408	15.3251	16.1514	15.8114	15.8943	15.1756
Thrombospondin-2	P35442	THBS2	0.977961	-0.0321519	0.510145	0.292306	17.6756	17.5515	17.2591	17.6815	17.6492	17.6631	17.5927	17.866	17.705	17.1211	17.5238	17.9297	17.7597	16.5712	17.6696	17.4533	17.6754	17.8162	17.7628	17.7185	18.1024	17.6808	17.7162	17.5108	17.5192	17.518	18.0042	18.1605	17.7249	17.7941	17.7053	17.8608	17.8821	17.3977	17.4996	17.6612	17.6004	17.7181	17.2365	18.1226	17.7549	17.6804	17.8304
Interferon alpha/beta receptor 2	P48551	IFNAR2	0.978185	-0.0318212	0.711535	0.147803	16.8554	17.3705	16.5118	16.8749	15.9891	16.1683	16.4697	16.2724	16.2444	16.8694	16.7129	15.8983	16.9458	NaN	16.1344	17.2537	NaN	16.2897	16.5803	15.7796	16.2176	15.6856	NaN	16.3579	16.2963	NaN	16.0335	NaN	16.4948	16.1144	16.7424	15.9639	16.2062	17.0178	16.1456	16.5439	15.9026	16.7598	16.7272	15.8453	16.3464	NaN	16.0654
Plexin-B1	O43157	PLXNB1	0.978249	-0.031726	0.53958	0.267944	18.9805	18.6613	18.9302	19.0747	18.7561	18.9633	18.9301	18.6959	18.6422	18.8395	18.6759	18.4729	19.0595	18.7869	18.8762	18.9815	18.6169	18.8028	18.751	18.5528	18.09	18.7656	18.2022	18.7686	18.3439	18.4386	19.1302	17.8624	18.8214	18.0936	18.911	18.359	18.5203	18.7459	18.5469	18.6085	19.3976	18.4759	18.5384	18.6253	18.9167	18.7701	18.8747
Beta-hexosaminidase subunit alpha	P06865	HEXA	0.978447	-0.0314337	0.557255	0.253946	18.2854	18.4603	17.9465	18.2803	18.4484	18.1282	18.4909	17.9253	17.8052	18.3584	17.9096	18.3494	18.6672	17.7518	17.7161	18.525	17.8782	18.3954	18.5631	18.5624	18.7043	18.2497	18.4012	18.2306	18.3356	18.8999	18.897	18.8537	18.4909	18.0512	18.4213	18.7248	18.3455	18.1819	18.4382	18.6046	18.4843	17.9121	18.5829	18.4378	18.7369	18.4496	18.8962
Neuroligin-2	Q8NFZ4	NLGN2	0.978567	-0.0312568	0.66429	0.177642	15.9078	14.9426	15.6603	16.0855	15.8758	15.9643	16.0796	15.7684	15.5232	16.1522	15.8987	15.5258	16.1694	15.4295	16.0176	16.4549	15.7263	16.1781	16.3337	16.0494	15.6229	16.1949	16.3122	16.0284	NaN	16.001	16.1453	16.2568	16.182	14.9635	15.5615	15.3899	16.066	15.5216	17.0371	16.8201	15.9674	16.0203	16.3014	15.9317	16.4457	15.8316	16.2403
Protein O-linked-mannose beta-1,2-N-acetylglucosaminyltransferase 1	Q8WZA1	POMGNT1	0.978727	-0.0310213	0.460744	0.33654	19.4192	19.2512	19.6748	19.6597	19.1436	19.2865	19.3791	19.4923	19.6372	19.2474	19.3883	18.8858	19.2718	19.6627	19.3188	19.6215	18.9491	19.2696	19.4222	19.2413	19.0916	19.1387	19.2569	18.9553	18.766	19.0755	19.1738	19.1926	18.7105	19.2084	19.2488	18.9319	19.2335	19.158	19.2777	19.1893	19.1865	19.3236	19.3461	19.3356	19.2369	19.4362	19.3075
Retbindin	Q9BSG5	RTBDN	0.979059	-0.0305319	0.772499	0.112102	15.7867	15.9693	16.7157	16.3219	17.5714	17.9638	18.192	17.4568	17.7843	17.0313	17.4593	16.9599	17.484	16.8427	17.7839	17.3313	17.7533	17.1585	15.8568	17.5264	16.9563	16.3992	17.1733	17.3333	15.9792	17.0575	16.1254	17.3639	17.1693	16.6758	16.1216	16.5189	17.0909	16.8107	16.8016	17.3208	16.672	17.4626	16.9733	16.9529	17.6045	17.3993	17.1141
Astrocytic phosphoprotein PEA-15	Q15121	PEA15	0.979275	-0.0302138	0.808167	0.0924987	NaN	NaN	16.3147	NaN	NaN	16.3274	15.6104	15.3065	15.8446	15.5825	NaN	16.3186	15.8194	NaN	16.2489	15.2884	NaN	15.3861	15.5462	NaN	15.5674	NaN	NaN	NaN	NaN	NaN	NaN	15.9947	NaN	NaN	NaN	16.3695	NaN	NaN	NaN	NaN	16.4327	14.8284	15.5141	NaN	15.905	NaN	15.7801
Ephrin type-A receptor 6	Q9UF33	EPHA6	0.979722	-0.0295552	0.774644	0.110898	15.668	15.7477	15.6952	15.5755	14.7278	15.2217	15.2819	15.1593	15.3324	15.1498	15.0775	NaN	14.829	13.5353	15.2748	15.2983	14.8351	15.1478	NaN	15.2294	14.1617	NaN	NaN	15.0128	NaN	NaN	14.9103	NaN	15.37	14.7398	14.94	NaN	14.9568	15.4492	14.5409	14.5093	14.8057	14.8031	14.9938	15.5789	14.8205	NaN	15.1407
Prosaposin receptor GPR37	O15354	GPR37	0.980646	-0.0281961	0.801343	0.0961814	19.7522	19.4145	19.1247	19.5547	19.4375	19.4743	19.7967	19.8415	19.8717	18.6041	18.9592	19.7327	19.4494	15.7883	19.4353	19.8505	18.2905	19.9742	18.4887	19.0911	19.3632	18.8378	18.6297	19.2418	19.3535	18.7644	18.731	19.0464	19.3982	19.1336	19.4923	18.2239	19.0607	19.7358	19.6022	19.6682	19.2315	20.1079	19.8127	19.8257	19.9882	19.6692	19.9459
Cytokine-like protein 1	Q9NRR1	CYTL1	0.980685	-0.0281385	0.73887	0.131432	17.1051	17.1344	17.2131	17.745	17.835	17.4511	17.4136	17.5183	17.5338	17.6605	17.743	17.8827	18.0217	17.096	17.97	18.3604	16.1777	17.3772	17.6425	17.9852	17.4681	16.8912	16.9244	17.1064	17.0605	17.5995	17.2134	17.6623	17.5933	18.522	17.235	17.7016	17.8287	17.9177	16.8616	17.9411	18.2075	17.6392	17.6941	17.3794	17.6745	17.5936	17.6199
Secretogranin-1	P05060	CHGB	0.980752	-0.0280398	0.781255	0.107207	23.0837	22.502	22.9134	23.0837	23.0854	22.7307	23.1488	22.8385	23.3645	22.2678	22.6843	22.8249	22.6714	19.4769	23.0886	23.1206	22.4947	22.8633	22.6231	23.3376	22.8346	23.2448	23.4298	23.0902	23.5285	23.4425	22.0559	23.2492	23.3239	22.4972	23.1488	22.5045	23.632	23.0658	23.1931	22.8576	22.1886	23.5165	23.0105	23.0526	23.2821	22.9207	23.1457
Plasma protease C1 inhibitor	P05155	SERPING1	0.980799	-0.0279699	0.536761	0.270219	23.2477	23.417	23.5045	23.3778	23.6096	23.1206	23.0772	23.1285	23.5869	22.7915	23.3511	23.5638	23.48	23.2821	23.1961	23.0772	23.6971	23.2961	23.7077	23.4676	23.7492	23.632	23.5285	23.0951	23.2961	23.6209	23.7594	23.7389	23.2678	23.5404	23.5754	23.4676	23.5522	23.3376	23.5638	23.3101	23.4923	23.2361	23.1519	23.5869	23.3101	23.7594	23.391
Golgi-resident adenosine 3',5'-bisphosphate 3'-phosphatase	Q9NX62	BPNT2	0.981014	-0.0276547	0.676619	0.169655	18.5584	18.3287	18.7078	18.7776	18.9241	19.0709	19.1022	19.093	19.2906	19.2661	18.887	18.6168	19.2675	17.9205	19.093	19.2448	18.5086	18.7253	19.1834	19.3434	18.8912	18.9154	19.076	19.6083	18.8592	19.7294	19.0893	19.458	19.2594	18.8257	19.1433	18.9048	18.9776	19.3597	18.8205	18.9102	19.009	19.4518	19.2014	18.874	18.9916	18.8988	19.2753
Monocyte differentiation antigen CD14	P08571	CD14	0.981041	-0.0276149	0.635119	0.197145	21.2419	21.7223	21.7348	21.3857	21.3962	21.2593	21.6843	21.5823	21.2302	21.1519	21.6186	21.0224	21.1703	21.2066	21.4015	21.5823	20.9388	21.2764	21.5451	21.6051	21.9531	21.4576	21.1946	21.1946	21.1206	21.4775	21.417	21.68	21.8913	21.8113	21.8461	21.8538	21.6928	21.7389	21.5404	21.9352	21.8269	21.3266	22.2155	21.8307	21.5498	21.5451	21.6497
Neurogenic locus notch homolog protein 1	P46531	NOTCH1	0.981207	-0.027371	0.804754	0.0943367	14.598	15.1121	14.5293	14.9641	15.0382	14.9602	14.637	15.0916	14.5271	14.5102	14.8659	14.7194	14.4499	NaN	14.1918	15.0349	14.9798	14.9066	NaN	14.6616	13.3595	13.9643	13.0688	NaN	14.004	14.5155	13.4093	14.1175	14.6903	NaN	14.7688	14.9694	14.3611	14.5084	NaN	14.2992	14.2675	14.1623	12.9581	13.8992	13.6862	NaN	13.4165
Mannan-binding lectin serine protease 2	O00187	MASP2	0.981396	-0.0270925	0.854669	0.0682022	14.88	16.0322	14.9734	14.729	15.8122	15.5968	15.1967	15.1788	15.7399	16.3567	15.91	15.9408	15.1691	NaN	16.0346	14.4877	17.77	15.4154	NaN	16.7552	15.4542	17.2378	NaN	16.0079	15.9594	NaN	16.0087	15.9436	15.9607	14.0132	16.6843	16.2049	15.7593	15.532	14.2707	15.3016	17.1304	16.1859	13.9557	16.0038	14.6436	NaN	15.3403
Contactin-associated protein-like 4	A0A1B0GTE1;Q96NU0;Q9BZ76;Q9C0A0	CNTNAP4	0.981477	-0.0269736	0.637302	0.195655	19.4273	19.1055	18.0198	19.6015	19.116	18.8971	19.4868	18.8127	18.7732	19.4688	19.0324	18.2389	19.2786	19.3904	19.0525	19.2523	18.8017	19.0696	19.2461	19.1588	18.7521	18.8281	18.6264	18.5415	18.595	19.1702	19.1	19.1208	19.0548	18.1293	19.0389	18.7084	18.7472	18.9563	18.8777	18.9067	18.4976	19.1483	19.0921	18.7636	18.9453	18.6675	19.078
GDNF family receptor alpha-3	O60609	GFRA3	0.981545	-0.0268744	0.769372	0.113864	16.2725	16.1063	16.0592	15.5631	16.0562	15.7256	16.4646	15.47	15.7345	15.789	15.7651	15.7964	15.716	15.5636	16.2708	16.11	14.7315	15.958	16.8848	16.7202	16.5552	16.5556	16.3993	16.9558	NaN	17.1374	16.9039	17.449	16.5076	15.8727	16.242	NaN	15.8513	15.7745	15.9328	17.0952	16.3996	16.0142	16.6365	16.8406	16.0996	16.9372	16.4322
Beta-2-glycoprotein 1	P02749	APOH	0.982112	-0.0260409	0.824867	0.0836162	21.6971	23.4041	23.2961	21.5165	23.5045	23.239	22.8054	22.9882	23.3101	23.5165	23.3645	23.5983	23.0608	20.9742	23.8093	22.3017	24.2021	23.3376	21.823	23.4425	23.867	23.2821	22.6475	22.7533	23.2821	22.9513	23.417	23.4923	23.3239	23.0326	23.0409	23.2678	23.4425	23.074	23.1095	23.2361	24.3844	22.9459	22.4324	22.0526	22.8288	23.7077	23.002
Decorin	P07585	DCN	0.982373	-0.0256571	0.700936	0.154322	20.8034	20.4375	19.7381	20.1581	20.6627	20.9171	20.5731	20.3645	20.2185	19.6826	20.5731	20.6971	20.6714	20.265	21.2185	20.5356	20.3101	20.5451	20.895	20.9098	20.6276	20.4972	20.4375	20.2989	20.6364	21.0951	20.895	21.0625	20.0426	20.343	20.2989	20.4676	20.265	19.7845	19.9882	20.0951	20.1825	19.763	19.8762	20.1946	20.4273	20.5165	20.5638
Dynein axonemal heavy chain 11	Q96DT5	DNAH11	0.982423	-0.0255837	0.871414	0.0597753	19.4263	20.1703	20.4972	19.9065	19.0971	19.5891	18.9301	19.6138	19.4791	19.8362	19.7316	19.84	19.6662	19.0574	20.1825	18.9018	19.714	18.954	18.9676	19.2415	19.089	18.6714	17.9258	18.261	18.0163	19.4467	18.6392	18.8483	17.9702	17.3267	18.0534	16.6921	17.2619	17.1831	17.5994	17.4571	18.4785	17.4774	17.3488	17.9432	17.4419	18.8157	18.0439
Cathepsin O	P43234	CTSO	0.982758	-0.0250915	0.729161	0.137177	17.6626	17.2944	17.3465	17.7642	17.2481	17.0053	17.6092	17.3598	17.0931	17.4376	17.4747	17.2158	17.9106	17.139	17.4817	17.6496	16.1507	17.3764	16.7786	17.535	17.5518	NaN	16.5235	17.4039	17.7298	NaN	17.6182	17.1385	17.0891	16.704	17.4141	16.416	17.06	17.0971	16.8629	17.6265	17.002	17.0143	17.4892	17.4717	17.3467	NaN	17.0709
Keratin, type I cuticular Ha1	Q14525;Q15323	KRT31	0.982989	-0.0247533	0.946605	0.0238313	15.1338	NaN	15.4569	NaN	NaN	15.8217	NaN	15.2064	16.6408	NaN	NaN	14.7447	14.1531	16.4613	16.9888	NaN	NaN	NaN	16.8598	16.9049	16.745	17.7262	17.6567	16.6876	17.539	16.1956	18.0013	15.1662	NaN	16.0844	18.6982	NaN	NaN	20.7796	20.2877	17.3916	16.1032	15.6038	21.4476	18.0652	NaN	18.1486	17.1382
Glutathione peroxidase 3	P22352	GPX3	0.983173	-0.0244829	0.764211	0.116787	20.5165	20.5638	20.5731	20.4476	20.6276	20.3321	20.4375	20.3538	20.6276	20.5356	20.4576	20.9951	20.1825	21.0359	20.7389	20.7634	20.7876	20.4066	20.3101	20.4775	20.5261	19.923	19.9882	19.6189	19.4956	19.9042	20.4476	20.0156	20.5731	19.9742	20.1825	20.1946	20.6186	19.8472	20.4375	20.1457	20.9672	20.5823	19.3238	20.5638	20.5069	20.5638	20.1703
Ras-related protein Rab-11A	P62491;Q15907	RAB11A;RAB11B	0.983256	-0.0243611	0.96811	0.0140754	NaN	NaN	NaN	NaN	NaN	NaN	NaN	NaN	NaN	12.8509	NaN	14.4405	NaN	NaN	NaN	11.3538	NaN	NaN	NaN	NaN	NaN	NaN	NaN	NaN	NaN	NaN	NaN	NaN	15.9598	15.7754	16.0463	18.4829	16.7629	16.0919	15.3734	15.82	14.0878	NaN	15.0241	NaN	NaN	NaN	NaN
Complement component C1q receptor	Q9NPY3	CD93	0.983396	-0.0241551	0.76576	0.115908	16.1682	15.561	15.5647	16.2441	16.3367	16.337	16.3854	16.4769	16.3826	16.4117	16.8707	16.6984	16.4843	16.5879	16.4719	16.7356	16.4746	16.2294	16.6583	16.6425	16.3874	16.831	15.659	NaN	NaN	16.0763	16.9226	NaN	16.7993	16.9176	16.4448	16.3942	16.9277	16.8611	16.4105	16.5198	16.7818	16.6933	15.86	16.7552	15.8073	16.7619	16.3684
Contactin-4	Q8IWV2	CNTN4	0.983433	-0.0241014	0.634001	0.19791	17.471	17.0732	17.0862	17.3864	17.314	17.1565	17.489	17.505	17.4152	17.393	17.3128	17.1946	17.4371	17.5638	16.8847	17.2273	17.1475	17.1832	17.9276	17.5084	16.6914	17.34	17.3694	17.6602	17.2791	17.6081	17.3642	17.3366	17.5237	17.3352	17.4705	16.8545	17.4766	17.6876	17.546	17.3998	17.0659	17.9111	17.8903	17.3775	17.7915	17.4583	17.7078
Procollagen C-endopeptidase enhancer 1	Q15113	PCOLCE	0.984639	-0.0223339	0.758157	0.120241	21.6584	22.239	21.9637	21.9531	21.9134	21.928	22.0326	22.1111	22.0854	21.8073	22.1457	22.1174	21.9531	21.5961	21.9601	21.9742	21.2877	22.0625	21.5213	21.7512	21.6584	21.3484	21.1825	20.9459	20.6886	21.3752	22.1916	21.5404	21.8461	22.3376	21.9531	21.6928	22.0258	22.3672	21.7512	22.0625	22.0224	21.9352	21.8499	22.1886	21.8689	22.1765	21.9024
Purine nucleoside phosphorylase	P00491	PNP	0.984671	-0.0222865	0.910083	0.0409188	15.9694	NaN	NaN	NaN	NaN	14.8613	14.3544	NaN	14.6447	14.3263	NaN	14.9089	14.3653	16.9246	NaN	14.8473	15.4541	12.478	15.6905	15.8243	16.5109	16.4291	15.8293	16.0192	16.5095	17.1062	15.6485	15.9389	16.7458	16.1187	15.9953	17.9893	15.7449	15.185	16.1094	16.6083	16.4097	16.488	16.1589	16.4489	15.4983	16.6002	NaN
Immunoglobulin lambda variable 9-49	A0A0B4J1Y8	IGLV9-49	0.985201	-0.0215101	0.907716	0.0420502	17.8094	19.0956	17.0451	16.6697	17.9116	17.7039	16.377	16.5901	17.0491	14.998	18.239	NaN	17.8216	17.5244	17.5526	17.3158	15.7272	17.4202	19.7645	NaN	17.9142	16.0897	18.0774	17.4098	17.6576	19.4104	17.6604	16.8785	17.7552	18.3765	16.4399	17.3538	17.7213	17.9546	18.6352	NaN	17.2984	18.503	17.4995	19.1156	17.8013	19.0859	18.3087
Protein Z-dependent protease inhibitor	Q9UK55	SERPINA10	0.985203	-0.0215067	0.84585	0.0727066	16.8287	16.5162	16.85	15.6543	15.9785	16.1975	15.3878	15.7878	15.9326	16.5014	16.1272	16.1884	16.3632	16.5656	17.0501	14.9959	18.0605	15.9743	15.7093	15.4074	16.3843	16.2806	16.1447	15.927	15.6553	15.0282	16.0998	16.3409	14.2883	15.7108	16.239	15.9459	15.9556	14.5315	15.8764	15.8831	16.5612	15.5044	15.1352	14.9344	15.9019	15.6419	15.78
Aminopeptidase N	P15144	ANPEP	0.985279	-0.0213961	0.733104	0.134834	16.4334	15.9876	16.3062	16.1135	16.3747	15.8286	15.8532	16.4143	16.1708	15.9712	15.7832	16.2146	16.2347	15.6747	16.1476	16.2335	16.4433	16.1718	16.3685	16.1301	16.7084	16.2835	16.0566	16.2344	NaN	16.4417	16.9008	16.7553	16.0391	15.7485	15.9587	16.4265	15.0034	15.9386	16.2288	16.5861	16.3958	15.8485	15.936	16.3414	16.0738	16.3707	16.3693
Disintegrin and metalloproteinase domain-containing protein 10	O14672	ADAM10	0.985521	-0.0210422	0.76501	0.116333	16.441	16.4289	16.4788	16.8695	16.2724	16.4641	16.4256	16.5608	16.5037	16.4273	16.1437	16.5755	16.3467	NaN	16.4908	16.4175	16.3555	16.6549	15.6494	16.909	16.7068	16.7798	17.273	16.7233	16.7789	16.6763	15.98	16.8909	16.6691	16.83	16.717	16.6395	16.8613	16.9432	16.7604	17.0922	16.3929	16.6401	16.19	16.9396	17.03	16.6686	16.8126
Laminin subunit beta-1	P07942	LAMB1	0.985744	-0.0207152	0.682321	0.166011	17.7285	17.6934	17.7495	17.6788	18.0367	17.9126	17.7957	18.2458	18.0059	17.3767	17.756	18.0579	17.7893	17.194	18.1348	17.9586	17.6791	18.0668	18.192	18.518	18.351	18.3754	18.1742	18.4383	18.5546	18.3374	18.499	18.4259	18.117	18.2761	18.2673	18.3987	17.9511	18.1886	18.3963	18.3368	18.1418	18.0209	18.2419	18.5501	18.1803	18.5992	18.2129
Exostosin-1	Q16394	EXT1	0.985815	-0.020611	0.806973	0.0931409	16.5348	16.1662	16.4191	16.5385	16.604	16.1356	16.5694	16.4021	16.1526	16.2305	15.7589	16.8157	16.3643	16.7927	16.2877	16.7258	15.3588	16.6505	16.6836	16.3135	16.5151	16.3508	15.8959	16.0349	15.7767	16.4661	15.7866	16.6406	16.764	16.6119	16.5741	15.8556	16.1932	16.417	16.3012	16.7278	15.657	16.6081	16.6493	17.0086	16.7307	17.2117	16.8443
Hydroperoxide isomerase ALOXE3	Q9BYJ1	ALOXE3	0.985954	-0.0204072	0.901801	0.0448894	14.0919	13.8317	NaN	NaN	NaN	NaN	NaN	NaN	14.3933	NaN	NaN	NaN	NaN	17.7681	NaN	NaN	NaN	NaN	15.7489	14.8397	16.4215	16.0517	NaN	NaN	17.0029	16.7286	16.1061	16.0143	15.5716	15.7948	NaN	17.0285	15.1478	15.4579	16.6685	16.9844	16.1527	14.9517	16.3014	16.89	15.8759	15.324	16.6027
Nucleotide exchange factor SIL1	Q9H173	SIL1	0.986453	-0.0196776	0.870819	0.0600721	14.0028	14.2293	NaN	14.1208	13.6869	NaN	14.0236	13.4966	13.8268	NaN	14.2909	14.3532	13.8705	14.549	14.4473	14.4227	NaN	14.122	15.2407	15.0334	15.6101	15.5471	15.8421	15.0995	15.1172	15.3605	15.3023	15.4855	14.9774	14.9918	15.2591	15.5745	15.1329	14.7813	15.0518	15.342	14.5373	NaN	14.4403	14.9853	15.1131	15.5298	14.4133
Semaphorin-3B	Q13214	SEMA3B	0.986587	-0.0194814	0.794292	0.10002	16.639	16.0726	15.7631	16.0017	15.6736	16.2787	16.135	15.7112	15.8592	16.1009	16.3263	16.3167	16.2341	17.6103	16.0216	16.1396	15.9416	16.349	16.558	15.8048	16.0518	15.6338	15.6654	15.7009	NaN	15.6867	16.3257	16.4577	16.2195	15.8752	16.0823	15.9959	15.5999	15.9451	16.4499	16.3521	16.0043	15.7418	15.8727	16.1024	15.9435	16.4406	16.2943
Lysosomal Pro-X carboxypeptidase	P42785	PRCP	0.986781	-0.0191978	0.758715	0.119921	19.2337	18.826	18.3667	19.0633	19.1418	19.1276	19.435	18.8305	18.5396	18.6947	18.863	19.2677	19.4419	19.2882	18.7451	19.0982	18.3771	19.3637	19.0113	19.3447	19.3339	18.8152	18.7016	18.4525	18.7232	19.3194	19.1813	19.5709	19.1275	18.2099	18.4081	18.7576	18.566	18.4573	18.5365	18.6038	19.0457	18.2878	18.6835	18.4618	18.8774	18.8667	19.1201
Receptor-type tyrosine-protein phosphatase R	Q15256	PTPRR	0.987127	-0.0186925	0.820265	0.0860456	16.7932	16.5612	16.7005	17.0903	16.4945	16.7945	16.8346	17.5094	16.6384	16.646	16.701	16.217	16.588	18.4889	16.6217	16.6273	NaN	16.4522	16.9848	16.1795	16.6294	16.6676	16.9068	16.0175	16.5688	16.1185	16.3	16.3497	16.4015	17.0911	16.3599	NaN	17.3488	16.9601	16.7885	16.9535	NaN	16.6264	16.885	NaN	16.6664	16.9752	16.5352
Collagen alpha-1(XXVIII) chain	Q2UY09	COL28A1	0.987542	-0.0180866	0.879393	0.0558169	15.1861	16.0528	15.6113	15.4283	15.4202	14.5821	15.1552	14.9573	15.2379	15.3419	15.4405	16.256	14.6852	14.9178	15.907	14.9942	NaN	13.6469	15.8705	15.7888	16.0513	15.7469	15.7124	15.862	16.5035	16.1187	16.1374	15.6698	15.2766	NaN	14.8853	NaN	NaN	NaN	NaN	16.3265	15.9496	14.475	15.747	16.5223	15.0763	15.9171	16.0706
Angiotensin-converting enzyme	P12821	ACE	0.987804	-0.0177038	0.759079	0.119713	16.2171	16.3159	16.4661	16.2239	16.1371	16.0713	16.3356	16.2609	15.7861	15.9934	15.9239	15.8031	16.3526	16.1259	15.9087	16.0379	16.4054	16.3165	16.1134	16.421	16.7096	16.3934	16.4327	16.5201	16.0444	16.3434	16.703	16.7202	16.3005	16.004	16.3007	16.3985	16.2493	16.4565	16.7768	16.6197	16.4627	16.8324	16.5729	17.2821	16.1827	16.3295	16.2488
Collagen alpha-1(I) chain	P02452	COL1A1	0.987987	-0.0174362	0.771957	0.112407	19.2713	19.5572	19.2288	19.2664	19.7505	19.5501	19.572	19.5076	19.6767	19.1918	19.5873	19.8537	19.2115	18.8258	19.5958	19.4158	18.9501	19.5624	19.9187	19.8038	19.8218	19.5453	19.5725	19.7703	19.8106	19.9459	20.0426	20.1581	19.842	20.2877	19.5628	19.9601	19.9459	20.1079	19.4006	20.0292	19.8798	19.683	19.6711	20.2877	19.6672	20.0691	19.6277
Galectin-3	P17931	LGALS3	0.988044	-0.0173521	0.823091	0.0845521	17.7556	17.6231	17.2678	17.4075	17.1333	17.7547	17.1741	17.2842	17.7076	17.389	17.5276	17.7451	17.4165	17.9532	17.6066	17.2033	17.7516	17.4657	17.7745	17.6824	17.9503	17.7931	17.6761	17.194	16.6776	17.7759	18.1975	17.9888	17.7486	17.4558	17.2778	18.4382	16.4887	16.5463	17.1261	18.2853	17.7422	17.2131	17.4667	17.3964	17.3027	17.7126	17.5947
Serpin A12	Q8IW75	SERPINA12	0.98807	-0.0173144	0.918531	0.0369064	15.9622	16.5961	NaN	15.3959	NaN	NaN	15.2926	NaN	15.732	NaN	13.8335	15.4467	15.2502	17.6266	NaN	NaN	NaN	NaN	16.2984	16.0865	16.7592	17.0109	17.3771	17.2831	18.4644	17.2403	16.3134	16.8384	16.262	17.0623	16.2894	16.7987	16.501	16.5007	17.5729	17.1117	NaN	16.0016	17.5568	17.5101	16.7142	18.0853	16.9164
Neuroendocrine convertase 1	P29120	PCSK1	0.988462	-0.0167428	0.841242	0.0750791	21.0886	20.343	21.0359	20.4972	20.2066	21.5638	21.1206	21.3699	20.7307	20.4775	20.7634	20.6006	20.6006	18.7953	19.8433	21.2535	20.5545	20.5069	20.9024	20.6714	20.3645	20.714	21.2989	21.2477	21.2535	21.2185	19.748	20.8876	20.5356	20.8269	20.7223	19.7505	20.3321	20.8034	20.8191	20.7876	19.9459	21.4066	20.5638	20.7876	20.5638	20.9601	20.4273
Protein AMBP	P02760	AMBP	0.9885	-0.0166873	0.870081	0.0604401	21.2933	22.1976	21.9847	21.4273	22.3156	21.9566	21.2989	21.7915	21.9707	22.1946	22.1301	22.3045	21.7056	20.002	22.3962	20.9601	23.417	21.6928	20.6971	21.7955	22.4947	21.7223	21.1765	21.0292	21.002	21.9352	21.8614	22.2096	21.9812	21.7307	21.8346	21.7876	21.9707	21.4526	21.8876	22.2593	23.3376	21.9098	21.2066	21.8764	21.6757	22.3857	22.0625
Nidogen-2	Q14112	NID2	0.988643	-0.0164779	0.757881	0.120399	18.0785	18.4388	17.8866	18.1597	18.5269	18.1767	18.1048	18.3455	17.7524	18.2559	18.3767	18.4922	18.1638	16.6098	18.1425	18.0411	17.7956	18.4885	18.2493	18.39	18.4346	18.3351	18.4908	18.1305	18.2727	18.3063	18.5385	18.7273	18.0211	18.169	18.2975	18.2068	18.3317	17.9566	18.2984	18.4184	18.3444	18.1095	18.0571	18.3239	18.2162	18.434	18.3025
Heat shock 70 kDa protein 6	P17066;P48741	HSPA6	0.988762	-0.0163043	0.891588	0.0498356	15.6054	NaN	16.1261	15.3788	16.0515	16.2608	15.4498	NaN	16.0858	NaN	15.9893	16.4764	16.1798	NaN	16.2668	16.5145	16.1959	16.4107	NaN	16.0891	16.0128	16.6113	16.3642	16.469	18.1291	16.3963	16.4531	15.7823	16.4068	17.6393	NaN	NaN	16.3895	16.6336	16.9975	17.8219	NaN	NaN	NaN	16.8729	16.8949	16.825	NaN
Pro-adrenomedullin	P35318	ADM	0.989139	-0.0157554	0.877314	0.0568449	15.982	15.0049	15.7264	15.9651	15.8787	15.8299	16.0906	16.5035	16.2178	16.9743	17.0202	16.7486	16.3532	NaN	16.0047	16.5342	16.2212	16.9649	NaN	17.1843	16.704	16.5868	17.1177	16.5656	16.3045	16.7895	NaN	17.0126	16.5907	17.0777	16.8662	NaN	16.1069	16.3253	16.7598	16.8263	16.241	17.1738	16.6882	16.5856	16.7724	16.7471	16.8609
Olfactomedin-like protein 2A	Q68BL7	OLFML2A	0.989179	-0.0156969	0.875758	0.0576159	15.9689	16.1498	16.0257	16.2045	15.8458	15.8696	15.786	16.1968	16.0519	15.3135	15.9855	15.6977	16.5707	16.226	16.0291	16.0505	14.8805	16.271	16.7153	16.4245	17.0327	16.9365	NaN	15.4121	14.8829	17.5516	16.5496	15.3994	15.9725	16.4688	16.2111	NaN	16.1527	16.0959	16.0741	16.3236	16.177	16.3045	16.1859	16.5716	16.3294	16.6076	16.5071
Collagen alpha-2(I) chain	P08123	COL1A2	0.989501	-0.0152267	0.797458	0.0982921	19.1814	19.0064	18.7551	18.9859	19.3414	19.0779	19.1259	18.9902	19.1034	18.9706	19.1225	19.3914	18.8247	19.332	19.2218	18.9968	18.7783	19.1926	19.5095	19.5294	19.726	19.4862	19.7458	19.5282	19.6384	19.427	19.6808	19.7687	19.4199	19.9882	19.3114	19.6971	19.659	19.552	19.1941	19.7809	19.4871	19.3939	19.2982	20.0426	19.3626	19.7652	19.3631
Vitronectin	P04004	VTN	0.989815	-0.0147688	0.886674	0.0522361	21.5404	21.8307	22.9298	20.9388	22.7307	22.2244	21.7471	21.9024	22.2125	21.8346	22.3321	21.7098	22.1976	21.1457	23.0037	21.5356	23.6865	22.6779	21.4726	21.7755	22.3348	21.9531	22.0526	21.3538	21.1269	21.6757	21.7634	22.3672	21.9742	21.632	21.9882	21.1395	21.9672	21.1946	21.4476	21.9424	23.0393	21.4118	21.2419	21.5638	21.7389	22.7182	21.7056
Carboxypeptidase N subunit 2	P22792	CPN2	0.990116	-0.0143309	0.894163	0.0485833	17.9877	17.7592	18.3076	17.4509	17.7153	17.9375	16.5483	17.1296	17.6839	17.8027	17.2798	17.0292	18.0422	16.952	18.0422	17.1055	20.1206	17.5869	17.8564	17.8429	18.7096	18.3975	18.4699	17.5009	17.9111	18.0056	18.1758	18.691	18.0921	18.235	18.2824	18.1167	18.1929	17.6754	18.1907	18.0235	19.4697	17.4422	17.5589	18.2965	17.7921	18.561	17.9774
Basigin	P35613	BSG	0.990155	-0.0142735	0.848451	0.071373	16.8772	16.7456	16.7675	16.8475	16.8694	16.9278	16.9993	17.4559	16.955	16.4275	16.6235	17.0536	16.8926	15.6581	16.5908	17.1279	15.9145	16.949	17.1655	16.8429	17.2451	17.3347	NaN	17.1524	17.2985	16.9991	16.6848	16.7396	16.783	16.8378	17.1447	17.2509	17.2732	17.5012	17.6566	17.3349	16.3076	17.512	17.5108	17.2988	17.3715	17.5692	17.4108
Tyrosine-protein kinase receptor Tie-1	P35590	TIE1	0.990187	-0.0142271	0.881273	0.0548895	15.7089	15.9368	15.8387	15.6598	15.4394	16.054	15.9873	16.0423	15.4824	16.0204	15.7289	15.4744	15.7899	16.1198	15.6928	15.7104	16.236	15.9505	16.0977	16.1251	15.9808	15.834	15.9154	NaN	NaN	15.4129	16.2609	16.2484	16.2085	16.3003	16.1093	NaN	NaN	NaN	NaN	16.8607	15.0277	16.5122	15.7295	16.5896	16.2491	NaN	16.3922
Alpha-1,6-mannosyl-glycoprotein 2-beta-N-acetylglucosaminyltransferase	Q10469	MGAT2	0.990806	-0.0133258	0.854966	0.0680513	16.0112	15.7957	16.4331	16.6591	15.7816	16.3191	16.6939	16.1883	16.6588	16.2993	16.4844	15.6058	16.338	15.391	16.7035	17.017	15.5599	16.4775	16.1858	17.0768	16.6576	16.9417	16.6375	16.7471	15.9815	16.8066	16.3891	16.7234	16.4003	16.3854	16.2358	16.4679	16.4591	16.7128	16.3489	16.8816	16.8203	16.5779	16.7939	16.7457	16.7901	17.1799	16.9599
Semaphorin-3F	Q13275	SEMA3F	0.990957	-0.0131059	0.872631	0.0591692	15.4425	15.3074	15.8099	15.7667	14.9492	15.3328	15.9479	15.4979	14.9522	14.6863	14.9901	15.1534	15.5849	14.8119	15.2397	15.4594	15.0513	14.7643	15.3403	14.8023	14.7248	15.3557	15.4209	14.6007	15.0047	15.0205	14.5507	14.8555	14.8071	14.2134	14.9094	14.5063	NaN	14.7369	15.098	14.8936	14.5809	14.7539	14.8028	14.7399	14.8511	14.0495	15.0415
Lysosomal acid lipase/cholesteryl ester hydrolase	P38571	LIPA	0.991303	-0.0126018	0.884872	0.0531196	16.9234	16.5313	17.1575	17.5439	17.4266	17.2114	17.1898	17.272	17.0005	17.0965	17.0217	17.0284	17.4262	15.9103	17.3523	17.8408	17.0931	17.5051	17.5461	17.6574	17.8953	17.4045	17.8534	17.5925	17.6718	18.2929	17.88	18.5755	17.7277	17.6275	17.3404	18.0897	17.4557	17.7634	17.0666	18.0773	17.8146	17.3025	17.9514	17.8022	18.0766	17.7016	18.1114
Xyloside xylosyltransferase 1	Q8NBI6	XXYLT1	0.991678	-0.0120562	0.852952	0.0690756	17.0495	17.3469	16.8457	17.4864	16.6044	16.8012	17.2751	17.2648	17.3485	17.0093	16.9655	16.071	16.8976	17.0382	17.0711	17.3505	16.758	16.6561	17.3462	17.3278	16.8744	17.2138	17.2869	16.8828	16.6733	17.5209	16.4932	17.2426	17.0291	16.6144	17.1432	16.5912	16.8515	17.1702	17.1702	17.3246	16.7582	16.9471	17.109	17.5839	16.988	17.2084	17.249
Protein disulfide-isomerase A3	P30101	PDIA3	0.992241	-0.0112371	0.864262	0.0633544	16.7866	16.9198	16.7993	16.88	16.7016	16.8178	16.8784	16.9633	16.7772	16.633	16.4731	16.8495	16.6663	15.8417	16.7189	16.6741	16.4963	16.7092	17.3391	16.977	16.9905	17.1337	17.0779	17.1914	16.873	16.8006	17.0093	16.8878	17.0655	17.18	17.0694	19.6705	17.0598	17.1444	17.1017	17.214	16.8387	17.2503	17.2269	17.144	17.2705	17.1591	17.156
Histidine-rich glycoprotein	P04196	HRG	0.992421	-0.0109764	0.886293	0.0524228	21.6757	21.7675	22.1795	21.1519	22.0592	22.1332	21.2877	21.5961	21.7182	22.1488	22.1143	22.0088	22.1111	21.6671	21.9566	21.1332	22.5285	21.7471	21.2764	21.6141	22.2506	21.6231	21.5685	21.4726	21.4221	21.3592	21.8876	21.9566	21.4425	21.0559	21.6006	21.7223	21.7715	21.5117	21.4375	21.9916	23.48	21.4425	21.4221	22.1332	21.4015	22.4015	21.4066
Gremlin-1	O60565	GREM1	0.99295	-0.0102065	0.952565	0.0211054	NaN	NaN	12.5316	12.2173	14.3451	NaN	14.2455	14.6993	14.4627	NaN	NaN	12.4344	13.4229	14.0944	NaN	13.8805	NaN	14.5162	14.5609	14.3138	15.3928	15.4479	14.3734	15.4194	15.497	14.8399	14.9676	14.6771	15.6006	16.2091	15.2647	NaN	14.8657	14.6466	15.5621	15.2388	NaN	14.8571	15.488	15.1543	14.6193	15.0973	15.0323
Alpha-2-macroglobulin	P01023	A2M	0.993042	-0.010074	0.868871	0.0610445	24.3712	24.4488	24.6153	24.2535	24.4298	24.2317	23.7695	24.2535	24.3645	23.8191	24.2244	24.3778	24.3645	23.5869	24.1015	24.1871	26.3118	24.0608	24.0935	24.2607	24.4105	24.275	24.217	24.019	23.9225	24.1719	24.2535	24.2607	24.2607	24.3975	24.3031	24.2244	24.3778	24.2096	24.0359	24.1174	24.9406	24.4362	24.2096	24.3239	24.1946	24.2678	24.2244
Protocadherin Fat 2	Q9NYQ8	FAT2	0.993063	-0.0100426	0.876963	0.0570186	19.6303	19.1052	19.4094	19.6144	19.4172	19.1254	19.468	18.945	19.0897	19.5473	19.1733	18.7258	19.2641	19.2738	19.4716	19.5342	18.5474	18.874	20.002	19.6047	19.1324	19.434	19.7192	19.5993	19.5754	20.0821	19.1857	19.7335	19.7432	18.2543	19.3365	19.4747	19.4646	19.5316	19.4174	18.4471	18.6091	19.1981	19.7318	19.1142	19.6295	19.5839	19.9459
Integrin beta-like protein 1	O95965	ITGBL1	0.993274	-0.00973585	0.901188	0.0451846	17.3956	16.7582	17.2229	16.9744	17.2657	17.5308	17.5202	17.2759	17.0528	17.0024	17.3116	16.998	17.0936	16.0379	17.0957	17.4668	17.1692	16.9726	16.6446	16.9586	16.7012	16.2927	17.1417	15.197	16.6262	16.8398	17.1428	16.3608	16.8968	16.9457	16.3509	16.8866	16.7771	16.7156	16.8829	16.9327	16.7657	16.5684	16.8162	16.8885	16.5776	17.1183	16.9795
Neurofascin	O94856	NFASC	0.993321	-0.00966831	0.839992	0.0757248	20.002	19.8953	19.7152	19.853	19.5829	19.77	20.1825	19.8572	19.6348	19.6468	19.7137	19.3705	19.9601	20.3857	19.5222	20.0292	19.2876	19.8406	19.7272	19.8784	19.5171	19.7634	19.6276	19.4781	19.2541	19.6059	19.5302	19.5123	19.739	19.5204	19.9459	19.1574	19.7747	20.0559	20.002	19.5683	19.4277	19.9316	19.9882	19.5922	19.6662	19.8089	19.832
Mannosyl-oligosaccharide 1,2-alpha-mannosidase IC	Q9NR34	MAN1C1	0.993384	-0.00957665	0.851329	0.0699026	18.061	17.3744	17.4726	17.8395	18.0702	18.324	18.1729	17.9536	17.8996	17.8493	18.09	17.7825	17.952	18.0023	18.1511	18.1005	17.4115	17.5902	18.2706	18.6167	18.0763	18.072	17.9719	18.106	17.2465	18.2352	18.3942	18.0659	18.4086	17.8869	18.0009	17.377	17.8452	18.2183	17.5937	18.4677	17.812	17.7477	17.9862	17.9253	18.4554	18.1842	18.3772
Lumican	P51884	LUM	0.993386	-0.00957368	0.898739	0.0463665	21.2302	21.1581	21.1143	20.5261	21.3266	20.9316	20.9098	20.8499	21.2877	20.5731	21.2006	21.2535	20.265	19.4576	21.2877	20.6096	21.3699	20.6714	21.5404	21.3101	21.6141	20.9171	21.3156	21.4118	20.9812	21.7634	22.0054	21.6843	21.5961	21.1079	20.8034	21.343	21.3266	21.2933	20.6971	22.0326	21.4576	20.9812	20.9388	21.9601	21.0426	21.9951	21.2244
Complement component C7	P10643	C7	0.993457	-0.0094701	0.881061	0.0549938	21.8346	22.1642	22.1426	22.2821	21.8576	21.8689	21.6671	22.2125	22.2736	21.2933	22.1174	22.1015	21.9777	21.2535	22.2933	21.4015	22.0724	22.1143	21.6409	22.1519	22.3073	22.3538	21.7915	21.7715	21.1332	22.2302	22.2332	22.239	22.1642	22.7286	22.3884	21.9098	22.3376	22.1886	21.9951	22.002	22.4425	21.8764	21.8461	21.8191	21.0756	21.9459	22.2006
Inactive serine protease PAMR1	Q6UXH9	PAMR1	0.993554	-0.00932941	0.904239	0.043717	16.7415	16.1153	16.5309	16.5921	16.5348	16.9994	16.9241	16.5923	16.8625	16.0668	16.7512	16.2937	16.5745	16.97	16.7473	16.6359	17.0207	16.8	NaN	17.4613	16.7804	16.9572	16.3048	NaN	17.0255	16.9421	17.3282	17.2409	17.2714	17.113	16.7803	17.2407	16.751	17.6361	16.1123	16.9454	17.209	16.405	NaN	NaN	16.7758	NaN	16.701
Cell growth regulator with EF hand domain protein 1	Q99674	CGREF1	0.993571	-0.00930471	0.903036	0.044295	18.8733	19.0304	19.0119	19.0938	19.0487	19.3858	19.0111	19.7273	19.5293	18.7601	19.1676	19.1081	18.8249	16.3098	18.8281	19.3378	19.1532	19.2273	18.7784	19.293	18.4473	19.26	19.4047	18.9394	18.7062	18.9297	18.7311	18.8589	19.2883	19.1013	19.2576	18.6053	19.3333	19.1269	19.4215	19.0864	18.9166	19.8136	19.2289	19.2913	19.5645	19.2352	19.1232
Gelsolin	P06396	GSN	0.994127	-0.00849722	0.854345	0.0683667	23.3239	23.6649	23.5983	23.3511	23.5983	23.4676	23.1363	23.3511	23.7796	23.1673	23.4676	23.3376	23.5404	23.2332	23.5754	23.391	23.3376	23.2361	23.7796	23.5404	23.654	23.1503	23.1871	23.6649	23.3645	23.5638	23.8481	23.5165	23.9134	23.5404	23.3645	23.4551	23.6431	23.8191	23.5869	23.6431	23.867	23.417	23.3101	23.5285	23.5869	23.6096	23.5983
Epithelial discoidin domain-containing receptor 1	Q08345	DDR1	0.994393	-0.0081115	0.88468	0.053214	19.176	19.0507	18.5013	19.0091	18.5968	18.5214	18.7681	18.0149	17.8458	17.8891	18.1262	18.6085	19.0865	18.9072	18.2966	18.8826	18.0886	18.7513	18.6232	18.4538	18.7752	18.73	18.4124	18.2989	17.9913	18.4662	18.8111	18.6751	18.6798	18.0829	18.7539	18.4232	18.5411	18.8812	18.7603	18.8833	18.6661	18.2159	18.7005	18.5519	18.576	18.7131	18.5568
Keratin, type II cytoskeletal 72	P08729;Q14CN4	KRT72	0.994427	-0.00806328	0.986589	0.00586355	NaN	NaN	NaN	14.4475	NaN	NaN	NaN	11.7676	15.9329	NaN	14.6795	12.4878	NaN	18.1422	NaN	NaN	NaN	NaN	NaN	14.8557	16.5883	16.872	17.6898	NaN	18.3696	NaN	14.6594	14.8658	16.8819	15.6398	16.3919	NaN	NaN	19.7659	15.6088	NaN	NaN	NaN	19.6014	NaN	NaN	16.4269	16.3729
Podocan	Q7Z5L7	PODN	0.994485	-0.00797891	0.956601	0.019269	13.4356	NaN	14.0753	14.3199	13.176	14.3474	14.6516	14.2925	13.8773	12.8149	14.4974	13.6847	14.123	14.13	14.6448	13.8645	12.8918	14.3003	14.7085	14.9402	15.1765	NaN	14.8049	13.0907	NaN	14.9089	14.9304	15.2521	13.2497	13.8665	NaN	NaN	NaN	13.967	NaN	NaN	NaN	14.2224	14.2802	NaN	15.1832	NaN	14.7299
Granulocyte-macrophage colony-stimulating factor receptor subunit alpha	P15509	CSF2RA	0.994548	-0.00788691	0.917986	0.0371639	15.5106	15.1559	16.2062	15.6245	15.7471	15.3193	15.6989	16.0507	15.6873	15.0608	15.2821	15.1492	15.2829	NaN	15.0542	16.1435	15.5201	15.2152	15.9384	15.7218	15.228	15.1785	16.0109	15.3506	15.8281	15.8036	15.8183	15.2697	15.4342	15.7048	15.0523	15.6983	15.834	15.3723	15.1328	15.0831	14.6824	15.7365	14.7427	16.0005	15.4845	15.7305	15.3449
Suprabasin	Q6UWP8	SBSN	0.994704	-0.00766033	0.962649	0.0165318	16.6638	16.2953	16.3749	15.6691	15.5735	15.5267	15.5169	15.0481	16.7525	14.0541	16.4214	17.1552	16.622	18.628	16.5881	15.9475	17.0144	16.0531	17.0098	16.5136	17.1311	17.2146	16.3617	16.9645	17.9801	18.2043	17.0136	17.0083	16.6668	17.1675	16.8581	18.4788	16.6049	16.6611	17.7267	17.104	17.2324	15.8898	17.5084	17.4733	16.8022	16.8446	16.6042
Polypeptide N-acetylgalactosaminyltransferase 6	Q8NCL4	GALNT6	0.994786	-0.00754127	0.917816	0.0372444	16.6457	16.3635	16.5652	16.6023	16.2256	16.4798	16.3477	16.6259	16.797	17.1702	16.6752	16.7484	16.4087	17.6856	16.8522	16.7134	16.4824	16.2578	16.0948	16.6547	16.9014	16.7748	16.9125	15.8881	16.7069	16.16	16.8698	16.6616	16.403	15.9431	16.3091	16.6858	16.5217	15.6517	16.6514	15.9235	16.3522	16.0113	17.1541	16.8696	16.5474	17.116	16.7164
Integral membrane protein 2B	Q9Y287	ITM2B	0.994842	-0.00745998	0.959517	0.0179474	13.6643	15.3481	14.598	15.404	15.3154	15.6059	16.4754	14.9676	16.2926	17.162	16.3322	15.9626	17.3456	13.8904	16.6174	16.8216	16.4986	16.5368	16.4945	17.4233	16.2285	17.1358	16.039	16.9649	17.3045	16.8907	16.8737	16.4533	15.3374	16.0868	16.0162	14.6365	16.2387	17.0703	15.493	15.1386	16.2056	16.1933	16.0681	15.8412	16.6059	16.3423	17.429
Neuronal pentraxin-1	Q15818	NPTX1	0.995025	-0.00719571	0.89922	0.046134	21.3752	20.895	20.8034	21.0821	20.7389	21.2535	21.7634	21.1332	20.68	21.343	20.9812	20.6886	21.7307	21.1825	20.9098	21.1825	20.8034	20.8727	21.3538	21.3156	21.0426	21.417	21.5451	21.4273	21.0821	21.4676	21.0625	21.4273	21.3699	20.9388	21.5261	21.2244	21.4726	21.6186	21.5685	21.1015	20.9951	21.6051	21.5309	21.1332	21.3699	21.2989	21.1765
Acid ceramidase	Q13510	ASAH1	0.995113	-0.00706745	0.915544	0.0383206	17.5838	17.842	17.1473	18.0014	17.5535	17.5844	17.8164	17.3611	17.0099	17.5225	17.5355	17.6294	18.0179	18.0355	17.4373	17.7274	17.3337	17.8297	18.3465	18.238	18.3179	18.1075	18.4127	17.6972	18.4143	18.5743	18.5394	18.6501	18.0699	17.8904	17.8581	18.3582	17.8391	17.6879	17.9804	17.8982	18.0707	17.2947	17.7643	18.08	18.1145	18.1442	18.173
Cadherin-1	P12830	CDH1	0.995125	-0.00705105	0.92455	0.0340698	16.6894	17.0028	16.5918	NaN	16.7574	16.8763	16.4175	16.7326	17.0961	16.8158	17.0333	17.2786	16.627	15.6494	17.0781	16.5859	17.5676	16.8533	16.9809	16.7674	17.3028	16.7347	17.3323	17.0122	16.8523	16.7888	17.5181	16.7538	17.2539	17.0087	16.6762	18.9622	17.2186	17.0955	17.025	18.2776	17.1618	16.9858	16.985	17.215	17.0563	17.6585	17.2369
Polypeptide N-acetylgalactosaminyltransferase 1	Q10472	GALNT1	0.995139	-0.00703042	0.920746	0.0358604	16.6946	15.8948	16.0326	16.2354	16.276	15.8103	15.9454	16.0802	16.0423	15.873	16.2719	16.1881	16.2343	16.2362	15.8553	16.2078	NaN	15.7977	16.7409	16.7916	16.6693	17.0364	16.9177	16.7596	16.762	16.8523	16.6423	16.9335	16.9247	16.7914	16.9692	16.8485	16.7816	16.5247	16.8398	17.1872	16.8335	17.0608	17.1015	17.2123	17.0914	16.8616	16.7412
Leucine-rich repeat neuronal protein 1	Q6UXK5	LRRN1	0.995446	-0.00658514	0.926949	0.0329443	15.2182	14.6883	15.2399	15.1954	15.5379	15.6908	15.3414	15.5666	15.5751	15.1702	15.2774	15.1914	15.7604	15.1049	15.1682	15.6003	15.9787	15.4967	15.6847	16.0184	15.9341	15.3847	NaN	16.1379	15.3726	15.1463	15.5331	15.8523	15.401	15.957	15.8105	15.2876	15.6036	15.83	15.617	15.8364	NaN	15.6841	15.8618	16.0564	16.3684	16.292	15.9612
Nucleobindin-1	Q02818	NUCB1	0.995592	-0.00637416	0.917381	0.0374501	19.1769	18.6235	18.8323	19.1303	19.3835	19.3667	19.297	19.2463	19.1298	18.8219	19.1827	19.6194	19.1983	16.9089	19.1086	19.5128	18.8249	19.5996	19.1986	19.6201	19.421	19.4338	19.1369	19.2535	19.4494	19.3186	19.6089	19.2374	18.9993	18.9614	19.3129	19.1642	19.1965	19.1138	19.2911	19.4153	18.8676	19.0812	18.9338	19.209	19.4073	19.2759	19.2392
Plastin-2	P13796	LCP1	0.995935	-0.00587628	0.942893	0.0255377	17.719	17.7967	18.12	17.835	17.9205	18.1295	17.558	17.5591	18.3495	18.2717	18.3427	17.8845	18.1894	17.8118	18.3389	18.1009	18.2155	18.0573	18.562	18.5183	18.7297	18.6926	18.7775	18.2217	18.5538	18.4853	19.0894	18.5483	18.6008	18.6612	18.5509	20.1703	18.5598	18.5235	18.9096	18.8597	19.4551	18.5195	18.5115	18.9968	18.7202	19.2401	18.6618
Complement C1r subcomponent	P00736	C1R	0.996041	-0.00572348	0.910773	0.04059	20.5356	20.9171	21.0625	20.5638	20.8191	20.5261	20.6364	20.7715	20.5823	20.2989	20.7471	20.8576	20.7389	19.542	20.7796	20.8727	21.3376	20.7389	20.5451	20.8269	20.8113	20.8269	20.5356	20.895	20.2877	20.714	21.1206	20.8191	21.1079	21.4676	21.1143	20.8651	21.1332	21.2933	20.7715	20.8113	20.9742	20.9098	20.8651	21.002	20.8346	20.9951	20.7876
Kininogen-1	P01042	KNG1	0.996839	-0.00456744	0.960074	0.0176951	22.0625	22.6757	22.8191	22.2273	23.1363	22.8191	22.0224	22.1363	22.8538	23.0837	22.9985	22.538	22.6843	21.0691	23.0443	21.8385	23.5754	22.4375	22.2477	22.6096	23.5638	23.2288	22.8745	22.3752	22.5592	22.7634	22.9847	23.2821	23.0854	22.7776	23.3511	23.1612	23.2678	22.4874	22.8404	22.7634	23.8858	22.2678	22.1047	22.7451	22.48	23.181	22.6409
Endoplasmic reticulum chaperone BiP	P11021	HSPA5	0.997292	-0.00391158	0.941889	0.0260001	19.042	18.7034	18.9703	19.0705	19.018	18.8404	19.1103	19.0976	19.249	18.8155	18.8946	19.075	18.9108	18.713	19.023	19.0442	18.5785	18.9589	19.4354	19.1467	19.2748	19.2758	19.2364	19.4016	19.526	19.4121	19.2217	19.0508	19.4527	19.2463	19.2553	21.2066	19.269	19.1606	19.2148	19.3029	18.9434	19.3382	19.4535	19.3448	19.4065	19.2703	19.2704
ADAMTS-like protein 3	P82987	ADAMTSL3	0.997524	-0.00357625	0.964836	0.0155464	14.802	NaN	14.9502	14.8633	14.9077	15.5473	14.8343	15.2248	15.2502	14.9697	15.2468	15.4365	14.831	NaN	14.7861	15.081	15.2811	15.2382	NaN	15.0406	15.2246	15.1432	NaN	14.6921	15.6784	15.5082	14.9642	14.9506	15.0507	14.886	14.768	NaN	NaN	14.639	NaN	14.7946	14.5207	14.3203	14.0087	14.5504	14.4214	NaN	15.2174
Peptidase inhibitor 16	Q6UXB8	PI16	0.997721	-0.00329147	0.969227	0.0135745	18.2089	18.8545	18.8529	18.8062	19.314	18.847	18.5837	18.7557	18.8277	18.7301	18.9668	19.101	18.4287	15.9675	18.7585	18.6786	18.863	18.838	18.9408	18.9693	19.215	18.7036	18.1364	18.025	17.2909	18.8577	19.4974	19.1734	19.0152	18.734	18.6507	19.019	19.0609	18.8942	18.3228	18.9552	19.1892	18.7913	18.4641	19.1855	18.575	18.2069	18.3203
IgGFc-binding protein	Q9Y6R7	FCGBP	0.997724	-0.00328749	0.975357	0.0108364	22.1079	22.9207	22.7935	21.9171	22.1642	21.5213	20.9672	21.8073	22.6649	20.6627	21.8073	22.5662	21.2707	20.3962	21.343	21.1395	22.1079	21.4273	21.0224	23.1379	22.3348	22.0122	21.6231	21.3699	20.9459	21.1825	21.8346	21.743	21.7098	22.1111	22.1079	21.6409	21.8727	21.7389	21.2244	21.3699	22.7098	21.9812	22.2273	21.654	20.7056	21.5451	22.1047
WD repeat-containing protein 1	O75083	WDR1	0.998078	-0.00277598	0.982321	0.00774668	14.4011	NaN	16.3743	14.7966	NaN	16.0835	15.2585	15.789	15.1711	16.2738	NaN	15.7104	15.5372	14.632	16.2871	15.5157	NaN	15.404	14.8027	15.8863	NaN	NaN	NaN	16.5515	NaN	16.056	15.0916	16.3509	15.5985	16.4931	16.4133	18.7168	16.3114	16.1001	16.3965	16.4137	17.5079	15.7499	16.0172	16.3923	15.6582	16.5303	16.2451
Beta-galactosidase	P16278	GLB1	0.998308	-0.00244305	0.978761	0.00932331	15.1877	13.9267	14.6391	15.0003	14.9788	14.8578	15.1078	14.5722	14.4352	14.8163	14.1442	14.732	15.1313	15.6598	14.502	14.8758	14.6662	14.9212	15.6699	15.5051	15.7557	15.2294	15.1049	15.4661	NaN	15.9148	15.7726	15.2964	14.6521	14.4809	15.1355	15.507	14.0278	14.0444	15.1075	15.1814	15.1913	15.1003	15.554	15.4245	14.9933	15.5725	15.7594
Dihydropteridine reductase	P09417	QDPR	0.998407	-0.00229947	0.970455	0.0130245	17.3899	17.3946	17.2645	17.3117	17.2882	17.221	17.4134	17.5055	17.288	17.6938	17.2434	17.4061	17.888	17.8553	17.2681	17.5578	17.7329	17.4274	17.4559	17.2532	17.5043	17.8033	17.7062	16.8966	17.2558	17.2751	17.846	16.8447	17.3442	17.3971	17.3018	17.0919	17.7933	17.2455	17.3689	17.4325	17.1805	16.8225	17.4054	17.8654	17.3263	17.9885	17.6362
Beta-mannosidase	O00462	MANBA	0.998438	-0.00225581	0.96561	0.0151983	18.4527	18.5006	18.0969	18.2811	18.3092	18.3438	18.4276	18.0808	17.9953	18.0572	17.9021	18.1509	18.3103	17.2652	18.0362	18.2427	17.5623	18.3395	18.754	18.5066	18.683	18.4294	18.6296	18.3114	18.8822	18.7275	18.8467	18.7974	18.3851	18.3979	18.3837	18.645	18.3901	18.4214	18.4766	18.6859	18.0084	18.5703	18.795	18.5987	18.7727	18.7114	18.6222
Complement C1q tumor necrosis factor-related protein 3	Q9BXJ4	C1QTNF3	0.998486	-0.00218606	0.980971	0.00834363	18.5255	17.9804	17.2605	18.3938	18.525	17.7818	18.6522	17.9574	18.1504	16.8808	17.2935	17.2494	17.3399	17.8382	17.3827	17.8241	17.735	17.9849	18.1283	17.6528	18.4503	18.4436	18.5274	18.3156	18.4126	19.2114	18.2262	18.7603	18.0625	17.6303	17.9971	18.3484	18.6016	18.2843	17.5281	18.3095	17.8553	18.0569	17.7646	18.3475	18.6532	18.3998	18.7609
Signal peptide peptidase-like 2A	Q8TCT8	SPPL2A	0.998861	-0.00164469	0.990106	0.00431821	NaN	NaN	14.7711	14.5	14.9913	14.55	14.9511	NaN	14.215	NaN	15.7295	14.7496	15.4363	NaN	14.3934	15.4635	14.6262	14.7381	NaN	15.5007	NaN	NaN	14.2499	15.5778	NaN	NaN	15.5799	NaN	14.6542	NaN	15.0564	17.0046	14.6603	15.1698	14.4602	NaN	14.6923	15.0641	15.1473	14.6858	15.3979	NaN	NaN
Low affinity immunoglobulin gamma Fc region receptor II-a	P12318;P31994;P31995	FCGR2A	0.999261	-0.00106685	0.992361	0.0033305	18.4196	18.0691	18.265	18.1953	18.7614	18.0574	17.0706	18.4108	18.8239	17.5003	18.4367	15.0676	18.6726	NaN	17.1984	17.9475	18.6523	17.3639	18.1325	17.896	19.0278	18.3431	19.2494	18.9969	19.1944	18.6451	18.4858	18.4364	18.7865	18.0125	18.2201	17.9662	18.7679	18.7356	18.6472	18.8537	18.5518	17.8436	18.8939	NaN	18.5666	18.5877	18.7268
Phosphoglycerate mutase 1	P18669	PGAM1	0.999559	-0.00063659	0.994605	0.00234953	18.0209	17.6145	17.8349	17.9698	17.7006	17.3578	17.6714	17.7886	17.7184	17.7657	17.5191	17.5906	17.6605	18.4035	17.2753	17.7624	17.1448	17.7713	17.1045	17.4995	16.8932	17.1814	17.2226	17.1489	16.9573	17.5332	17.14	17.8137	17.269	17.906	16.8864	20.8191	17.4722	17.0177	17.1743	17.4525	17.1559	17.1817	17.595	17.3222	17.6624	17.3914	17.3795
Calnexin	P27824	CANX	1.0003	0.000431743	0.997227	0.00120585	15.4242	14.6045	15.3683	14.6681	15.7909	15.5753	15.4781	16.0387	15.9906	15.9434	16.1554	16.0252	15.85	NaN	15.4898	15.5672	15.589	15.8992	16.5264	16.5477	16.5035	16.7969	17.6672	15.7863	16.2491	16.0484	16.898	17.2298	16.8877	16.9638	16.6438	19.6317	16.6442	16.8424	16.9315	17.0445	16.3109	16.9131	17.1046	16.6862	16.7513	16.7482	16.7377
Neuroligin-1	Q8N2Q7	NLGN1	1.00053	0.000758543	0.990642	0.00408348	16.6324	16.6334	16.8201	16.797	16.62	16.4557	16.9191	16.2514	16.413	15.8114	16.6337	16.3862	16.7376	16.0154	16.6027	17.0642	15.8485	16.5602	17.1452	17.4385	17.2072	17.0709	17.0243	16.8909	16.6453	16.6608	17.0323	16.9452	17.1955	16.8221	17.3073	16.4842	17.2622	17.234	17.1531	16.9463	16.5831	17.048	17.029	16.7459	17.0851	16.6216	17.1525
Metalloproteinase inhibitor 1	P01033	TIMP1	1.00075	0.00107799	0.991136	0.00386658	20.0292	20.6453	20.5356	20.417	20.5915	20.1457	20.5915	20.5451	20.7307	20.1825	20.654	20.8802	20.2535	18.545	20.3962	20.7389	19.7434	20.6096	19.7339	20.6714	20.5915	20.3321	19.3966	19.6315	19.2679	20.3962	20.9171	20.6971	20.7056	21.3484	20.9882	20.8113	21.391	21.2593	20.1581	20.4775	20.7796	20.5823	20.417	20.68	20.3538	20.654	20.5261
Proenkephalin-A	P01210	PENK	1.00077	0.00111762	0.993118	0.00299898	20.0951	19.9459	20.2877	21.0156	21.0292	20.9316	20.1206	20.714	21.7182	20.1206	20.5356	20.9316	21.1143	17.3093	20.8802	20.9531	20.0559	21.1642	19.9882	20.9171	21.0821	21.2361	21.5498	21.0088	21.3805	21.4576	20.0691	21.9459	20.9531	20.7389	21.2185	20.1703	21.5069	21.0886	20.7715	21.0493	20.7553	20.9882	20.7715	21.8307	21.2302	21.4825	20.8876
Membrane-associated progesterone receptor component 1	O00264	PGRMC1	1.00099	0.00143018	0.981976	0.00789895	17.7921	16.9335	17.2657	17.7389	17.3687	17.1611	17.3321	17.4233	17.3845	17.0096	17.1221	17.2362	17.0825	NaN	17.2006	17.1851	16.8618	17.3539	17.7917	17.6569	17.7306	17.7918	17.3604	17.6843	18.1069	17.7445	18.0809	17.8702	17.6647	17.7008	17.4496	18.6099	17.7052	17.652	17.7657	18.0825	17.8991	17.6863	17.8603	18.0059	17.7722	17.9806	17.8614
Fumarylacetoacetase	P16930	FAH	1.00104	0.00149333	0.989223	0.00470596	16.6477	15.4061	16.2522	15.7559	16.288	16.3363	16.1989	15.9619	16.0322	15.5823	16.201	16.6599	16.1823	16.274	16.1957	16.0221	NaN	15.9105	16.9274	16.1803	16.4283	16.3854	NaN	NaN	NaN	16.2355	15.8015	17.0133	15.4878	16.3771	16.5539	NaN	NaN	NaN	NaN	NaN	16.3439	NaN	15.8336	NaN	NaN	16.6077	NaN
Carbohydrate sulfotransferase 6	Q9GZS9;Q9GZX3	CHST6	1.00106	0.00152821	0.991051	0.00390381	15.7096	15.4845	15.6948	16.3286	15.3987	15.1666	15.5964	14.9681	14.1535	13.6124	15.3621	14.878	15.0736	14.8128	15.8451	15.2921	15.4251	15.3265	15.6023	15.9449	15.3773	15.0133	NaN	NaN	14.9116	15.7334	15.8864	15.3328	15.6962	NaN	NaN	NaN	NaN	NaN	NaN	14.4282	NaN	NaN	NaN	NaN	14.6401	NaN	NaN
Calretinin	P22676	CALB2	1.00131	0.00188516	0.990521	0.00413649	16.237	NaN	NaN	15.1391	14.7528	14.8737	14.5083	14.0377	14.4471	14.2103	14.3986	14.3948	14.2176	15.1276	14.4622	14.3328	NaN	14.1472	15.3056	13.4204	14.0602	13.582	NaN	NaN	NaN	NaN	NaN	NaN	15.6002	15.9859	15.055	16.4523	NaN	NaN	15.3383	15.2022	14.9111	15.0781	15.9444	15.1859	14.9054	15.7869	15.2482
Tripeptidyl-peptidase 1	O14773	TPP1	1.00175	0.00252892	0.970099	0.0131841	20.2877	20.2764	19.5161	19.5145	19.7704	19.7801	20.2877	19.66	18.8819	20.1332	19.4921	19.3952	20.0426	18.9679	19.5815	20.0691	19.0503	20.1332	19.8918	19.6684	19.7938	19.2917	19.2353	19.1288	19.6476	19.7615	20.3321	19.5501	19.802	19.2265	19.4123	19.564	19.5533	19.088	19.2452	18.9879	19.5843	19.4876	19.4315	19.362	20.0292	19.6834	20.0156
OX-2 membrane glycoprotein	P41217	CD200	1.00183	0.00263471	0.975016	0.0109883	17.5445	17.1729	17.59	17.7386	17.5168	17.7191	17.965	17.6337	17.8066	18.0747	17.8954	17.9592	18.2379	15.7838	17.6787	18.3559	17.3779	17.8093	18.0358	18.4516	18.1437	17.9424	17.1795	17.8207	17.5754	18.103	18.2991	18.1166	17.9046	17.495	18.1624	17.5482	17.7167	18.2797	18.2854	17.9799	18.1366	18.6867	18.2939	17.7531	17.9199	17.8125	18.0353
Mannosyl-oligosaccharide 1,2-alpha-mannosidase IA	P33908	MAN1A1	1.00251	0.00362062	0.940172	0.0267928	18.0105	18.1914	18.4252	18.4136	18.7302	18.7234	18.7731	18.8145	18.9468	18.1961	18.7401	18.8154	18.7458	17.8806	18.6686	18.8157	18.5599	18.7388	18.6552	18.9726	18.8609	18.9243	19.1791	18.8351	18.7545	18.6431	18.5652	18.7795	18.8912	18.8973	18.7472	18.5198	19.0694	18.8564	19.043	19.0538	18.9398	18.9693	18.8548	19.1242	19.0634	19.0588	19.0075
DnaJ homolog subfamily C member 3	Q13217	DNAJC3	1.00264	0.0038056	0.96095	0.017299	15.6511	15.3035	15.9106	15.2193	15.8155	16.2543	16.3365	16.1913	15.9874	16.4474	16.0151	16.2466	16.0446	16.9737	16.9282	16.0837	15.6593	15.8532	16.2614	16.1522	NaN	16.0907	16.2723	16.3225	16.5077	15.9427	16.3404	16.2947	16.5157	16.3232	16.2214	17.0876	16.0327	15.9895	16.4192	16.9698	16.1	16.3866	15.4889	NaN	16.7462	16.5609	16.1813
Cadherin-4	P55283	CDH4	1.00308	0.00443502	0.942032	0.0259345	17.5826	17.5039	18.0342	18.1707	18.2642	18.1003	18.3045	18.5054	18.1784	18.2531	17.8859	18.5093	18.5818	NaN	18.1742	18.0945	17.4449	18.2207	17.8753	18.1573	18.1113	18.145	18.1359	18.341	18.4517	18.2624	17.7892	17.9784	18.1254	18.1399	18.0234	18.2762	18.3658	18.5214	17.7869	18.0605	18.4249	18.3238	18.1505	17.9555	18.2145	18.2692	18.2549
Acyl-CoA-binding protein	P07108	DBI	1.00311	0.00448115	0.965941	0.0150493	17.4409	17.8263	17.635	17.6218	18.4289	17.6974	18.1773	18.3201	18.5553	18.6962	18.395	18.5993	18.4092	NaN	18.0486	18.497	17.5527	18.2075	17.9453	18.5313	18.489	18.2403	17.8644	18.9162	19.0542	20.4576	17.4673	20.3538	17.4486	18.4006	18.6089	18.1517	18.501	18.5754	18.1775	18.4482	19.045	18.8372	18.6809	18.4911	18.819	18.2607	18.6669
N-acetyllactosaminide beta-1,3-N-acetylglucosaminyltransferase 2	Q9NY97	B3GNT2	1.00344	0.00495403	0.936572	0.028459	16.7725	17.0497	16.8602	17.0416	16.8964	17.0454	17.0812	17.0479	17.2028	17.1492	17.1039	16.7366	17.2466	17.0115	16.9327	17.2976	16.4945	17.1784	17.6408	17.3263	17.3944	17.387	18.0657	17.555	16.9866	17.7555	17.3897	17.6251	17.0507	17.274	17.4118	17.2026	17.0849	17.1431	17.4204	17.8606	17.6456	17.5088	17.4831	17.8503	17.74	17.6722	17.7809
Cell surface glycoprotein MUC18	P43121	MCAM	1.00347	0.00500428	0.934056	0.0296273	20.654	20.1206	20.6276	20.8269	20.3962	20.1581	20.5823	20.3211	20.4476	19.4809	20.2764	20.265	20.3857	18.6002	20.2989	20.5638	20.0426	20.6714	20.7056	20.8034	20.343	20.5545	20.6364	20.5356	20.343	20.8423	20.6971	20.5915	20.8802	20.1457	20.6886	20.2419	20.5731	20.7955	20.5451	20.6971	19.8254	20.7389	20.7955	20.5451	20.6276	20.5451	20.8269
Hypocretin neuropeptide precursor	O43612	HCRT	1.00385	0.00553673	0.95962	0.0179007	17.0568	16.2793	17.2844	16.5992	17.1272	17.133	16.3903	16.9934	17.8001	16.9574	17.6922	17.7057	18.214	NaN	17.1474	17.4803	17.6856	18.0534	NaN	17.6797	17.7416	17.4674	17.4822	17.8019	18.1002	17.341	NaN	17.9183	18.5416	18.1997	18.2917	NaN	18.4891	18.3563	17.9285	17.683	17.9389	17.9971	17.9383	17.7868	18.1499	17.8912	17.7662
Neurexin-1	Q9ULB1	NRXN1	1.00385	0.00554433	0.886794	0.0521774	19.9459	19.523	19.605	19.7001	19.2006	19.3859	19.7044	19.4107	19.4956	19.5333	19.4635	19.1299	19.6265	19.7504	19.3966	19.5762	19.2648	19.4525	19.6264	19.6721	19.1252	19.5009	19.6168	19.2905	19.0999	19.6496	19.2594	19.4126	19.3526	19.1948	19.6536	19.2975	19.5283	19.6901	19.6812	19.4588	19.104	19.686	19.7733	19.3962	19.5561	19.5356	19.6313
Divergent protein kinase domain 1C	Q0P6D2	DIPK1C	1.00442	0.006357	0.926482	0.033163	17.0042	16.4975	17.3738	17.2598	17.0524	16.5547	16.5445	16.3204	16.6168	16.4004	16.4886	15.9285	16.879	16.6783	16.5994	17.0083	16.4	16.551	17.165	16.8363	16.567	16.3069	NaN	NaN	16.4892	16.9349	17.1021	16.5308	17.2135	16.0453	16.5578	16.7479	16.6683	16.7351	17.0017	17.1997	16.4559	16.6716	17.2537	16.7858	17.1515	16.3072	17.5282
Insulin-like growth factor-binding protein-like 1	Q8WX77	IGFBPL1	1.00447	0.00643804	0.932446	0.0303764	17.2232	16.6185	17.0495	17.6783	16.565	17.2077	17.6551	16.5603	17.1061	17.2253	16.6614	16.408	16.7214	17.1551	16.3174	17.3108	16.1504	17.0997	17.4023	17.2351	16.1855	16.5777	17.6495	16.7565	16.3751	17.4336	16.6341	16.3554	17.013	16.519	16.7225	15.7212	16.9268	16.8769	16.9761	16.4618	NaN	17.0091	17.2678	16.9095	17.1668	16.9675	17.2313
Putative postmeiotic segregation increased 2-like protein 2	O95744	PMS2P2	1.00455	0.0065477	0.973856	0.0115051	17.556	17.0213	18.1172	17.6114	17.9379	17.326	NaN	16.557	17.4082	NaN	17.5796	15.5185	17.6401	16.0064	18.3139	NaN	19.0694	16.262	17.7685	17.578	17.7772	NaN	17.7319	17.4873	NaN	18.077	17.4371	18.027	NaN	NaN	16.7557	NaN	17.9356	16.6493	NaN	NaN	18.8563	NaN	NaN	NaN	NaN	18.4352	NaN
Striated muscle preferentially expressed protein kinase	Q15772	SPEG	1.00456	0.00656124	0.959881	0.0177826	NaN	NaN	NaN	NaN	14.8951	NaN	NaN	NaN	14.9707	NaN	15.2467	14.1478	15.571	15.309	14.7395	NaN	NaN	NaN	16.2802	16.2048	NaN	17.843	NaN	16.3301	16.1192	16.4753	15.7353	16.1092	15.872	16.351	16.336	NaN	15.9048	16.3426	16.87	16.4718	15.8155	16.3146	16.6773	16.4547	16.101	NaN	16.3846
VPS10 domain-containing receptor SorCS1	Q8WY21	SORCS1	1.00465	0.00669591	0.911077	0.0404451	17.4583	17.2374	17.4681	16.9666	16.9866	17.489	17.6604	16.9703	16.6189	16.9303	16.9124	16.9056	17.4628	16.7953	16.9053	17.174	16.3727	17.0488	16.9848	17.3148	16.7856	17.0386	17.1047	17.2196	17.1509	17.3157	16.9493	17.305	16.4593	16.1358	16.8341	16.5805	16.5453	16.6711	16.8072	16.9856	16.8092	16.6172	16.5974	16.9494	16.4663	16.9768	16.7418
Adenosine deaminase 2	Q9NZK5	ADA2	1.00486	0.00699383	0.923599	0.0345166	16.7808	16.9145	17.2948	17.1163	17.8801	17.4035	17.2809	16.7781	16.9005	17.1776	17.2757	16.904	17.54	16.339	16.9142	17.4909	17.1936	17.4393	17.8227	17.7608	17.9556	18.0432	17.6571	17.6976	18.0217	17.7365	18.4468	17.6919	17.5638	18.0148	17.9457	17.7254	17.2472	17.2249	17.325	17.4039	17.6989	17.0063	17.4345	18.2602	17.5051	17.8581	17.8151
Protein S100-A8	P05109	S100A8	1.00504	0.00725164	0.982145	0.00782447	16.7781	15.8673	15.8018	12.5898	15.5445	14.8334	15.5137	16.0761	18.1235	19.9601	17.6719	17.3606	17.3667	17.8011	16.9398	18.192	16.9532	16.6665	17.4335	17.6666	18.8523	18.9304	18.5607	18.0054	19.0238	18.4219	17.7936	18.7497	17.856	22.3936	18.7996	26.0062	18.8102	18.5972	19.0782	18.5486	19.684	18.1887	17.9981	18.8143	18.2532	18.1676	17.2563
Immunoglobulin superfamily member 21	Q96ID5	IGSF21	1.00608	0.00874596	0.851231	0.0699524	18.5641	18.771	18.4207	18.6397	18.2066	18.7824	18.8889	19.0079	18.7289	18.8704	18.8352	18.6399	18.8593	17.563	18.8882	18.8804	18.8175	18.6574	18.5321	19.0752	18.4024	18.6653	18.8501	18.8535	18.8371	18.9251	18.4462	18.6948	18.8799	18.6941	19.0225	18.7407	18.9043	19.1864	18.9857	19.0157	18.8894	19.0694	18.9392	18.7488	18.8331	19.0921	19.1179
MAM domain-containing glycosylphosphatidylinositol anchor protein 2	Q7Z553	MDGA2	1.00621	0.00893621	0.901245	0.0451574	16.2221	16.2953	15.8961	16.0337	15.6911	15.8678	16.5444	16.1632	15.7381	15.2452	15.8679	15.397	15.805	16.4456	15.5666	16.0333	15.6037	16.2045	15.8334	16.4283	15.8264	16.2022	15.2002	16.0108	14.5698	15.9727	15.7866	16.021	15.9624	16.1107	16.5254	15.5368	16.4391	16.2734	16.2368	15.9924	15.98	16.3219	16.5826	15.9898	16.3592	16.3508	16.4506
Alpha-N-acetylgalactosaminidase	P17050	NAGA	1.00642	0.00923292	0.912263	0.0398798	16.2355	15.9156	16.0111	16.189	16.9165	16.3176	16.5853	16.3269	15.9968	16.3053	15.924	16.4167	16.6213	14.7148	15.7421	16.4424	15.3125	16.6201	16.4542	16.2939	16.6547	16.1227	16.2313	16.4692	NaN	16.6499	16.9239	17.2814	16.1049	16.189	16.5489	17.3114	NaN	16.0971	16.0264	16.2606	16.2593	16.2298	16.3431	NaN	16.4659	16.3823	16.64
Heat shock 70 kDa protein 13	P48723	HSPA13	1.00648	0.00931396	0.860557	0.0652203	17.1233	17.2981	17.1676	17.4182	17.1931	17.1714	17.2075	17.3068	17.0081	17.2913	17.0199	16.9281	17.2608	16.2738	17.1844	17.3105	16.758	16.7117	17.8637	17.6385	17.6457	17.6713	17.5862	17.6237	17.5466	17.7486	17.8543	17.5075	17.2886	17.0539	17.6039	17.2239	17.4691	16.9067	17.2842	17.3834	17.2262	17.1056	17.2896	17.6173	17.5939	17.3707	17.6077
Dyslexia-associated protein KIAA0319	Q5VV43	KIAA0319	1.00681	0.00979044	0.909101	0.0413878	16.2544	15.4598	16.0904	15.7252	15.698	15.7332	15.9932	16.2227	16.3178	15.8622	16.2419	16.0981	15.4937	NaN	15.8659	15.9582	16.2078	16.0174	15.6899	15.954	15.2998	16.8028	15.4802	16.5054	15.6016	16.0231	15.897	16.0949	16.4982	16.5273	16.2689	15.8366	15.7654	16.4906	16.9309	16.6782	15.5755	16.98	16.5963	16.8553	16.7176	16.5612	16.8797
Transketolase	P29401	TKT	1.00684	0.00983771	0.927502	0.0326853	15.3808	15.4326	15.0853	15.4443	15.1763	15.1854	15.3024	15.313	15.4684	16.208	15.3845	15.9847	15.4613	16.8333	14.9281	15.6415	15.7651	15.4554	15.8793	14.8086	14.8676	15.7616	15.2063	15.9195	16.895	16.0799	15.644	15.4811	15.8267	15.939	15.8416	18.4571	15.8283	15.4565	16.2964	16.624	15.8551	15.2911	15.8076	16.0323	15.4438	NaN	15.378
Prenylcysteine oxidase 1	Q9UHG3	PCYOX1	1.00706	0.0101475	0.909659	0.0411214	15.6173	15.8778	16.6385	16.1112	16.0818	16.0127	16.0776	15.7626	16.6297	16.2679	16.1736	16.2018	16.1118	16.5643	16.6547	15.7912	17.9229	15.8042	17.2752	16.1405	16.775	16.528	16.8122	16.7822	17.07	17.3456	16.5121	16.8834	16.641	16.1937	16.4745	18.5748	16.4263	16.3131	16.5098	16.4748	16.5534	16.3736	16.7012	16.7468	16.6772	16.9331	16.5772
Lipolysis-stimulated lipoprotein receptor	Q86X29	LSR	1.00711	0.0102178	0.869236	0.0608625	18.0235	17.957	17.4048	17.7927	17.4906	17.6434	17.9997	18.1115	17.9379	17.3495	17.1134	17.8062	17.1396	16.9	17.2867	16.9657	17.2909	18.2137	17.5376	17.8133	18.0049	18.0531	18.1845	17.7076	17.3157	17.6723	17.5821	17.8148	18.1423	17.8191	18.1632	17.8025	18.0594	17.9996	18.1515	18.1001	17.79	18.1855	18.0245	17.4478	18.202	18.2572	18.2196
Angiotensinogen	P01019	AGT	1.00738	0.0106107	0.837574	0.076977	25.4707	25.2426	25.0526	25.4831	24.8433	24.3443	24.8288	24.3578	24.4488	24.6971	24.4041	24.6703	24.6209	24.8093	24.2535	24.7645	24.1642	24.7234	24.8336	24.8191	24.9539	24.9134	24.5463	24.7182	24.7389	24.558	24.8433	24.9933	24.8093	24.1642	24.9225	24.7492	24.5105	24.654	24.7077	24.5638	24.7129	24.3376	24.6918	24.5165	25.0567	24.6486	24.8997
Protocadherin-8	O95206	PCDH8	1.00744	0.0107011	0.880405	0.0553174	16.2595	16.3931	16.7445	16.4362	16.0912	16.855	16.579	16.9553	16.5854	15.8431	16.3594	16.1719	16.0944	NaN	16.3716	16.291	16.5291	16.1875	15.9211	16.1417	15.6785	16.2958	15.6743	16.0471	15.6789	15.7501	15.1863	16.0861	15.6975	16.2604	16.3206	15.4427	15.4524	15.8238	16.427	15.9453	16.1295	16.4201	16.2181	16.3754	16.0307	16.6667	16.3286
Transmembrane protein 132C	Q8N3T6	TMEM132C	1.00771	0.0110832	0.818153	0.0871653	16.7306	16.5456	16.4926	16.951	16.5075	16.9984	16.9449	16.9888	16.994	16.7864	16.412	16.6898	17.1082	16.9494	16.7363	16.9642	16.7138	16.9682	17.1837	17.0848	16.6918	17.2674	17.3177	17.0073	16.8194	17.0916	17.079	17.0915	16.7357	16.5865	17.2818	16.8323	17.1357	16.8094	17.402	16.9559	16.7478	16.9631	17.0568	17.1193	16.9106	16.8208	17.0427
Mannosyl-oligosaccharide 1,2-alpha-mannosidase IB	O60476	MAN1A2	1.00792	0.011384	0.866186	0.0623887	15.4231	15.5856	15.9552	16.3329	15.7602	15.875	15.8646	15.9877	15.9712	15.5327	16.0291	15.779	16.1319	16.2177	15.7575	16.0006	16.3783	15.8755	15.9294	16.2548	16.6576	16.4239	16.4655	16.5443	16.3657	15.8381	16.0225	16.1068	15.8145	15.9645	16.1438	16.18	16.4981	16.3771	16.1213	16.2813	15.9497	16.516	16.3881	16.2256	16.5749	16.5327	16.2836
Microtubule-actin cross-linking factor 1, isoforms 1/2/3/4/5	Q9UPN3	MACF1	1.00797	0.0114518	0.928516	0.0322105	17.3093	18.9022	18.1312	17.3087	18.4853	17.6575	NaN	18.0322	18.5371	NaN	18.633	17.853	18.4508	15.2643	18.6211	17.6163	19.3783	18.0798	18.3222	17.9934	18.4876	18.7619	18.774	18.7785	18.7798	18.4972	17.241	19.127	18.0949	18.0941	18.3937	17.973	18.1356	16.9783	18.7675	18.6941	18.6574	17.6276	18.2074	18.299	17.0067	18.1689	17.1069
Neurexin-2	Q9P2S2	NRXN2	1.00805	0.0115682	0.775696	0.110308	20.343	19.661	19.8182	20.002	19.7135	19.9742	20.2535	19.848	19.7482	20.0426	19.7748	19.3615	20.1457	20.1206	19.9232	20.1581	19.527	19.7428	19.9882	20.1206	19.7388	20.0559	19.8553	19.8459	19.6393	20.002	19.7745	19.8381	20.0426	19.5826	20.1703	19.6323	19.858	20.1946	19.9742	19.9882	19.4798	20.0691	20.0691	19.692	20.0821	19.9459	20.1079
Epididymis-specific alpha-mannosidase	Q9Y2E5	MAN2B2	1.00806	0.0115888	0.86551	0.0627279	19.0024	18.8911	18.6882	19.0294	18.857	18.699	18.8504	18.1958	18.3499	18.8661	18.6013	18.201	19.1843	18.0863	18.4132	19.3547	18.379	18.5882	18.8906	18.5274	19.2275	18.7334	18.818	18.5336	18.3611	18.9298	19.2874	19.1881	19.296	19.0903	18.6271	19.0028	18.8469	18.5472	19.0503	19.2995	19.8296	19.0617	18.8824	18.9445	19.2271	19.6223	19.4422
Elongation factor 2	P13639	EEF2	1.00811	0.0116561	0.956499	0.0193154	15.2627	15.3697	15.102	15.3984	14.4965	15.1206	14.2119	14.1112	16.1119	15.3226	13.975	15.1877	14.2298	16.955	15.0543	14.2347	14.4568	15.2	16.368	16.0321	16.0432	16.7695	17.1338	16.2579	17.1867	17.0561	16.0695	17.0534	16.7302	17.4917	16.461	20.9812	16.273	15.9623	17.2012	17.8796	16.6921	16.1373	16.9496	16.9416	16.4441	16.5571	15.9769
Growth arrest-specific protein 6	Q14393	GAS6	1.00812	0.0116712	0.772486	0.112109	17.8256	17.7332	17.7592	17.8955	17.6901	18.0002	17.6695	18.0694	17.9624	17.8042	17.9119	17.8686	17.9376	17.6622	18.4385	18.0813	17.6283	17.7474	17.984	17.7101	17.6332	17.7258	18.1127	17.3149	17.4763	17.7568	17.7615	17.8246	17.8892	17.4834	17.7518	17.4379	17.9402	17.4376	17.8328	17.5434	17.9263	17.8571	17.7928	17.7004	17.8543	17.6606	17.961
CD109 antigen	Q6YHK3	CD109	1.0084	0.0120751	0.834764	0.0784365	17.2617	17.2977	17.3446	17.4547	16.783	16.6328	16.8978	16.8631	17.1415	16.3728	17.1584	17.5772	17.4651	17.5926	16.6684	16.8424	16.6443	17.0791	17.3393	17.0861	17.3345	17.424	17.596	17.211	16.8259	17.2185	17.4236	17.3669	17.0441	17.2946	17.2372	17.8755	16.9695	17.3917	17.2814	17.3557	17.5107	16.8495	17.1508	17.7174	16.9226	17.1076	17.3236
Plasminogen activator inhibitor 2	P05120	SERPINB2	1.0085	0.0122076	0.956589	0.0192745	13.5417	NaN	NaN	NaN	NaN	NaN	NaN	14.571	13.9733	NaN	14.6097	NaN	NaN	15.7092	14.5973	14.7556	NaN	NaN	15.1727	13.3619	15.7906	15.9477	NaN	15.3424	16.38	16.5238	15.3333	15.1503	14.5923	15.9417	14.8356	20.6714	14.661	14.826	15.7551	15.37	NaN	14.2873	15.7104	16.6412	15.061	15.368	14.5368
Beta-hexosaminidase subunit beta	P07686	HEXB	1.00851	0.012222	0.778211	0.108903	20.4375	20.2185	20.002	20.2535	20.68	20.4972	20.6453	20.2419	20.1703	20.3101	20.3645	20.6453	20.6886	20.1332	20.0426	20.5069	20.1079	20.4273	20.654	20.4476	20.895	20.3962	20.3962	20.2535	20.654	20.7307	20.8876	20.4576	20.5545	19.9601	20.2535	20.895	20.4273	20.1946	20.5069	20.2419	20.4874	20.1332	20.6006	20.4576	20.6886	20.5915	20.7955
Histone H2A type 1-B/E	P04908;P0C0S8;P20671;Q16777;Q6FI13;Q7L7L0;Q93077;Q96KK5;Q99878;Q9BTM1	H2AC12;H2AC14;H2AC17;H2AC19;H2AC20;H2AC25;H2AC6;H2AC7;H2AC8;H2AJ	1.00856	0.0122972	0.954658	0.0201524	16.6812	17.0816	15.9899	NaN	NaN	NaN	17.5287	NaN	17.594	18.9331	16.5699	16.2891	16.4634	18.2371	16.58	17.6535	NaN	17.2292	18.8072	17.2213	18.5125	18.9463	19.0479	18.1879	19.1316	18.2561	17.8589	18.4022	18.3659	18.4779	18.4033	22.3936	18.5486	18.5493	19.4806	20.4972	17.8465	18.0414	18.9264	18.658	18.1504	18.9203	18.1642
Fibrinogen alpha chain	P02671	FGA	1.00857	0.0123091	0.928507	0.0322146	21.3266	21.7995	21.7553	20.4874	21.6186	21.0292	21.0886	20.7307	21.002	21.8764	21.417	21.7013	22.3936	21.9951	22.9153	20.4375	21.417	21.3376	21.2361	20.7955	21.7675	22.5754	21.2933	21.2933	21.2933	21.2764	21.417	22.0224	21.391	21.7182	22.5662	21.8191	20.9531	21.2933	21.9777	21.1269	23.1901	21.0821	20.8651	21.7915	21.1143	20.9951	21.4676
Vitamin K-dependent protein S	P07225	PROS1	1.0086	0.0123573	0.776398	0.109916	20.2419	20.5638	20.0691	20.3211	20.7796	20.6186	20.5823	20.6714	20.8576	20.4375	20.654	20.8269	20.4066	19.9275	20.895	20.5731	21.2477	20.7056	20.4775	20.7553	20.7796	20.4874	20.4476	20.6364	20.3645	20.7307	20.8034	20.8499	20.654	20.8113	20.5165	20.4775	20.7955	20.8346	20.4375	20.7307	20.8346	20.3101	20.343	20.8499	20.6714	20.5823	20.6186
Multiple inositol polyphosphate phosphatase 1	Q9UNW1	MINPP1	1.00872	0.0125212	0.842224	0.0745724	17.1706	17.4679	17.3315	17.1358	17.2833	17.2642	17.5173	17.1282	17.1498	16.815	17.3348	16.921	17.0521	17.4116	17.4691	17.422	17.1422	17.2677	17.914	17.7835	18.0029	17.5882	17.5988	17.3449	16.997	17.4546	17.7244	17.6098	17.888	17.3157	17.771	17.6697	17.8211	17.687	18.0779	18.1246	17.8683	17.8068	17.8615	17.8136	18.0656	17.939	17.7723
Golgi-associated kinase 1A	Q9UFP1	GASK1A	1.00875	0.0125669	0.899465	0.0460159	17.4098	16.2975	17.2514	17.1988	16.2048	16.5647	15.6476	17.2291	16.0372	16.0907	16.1878	15.7071	16.3878	16.4011	16.3098	16.1388	16.2938	16.2282	16.893	16.4805	17.1683	16.9351	17.3576	17.1954	17.4975	16.5491	16.4941	16.4838	16.978	16.5599	16.8407	NaN	16.8618	16.1868	18.1414	18.4158	17.1064	16.2333	17.384	17.4003	16.9684	17.5053	16.7707
EMILIN-3	Q9NT22	EMILIN3	1.00876	0.0125853	0.901432	0.0450668	14.6564	14.8497	14.9646	14.9697	15.4169	15.6151	15.3606	15.0931	16.0333	15.411	15.9565	14.5847	15.2309	13.9644	15.8497	15.7398	14.856	15.4932	NaN	15.8204	14.7381	15.1746	16.0544	15.3165	15.8608	15.6946	15.6302	15.6348	15.2262	14.5797	15.3132	14.7002	NaN	14.4524	NaN	15.6783	15.0016	15.141	15.5016	15.7595	15.5172	16.1735	15.5049
Multiple epidermal growth factor-like domains protein 8	Q7Z7M0	MEGF8	1.00881	0.0126495	0.84146	0.0749666	20.2419	20.4273	20.1206	20.4972	19.847	19.9742	20.4676	19.7738	19.7628	19.4075	19.9601	19.6333	19.9459	19.4806	19.8137	20.0559	19.3729	20.0559	19.9882	19.7405	19.6493	19.7398	19.2471	19.0725	18.7957	19.9459	19.5519	19.7694	19.6226	19.4373	19.9459	19.6266	19.4395	19.8699	19.7532	19.5734	19.4546	19.6587	19.9459	19.5044	19.4379	19.4547	19.893
Neurexin-3	Q9Y4C0	NRXN3	1.00886	0.0127295	0.771581	0.112619	21.1765	20.9024	20.9316	21.0224	20.7223	21.0951	21.2477	21.2066	21.0224	20.9882	20.9601	20.6627	21.2361	20.7955	20.8113	21.1703	20.7056	21.1825	21.0292	21.002	20.6627	20.8802	20.6971	20.8651	20.343	21.0951	20.6627	20.714	20.7955	20.5545	21.0625	20.5451	20.8423	21.0292	21.0156	20.6714	20.5451	21.1886	21.0951	20.7389	20.8802	20.6971	20.9672
Agrin	O00468	AGRN	1.00907	0.0130309	0.723096	0.140804	20.4972	20.3101	20.1332	20.2764	20.2302	20.3101	20.265	20.1206	20.2066	19.8083	20.2302	20.0292	19.8803	19.8137	20.3211	20.2877	19.8263	20.7471	20.1703	20.7876	20.3962	20.1946	20.2185	19.9316	19.7801	20.1946	20.5069	20.2302	20.2877	20.4972	20.3211	20.1581	20.2877	20.1946	20.2185	20.3645	20.1332	20.2989	20.2535	20.2302	20.343	20.5545	20.4066
Ephrin type-A receptor 10	Q5JZY3	EPHA10	1.00919	0.0131992	0.899746	0.0458801	17.1447	18.2305	16.5646	16.9468	16.8083	17.1778	17.0225	17.2599	17.0407	16.9966	16.9089	17.0871	16.7311	17.1744	16.6359	16.721	16.3107	17.2187	15.6149	15.9872	16.0688	16.8072	15.7563	15.4642	13.6925	16.6075	15.8026	16.3306	16.3268	16.4014	16.9749	17.1324	16.7931	16.4415	16.2536	16.1222	16.3301	16.9397	15.9027	16.0697	16.0253	16.829	16.2218
Thrombospondin-1	P07996	THBS1	1.00957	0.0137485	0.86701	0.0619758	16.6997	16.925	16.7468	16.3059	16.4701	16.558	17.0803	16.9529	16.8553	16.5445	16.8236	16.8183	16.7441	16.9352	17.0239	16.9981	19.4901	16.2644	16.8026	16.8056	17.0796	17.0892	17.5614	17.3991	16.6578	17.1124	17.0644	16.9933	16.6553	17.4464	16.918	16.5075	16.959	17.2452	17.2301	16.8858	17.1788	17.0703	17.1283	17.7453	16.8295	17.3117	17.2055
UDP-glucose 4-epimerase	Q14376	GALE	1.01037	0.0148787	0.958525	0.0183965	17.7121	17.9407	17.8562	16.9886	15.7111	17.4216	15.6021	16.7038	17.5541	15.1965	17.2646	16.3506	17.0209	17.7058	17.3263	17.4861	18.0022	16.6156	20.002	18.4795	19.0116	18.6248	19.3379	16.1974	14.9737	18.8237	19.7957	19.4673	18.9889	18.6501	18.703	18.6886	19.089	18.5915	17.95	18.2742	19.7949	18.504	17.8687	18.3741	19.7327	20.1946	19.6533
Receptor-type tyrosine-protein phosphatase mu	P28827	PTPRM	1.01038	0.0149026	0.879377	0.055825	16.4788	15.8422	17.3032	16.3562	16.165	15.3631	15.981	16.6104	NaN	16.1873	15.9731	15.6314	16.6421	15.3293	15.9778	16.0188	16.0165	15.968	15.9851	15.6749	15.8277	15.4601	NaN	NaN	16.2325	15.619	15.7266	14.6138	15.5634	15.4902	NaN	15.5692	15.0697	15.5495	NaN	16.7455	NaN	16.0069	15.9434	15.753	16.1529	14.7718	16.003
Nectin-1	Q15223	NECTIN1	1.01052	0.0150959	0.833307	0.0791951	19.214	19.4111	19.2118	19.4249	19.2966	19.5285	19.4918	19.7453	19.5204	19.0226	19.1557	19.0748	19.5977	17.0935	19.2062	19.6912	18.7328	19.6797	19.3561	19.5283	19.7336	19.6177	19.3984	19.8519	19.6789	19.8524	19.5842	19.7777	19.7466	19.7482	19.5872	19.3411	19.7419	19.9078	19.803	19.81	19.5746	20.0951	19.8058	19.762	19.8743	19.5053	19.908
Lysyl oxidase homolog 1	Q08397	LOXL1	1.01143	0.0163949	0.900289	0.0456182	15.3863	13.1255	13.1856	13.0197	14.205	15.5671	15.2279	14.4037	15.3156	13.9037	15.1122	15.1222	14.544	12.5775	15.5205	14.8511	14.8235	14.5515	13.4095	15.3864	14.9735	14.0316	14.8079	14.9671	14.5083	NaN	14.204	15.0783	15.2894	15.4055	14.4271	NaN	14.6577	15.2699	14.1665	14.981	14.9042	14.9084	14.1189	15.5193	15.3343	15.4021	15.1558
VWFA and cache domain-containing protein 1	Q5VU97	CACHD1	1.01147	0.0164558	0.75184	0.123875	18.1953	17.7297	17.9038	18.127	17.931	17.7862	18.2566	17.4201	17.1493	17.5317	17.6873	17.6243	18.2558	18.1584	17.5626	17.4674	17.485	17.8168	18.1513	18.1215	18.2347	18.1181	17.9166	17.5574	17.4504	18.1006	18.1819	18.2188	18.0883	17.1793	18.0099	18.0342	17.7168	17.5572	17.7348	17.8543	17.894	17.6595	17.7551	17.9223	18.2615	17.9222	18.1648
Lysosomal acid glucosylceramidase	P04062	GBA1	1.01157	0.0166021	0.88448	0.0533118	15.2838	15.4233	14.9863	14.888	15.4182	NaN	15.3722	14.8913	14.2222	15.3074	15.1122	15.5061	15.3291	16.1	15.0222	15.3107	13.6632	15.3983	15.9761	15.7938	16.2938	15.923	15.7401	16.6204	16.3295	16.5713	16.1543	16.2067	15.5991	16.7256	NaN	17.2276	15.4826	15.6592	NaN	16.1155	16.1138	15.6338	15.7193	15.9738	15.9255	16.336	15.7569
Vasorin	Q6EMK4	VASN	1.01158	0.0166132	0.788656	0.103112	19.1056	19.3672	19.2718	19.3934	18.6529	18.9776	19.0183	19.0953	18.7759	18.2829	18.6695	18.8152	18.9615	19.1519	18.754	19.2247	19.0971	18.9877	19.0168	18.3988	18.5166	18.381	18.391	18.1697	17.8669	18.3474	18.6394	18.5398	18.5764	18.6604	18.6359	17.7185	18.5964	18.6401	18.561	18.7613	18.8723	18.7447	18.7376	18.4443	18.8893	18.767	18.7222
Intercellular adhesion molecule 2	P13598	ICAM2	1.0117	0.0167806	0.837884	0.076816	17.043	16.789	16.726	16.6339	17.3371	17.2591	17.1308	17.4747	17.302	17.7016	17.8635	17.8383	17.3041	NaN	17.3738	17.3285	17.235	17.3554	17.8723	17.8024	18.2132	18.1649	17.9126	17.9469	17.725	17.9042	18.0744	17.7822	18.1804	17.8665	18.345	17.413	17.7965	17.7062	18.0164	18.0678	18.1015	17.765	18.0703	18.0002	17.6862	18.1534	17.9718
Pre-B-cell leukemia transcription factor-interacting protein 1	Q96AQ6	PBXIP1	1.01205	0.0172851	0.844934	0.0731771	NaN	NaN	14.0496	14.6349	14.6353	15.2323	14.7325	14.7299	15.3814	15.1852	14.9535	15.2255	14.5047	13.9688	15.4163	14.9461	13.5937	15.1987	14.9545	14.752	15.3	NaN	15.311	15.5778	NaN	14.4498	14.9219	15.1208	14.7202	14.8023	14.8853	NaN	NaN	14.9772	15.2972	15.1684	15.12	14.8594	15.6168	14.9784	15.0984	15.7068	15.2688
Transferrin receptor protein 1	P02786	TFRC	1.01218	0.0174597	0.863658	0.0636584	16.364	15.8624	17.2196	16.3157	16.1854	16.2949	15.9514	15.9766	16.1441	16.6662	16.9944	15.4424	16.236	16.7067	16.5409	15.9901	17.3005	15.9324	16.2832	16.5056	17.2951	17.2922	17.4089	17.1502	17.0442	16.9225	16.1801	16.5869	16.2523	16.3673	16.5569	17.8817	16.3555	15.8297	16.8858	16.4432	16.7034	16.7179	16.4924	16.7273	15.9422	16.224	16.9498
Chondroadherin	O15335	CHAD	1.01225	0.0175708	0.890103	0.0505599	17.6712	16.7997	17.1604	17.736	16.9489	18.0737	17.7235	17.0398	17.1316	16.8835	16.702	17.1236	16.9774	19.7657	18.6486	16.7648	16.3146	16.6647	17.7675	16.9609	16.0819	16.289	17.1846	16.7818	16.8255	17.4365	17.257	17.1406	16.6778	15.6906	16.1257	16.8029	17.1434	17.0156	17.012	17.2514	NaN	16.6524	16.5347	16.2852	17.4204	17.0096	17.4732
Moesin	P26038	MSN	1.01242	0.0178027	0.808764	0.0921783	18.2247	18.0687	19.0932	18.1801	18.4159	18.2401	18.0531	18.2756	18.5776	18.4725	18.2317	18.3374	18.2896	19.3246	18.2903	18.5603	18.0496	18.1614	18.6841	18.7389	18.6826	18.5901	18.8609	19.1131	18.5107	18.5715	19.1762	19.1748	18.3918	19.169	18.5009	20.4874	18.5433	18.8136	18.7448	18.7826	18.812	18.7018	18.7855	19.0782	18.3761	18.4444	18.6949
Haptoglobin	P00738	HP	1.01249	0.0179062	0.941798	0.0260422	23.9672	26.0359	25.7619	24.1946	23.6971	26.1565	25.6971	25.2207	23.867	24.6971	24.3376	24.9933	24.1642	20.9742	26.0975	22.4825	27.509	24.5344	23.7182	23.8385	26.4707	25.7543	24.9495	22.9024	24.3031	24.2021	24.8528	26.2077	24.7846	25.7024	25.4892	25.8457	25.1527	22.8727	26.1757	25.1604	27.2535	26.632	24.6595	25.48	23.7796	25.1135	25.5522
SH3 domain-binding glutamic acid-rich-like protein 3	Q9H299	SH3BGRL3	1.01261	0.0180849	0.843581	0.0738734	17.3324	17.452	17.3842	17.3706	16.8987	16.9474	17.2184	17.0836	17.0807	15.9678	16.1103	16.9616	16.5244	14.6225	16.5936	17.0443	15.9028	17.2015	16.193	16.8123	17.1441	17.1254	17.154	16.3765	16.4337	16.921	16.1562	16.9426	16.8125	17.1575	16.8635	18.4155	16.8094	16.5018	16.5961	17.3564	16.3025	16.9981	17.2124	17.0926	17.1632	17.4409	17.2573
Versican core protein	P13611	VCAN	1.0134	0.0192068	0.682953	0.165609	19.6347	19.5578	19.6589	19.9216	19.9742	19.9316	19.9601	19.8694	19.7516	19.3082	19.6796	19.7671	19.5056	18.4619	19.9287	19.9459	19.2252	19.7848	20.0951	20.3538	19.9459	19.7841	19.8526	20.0691	19.8869	20.3211	19.8222	20.0156	19.8732	20.2185	19.8933	19.8823	19.9175	20.1825	19.9113	20.002	19.8045	20.0559	20.1332	20.0951	20.0156	19.7862	20.0156
Leukocyte immunoglobulin-like receptor subfamily A member 2	Q8N149	LILRA2	1.01368	0.0196	0.851303	0.0699156	16.1061	15.3586	16.7871	16.5158	16.4178	16.3913	16.0363	16.4687	16.3622	16.6259	16.4633	16.4188	16.7871	NaN	15.5985	16.5376	17.1886	16.2646	15.3981	15.837	15.6199	16.1647	NaN	NaN	15.9631	NaN	15.7105	NaN	15.8887	15.6672	15.6749	16.0034	16.2166	NaN	15.8141	NaN	16.1606	16.2009	16.2408	16.5899	16.3865	15.6208	16.0698
Immunoglobulin kappa variable 6-21	A0A0C4DH24	IGKV6-21	1.01374	0.0196837	0.902589	0.04451	16.8528	16.2506	15.5003	16.9143	17.7417	17.7008	NaN	16.2482	15.958	16.3741	17.4779	16.0279	17.3853	NaN	17.0527	15.7447	16.8441	16.0577	17.9053	16.8599	16.0203	16.579	18.0666	16.8814	15.5621	17.8876	NaN	17.0707	NaN	15.6241	16.2642	16.7599	17.5072	16.0168	NaN	17.2718	16.3213	15.9832	15.7247	16.2236	16.9217	NaN	16.8711
N(4)-(beta-N-acetylglucosaminyl)-L-asparaginase	P20933	AGA	1.01376	0.0197143	0.865023	0.0629722	18.9299	19.1588	18.3826	18.9613	19.0001	18.3814	18.4912	18.3815	18.4045	18.3919	17.5158	18.4515	18.6188	18.75	18.3633	19.0106	17.8854	19.0427	19.7236	19.4308	19.4486	19.4589	19.2257	18.4978	18.6882	19.7972	18.5591	19.9601	18.842	18.7874	18.8105	18.1509	18.0753	18.6586	19.2699	19.1244	18.351	18.6607	19.1842	19.3175	19.4373	19.9601	19.7109
Fatty acid synthase	P49327	FASN	1.01378	0.0197431	0.90776	0.0420289	14.6315	15.6821	NaN	15.0704	14.9492	14.7005	14.4453	14.363	15.0604	15.6644	NaN	14.9871	14.6669	14.0017	14.5067	14.1554	15.0994	14.1355	14.7985	NaN	NaN	15.2747	NaN	14.0995	NaN	15.8761	14.2458	16.1667	16.9624	17.1298	17.0468	17.5731	16.8263	16.5236	16.1239	15.7705	16.8902	15.744	15.2925	15.8782	16.1951	16.4164	15.6298
Endoplasmic reticulum resident protein 44	Q9BS26	ERP44	1.014	0.0200603	0.748336	0.125903	15.1736	15.4899	15.6686	15.8345	16.1606	16.1165	16.2639	15.9807	15.8551	15.6718	15.8447	15.8542	15.8179	14.8589	16.0356	15.8151	16.0273	15.862	15.4327	15.8649	15.9888	15.5192	15.3196	15.2241	15.9365	15.2266	15.7134	15.4777	15.6411	15.4143	15.7256	16.7041	15.6967	15.6478	15.7559	15.2008	15.6049	15.6139	15.3416	15.7756	15.8115	15.2889	15.9324
Carbonic anhydrase 4	P22748	CA4	1.01409	0.0201874	0.74553	0.127535	18.1977	17.6193	17.6583	18.1041	17.7623	17.7185	18.4011	17.8309	18.2315	17.3546	18.0782	17.8499	17.6063	16.3419	17.8521	17.8822	17.7441	18.1318	18.2643	18.1996	17.5939	17.4861	18.1416	18.2311	18.0002	18.1038	17.9176	18.1033	18.29	17.7629	17.7158	17.3817	18.0316	18.1966	18.1349	17.8555	17.6995	18.3407	17.6174	17.9552	18.0754	17.9471	18.4975
Out at first protein homolog	Q86UD1	OAF	1.01411	0.0202119	0.743338	0.128814	18.4469	18.401	18.9121	18.3948	18.4777	18.923	18.9702	19.0867	19.2817	19.0834	19.0601	18.5833	18.8778	17.5339	19.0321	18.7812	18.661	18.9379	19.2955	19.4063	19.3058	19.3416	19.0924	19.3269	18.6793	19.4479	19.1789	19.2211	19.2174	18.8763	19.1285	18.9755	18.7395	18.7834	19.3103	19.6257	18.8932	18.6109	18.9697	19.5466	19.0516	19.3148	19.3863
Myelin regulatory factor	Q9Y2G1	MYRF	1.01422	0.0203659	0.861046	0.0649737	15.5446	15.268	15.7446	15.4997	15.6041	15.9417	16.2065	16.1989	16.0197	15.3651	15.9073	15.541	16.0165	NaN	15.9048	16.3039	14.8998	16.2456	NaN	15.4208	15.9163	14.6898	NaN	16.3554	15.686	16.8564	15.3479	16.7767	15.9182	15.0387	15.8194	14.9414	14.791	15.622	15.3571	15.8348	15.4395	16.6955	15.5703	15.6355	15.8981	15.9726	14.6741
Plexin-B2	O15031	PLXNB2	1.01462	0.0209332	0.58714	0.231258	19.6612	19.2938	19.3098	19.6952	19.6703	19.311	19.6953	19.6088	19.5595	19.7818	19.7345	19.5251	19.4989	18.77	19.6015	19.6988	19.2747	19.4146	19.7271	19.891	19.4984	19.6733	19.4067	19.9238	19.6281	20.1206	19.9097	19.9459	19.858	19.313	19.7563	19.5527	19.1396	19.78	19.3337	19.6906	19.472	19.4977	19.6821	19.477	19.9601	19.8665	19.7488
Insulin-like growth factor-binding protein 7	Q16270	IGFBP7	1.01463	0.0209611	0.756807	0.121015	23.1111	23.4041	22.6736	23.2821	23.2821	23.1143	23.214	23.2678	23.0918	22.4144	23.0821	23.9495	22.9406	22.4923	22.821	23.3101	22.8689	23.3239	22.5869	23.4298	23.4041	23.074	23.1127	22.5475	23.5638	23.1222	23.7594	23.2096	23.2434	23.3511	22.8895	22.7223	23.5165	22.8708	22.8191	22.6518	23.1379	22.9619	22.2302	23.0526	22.9098	22.7755	22.6074
Tissue alpha-L-fucosidase	P04066	FUCA1	1.01494	0.0213969	0.805215	0.0940883	18.1914	17.9642	17.8793	17.1246	17.7853	17.7562	16.963	17.1438	17.4003	17.9952	17.4639	16.4945	17.274	17.2345	17.3649	18.3434	16.917	17.8347	17.594	17.714	18.0417	17.4139	17.5195	17.4693	17.8043	17.4188	18.208	18.075	18.2659	17.7895	17.7892	18.1507	17.6489	17.7834	18.3607	18.0487	17.8529	18.0191	18.0229	18.2236	18.3507	18.5993	18.2798
Glutamate receptor 4	P48058	GRIA4	1.015	0.0214854	0.760232	0.119054	19.4027	19.1344	19.0181	19.5391	18.3966	18.5511	19.314	18.5792	18.1906	18.9714	18.5282	17.8916	19.1387	18.8399	18.6765	19.565	18.3359	18.6017	19.2821	18.945	18.6038	18.8006	18.5334	18.3904	18.1898	19.0692	18.4841	18.6822	18.6872	17.537	18.6787	18.5983	18.6198	19.0827	18.5121	18.4042	18.0975	18.4464	18.6588	18.4157	18.7326	18.7469	19.0421
Dermatopontin	Q07507	DPT	1.01506	0.021563	0.836532	0.0775174	14.956	14.4649	15.1916	15.8012	14.5332	15.9123	14.2691	15.4812	14.6363	14.9605	15.7863	16.1318	15.0269	NaN	16.4668	15.1808	14.8726	16.0406	14.2227	15.9169	15.5535	15.4888	14.4419	15.1782	NaN	14.7719	15.7522	14.7819	15.5361	14.8548	15.3681	NaN	15.1722	14.3264	14.2531	15.6948	15.6527	14.499	14.0906	NaN	14.208	15.0161	15.0165
Roundabout homolog 4	Q8WZ75	ROBO4	1.0151	0.0216242	0.748812	0.125627	15.9051	15.8602	16.5542	16.1488	15.6394	16.3757	15.9654	16.1458	15.8986	15.6076	16.3147	16.0099	15.956	14.6442	16.2645	16.1443	16.7244	16.2457	16.0601	16.1955	15.8696	15.8593	16.0319	16.0078	15.4115	16.0274	15.5988	15.9201	15.5508	15.7531	16.1598	15.3723	15.9346	15.3969	15.0751	15.7768	16.0067	15.669	15.9116	15.8381	15.141	15.9811	15.7671
Heat shock 70 kDa protein 1A	P0DMV8;P0DMV9	HSPA1A;HSPA1B	1.01545	0.0221222	0.811631	0.0906414	16.851	16.512	17.2758	17.3539	17.5963	18.0323	17.3813	17.9088	17.5103	16.7867	17.3111	17.4839	18.119	17.3915	17.6008	17.0907	18.1366	17.3122	18.558	17.6055	17.621	17.813	17.9631	17.5214	17.9264	17.7308	16.9225	17.8407	17.0304	17.8045	17.1609	20.4972	17.1136	17.1312	17.4169	17.7357	17.2642	17.1843	17.6186	17.477	17.2303	17.8386	17.3926
Proteasome subunit beta type-1	P20618	PSMB1	1.01553	0.0222257	0.884234	0.0534327	15.2087	NaN	14.4772	NaN	15.1069	NaN	NaN	14.8705	15.2234	NaN	16.0265	15.4077	15.8907	16.8176	16.8953	15.1293	NaN	14.5157	NaN	16.2218	16.2562	16.4563	16.0384	16.8915	17.4203	16.515	16.0348	16.84	16.0759	16.7925	16.5179	18.6639	16.9802	15.7863	16.8141	17.1788	16.3981	16.0638	16.3775	16.6782	16.5332	NaN	15.9581
Alpha-1,6-mannosylglycoprotein 6-beta-N-acetylglucosaminyltransferase A	Q09328	MGAT5	1.01566	0.0224236	0.748905	0.125573	15.9005	15.4894	15.6978	16.1962	15.2907	15.5111	15.7454	15.5502	15.8625	15.8813	15.6717	15.3747	15.669	15.6065	15.6436	15.8031	16.0466	15.7187	16.5799	16.1772	15.9508	15.5893	16.9803	16.6137	16.1717	16.1032	16.1477	16.4893	16.3741	15.4216	16.0232	16.457	16.3554	16.0631	16.3674	16.5345	16.0428	15.8186	15.8553	16.322	15.9835	16.4441	16.2694
D-dopachrome decarboxylase	A6NHG4;P30046	DDT	1.01605	0.0229737	0.913981	0.0390626	NaN	17.2813	15.6473	15.893	15.8946	15.4029	15.7808	15.5103	16.098	NaN	15.5037	15.4564	15.8403	NaN	16.2726	15.8374	15.4829	15.6428	NaN	16.39	15.9445	NaN	NaN	NaN	NaN	NaN	15.8789	NaN	14.4334	17.291	16.0348	17.4811	NaN	16.4829	17.1543	16.7518	17.1705	16.7092	16.5567	17.0133	17.595	17.7605	17.4719
Chloride intracellular channel protein 1	O00299	CLIC1	1.01615	0.023106	0.850019	0.0705715	15.4151	15.1196	15.8473	15.4519	14.9235	15.8622	15.0175	15.3387	15.4426	15.6082	15.1442	15.5354	15.0373	15.9142	15.0432	15.7458	15.0698	15.4517	15.8894	15.7758	16.1286	16.0183	NaN	16.2569	16.6685	15.7016	16.0694	16.2031	15.9244	16.4309	16.0712	19.856	15.567	15.2091	16.1851	17.5906	15.2331	16.1109	16.1788	16.083	16.0229	16.1912	15.7279
Serum paraoxonase/lactonase 3	Q15166	PON3	1.01649	0.0236008	0.880581	0.0552305	17.9224	18.6471	18.2385	17.0336	19.4666	18.9978	17.2587	16.4581	19.0254	18.7113	18.9063	18.0908	18.9633	18.9478	19.5951	17.388	21.1765	17.3498	19.3995	16.8906	19.2911	19.344	19.2821	18.4509	19.3369	19.058	19.0214	19.4695	18.7433	18.4719	19.0249	19.7749	19.4657	18.2053	19.0751	18.6346	19.9882	17.7203	17.537	19.0277	18.1899	19.2685	19.0201
Neuroendocrine protein 7B2	P05408	SCG5	1.01676	0.0239869	0.858106	0.0664592	20.5545	20.5165	20.7223	20.6714	21.1079	21.6453	21.5356	21.5213	21.6971	21.8073	21.7471	21.7634	21.9243	18.1001	21.9388	22.0156	21.7098	21.8614	19.1811	21.9098	21.3538	21.3592	21.9352	22.0789	22.0292	21.8269	20.5261	21.7675	21.3645	20.9024	21.6497	20.8727	21.6886	21.5165	21.6928	21.0088	21.3156	22.1673	21.1457	21.2125	21.6231	21.3752	21.4066
Palmitoyl-protein thioesterase 1	P50897	PPT1	1.01684	0.0240922	0.818333	0.0870701	14.7981	15.2342	14.6973	15.0358	14.7978	NaN	15.1684	13.71	14.9543	15.6465	15.0998	15.173	14.4701	15.7091	15.8956	15.5105	NaN	15.3252	15.5105	15.5988	15.8309	NaN	NaN	NaN	15.5645	NaN	16.1266	15.4325	15.6736	15.8327	15.7995	15.7772	15.1776	14.6558	15.5995	15.9565	16.5732	14.8799	15.8269	15.9299	15.9843	15.683	16.1363
Cytoplasmic dynein 1 light intermediate chain 2	O43237	DYNC1LI2	1.01696	0.0242684	0.853937	0.0685743	12.5977	12.5961	12.8863	12.8932	13.3145	13.2937	12.7435	13.8067	13.8159	NaN	12.753	13.8932	14.1388	NaN	13.5925	13.7763	12.2102	13.4795	11.8389	13.8136	NaN	NaN	NaN	NaN	NaN	13.442	NaN	12.8367	13.211	13.2777	13.1791	NaN	NaN	NaN	13.2386	12.3756	13.5572	13.4533	13.0887	12.9397	13.31	13.3649	13.738
Phosphatidylethanolamine-binding protein 4	Q96S96	PEBP4	1.01722	0.0246258	0.775604	0.11036	20.0426	20.4874	18.9666	20.4066	20.3752	20.6886	20.2535	20.8191	21.1395	20.654	20.895	20.9531	20.2877	17.958	20.3645	20.5638	19.8977	20.4972	20.9531	20.4375	20.4273	20.3321	20.5915	20.8423	21.2125	21.265	20.6714	20.654	20.2419	20.3752	20.0292	20.002	20.5165	20.3101	20.3645	19.8462	20.0691	20.3857	20.0951	20.4874	20.2877	20.3857	20.6714
2-iminobutanoate/2-iminopropanoate deaminase	P52758	RIDA	1.01743	0.0249307	0.760455	0.118926	16.4099	16.2426	16.2379	16.0027	15.3256	16.0417	16.1721	16.1592	16.0268	15.6858	15.8296	15.4033	16.29	17.276	15.8685	15.8843	15.8462	15.6349	16.4385	15.6434	15.2131	15.9496	15.6976	15.6017	15.9456	15.9203	15.4725	15.2534	15.9146	15.3204	16.1808	15.8081	15.8808	15.6512	16.2474	15.5601	15.8496	15.7694	16.4582	15.3242	16.1511	16.7649	16.1978
Macrophage colony-stimulating factor 1 receptor	P07333	CSF1R	1.01744	0.0249495	0.722908	0.140917	20.714	20.5915	20.654	20.7876	21.0625	20.7307	20.68	20.6096	20.7876	21.1079	20.7796	20.68	21.1946	18.9707	20.2066	21.1079	20.2302	20.7223	20.4676	20.7056	20.5069	20.0426	20.8727	20.7223	20.2066	20.8727	20.6364	20.9024	20.8346	21.0756	20.4273	20.3857	21.1946	20.7876	20.5823	20.0821	20.6006	21.0756	20.895	20.7307	21.1581	20.8499	20.8423
Sequestosome-1	Q13501	SQSTM1	1.01745	0.0249562	0.836856	0.0773495	16.5206	15.7588	16.4669	16.8375	16.2663	14.7395	16.5648	16.5269	16.2588	15.3357	16.5252	16.5352	16.399	NaN	16.0196	16.7016	16.0735	16.4065	14.944	16.9018	16.4489	16.4461	16.7178	16.8573	16.6936	16.6029	14.5415	16.05	16.3772	16.1615	16.2292	NaN	16.1111	16.6539	16.2548	16.0699	15.7726	15.7058	15.9914	16.1274	16.463	16.4329	16.5296
Ephrin-A3	P52797	EFNA3	1.01759	0.0251587	0.801528	0.096081	NaN	NaN	NaN	15.2752	15.2913	15.6107	15.8095	15.4681	16.1645	16.7855	15.7961	15.0584	15.9357	NaN	15.8127	16.3352	16.4057	16.0486	15.8768	16.4502	16.7974	17.0433	16.482	16.5025	NaN	NaN	15.7048	15.9605	16.3931	15.5984	16.399	15.3354	15.7628	15.7355	16.3549	16.0468	NaN	16.0517	16.8127	16.2099	16.2889	16.72	16.3268
Sodium channel subunit beta-3	Q9NY72	SCN3B	1.01771	0.02533	0.773373	0.111611	18.1319	17.6748	17.4727	17.8638	17.1248	17.1166	17.0167	17.2383	17.1518	16.4212	16.5514	16.9821	16.9134	17.8329	16.5095	17.0981	16.7136	17.1783	17.1957	17.0743	17.1332	17.4609	17.6389	17.2892	16.8549	17.0777	16.8668	17.4277	16.8493	17.5703	17.2158	17.1968	17.5911	17.783	17.9109	17.6415	17.2524	17.518	17.5927	17.6527	17.4953	17.4299	17.2719
IgLON family member 5	A6NGN9	IGLON5	1.01797	0.025697	0.643748	0.191284	17.5502	17.4226	17.5267	17.5222	17.0363	17.1806	17.7714	17.3937	17.3932	17.2043	17.0987	16.9834	16.9522	15.1779	17.2459	17.4143	16.6386	17.3089	17.5042	17.3346	17.0214	17.2847	17.438	17.1624	17.5609	17.3937	17.0041	16.9255	17.1604	17.0628	17.4141	16.9345	17.1272	17.2175	17.2471	17.1743	16.7078	17.2347	17.2405	17.3949	17.2297	17.2427	17.2843
Mesothelin	Q13421	MSLN	1.01803	0.0257858	0.822017	0.0851191	16.5253	16.7873	NaN	16.9149	16.1491	16.6487	16.6474	16.3409	16.6087	15.6713	16.6585	16.0288	15.8442	16.0484	15.9048	16.274	16.9549	16.5736	16.92	16.3965	16.511	17.4407	18.5921	17.288	17.6106	17.1367	17.0118	16.5796	16.753	17.4594	17.2453	15.9596	18.478	17.0159	16.451	NaN	16.7199	17.0621	16.4733	16.6556	17.2801	17.1642	16.4595
Vesicular integral-membrane protein VIP36	Q12907	LMAN2	1.01805	0.0258075	0.65298	0.1851	20.4576	20.5356	20.4775	20.7223	20.417	20.2535	20.4273	20.5165	20.3321	20.0691	20.2419	20.3538	20.4066	18.1462	20.1946	20.3857	19.8921	20.4375	20.4972	20.3538	20.343	20.2185	20.3321	20.2419	20.0559	20.5731	20.5545	20.3211	20.1079	19.8878	20.0821	20.3101	20.2877	20.2989	20.0292	20.1079	20.2535	20.6971	20.4273	20.2419	20.5915	20.3211	20.5356
Interleukin-6 receptor subunit beta	P40189	IL6ST	1.0183	0.0261638	0.514731	0.288419	20.5261	20.4775	20.6006	20.4972	20.7389	20.5165	20.7955	20.7223	20.7471	20.7955	20.6971	20.5451	20.8499	19.7479	20.5261	20.7876	20.4066	20.5915	20.9243	20.7796	20.6364	20.7471	20.6453	20.9024	20.5638	20.8191	20.8269	20.7471	20.8346	20.5356	21.002	20.4676	20.8191	21.0493	20.7389	20.5545	20.4375	21.0493	21.0493	20.6714	20.9024	20.3962	20.9098
Neuropilin and tolloid-like protein 1	Q8TDF5	NETO1	1.0183	0.0261667	0.768082	0.114592	13.9283	13.6458	13.9578	14.0768	13.7242	14.1622	14.0634	14.2212	14.1391	13.0747	13.49	13.5517	14.2247	NaN	13.6145	13.9417	13.6747	13.8851	NaN	13.7471	NaN	13.1889	12.5379	13.7829	14.1989	NaN	13.2022	13.5984	14.109	14.1658	13.4232	NaN	14.2225	14.4504	13.8419	13.6187	14.1745	14.487	13.8088	13.4865	14.162	13.3085	13.4468
Vitamin K-dependent protein C	P04070	PROC	1.01846	0.026392	0.724	0.140262	18.0704	17.8005	18.3372	17.9988	18.5003	18.3629	18.292	18.5055	18.5989	18.5204	18.3155	18.4848	18.5779	16.9672	19.3826	17.7895	19.1939	18.383	18.5373	18.5482	18.4507	18.5734	18.353	17.8357	17.9244	18.3757	18.2495	19.0834	18.5864	17.6682	18.4166	18.2744	18.1957	17.9134	18.3991	17.8916	19.3191	18.4318	17.9773	18.5395	18.6077	18.2943	18.436
Disintegrin and metalloproteinase domain-containing protein 9	Q13443	ADAM9	1.01848	0.0264222	0.786652	0.104217	14.8603	15.0094	14.5247	14.8278	15.4625	15.081	15.503	15.6274	15.723	15.3348	15.7369	15.9879	15.2706	NaN	15.4686	15.0939	14.1742	15.3473	15.3574	15.9364	16.2045	15.7974	16.1621	16.208	16.7052	16.0046	15.8392	16.2571	15.8344	16.3174	16.0095	16.0821	15.7695	15.9747	15.9904	16.143	15.4931	15.6602	NaN	16.1424	15.9952	15.9629	15.4642
Reticulon-4 receptor-like 2	Q86UN3	RTN4RL2	1.01849	0.0264322	0.729947	0.136708	20.0426	19.8618	19.724	19.7832	18.9851	19.6028	20.3211	19.5081	18.9605	19.297	19.0336	18.8679	19.4916	20.0426	18.8012	19.7367	18.6932	19.5365	18.969	19.1582	18.7726	19.1241	18.8557	19.0587	18.9623	18.9303	19.1461	18.6846	19.0973	18.9735	19.2929	19.0921	19.0476	19.4531	19.5157	18.8666	19.1975	19.4388	19.3447	18.8047	19.087	19.132	19.0768
Ecto-ADP-ribosyltransferase 3	Q13508	ART3	1.01853	0.0264923	0.653607	0.184683	19.2716	18.8432	18.8876	18.8029	18.8881	18.7113	19.2808	19.0968	19.3116	18.8393	19.1522	19.3256	19.1565	19.25	19.0207	19.3017	19.0635	18.8076	19.0882	18.8099	18.8954	18.7469	18.4651	18.9323	18.8472	18.9481	18.9013	18.783	18.8533	18.4573	18.7798	18.1306	18.7034	18.5237	18.9011	18.91	18.8486	18.7484	18.8084	19.1075	18.6929	18.6333	19.0328
Biotinidase	P43251	BTD	1.01856	0.0265296	0.609163	0.215266	20.5545	20.6971	20.4066	20.5731	20.7389	20.6627	20.5069	20.5545	20.4375	20.0821	20.2764	20.3752	20.5638	19.1913	20.6364	20.3962	20.3101	20.7307	20.0951	20.4476	20.6186	20.002	20.0691	20.0426	19.563	20.68	20.3538	20.7307	20.5451	20.1946	20.1825	20.2066	20.3962	20.5069	20.1825	20.4066	20.4576	20.2764	20.2535	20.0691	20.3857	20.3962	20.2185
Poly(A) polymerase beta	Q9NRJ5	PAPOLB	1.01865	0.0266585	0.87227	0.0593489	NaN	NaN	NaN	NaN	NaN	NaN	NaN	NaN	NaN	NaN	NaN	NaN	NaN	NaN	NaN	NaN	NaN	NaN	18.5996	17.7371	18.7709	18.4998	18.6687	NaN	NaN	18.1588	18.0213	18.1462	18.8863	18.7334	18.7035	17.1745	18.1133	18.3154	18.1263	18.5721	18.8608	18.0145	17.9675	18.3915	17.974	18.3418	18.2084
Serpin B8	P50452	SERPINB8	1.01866	0.0266667	0.862974	0.0640023	NaN	NaN	NaN	13.0944	13.588	13.671	14.0892	13.387	13.8325	14.2006	12.5132	13.4236	13.0437	14.2576	NaN	14.1115	NaN	13.3301	11.9032	14.0499	13.9398	12.8467	NaN	NaN	15.7969	14.3437	13.8514	NaN	NaN	14.0159	NaN	15.4968	NaN	NaN	14.7908	NaN	NaN	13.0836	14.0803	NaN	13.5894	13.6154	13.264
Insulin-like growth factor-binding protein 5	P24593	IGFBP5	1.01897	0.0271093	0.686116	0.163603	18.5459	18.4703	18.3171	18.4478	18.6603	18.6129	18.5806	18.7105	18.8053	17.6158	18.5227	18.9771	18.6537	19.2987	18.5062	18.5905	17.9999	18.7481	18.4071	18.8223	18.9963	18.6113	19.7954	18.2909	18.6332	19.6357	19.1439	19.842	18.6427	19.0505	18.4185	18.4067	18.5406	18.4354	18.4007	18.7198	18.9309	18.8653	18.223	18.9073	18.8565	18.8342	18.7403
Secreted frizzled-related protein 3	Q92765	FRZB	1.01913	0.0273423	0.730785	0.13621	18.9416	17.8827	18.0758	18.7739	18.6511	19.1956	19.3011	18.2628	18.4575	17.4787	18.9098	19.1073	18.7499	20.002	19.2151	18.6348	18.5731	18.888	19.0025	19.2997	19.0145	19.206	18.7717	18.5968	18.2309	19.0405	18.9966	18.8781	19.1091	19.2374	19.2561	18.0778	19.7181	19.3905	18.8531	19.4922	19.3793	18.6208	18.9764	19.2255	19.0036	19.2019	18.9253
Macrophage mannose receptor 1	P22897	MRC1	1.02	0.0285724	0.593217	0.226787	16.9331	17.6127	17.5971	17.6153	17.4539	17.5729	17.5049	17.9269	17.9867	17.0144	17.6054	17.6812	17.5252	16.4049	17.6187	17.4602	17.1208	17.8234	17.3989	17.5563	17.6133	17.6544	17.4621	17.8102	17.5237	17.2097	17.3932	17.6586	17.6941	18.2704	17.7533	17.3918	17.5684	17.8149	17.6532	17.4509	17.0826	17.8353	17.6104	17.8522	17.573	17.6566	17.72
Protein canopy homolog 2	F8W031;Q9Y2B0	CNPY2	1.02041	0.0291553	0.6864	0.163423	18.0373	NaN	17.7043	17.1233	NaN	17.9911	17.3596	18.2082	18.1043	17.388	17.9615	18.1434	NaN	NaN	17.8421	17.9817	NaN	NaN	17.819	17.9336	18.1469	17.8235	18.8602	17.8248	16.9144	17.8309	17.2314	17.616	17.4967	17.4266	NaN	18.2975	17.4834	17.3314	17.4478	17.7447	17.7089	17.4351	17.4824	17.9055	17.9758	18.0096	17.6305
Annexin A5	P08758	ANXA5	1.02051	0.0292936	0.781556	0.10704	15.937	14.9837	16.7576	16.8235	16.4373	16.6682	16.5837	16.6568	16.3863	16.7952	16.4203	16.576	15.9442	17.6454	16.974	16.8001	16.2013	15.635	16.3231	16.4888	16.2218	16.3327	16.8349	16.707	17.2545	16.2384	16.9988	16.6652	15.8736	16.9101	15.6339	19.1519	16.1677	16.3889	15.7985	16.7149	16.2227	16.5068	16.4807	15.9261	16.4277	15.9051	16.5272
Signal peptide, CUB and EGF-like domain-containing protein 2	Q9NQ36	SCUBE2	1.021	0.0299872	0.72461	0.139896	18.224	18.1372	17.8272	18.5045	18.2539	17.1952	17.8814	17.893	17.8803	17.0631	17.2516	17.8785	17.2649	15.9684	17.648	17.4123	16.8785	17.8715	18.0256	17.5855	17.5414	17.43	18.0651	16.4951	16.8136	17.502	17.6889	17.8677	17.6003	16.9798	17.3687	17.8988	18.0846	18.2624	16.8681	17.2786	17.4026	17.387	16.5776	17.2851	17.4042	17.5622	17.1776
Syntenin-1	O00560	SDCBP	1.02136	0.0304901	0.747212	0.126556	14.6701	14.2127	14.44	14.2947	14.7037	14.1981	14.8862	14.5576	14.1412	14.4456	14.2969	15.4362	15.1521	13.6737	14.4436	14.8087	14.1739	15.2313	15.3964	14.9314	15.5757	15.307	15.1215	15.3273	15.4719	14.1155	15.3418	14.4744	15.3009	15.1861	15.2729	15.4587	15.3434	14.7354	15.3427	15.4461	14.5335	15.0288	15.6334	15.1723	15.4264	NaN	15.0161
Stanniocalcin-2	O76061	STC2	1.02147	0.0306521	0.633461	0.19828	17.0276	17.0908	17.3387	17.1372	16.8942	16.8562	16.76	16.932	16.8867	17.1516	17.0591	16.7549	16.8704	16.7248	16.9054	16.577	16.3897	16.6925	17.0005	16.8876	16.7182	16.6543	16.6331	16.4262	16.0178	16.7256	16.9565	16.6051	16.6422	16.6036	17.0334	17.1569	17.1379	17.0449	16.5858	15.9248	16.4228	17.0386	16.5874	16.7842	16.8327	17.1458	17.2826
Leukocyte elastase inhibitor	P30740	SERPINB1	1.02159	0.0308142	0.751253	0.124214	15.1612	15.2426	15.3557	15.4245	15.0315	15.063	15.0999	15.1276	15.0639	15.3047	15.22	15.3563	15.4844	16.0981	14.9337	15.4794	14.9683	14.4231	15.6926	15.3626	15.1201	15.907	16.1269	15.847	16.5677	15.5749	15.2557	15.3679	15.0405	15.5287	15.1869	16.9212	14.6735	15.3069	15.9649	15.8326	15.0163	14.4214	15.5477	15.7096	15.6937	14.6114	15.1853
45 kDa calcium-binding protein	Q9BRK5	SDF4	1.02198	0.0313633	0.598766	0.222743	17.9583	17.6678	17.7301	17.9968	17.9983	18.0466	18.1787	17.9138	17.9147	17.8221	17.9304	18.2417	17.9311	15.4567	17.882	17.9588	17.5042	18.1601	18.1574	18.1826	18.1855	18.227	18.5467	18.1173	18.0226	17.989	18.2348	18.2407	17.9561	17.8273	17.9628	17.8326	18.2139	18.0008	18.0292	18.2471	17.6609	18.0761	17.8156	18.0503	18.3956	18.025	18.0584
Isocitrate dehydrogenase [NADP] cytoplasmic	O75874	IDH1	1.02199	0.0313835	0.877433	0.0567862	15.3063	15.7353	15.4376	15.2207	15.6014	15.9315	15.6765	16.0205	16.4268	16.2844	16.1569	16.2019	15.4992	17.5344	15.6691	15.5018	15.8504	15.483	17.1489	16.4756	16.9461	16.6595	16.9306	18.9794	19.2293	16.565	17.172	16.3105	17.279	17.4241	17.3068	18.2619	17.5018	17.4496	18.1558	17.9917	17.5673	17.0257	17.6916	18.1103	17.1895	17.9952	17.3978
Laminin subunit alpha-5	O15230	LAMA5	1.02218	0.0316454	0.465611	0.331976	16.9157	17.1003	16.9225	16.8059	16.774	16.8077	16.9562	16.5937	16.5411	16.9238	16.6071	16.4996	16.7223	16.4581	16.7408	17.0181	16.661	16.7513	16.9961	16.8202	17.0614	17.1189	16.9886	17.1658	16.0858	16.5833	17.0791	17.05	16.6251	17.0273	16.9628	16.2368	16.4585	16.6869	17.1091	16.9431	17.0271	16.9875	16.7441	17.1264	16.7642	16.9317	17.0496
Thyrotropin-releasing hormone-degrading ectoenzyme	Q9UKU6	TRHDE	1.02245	0.0320337	0.67032	0.173718	17.2725	16.8548	16.5116	16.6753	15.9421	15.9083	16.8	15.6095	15.6699	16.2005	15.8851	15.5269	16.4935	16.8484	15.8965	16.4652	16.2313	16.1368	16.8058	16.8486	16.5399	16.684	16.5611	16.8667	16.7164	16.7449	16.6026	16.5054	15.9523	14.9858	16.1837	16.3696	16.0949	15.9338	16.785	16.3263	15.9886	16.0736	16.6115	15.3831	16.5476	15.8712	16.2348
Podocalyxin-like protein 2	Q9NZ53	PODXL2	1.02248	0.0320668	0.694445	0.158362	17.4619	16.3131	16.9568	17.2306	17.2095	17.5494	17.4359	17.6952	17.1512	17.4347	17.4139	16.9926	17.2107	NaN	17.3355	17.4976	16.7505	17.1763	16.8937	17.5615	17.3521	17.7317	17.5282	17.5384	17.0635	17.9495	16.9688	17.3674	17.1718	16.7011	16.8938	15.9192	17.2634	17.7209	16.6827	17.1621	16.8099	17.8261	17.1916	17.2552	17.8079	17.4364	17.8812
Basement membrane-specific heparan sulfate proteoglycan core protein	P98160	HSPG2	1.02294	0.0327154	0.455431	0.341578	19.7586	19.9601	19.8951	19.8845	19.8692	19.9127	20.1581	19.7291	19.8651	19.5673	20.002	19.9742	19.6998	18.9642	19.7876	20.1581	19.4094	19.8233	19.8363	19.8352	19.9213	19.6308	19.5616	19.8892	19.3106	19.9601	20.1581	19.785	19.7635	20.1332	19.747	19.445	19.5709	20.0559	19.68	19.9882	19.9601	20.1206	19.919	20.3101	19.8081	19.6923	20.002
Chordin-like protein 1	Q9BU40	CHRDL1	1.02354	0.0335632	0.582403	0.234776	17.6454	16.8722	16.9857	17.547	17.3993	17.6146	17.463	17.7324	17.7061	17.6555	17.7328	17.5838	17.3475	17.4006	17.6945	17.4217	17.1714	17.4386	17.0922	17.3967	17.4755	17.2638	15.9156	16.3627	17.2439	17.43	17.3078	17.4148	17.3008	16.8181	17.3535	17.2515	16.9468	17.4455	17.2827	17.5652	17.1309	17.0782	16.9435	17.6698	17.6219	17.5734	17.2352
Protein FAM3A	P98173	FAM3A	1.02389	0.0340606	0.670774	0.173424	15.6387	14.6074	15.2593	15.5972	14.913	14.8359	15.5147	15.0759	15.5883	15.3663	15.1757	14.9112	15.0522	13.7747	15.045	15.5814	14.8121	15.0659	15.5287	15.7383	15.4003	14.5172	14.4508	15.3836	NaN	15.4632	14.9982	15.3972	15.8016	15.4459	15.4322	15.6928	15.4069	15.9417	14.6168	15.7758	14.7545	15.7688	15.705	15.1072	15.7985	15.1828	15.5064
Neuronal pentraxin receptor	O95502	NPTXR	1.02392	0.0340972	0.673311	0.171784	21.7995	21.6497	21.1143	21.4775	21.2877	21.9637	22.1825	21.9171	21.5356	21.0493	21.2535	21.4425	21.928	19.9316	21.1825	22.002	21.4972	21.8307	21.654	22.0224	21.6584	22.0258	22.2302	22.44	22.239	22.0918	21.6096	22.0326	22.0393	21.8987	21.9566	21.3538	22.0088	22.2989	22.2905	21.8576	21.5823	22.5117	22.0054	21.5638	21.8689	21.7056	21.6364
Protocadherin Fat 1	Q14517	FAT1	1.02405	0.0342799	0.704136	0.152343	14.8852	14.4159	14.2839	14.9917	14.7092	15.2743	14.7593	15.1323	15.4112	13.8128	14.9792	15.0899	14.8517	15.1812	15.6822	14.7508	14.7165	15.0997	16.0692	15.3184	15.579	15.254	NaN	15.8862	NaN	15.5645	15.3133	15.2569	15.7441	16.0019	NaN	NaN	NaN	15.7446	NaN	NaN	15.2217	15.1927	NaN	15.4443	15.0184	NaN	15.98
Adhesion G protein-coupled receptor L2	O95490	ADGRL2	1.02407	0.0343144	0.770724	0.113101	16.5264	16.2836	16.3621	16.4385	15.0308	16.0315	15.8639	16.4271	16.1947	15.5958	15.8238	15.3735	15.7766	13.8359	15.3574	16.4813	15.0433	16.3863	17.1741	16.3488	16.412	16.6379	16.4243	16.4932	18.0228	16.0893	16.3176	16.2735	16.679	16.5934	16.6085	16.5068	16.4068	16.4744	17.469	17.4244	16.6203	16.7991	17.0369	16.8422	16.696	16.9467	16.3283
C4b-binding protein beta chain	P20851	C4BPB	1.02428	0.0346049	0.869595	0.0606832	NaN	14.5874	15.5676	NaN	15.192	14.6701	14.5122	14.6478	14.5935	15.9714	14.2199	14.8669	15.7509	NaN	15.8166	NaN	19.799	NaN	15.0745	NaN	15.3032	16.2355	15.0814	15.2211	15.8867	14.6214	14.8102	15.5159	14.8035	15.9438	15.8086	14.7371	14.9191	14.8678	15.86	NaN	17.298	NaN	NaN	16.1473	NaN	15.7212	15.1221
Receptor-type tyrosine-protein phosphatase F	P10586	PTPRF	1.02429	0.034618	0.330567	0.480741	18.9668	18.9494	19.007	18.885	18.9232	19.0299	19.1351	19.2837	19.1619	18.833	18.7672	18.3998	19.0226	18.4805	18.8965	19.1083	18.7763	19.1167	19.0049	19.0601	19.0123	19.1529	18.9997	18.9674	18.399	19.083	18.9157	18.8938	18.7541	18.961	19.2465	18.5732	18.8614	18.9892	19.2045	18.9306	18.8197	19.1987	19.1136	19.0707	18.9366	19.1061	18.9423
Latent-transforming growth factor beta-binding protein 4	Q8N2S1	LTBP4	1.02434	0.0346986	0.587412	0.231058	19.7333	19.3317	19.2416	19.3282	19.5547	19.8187	20.0156	19.5344	19.4884	19.2081	19.7719	19.5083	19.3084	18.2967	19.7984	19.3566	19.351	19.5026	19.0972	19.703	19.27	19.0815	18.6763	18.721	18.7234	19.3726	19.7274	19.4728	19.3426	19.493	19.0646	19.0862	19.2116	19.3907	18.8722	19.5129	19.2668	19.5106	18.9062	19.5883	19.3876	19.4574	19.4855
Contactin-6	Q9UQ52	CNTN6	1.02439	0.0347718	0.500181	0.300873	17.9039	17.3715	17.5939	17.6121	17.5251	17.3433	17.6481	17.5753	17.7237	17.4617	17.5836	17.3262	17.4453	17.2131	17.5529	17.4543	17.2328	16.9686	18.062	17.9081	17.4604	17.6432	18.108	18.1062	17.7863	18.1133	17.6046	17.7254	17.7382	17.4009	17.4693	17.4317	17.8031	17.8621	17.7329	17.881	17.1368	17.8154	17.8765	17.6808	17.9915	17.8441	18.1162
A disintegrin and metalloproteinase with thrombospondin motifs 2	O95450	ADAMTS2	1.02449	0.0349029	0.709834	0.148843	15.5012	15.5365	15.2889	14.8947	15.3933	16.0571	16.2374	15.1319	15.7271	16.15	15.8956	15.4699	15.4545	NaN	16.1469	15.9863	15.877	15.6263	16.3196	15.8695	16.0001	NaN	NaN	16.2266	16.1975	15.43	15.6104	15.9974	15.505	14.7765	15.0009	15.357	NaN	NaN	NaN	15.813	16.1835	15.7958	15.7995	15.4747	16.3776	NaN	15.9873
Carboxypeptidase M	P14384	CPM	1.02465	0.0351355	0.658893	0.181185	15.2869	15.7512	15.0469	15.2837	15.6525	15.5986	15.238	15.5887	15.2662	16.0008	15.5867	15.8057	15.9781	15.1156	15.4349	15.7088	14.7653	15.8167	15.8914	15.6745	15.9184	16.0602	15.6438	16.092	16.346	16.605	16.2618	15.9445	16.0279	15.5932	15.8573	16.8401	15.7703	15.8707	16.186	15.6089	15.5041	15.6937	15.815	16.1197	15.9616	16.5833	15.8965
Extracellular superoxide dismutase [Cu-Zn]	P08294	SOD3	1.02507	0.0357196	0.692664	0.159477	22.9654	23.184	22.4451	22.7594	22.5069	23.1642	22.9388	22.9916	23.1627	22.4898	22.5451	23.6757	22.5189	20.2989	22.9864	23.074	22.6253	23.1047	22.654	23.0173	22.6518	22.6141	22.4751	22.3017	23.7594	22.7856	22.5869	22.3565	22.8191	22.8969	22.6928	21.9207	22.4726	22.2535	22.3725	22.3699	22.7614	22.5545	22.019	22.2989	21.9531	22.3565	22.3857
Endothelial cell-specific molecule 1	Q9NQ30	ESM1	1.02582	0.0367767	0.795767	0.0992142	15.9046	14.4721	15.338	15.4174	15.8129	15.876	15.6768	15.1496	14.6534	15.4356	15.1786	15.601	15.2933	NaN	15.1122	15.6382	14.9399	15.3597	NaN	15.5404	15.9505	15.2565	16.1039	16.3549	NaN	15.6005	15.5039	15.4451	13.0019	14.3917	NaN	NaN	NaN	14.991	NaN	NaN	NaN	14.8135	NaN	NaN	NaN	NaN	15.2184
Cartilage acidic protein 1	Q9NQ79	CRTAC1	1.02594	0.0369416	0.483847	0.315292	21.5731	21.2593	21.417	21.4726	21.1765	21.6886	21.5915	21.8346	21.7307	21.002	21.3805	21.3376	21.265	20.2877	21.265	21.4425	21.3538	21.5915	21.2419	21.0426	21.1015	21.2125	21.0156	20.9024	20.6627	21.2302	20.8727	21.2006	21.2477	21.0756	21.4324	20.8423	21.0691	21.2821	21.3376	21.1269	21.0426	21.6671	21.4425	21.1946	21.2707	21.2933	21.1765
Selenoprotein P	P49908	SELENOP	1.02619	0.0372977	0.635189	0.197097	19.2871	19.5289	19.582	19.2649	19.8811	19.4023	19.6729	19.5595	19.863	18.7563	19.6933	19.8475	19.318	18.16	19.7354	19.671	20.3857	19.678	20.1825	20.0426	20.2764	20.2535	20.2535	19.8193	20.0691	20.0292	20.1332	20.3538	20.4476	20.2989	20.4273	19.7776	20.1332	20.1825	20.1079	20.5069	20.5915	20.002	20.002	20.3211	20.2535	20.3538	20.5638
Cell adhesion molecule 3	Q8N126	CADM3	1.0262	0.0373156	0.53416	0.272329	20.8113	20.2302	20.5356	20.6364	20.3321	20.2989	20.7389	20.6627	20.7553	20.2877	20.5356	20.4576	20.4273	18.55	20.3538	20.4775	20.0821	20.3857	20.7223	20.8034	20.1703	20.4775	20.5823	20.6971	20.3857	20.9316	20.3321	20.9882	20.6453	20.2989	20.6627	19.8461	20.6096	20.6186	20.6096	20.6453	20.0559	21.0691	20.6627	20.6276	20.8346	20.7389	20.9316
Semaphorin-6D	Q8NFY4	SEMA6D	1.02621	0.0373234	0.486435	0.312975	17.0136	16.668	16.595	16.9976	17.0621	16.6525	17.1099	16.9459	16.68	16.5761	16.6163	16.5597	17.0877	17.1458	16.2581	17.0926	16.4437	17.0265	17.1923	16.8956	17.0533	17.1411	17.2106	17.2437	17.3297	17.3024	16.8345	17.1624	17.0848	16.3696	17.0426	16.4181	16.7075	17.0922	17.0783	17.307	16.3514	17.0714	17.3557	16.938	17.3279	17.2447	17.2083
Leucine-rich repeat and transmembrane domain-containing protein 2	Q8N967	LRTM2	1.02623	0.0373604	0.731765	0.135628	16.2091	15.881	16.9273	16.3488	15.8598	16.7329	17.3421	16.6638	16.2275	16.3681	15.9374	15.7717	17.1271	NaN	16.0981	16.5389	16.7156	16.1232	15.8981	16.6997	16.6074	16.3382	16.3679	16.1142	NaN	16.2098	15.5098	16.4692	15.6964	15.986	15.2951	NaN	15.3828	15.0306	15.6376	16.3072	15.5013	16.2042	15.9897	15.6987	15.1413	15.2882	15.5142
C-type mannose receptor 2	Q9UBG0	MRC2	1.02629	0.0374401	0.44806	0.348663	17.3269	17.0557	17.4224	17.4311	17.2685	17.2956	17.061	17.4869	17.4112	17.1309	17.2418	17.1013	17.1618	16.7392	17.0489	17.0539	17.1258	17.4524	17.2719	17.0523	16.8147	16.9064	16.5617	17.0513	17.0036	17.0452	17.0943	16.9005	17.2901	17.573	17.1682	17.011	17.3422	17.0752	17.0306	16.712	17.1484	17.2986	16.8642	16.9606	17.0159	17.2924	16.9543
Neutrophil defensin 3	P59665;P59666	DEFA3	1.02668	0.0379836	0.858729	0.0661439	16.428	16.7861	16.7164	NaN	16.4203	16.0955	16.3965	16.6136	17.0128	16.2205	16.9631	17.5253	16.8763	16.6551	17.2579	19.2994	17.7419	16.4937	15.0379	17.2406	17.935	18.4336	NaN	17.2812	17.0232	18.0529	15.0867	17.2215	17.1746	17.1276	17.4073	22.5498	17.0761	16.9115	18.4084	18.6656	NaN	16.7669	17.7642	19.1641	17.3704	18.5478	17.4214
Carboxypeptidase D	O75976	CPD	1.02673	0.03806	0.55729	0.253919	16.2061	16.5734	16.1994	16.5525	15.5284	16.4635	16.3763	16.3911	16.1473	16.604	16.5049	15.2628	16.5526	15.3363	16.4188	16.7429	16.1093	16.4379	16.0242	16.1373	16.1084	16.5508	16.7838	16.3705	NaN	16.7492	15.8396	16.9054	16.0314	15.837	16.1881	15.462	15.4536	16.5085	16.0554	16.472	16.0303	16.3627	16.464	16.2344	16.4037	16.3295	16.4261
Transmembrane protein 108	Q6UXF1	TMEM108	1.02686	0.0382345	0.677306	0.169215	14.2215	13.9182	13.9508	13.6776	14.1701	13.7924	13.506	14.708	14.1543	NaN	13.8717	14.7453	14.8971	15.3529	13.8714	13.895	13.6446	13.5899	14.261	14.4623	14.5435	14.6823	14.5526	14.4287	13.8037	13.5937	14.6487	14.2104	14.192	14.7835	14.4075	NaN	14.9473	NaN	14.5558	14.2464	14.2452	14.8018	14.5867	13.6997	14.8418	14.3688	14.4232
Neurogenic locus notch homolog protein 3	Q9UM47	NOTCH3	1.02689	0.0382821	0.447823	0.348893	18.8549	18.7468	18.9163	18.8596	18.5028	18.4441	18.8038	18.5487	18.7062	17.9657	18.3936	18.1383	17.9279	18.045	18.5271	18.44	18.4213	18.5466	18.5112	18.4019	18.3829	18.5463	17.8858	18.0444	17.9617	18.5437	18.5611	18.2578	18.8538	18.4952	18.2801	18.325	18.2924	18.377	18.4424	18.581	18.5098	18.5509	18.2849	18.634	18.5553	18.2764	18.475
Sodium/potassium-transporting ATPase subunit alpha-1	P05023	ATP1A1	1.02706	0.0385257	0.6486	0.188023	16.423	16.0525	15.6358	16.1898	16.6183	15.8198	15.9946	16.2623	16.5271	16.0489	16.6794	16.7209	16.0642	16.7286	15.9697	16.1543	17.1467	16.5746	16.466	16.6007	16.0877	16.9718	17.0207	16.8122	16.7284	16.6049	15.6296	16.4351	16.2045	16.3837	16.592	17.7337	16.3943	16.2758	16.1247	16.406	16.5313	16.5066	15.9526	16.2408	16.3601	16.7254	16.3465
Major prion protein	P04156	PRNP	1.02738	0.0389747	0.675638	0.170286	23.0691	22.3699	22.3592	22.2244	21.9742	22.2849	22.6431	22.5117	22.8932	21.2933	22.4298	22.4551	22.4298	22.2477	22.741	22.8269	22.0426	22.6907	22.0918	22.417	22.155	22.5069	21.9916	21.5869	21.5404	21.7915	22.0459	21.895	22.9352	22.8858	22.8249	22.2535	22.714	23.1079	22.8093	22.7895	22.0592	23.2434	22.4375	22.4476	22.8651	22.8191	22.5309
Heme-binding protein 2	Q9Y5Z4	HEBP2	1.02746	0.0390768	0.803044	0.0952609	14.0495	NaN	13.6191	13.029	14.1321	14.4606	13.4446	14.1244	14.3875	13.9844	14.3092	14.4737	13.9011	12.8401	14.4222	14.7785	13.375	14.5524	13.348	14.4037	13.4607	13.3147	NaN	14.1298	14.1717	NaN	NaN	NaN	14.8463	NaN	NaN	16.4986	NaN	14.6388	15.6165	15.0411	NaN	14.8197	14.083	12.9796	13.8202	NaN	14.1961
Heparan-sulfate 6-O-sulfotransferase 1	O60243	HS6ST1	1.02767	0.0393718	0.685649	0.163898	14.8337	NaN	14.7679	14.9573	14.7656	15.2053	15.6017	14.9583	15.0501	14.648	15.2621	14.1332	14.7139	16.0803	15.4591	15.0672	15.0076	15.4609	15.7061	14.7148	14.9791	15.2722	NaN	16.3306	NaN	14.8677	14.5609	15.048	15.6274	NaN	15.1325	NaN	15.3454	14.9629	15.8527	15.6528	NaN	14.6428	15.4642	NaN	15.23	NaN	15.5233
Glucoside xylosyltransferase 1	Q4G148	GXYLT1	1.0279	0.039696	0.70319	0.152927	13.9684	13.354	14.3277	13.8867	13.9473	13.961	14.7507	13.8814	13.5185	13.7704	14.1374	13.2285	14.286	12.8276	14.2643	14.1545	13.8477	13.5703	14.7691	15.4448	14.6076	14.017	14.1636	13.5884	NaN	14.8937	14.1643	14.8834	13.6058	12.6412	13.5875	NaN	NaN	NaN	13.0103	NaN	14.1307	13.2754	13.5188	14.15	14.4248	14.3376	14.8305
Fascin	Q16658	FSCN1	1.02794	0.0397546	0.706167	0.151093	16.0892	16.2489	16.6619	15.8259	16.3223	16.3337	15.8462	16.4377	16.3429	15.5019	16.2373	16.437	15.4368	16.6008	15.8666	16.236	16.6756	16.333	16.1865	16.1341	16.4166	16.2619	16.3401	15.4135	15.5302	16.1169	16.8776	16.1437	16.0602	16.7332	16.1419	19.9601	16.8168	16.5937	16.8893	16.5964	16.6792	16.7807	16.7308	16.6829	16.6213	16.7906	16.4723
Endoplasmic reticulum aminopeptidase 1	Q9NZ08	ERAP1	1.02796	0.0397781	0.582326	0.234834	17.1545	16.0294	17.2747	16.677	16.4844	16.9945	16.3794	17.0245	16.9561	16.4691	17.4408	17.0229	17.3805	16.6123	16.9473	17.0498	16.6141	16.9788	16.7676	16.922	17.0385	17.1248	17.201	17.301	16.9216	17.264	17.7542	17.5063	17.0759	16.9047	16.853	17.5886	16.749	16.8833	17.3649	16.973	16.8364	16.8943	16.2898	16.8454	16.5171	NaN	17.335
Neuroendocrine convertase 2	P16519	PCSK2	1.02813	0.0400243	0.690462	0.16086	15.205	14.8234	14.5805	15.3238	14.9228	16.1034	16	15.6632	14.767	15.406	14.8408	14.9663	16.0123	15.0404	14.7198	15.6294	16.4258	15.4159	14.9771	15.0654	14.8718	14.7143	14.3417	14.8898	NaN	15.6881	14.2468	15.5414	15.3178	14.4863	15.3191	NaN	15.9951	14.8419	15.4142	15.0401	NaN	15.9233	14.9692	NaN	14.8839	NaN	14.9346
DNA damage-binding protein 1	Q16531	DDB1	1.02823	0.0401682	0.691214	0.160387	15.5592	15.0203	15.731	15.6015	15.6103	15.8438	15.3764	16.3251	15.4554	15.5861	15.5629	15.3334	15.4499	15.9531	15.4862	15.4207	15.1486	15.5936	15.5521	15.7631	14.6317	15.6198	14.6929	15.5726	17.8431	15.5198	15.8548	15.3952	14.8301	15.7339	15.1639	18.1415	15.4921	15.9025	16.1799	15.3407	15.5674	15.6883	16.3408	NaN	15.0392	15.5115	15.6459
N-acetylglucosamine-6-sulfatase	P15586	GNS	1.0283	0.0402626	0.525623	0.279325	17.24	17.1475	16.3138	17.2312	17.3184	17.256	17.629	17.3252	16.6048	16.9853	17.0173	17.3425	17.42	16.9143	16.7289	17.4146	16.7662	17.5702	17.4421	17.2012	17.4947	17.1718	17.2111	16.9684	17.867	17.2891	17.5203	17.5386	17.4436	16.9318	17.1263	17.8104	17.0408	16.4874	16.9139	17.0664	17.1028	16.9794	16.7183	16.9408	17.3469	17.3496	17.4428
GDNF family receptor alpha-1	P56159	GFRA1	1.02834	0.0403145	0.677777	0.168913	16.9734	16.1801	17.1544	16.8693	17.4224	17.2171	16.9381	17.5362	18.1999	18.5806	18.0304	17.52	17.7029	17.9051	17.1854	17.4335	16.7292	17.4621	16.5886	17.9312	17.8981	17.7562	18.0664	17.7648	17.9922	18.1451	17.1562	18.3813	18.1179	17.7779	17.9222	16.2418	17.5033	17.5194	17.5652	18.2456	17.7736	17.8348	17.8576	18.14	18.0545	17.9859	17.8793
Transmembrane protein 132D	Q14C87	TMEM132D	1.02848	0.0405191	0.577763	0.238251	16.4045	16.5863	16.7335	16.4513	15.991	16.9413	16.8008	17.245	16.9415	16.4349	16.832	16.1255	16.8104	17.7813	16.386	16.6493	16.7995	16.629	16.7822	16.7695	16.762	17.0602	17.1551	16.957	16.6641	16.3072	16.0897	16.557	16.5358	17.0584	16.9853	16.2972	16.972	16.7205	17.2643	16.7817	16.9447	17.4797	17.0639	16.7769	16.8939	16.9702	16.4153
Fibronectin	P02751	FN1	1.02855	0.040606	0.413452	0.383575	22.4041	22.6928	22.2821	22.5404	22.7836	22.3156	22.7182	22.6518	22.3884	22.0122	22.5869	22.4898	22.3619	21.8423	22.6822	22.695	23.1238	22.3857	22.343	22.4476	22.3962	22.2989	22.265	22.7098	22.1765	22.3592	22.4947	22.2332	22.5708	23.1961	22.4701	22.0359	22.7182	23.0886	22.2506	22.5475	22.5961	22.7223	22.7286	23.0275	22.6497	22.1765	22.6209
Sortilin	Q99523	SORT1	1.02863	0.0407243	0.510083	0.292359	16.7649	16.7537	16.9253	16.8302	17.298	17.3109	17.1717	16.7953	16.5741	17.4479	17.2302	16.9186	17.415	16.1719	17.0028	17.5492	16.857	17.247	17.3468	17.5292	17.4897	17.201	16.8356	17.4702	17.224	17.4641	17.6191	17.4495	17.1602	17.1933	17.5835	17.3118	16.9197	17.486	17.4797	17.8215	17.2979	17.1402	17.7181	17.4796	17.7825	17.5589	17.8142
Heat shock cognate 71 kDa protein	P11142	HSPA8	1.02871	0.0408359	0.717039	0.144457	16.9338	17.0299	16.995	16.9456	17.0613	17.3609	17.1079	17.0819	17.5087	17.2513	17.0364	17.135	17.4156	17.3401	17.1269	17.3829	17.1566	17.2008	17.1183	17.904	17.5745	17.8981	17.7248	17.7837	17.7248	17.6288	17.2939	17.9742	17.9605	18.5263	18.3075	21.7955	17.9726	18.0391	18.2594	18.3349	17.9801	17.9437	18.0311	17.9491	17.7909	17.5793	17.7024
EF-hand calcium-binding domain-containing protein 14	O75071	EFCAB14	1.02872	0.0408523	0.59862	0.222849	18.3424	17.9568	18.2008	18.1537	18.6802	18.4174	18.7082	18.3546	18.5801	18.4602	18.262	18.3886	18.4727	16.7999	18.3814	18.3769	18.2214	18.0486	18.4782	18.8443	18.5935	18.6728	18.8254	18.9404	18.3709	18.5671	17.955	18.6598	18.0777	18.1259	18.2421	18.0485	18.2265	18.0665	18.1926	18.5581	17.7698	18.4531	18.3978	18.3821	18.6648	18.4901	18.5304
Follistatin-related protein 4	Q6MZW2	FSTL4	1.02873	0.0408696	0.510535	0.291974	19.1116	18.4069	18.2754	18.4978	18.0888	18.3361	19.1865	18.0617	17.8529	18.9089	17.9563	17.9442	18.8921	18.9013	18.0567	18.6771	18.0744	18.2355	18.7886	18.7307	18.3474	18.6364	18.6329	18.3531	17.8167	18.767	18.1207	18.4494	18.3448	17.5427	18.7273	18.1932	18.3862	18.621	18.6748	18.4292	18.0436	18.5564	18.6679	18.0996	18.6999	18.4392	18.6964
Contactin-2	Q02246	CNTN2	1.0289	0.0411098	0.449986	0.346801	21.2244	20.9882	20.7715	21.1015	21.4825	20.4972	21.0493	20.8269	20.6453	21.0088	21.0625	21.417	21.1457	20.4476	20.7796	21.2593	20.4066	21.3484	21.1395	21.2764	21.4015	20.9243	21.0951	20.6886	20.6971	21.3699	21.4972	21.0756	21.4923	21.0426	21.0886	20.654	21.1946	20.6096	21.1642	21.0951	21.0224	21.2066	21.3211	20.9601	21.5731	21.1581	21.2361
Receptor-type tyrosine-protein phosphatase-like N	Q16849	PTPRN	1.02903	0.0412815	0.644181	0.190992	18.7735	18.7261	18.7324	18.8512	18.5895	18.9514	19.1059	19.009	19.4152	18.1524	18.6141	18.5911	19.1947	17.3528	18.5885	19.4226	18.5108	19.3446	19.0291	19.4466	19.1993	19.3937	19.7074	19.4366	19.457	19.4239	18.4679	19.6594	19.3518	19.8497	19.4834	18.3905	19.4835	19.7407	19.92	19.4709	18.9729	20.0821	19.7965	19.4061	19.6758	19.6609	19.4827
Selenoprotein M	Q8WWX9	SELENOM	1.0293	0.0416647	0.652617	0.185342	14.9167	15.3791	16.4421	16.3422	16.311	16.402	16.3659	16.716	17.006	16.5946	16.5061	16.6619	16.3809	14.7179	16.6547	16.6134	16.4405	16.5433	17.3975	16.8322	17.1417	16.6968	17.2921	17.257	16.8526	17.5673	16.4812	16.9191	16.7661	16.0002	16.9744	16.166	17.1315	16.4669	16.6646	16.4613	16.499	17.1686	16.8396	17.0785	17.276	17.0603	17.0182
Coiled-coil domain-containing protein 126	Q96EE4	CCDC126	1.02932	0.041691	0.727894	0.137932	NaN	16.5501	17.1703	17.1762	16.7619	17.4367	17.4271	16.9185	16.7693	16.7489	16.7324	16.924	16.9174	NaN	17.0332	16.7422	16.6453	16.8945	16.4698	17.1939	17.1687	16.8583	17.1511	16.6827	16.6537	16.4356	16.5765	16.79	16.9374	NaN	NaN	NaN	NaN	14.4764	NaN	14.1705	16.1703	16.6869	15.7743	15.7651	16.6559	16.9161	16.4601
Coagulation factor XIII B chain	P05160	F13B	1.02944	0.0418633	0.707564	0.150234	17.1967	17.4185	17.5382	17.1526	17.5302	17.4677	16.825	16.9762	17.3732	17.5874	17.1386	17.7639	17.731	15.4994	17.7804	16.433	20.3101	17.4629	16.9488	17.5236	18.0198	17.263	17.3917	17.2995	17.2935	16.837	17.6933	17.3662	17.4546	17.2723	17.7844	17.3254	17.4912	17.0501	17.6459	17.368	18.7867	16.8843	16.3478	17.6352	17.1419	17.8108	16.9947
Microfibrillar-associated protein 2	P55001	MFAP2	1.02948	0.0419195	0.586395	0.23181	17.4545	16.6794	17.4222	17.2923	17.1812	17.5169	17.3481	17.2478	17.4958	16.7982	17.0728	17.3559	17.0694	15.0653	17.1742	17.4993	17.7047	17.7092	NaN	17.5044	17.4504	17.1794	16.191	16.2131	16.2442	16.7497	17.4857	16.6677	17.5947	17.5881	16.9421	17.3385	17.5057	17.0828	17.3055	17.2597	17.3431	16.9665	17.0126	17.0645	16.929	17.3595	17.0823
Chitinase-3-like protein 2	Q15782	CHI3L2	1.02974	0.0422786	0.670304	0.173728	17.7234	17.1338	16.6422	17.3576	16.4496	16.9865	17.2639	16.3214	17.3241	16.7148	17.0683	16.4856	16.9705	16.8797	16.4352	16.0417	16.9737	16.5123	17.2696	16.5678	17.2373	16.158	16.4876	16.9661	17.4269	17.3561	18.0739	17.2245	16.738	17.2656	15.7146	17.1634	16.3284	16.8315	14.9279	17.3115	NaN	16.456	16.8586	16.9711	16.3636	17.0963	16.9545
Keratin, type I cytoskeletal 17	Q04695	KRT17	1.02989	0.0424891	0.877251	0.0568763	17.0978	18.0183	17.8425	16.6193	18.5529	17.7633	16.7313	17.391	18.3457	17.1022	17.5546	17.8921	17.9268	20.5823	17.7951	20.1079	17.9934	17.7158	19.2003	18.945	19.7265	19.8649	18.9759	19.873	20.9098	22.6231	19.5596	19.8304	18.9122	23.4551	20.0691	26.1738	20.0821	19.3754	20.0951	20.0691	21.5498	18.7782	21.3699	20.0691	19.5887	19.9742	19
Activin receptor type-1B	P36896	ACVR1B	1.02991	0.0425126	0.631788	0.199428	17.7452	17.5854	17.8401	17.7276	16.6908	17.4589	17.3853	17.7216	17.4867	17.9842	17.0021	17.2925	17.3846	NaN	17.7865	17.4505	17.9702	17.6162	16.9595	17.1804	17.3687	17.3138	NaN	17.2165	17.0073	17.3317	16.3493	16.6189	17.6154	17.1514	16.8876	NaN	17.54	17.4699	18.2187	16.7116	17.0268	17.9233	17.735	17.3942	16.6954	NaN	16.8316
Heparan-sulfate 6-O-sulfotransferase 3	Q8IZP7	HS6ST3	1.03017	0.0428823	0.47389	0.324323	18.0367	18.0625	18.1564	18.1504	17.3648	18.3127	18.5354	18.6959	18.1122	17.6026	17.8882	17.1661	18.1782	17.4669	18.0108	18.1664	17.576	18.3229	18.055	18.1142	17.6553	17.8169	18.0039	18.1287	17.6695	18.1256	17.6322	17.7237	17.9022	18.0024	17.9401	17.427	17.5609	18.0172	18.4785	17.9274	17.9561	18.5262	18.3082	18.041	18.0528	18.066	18.0518
Roundabout homolog 1	Q9Y6N7	ROBO1	1.03026	0.0430093	0.260203	0.584687	20.6886	20.3645	20.6186	20.6627	20.6714	20.417	20.714	20.6186	20.4775	20.6186	20.5451	20.2764	20.7307	19.9601	20.3538	20.4874	20.343	20.4676	20.7471	20.5451	20.4775	20.6276	20.8876	20.9882	20.654	20.7715	20.5451	20.6714	20.8651	20.3211	20.7307	20.4476	20.7553	20.7955	20.5545	20.5915	20.4273	20.8269	20.7389	20.7223	20.895	20.895	20.9742
Polypeptide N-acetylgalactosaminyltransferase 16	Q8N428	GALNT16	1.03044	0.0432608	0.615831	0.210539	14.6635	14.3944	15.2345	15.2037	15.6314	15.2643	15.7965	15.8434	15.8187	15.5859	15.419	15.5709	15.6205	NaN	15.0974	16.0143	15.0591	15.4119	16.1756	15.963	15.7051	16.0765	16.0718	16.0592	16.642	15.6729	16.0417	16.1705	15.395	16.028	15.9132	15.2397	16.0061	16.1319	16.2671	15.9876	15.9263	16.0423	16.5397	16.3715	16.0819	16.1413	16.3853
C-type lectin domain family 11 member A	Q9Y240	CLEC11A	1.03113	0.0442286	0.554559	0.256052	17.8559	18.1612	18.2144	18.4227	18.0346	17.9745	18.2596	17.7882	17.9276	18.1698	17.9452	17.7941	17.8531	16.476	18.6618	18.5337	17.9316	18.2448	18.6149	18.4621	17.7961	18.1161	17.8066	17.545	17.8571	18.6481	18.3974	18.0093	18.5447	17.9217	18.2011	17.7153	17.2343	17.6116	18.3094	19.1364	18.3332	17.9778	18.596	18.9202	18.4704	18.8148	18.6758
Myristoylated alanine-rich C-kinase substrate	P29966	MARCKS	1.03116	0.044273	0.724284	0.140091	14.7358	15.0965	15.3488	14.8265	16.3583	15.6645	15.6184	16.1219	16.6313	16.5719	15.912	16.453	15.4387	NaN	15.3959	15.9221	15.8639	15.7421	16.4758	17.08	16.4969	16.9789	17.1884	16.359	16.3651	16.2219	16.7444	16.8611	16.8907	16.7036	16.6719	17.3621	17.2732	16.9317	16.7409	16.6097	16.5564	17.3646	16.8573	16.7066	17.1472	16.4953	16.7088
Spondin-1	Q9HCB6	SPON1	1.03131	0.0444795	0.372772	0.428557	19.1942	18.832	19.1934	19.2396	19.4943	19.1326	19.3624	19.0179	19.2366	19.1078	19.1481	19.1976	19.4241	18.439	19.2427	19.3171	18.5087	19.3525	19.5239	19.0327	19.2138	19.0859	18.9393	18.8943	18.9393	19.3096	19.4665	19.0425	19.1964	19.112	19.3773	19.0145	19.0893	19.6998	19.4116	19.4945	19.2897	19.3083	19.3295	19.5316	19.8918	19.3457	19.6055
Rab GDP dissociation inhibitor beta	P50395	GDI2	1.03169	0.0450035	0.652659	0.185314	15.5908	15.9867	15.4819	15.4016	14.8298	15.2159	14.9455	14.8839	16.0377	15.936	14.9285	15.2204	15.2515	16.6429	15.003	15.5267	15.5218	14.9242	16.0327	16.1185	15.5703	15.6775	15.3488	15.6965	16.4263	15.8689	16.026	15.9696	15.8519	16.2265	16.0696	18.6108	16.1017	15.8075	16.1622	15.8136	15.608	15.5204	15.9954	15.9244	15.7501	15.4768	15.9837
Carbohydrate sulfotransferase 8	Q9H2A9	CHST8	1.03172	0.0450529	0.60547	0.217908	17.3365	16.4063	16.5809	16.9419	17.0822	17.0482	17.296	17.1974	17.1152	16.9518	16.5512	16.8238	16.9662	13.8741	16.809	16.8463	16.5276	16.7248	16.3646	17.0008	16.34	16.9829	17.2714	17.3673	16.789	16.7937	15.8712	17.0747	16.9552	16.471	16.8517	16.1275	16.8991	16.2707	16.9306	17.0714	16.0021	17.5146	17.1158	16.7125	17.5959	17.0318	17.5232
Fibrillin-1	P35555	FBN1	1.03178	0.0451395	0.373234	0.428019	18.0749	17.9684	17.49	17.9422	18.3252	18.1882	18.094	18.3336	18.0992	17.6224	18.1222	18.4793	17.7991	17.151	18.1273	18.2273	17.8584	18.4584	17.7819	18.2589	18.2205	18.2317	18.0621	17.7179	17.9873	18.258	18.25	18.394	18.2551	18.4942	18.1053	18.2168	18.3728	18.0892	18.1475	18.3972	18.2346	18.102	17.7311	18.4106	18.1284	18.3252	18.1165
Receptor-type tyrosine-protein phosphatase kappa	Q15262	PTPRK	1.03191	0.0453206	0.431712	0.364806	17.2018	16.4711	16.5326	16.9167	16.8401	16.7644	17.2393	16.7673	16.3435	17.0405	16.66	16.8343	17.2873	16.1652	16.4795	17.0758	16.1473	17.0128	17.1873	17.2485	16.7856	16.7978	16.9017	16.9884	16.0949	17.5927	17.1812	17.1831	17.1794	16.6549	17.2029	16.5167	16.6308	16.8357	17.0448	16.8548	16.7754	17.2039	17.0246	17.0216	17.1789	16.9776	17.4482
Laminin subunit gamma-1	P11047	LAMC1	1.03199	0.0454266	0.346605	0.460165	18.0798	17.8541	17.6829	18.0495	18.1346	18.0226	17.9989	18.206	18.0633	17.5878	17.8693	18.0406	17.7858	16.8712	18.1431	18.0906	17.4768	18.1122	18.2541	18.5398	18.4088	18.403	18.2237	18.4535	18.1551	18.2381	18.1029	18.3875	17.9143	18.1966	18.2633	18.0475	17.9194	18.1744	18.1306	18.2016	18.1053	18.1807	17.9695	18.652	18.2659	18.3303	18.1804
Cadherin-18	Q13634	CDH18	1.03222	0.0457433	0.834495	0.0785762	14.5879	13.4773	13.9097	12.9383	14.226	14.0252	14.2113	13.8807	13.2661	13.3911	14.4164	14.8613	13.9331	NaN	14.9103	13.5686	13.7712	14.4603	15.1265	16.0442	15.3575	15.4662	15.5229	15.904	15.7055	15.1279	14.9655	15.9688	14.7343	14.7191	15.6495	NaN	14.8835	14.2472	NaN	14.7844	17.6472	16.2648	16.2013	15.9427	16.7436	17.0738	16.4663
5'-3' exonuclease PLD4	Q96BZ4	PLD4	1.03233	0.0459011	0.574736	0.240532	18.11	18.1273	18.1623	18.5651	18.4986	18.3574	18.2257	17.8809	18.4013	18.1208	17.8105	18.0213	19.3501	18.2093	17.8587	19.0434	18.0626	18.579	18.4743	18.3449	18.2897	18.1468	18.0995	18.7851	19.0262	19.0572	18.9588	18.3418	17.7405	18.0804	17.9702	17.7167	17.7222	18.4341	17.9715	17.9141	18.5218	17.4138	18.8055	18.38	19.1927	18.5921	18.1096
Secretogranin-2	P13521	SCG2	1.0324	0.0459975	0.664501	0.177505	21.3211	21.2361	21.2535	21.4526	21.4775	21.9388	21.9777	22.0292	22.0625	21.3321	21.5685	21.4923	22.0054	18.5735	21.7796	21.9812	21.6364	22.0724	21.3484	22.4066	21.8839	22.2564	22.6714	22.8073	22.3725	22.0983	21.1457	22.5069	21.8191	22.0951	22.0756	21.2066	22.2448	22.3321	22.3884	21.8987	21.5961	22.743	21.9672	21.9024	22.2933	21.823	21.8269
Hsp90 co-chaperone Cdc37	Q16543	CDC37	1.03255	0.0462084	0.702952	0.153074	NaN	NaN	NaN	NaN	NaN	NaN	NaN	NaN	NaN	NaN	NaN	NaN	NaN	15.1937	NaN	NaN	NaN	NaN	18.6387	18.2761	19.1084	19.0247	19.2153	18.85	19.5278	18.6649	18.4112	19.012	18.8978	18.6678	18.5879	18.9197	18.8392	18.9082	19.209	19.3013	18.9462	18.3789	18.6958	19.2995	18.402	18.7661	18.155
Hepatitis A virus cellular receptor 2	Q8TDQ0	HAVCR2	1.03264	0.0463408	0.553123	0.257178	17.352	17.214	17.6679	17.6427	17.1592	16.7855	17.1804	17.4254	16.8231	17.8933	17.4498	17.5949	17.5532	NaN	17.2583	17.5588	16.7701	17.637	17.4193	17.538	17.5184	16.9546	16.5739	17.3829	17.1168	17.1664	16.2361	18.3091	17.6903	17.6786	17.395	17.1997	17.9086	17.3509	17.4117	17.4143	17.68	18.0649	17.7505	17.8361	18.0257	16.906	17.766
Netrin receptor UNC5B	Q8IZJ1	UNC5B	1.03296	0.046789	0.475548	0.322806	16.3489	15.9154	16.4463	16.4217	16.5502	16.4361	16.4597	16.7135	16.6614	16.0397	15.9932	16.7798	16.3081	NaN	16.0217	16.5424	16.3083	16.5688	17.1894	16.8761	16.865	16.8338	16.888	16.9731	17.3189	16.915	16.9337	16.3416	16.883	17.0108	16.9799	16.6477	16.7058	16.9513	16.1755	17.1084	16.2192	16.8001	16.9315	16.938	16.8087	NaN	16.763
Cadherin-5	P33151	CDH5	1.03299	0.0468286	0.498312	0.302499	16.9764	17.3341	17.1966	17.2011	17.3905	17.3223	16.9156	17.1894	17.2758	17.4545	17.1904	17.437	17.3945	NaN	17.0368	17.074	17.7673	17.0153	17.5576	17.5931	17.9865	17.8439	18.2311	17.7105	17.63	17.8972	17.9733	17.8669	17.8095	17.8862	17.7489	17.277	17.9596	17.6752	17.7788	18.0735	17.8097	17.7644	17.6772	17.8132	17.7209	17.8578	17.6918
Plexin domain-containing protein 1	Q8IUK5	PLXDC1	1.03308	0.0469539	0.48432	0.314867	16.807	16.5494	16.7818	17.1641	16.7948	17.0442	17.3566	17.3647	16.8796	16.1604	16.6237	16.0828	16.9281	15.841	16.5323	17.0587	16.4769	16.789	16.3714	16.6114	16.0298	16.6037	16.4184	16.779	16.289	16.6677	16.0994	16.484	16.5392	16.6332	16.9826	16.8649	16.2977	16.6095	16.6193	16.7751	15.9578	16.8303	16.7635	16.3446	16.4022	16.4276	16.3327
Cadherin-22	Q9UJ99	CDH22	1.03313	0.0470213	0.605177	0.218118	15.2579	14.9116	14.9641	15.1982	15.3753	15.2986	15.3492	15.0928	15.3833	15.4391	15.2774	15.2107	15.0722	13.5682	15.1458	15.4345	14.8775	15.2626	16.2825	16.1736	15.1329	16.0346	16.3022	16.0462	15.5303	15.5748	15.3201	15.5839	15.8103	15.962	15.9867	16.4369	16.2231	16.4312	16.0514	15.9724	15.4316	16.3917	16.1584	15.7041	16.292	16.1886	15.8183
Nidogen-1	P14543	NID1	1.03323	0.0471667	0.351079	0.454595	18.2438	18.0971	17.7988	17.9736	18.3282	18.0977	18.3656	18.3562	18.1162	17.8156	18.4172	18.3079	18.1497	16.5031	18.3592	18.3124	18.1607	18.5511	18.2181	18.4277	18.3261	18.3614	18.5582	18.4075	18.459	18.3722	18.4608	18.5554	18.2185	18.5079	18.175	18.1927	18.4218	18.1809	18.1755	18.0719	17.9949	18.0153	18.2059	18.3892	18.1822	18.2407	18.3254
Proline-rich transmembrane protein 3	Q5FWE3	PRRT3	1.03341	0.0474115	0.500958	0.300198	19.6359	19.5556	19.592	19.5325	19.6644	20.0821	19.6767	20.0951	19.9742	19.4957	20.0821	19.7203	19.9069	18.6233	19.8956	20.1206	19.6721	19.8013	19.6859	20.2535	19.9459	20.3321	20.0691	19.9742	20.0292	20.0559	19.4433	20.4273	20.2989	20.417	20.3211	19.5042	20.0156	19.9882	20.4273	20.2989	19.8314	20.7389	20.5915	20.1079	20.6186	20.002	20.1946
Alpha-2-HS-glycoprotein	P02765	AHSG	1.03343	0.0474371	0.611672	0.213481	23.4041	23.2535	24.2244	23.3101	24.3645	24.4738	23.3645	23.6971	24.4362	23.6971	24.1642	24.019	23.8858	21.7223	24.7846	23.3511	24.2244	23.48	23.7286	23.7389	24.6757	24.2244	23.9134	23.5638	23.5983	24.5463	24.0608	24.4984	24.3101	23.6431	24.002	23.8385	24.2244	23.9406	23.391	23.8288	25.0233	23.7077	23.2244	23.5522	24.0275	24.317	23.9043
Alpha-mannosidase 2x	P49641	MAN2A2	1.03358	0.047657	0.310631	0.507755	19.0387	19.0126	19.0043	18.6797	18.3154	18.7848	19.2316	18.8828	18.5705	18.7321	18.816	18.6149	18.8204	18.7785	18.663	18.8167	18.3544	18.694	18.5377	18.7232	18.528	18.4844	18.5304	18.4916	18.3647	18.4559	18.1653	18.2371	18.5761	18.6252	18.55	17.7953	18.3615	18.6903	18.7496	18.8841	18.0088	18.6245	18.7565	18.691	18.5891	18.4581	18.9735
Ephrin-B1	P98172	EFNB1	1.03379	0.0479464	0.37333	0.427907	16.9398	16.9366	17.4348	17.3631	17.2107	17.1906	17.2711	17.5666	17.3153	16.7361	17.3052	17.3092	17.1834	NaN	16.9212	17.3466	16.6119	17.1775	17.3903	17.295	17.3531	17.3047	17.4822	17.4159	17.4678	17.33	17.6718	17.3813	17.3879	17.3427	17.2501	17.46	17.5114	17.4533	16.9032	17.8411	17.2488	17.424	17.6205	17.5423	17.7306	17.6846	17.5249
Dyslexia-associated protein KIAA0319-like protein	Q8IZA0	KIAA0319L	1.03388	0.0480639	0.394972	0.403434	17.2256	16.5489	17.039	17.0251	17.1112	17.1483	17.2241	17.2052	17.6674	17.4214	17.6645	17.1156	17.274	17.1436	17.6691	17.7528	17.5298	17.642	17.3601	17.5182	17.0269	17.4454	17.3486	17.6904	18.1087	18.0018	17.3146	17.0923	17.9631	17.1737	17.1165	17.3675	17.2178	17.1133	17.4826	17.8741	17.9037	17.8279	17.2326	17.4164	17.9887	17.0674	17.7915
Actin, alpha skeletal muscle	P62736;P63267;P68032;P68133	ACTA1	1.03388	0.0480713	0.800247	0.0967759	15.9475	16.5002	16.5065	15.6455	17.3682	16.6798	16.7098	16.6359	16.9123	17.4729	17.004	16.8555	16.9212	15.8261	19.9742	17.1731	16.8132	16.2477	17.1325	16.9833	16.84	15.6829	17.6683	17.8477	17.3373	16.1839	17.8598	NaN	16.7438	17.6945	17.0074	22.4576	17.5089	17.4458	17.0751	17.3234	17.4674	19.0405	17.4029	17.2528	16.6931	16.1522	17.3027
NT-3 growth factor receptor	Q16288	NTRK3	1.03401	0.0482456	0.314415	0.502497	17.0255	17.226	16.962	16.9319	17.0732	17.0405	17.2534	17.2958	17.0184	17.0462	16.8322	16.9814	17.1455	NaN	16.8292	17.1454	16.3176	17.0491	17.0399	17.0188	17.0466	17.1009	16.9147	17.2093	17.3668	17.1278	16.8385	17.1133	16.7037	16.766	16.6919	17.2422	17.1809	17.2328	17.1107	16.1121	16.5014	17.1769	16.9778	16.9386	17.0568	17.1881	16.9276
Ephrin-B2	P52799	EFNB2	1.03406	0.0483211	0.4852	0.314079	17.2958	17.3386	17.1934	17.5192	17.4903	17.1235	17.8458	17.8264	17.7449	17.4844	17.7751	17.7596	17.7247	NaN	17.1381	17.6686	17.4711	17.4363	17.9344	17.8547	18.0183	18.1982	18.3666	18.2677	18.1155	18.0302	17.7695	18.1406	18.2307	18.1444	18.0008	18.1306	18.2202	18.2643	18.2302	18.1912	17.73	18.5028	18.3168	18.1175	18.1868	18.0659	17.9172
Carboxypeptidase B	P15085;P15086	CPB1	1.03407	0.0483316	0.529097	0.276465	16.25	16.1573	16.3423	16.4182	16.3617	15.4034	15.6287	15.3743	14.9602	16.0971	15.7171	15.7	17.048	15.7827	15.8611	16.7258	15.8354	15.6427	16.3828	16.171	16.1068	16.3326	16.2108	16.4557	16.6297	16.013	16.4817	16.0933	16.4408	16.3491	16.1918	16.1006	15.409	15.8297	16.2582	15.9812	16.2717	15.5136	16.808	16.6379	16.4788	16.6444	16.2951
Insulin-like growth factor-binding protein 4	P22692	IGFBP4	1.03466	0.04915	0.532655	0.273554	20.3645	20.4576	20.5731	20.4775	20.5261	20.4676	20.2989	20.8269	21.2006	20.417	20.8499	21.2764	20.3962	17.3517	20.7471	20.7876	20.4874	20.9098	19.9882	20.7796	20.7056	20.5261	20.1332	20.1703	19.9459	20.417	20.5069	20.6186	20.7471	20.8034	20.4874	20.4375	20.4476	20.6627	20.3857	20.9098	20.5545	20.8576	20.2302	20.7715	20.3211	20.6186	20.1332
C-type natriuretic peptide	P23582	NPPC	1.03466	0.0491628	0.699863	0.154987	17.7785	16.8927	17.5859	17.7682	17.3797	17.3116	17.6359	17.775	17.4252	17.3409	17.297	17.5747	17.2347	15.8322	17.357	17.4331	17.0385	17.2458	15.9383	17.8038	17.5542	17.8334	18.0402	17.8607	18.1317	17.7656	15.6018	17.8082	17.125	16.7411	17.0198	15.039	17.3486	16.9912	16.9715	17.156	16.3608	17.5219	17.4262	17.2763	17.7581	17.6555	17.2357
Apolipoprotein B-100	P04114	APOB	1.03483	0.0493892	0.795902	0.0991403	19.7761	19.7521	20.9316	19.6376	20.654	20.6276	19.2935	18.8543	20.7796	20.4576	20.0951	19.2061	21.1079	20.1703	20.2764	19.3924	24.8528	19.3649	19.7564	20.5165	20.2302	20.4576	19.862	20.0559	19.8382	19.6057	19.7244	20.1581	19.841	20.417	20.2302	19.7965	19.4838	19.7382	19.82	20.2185	21.3699	19.6279	19.3608	21.0821	19.7502	20.5069	19.4494
Cation-independent mannose-6-phosphate receptor	P11717	IGF2R	1.03484	0.0494051	0.188891	0.723789	16.5035	16.2993	16.4274	16.3914	16.5997	16.3176	16.4508	16.516	16.2845	16.3072	16.4483	16.3864	16.7865	15.9295	16.6784	16.6088	16.4846	16.333	16.4455	16.7512	16.2832	16.6138	NaN	16.5101	16.3967	16.5623	16.1933	16.5258	16.6472	16.3864	16.7052	16.6802	16.272	16.4397	16.5956	16.3201	15.9485	16.1822	16.3007	16.3995	16.4193	16.4282	16.5514
Transmembrane emp24 domain-containing protein 4	Q7Z7H5	TMED4	1.03518	0.0498755	0.744551	0.128106	15.6895	NaN	15.8765	15.9677	15.5083	15.5218	16.0728	15.7425	15.7884	15.5134	15.6165	15.7429	15.9704	NaN	16.0147	16.0026	NaN	15.3548	16.4884	17.2239	NaN	NaN	NaN	18.0998	NaN	NaN	16.5445	16.8089	16.5768	16.9251	NaN	18.0726	16.1486	17.1237	NaN	17.11	16.3278	16.2427	16.8233	NaN	16.2422	NaN	17.0603
Sulfhydryl oxidase 1	O00391	QSOX1	1.03527	0.0500113	0.132482	0.877843	19.5366	19.4407	19.2497	19.5228	19.286	19.5893	19.4534	19.551	19.5534	18.8315	19.2999	19.1878	19.3387	18.9327	19.3987	19.5827	19.5038	19.5167	19.6049	19.776	19.6642	19.5357	19.5594	19.5241	19.371	19.6947	19.4804	19.6625	19.4334	19.3245	19.2542	19.3469	19.2491	19.3548	19.2951	19.4748	19.1435	19.4046	19.3352	19.4782	19.4393	19.5495	19.4678
Endoplasmic reticulum mannosyl-oligosaccharide 1,2-alpha-mannosidase	Q9UKM7	MAN1B1	1.03542	0.0502217	0.442185	0.354396	15.8131	15.2244	15.761	15.7251	14.8874	15.0574	15.5309	14.6901	15.2712	15.5914	15.618	14.8527	15.5687	15.4418	15.4813	15.505	15.3022	15.0553	14.8695	15.33	14.9879	15.4808	15.2999	14.518	15.1569	14.6182	15.141	15.3647	14.9644	14.2219	14.9999	15.4969	15.001	14.8638	NaN	15.0431	14.8835	14.9013	15.1823	14.8977	15.3004	15.1004	15.0863
Dystroglycan 1	Q14118	DAG1	1.03594	0.0509343	0.290743	0.536491	20.9672	20.7553	21.0691	21.0951	20.8034	20.5823	20.8499	20.9388	21.0156	20.9024	20.8423	20.9024	20.9672	19.4071	20.7307	20.9459	20.3857	20.8423	21.2593	21.1581	20.9951	20.9024	20.8576	21.3538	21.0426	21.1581	21.0359	21.1519	21.2764	21.0493	21.2361	20.9531	21.2244	21.0224	21.0559	21.2764	20.9742	21.1395	21.0756	21.0691	21.2933	21.2125	21.1886
Ganglioside GM2 activator	P17900	GM2A	1.0362	0.0512969	0.375462	0.425435	21.8307	22.0156	22.5356	22.4324	22.1856	21.8385	21.8651	22.2214	22.538	22.3565	22.2419	21.7182	22.4324	21.1825	22.0393	22.7348	22.0292	22.1111	22.0625	22.6497	22.2933	22.3778	21.8191	22.1457	22.0886	22.2764	22.4221	22.3376	22.8132	22.5237	22.6693	22.695	22.48	22.6141	22.391	22.6342	22.3672	22.4476	22.6822	22.4874	22.9043	22.391	22.4375
Neuropilin-1	O14786	NRP1	1.03625	0.0513704	0.155184	0.809154	17.9305	17.5613	17.9573	17.8862	18.0156	18.1071	17.7424	18.0655	18.1006	17.6415	17.899	18.0261	17.8657	17.2942	17.8701	17.8365	17.9673	17.8923	17.7163	17.6681	17.8189	17.8409	17.9891	17.8045	17.5701	17.7198	17.8321	17.6243	17.8748	17.9688	18.0281	17.0675	17.7399	17.718	17.9198	17.8163	17.834	17.9898	17.9182	17.71	17.9402	18.0483	17.9291
Alpha-2,8-sialyltransferase 8E	O15466	ST8SIA5	1.03647	0.0516737	0.516214	0.28717	16.6995	NaN	15.9276	16.7332	16.125	16.056	16.3986	16.1584	16.304	16.3203	16.3431	15.3189	16.0576	16.4958	16.2617	16.1983	17.7165	15.7237	16.5285	16.653	16.185	16.8318	NaN	16.5839	NaN	16.3269	16.2318	15.9312	16.4107	16.0815	16.2407	15.4626	16.0615	15.8796	16.3977	15.7996	NaN	15.6314	16.0819	16.1208	16.9356	16.6204	16.4218
Trefoil factor 3	Q07654	TFF3	1.03649	0.0517033	0.798462	0.097746	15.3867	15.4746	16.7123	15.213	15.8979	14.2825	16.229	NaN	15.3257	14.6838	15.0043	15.4713	16.4969	NaN	NaN	15.1006	NaN	14.6169	NaN	16.9733	16.7114	17.0638	NaN	NaN	NaN	NaN	15.3992	NaN	17.5465	17.4023	17.6894	NaN	17.2573	17.6944	17.4343	17.6514	17.7101	17.224	16.9507	17.5185	16.8449	17.108	17.0988
Phospholipid transfer protein	P55058	PLTP	1.0365	0.0517142	0.457838	0.339288	21.5117	21.8651	21.3045	21.743	21.1642	21.0691	21.3045	21.1946	21.3699	20.7876	21.1703	20.8499	20.654	20.8876	21.1269	21.0559	20.6006	20.7307	21.9882	21.8034	21.4576	21.3321	20.9742	21.0493	21.1703	21.9882	21.7715	21.4825	21.8307	21.8689	21.7796	21.632	21.4425	21.4825	21.5869	22.1395	21.2535	20.8876	21.8538	21.9061	21.5404	21.6584	21.6006
Phosphoserine aminotransferase	Q9Y617	PSAT1	1.03763	0.0532879	0.465806	0.331795	16.6611	16.3293	16.3245	16.5151	16.1023	15.7944	16.4155	16.679	16.0428	15.6683	15.9955	16.5569	16.2899	16.0766	15.9419	16.4279	15.6008	16.1453	16.7387	15.7548	16.1058	15.4607	16.0293	15.9821	15.6739	15.6702	15.6746	16.0737	16.0924	16.2363	16.5675	17.258	16.3562	15.9759	16.2583	16.0059	16.1277	16.1723	16.4981	16.2839	16.3808	16.6742	16.2963
Glycosaminoglycan xylosylkinase	O75063	FAM20B	1.03821	0.0540963	0.637601	0.195451	16.82	16.9527	16.8327	17.0883	16.4486	16.3496	16.9785	16.1237	17.0481	16.6476	16.9563	16.5098	16.984	17.1323	16.8605	16.922	16.9363	16.7582	17.467	17.373	16.9138	16.9477	NaN	17.2079	NaN	17.5334	17.0678	17.0908	17.3278	17.2317	17.3872	17.8682	17.2276	17.439	17.5006	17.6561	17.5793	17.3693	17.0705	NaN	17.5198	17.6181	17.3461
Serpin B13	Q9UIV8	SERPINB13	1.03828	0.0541989	0.770229	0.11338	NaN	NaN	NaN	NaN	NaN	NaN	NaN	NaN	14.2408	NaN	NaN	13.7428	15.0259	14.5958	12.6744	13.933	NaN	13.388	15.8281	14.5156	15.7653	16.3057	15.3816	15.4847	15.8831	15.8591	15.2057	14.8635	NaN	15.7002	15.5669	17.7107	NaN	14.7203	16.1626	16.8207	15.3952	14.1915	15.3017	15.0875	NaN	14.969	NaN
Protein-L-isoaspartate(D-aspartate) O-methyltransferase	P22061	PCMT1	1.0383	0.054221	0.472975	0.325161	17.7236	18.3258	18.3887	18.5469	17.6247	18.3834	17.8307	18.2013	18.0481	18.387	18.7047	17.8224	18.3337	17.4483	18.6738	18.5898	18.4164	18.0695	18.8002	18.9961	18.5007	18.7186	18.142	18.9436	18.7867	19.021	18.8798	18.9753	18.7293	19.0517	19.0721	19.0625	18.462	19.2837	18.6278	19.1634	18.9366	18.799	19.0509	19.0457	18.6579	19.0563	18.8772
SLIT and NTRK-like protein 5	O94991	SLITRK5	1.03847	0.0544591	0.346342	0.460495	17.7436	17.7303	17.2815	17.3906	16.6028	17.1512	17.388	16.9981	16.5836	16.9935	16.9232	16.7259	17.0936	17.0529	16.5053	17.0027	16.9668	16.9233	17.5871	17.4339	17.2271	17.6117	17.4551	17.4176	17.0448	17.2641	17.2984	17.0508	16.8413	16.99	17.4799	17.2099	17.1753	17.2151	17.5391	17.2941	17.6012	17.6837	17.5342	17.1605	17.141	17.3141	17.2655
Osteomodulin	Q99983	OMD	1.03848	0.054467	0.372916	0.428389	20.3211	20.2419	19.9742	20.3538	20.7307	20.4775	20.3752	20.3101	20.1581	20.3211	20.3752	20.2419	20.1457	18.5295	20.7715	20.4676	20.0559	20.4273	21.0088	20.9672	20.6453	20.9672	20.5165	20.8727	20.4066	20.9601	21.002	20.6971	20.5915	20.2764	20.8651	20.2535	20.4273	20.4375	20.265	20.6714	20.6186	19.9164	20.2185	20.5731	20.5451	20.5356	20.6714
Beta-1,4 N-acetylgalactosaminyltransferase 1	Q00973	B4GALNT1	1.03886	0.0549948	0.45849	0.33867	16.4216	16.3811	16.0917	15.8852	15.9991	15.7776	16.1381	15.3167	16.1091	16.5697	15.9476	15.6337	16.0691	16.4001	16.135	15.8925	NaN	15.4792	16.0442	16.2169	16.1228	16.2808	16.2103	15.1846	15.8493	16.4738	15.544	16.4517	15.8636	15.278	15.6305	NaN	15.7717	15.5644	16.1563	15.8576	15.1953	15.99	15.7472	15.8738	16.0469	16.1692	16.1798
Gamma-aminobutyric acid receptor-associated protein-like 2	P60520	GABARAPL2	1.03915	0.0554	0.553791	0.256654	NaN	NaN	NaN	NaN	14.8196	14.9319	15.4159	15.2632	15.1843	15.3608	15.5513	15.1351	15.4787	NaN	15.0706	14.7732	15.2754	14.8599	15.9356	16.1565	15.7949	15.8288	16.0859	16.2661	16.1144	16.1125	15.5169	15.7931	14.7784	15.9951	15.2329	15.7792	15.7352	16.3623	15.5481	15.3277	15.2156	15.8628	15.6385	15.8326	16.0138	15.6591	16.4956
Intercellular adhesion molecule 5	Q9UMF0	ICAM5	1.03962	0.0560563	0.419891	0.376863	18.0956	17.801	17.5484	17.6235	17.1377	17.7047	18.3912	17.8456	17.5852	17.3531	17.5326	17.356	17.8013	18.6447	17.1765	17.791	17.199	17.8757	17.2193	17.6518	17.6736	17.8846	17.7096	17.4959	17.3292	17.2782	17.2335	17.3911	17.4534	17.2489	17.5943	16.8105	17.5046	17.6932	18.0522	17.1274	17.4537	18.0766	17.9447	17.4527	17.4653	17.4533	17.3943
Protocadherin alpha-C2	Q9Y5I4	PCDHAC2	1.04001	0.0566042	0.248854	0.604055	18.341	18.2224	18.3467	18.556	17.9831	18.3806	18.3663	18.5573	18.1581	17.9707	18.3243	17.6357	18.0355	17.1693	17.941	18.316	17.5644	18.1873	18.3092	18.3524	17.7725	18.1888	18.5785	18.4728	17.9819	18.3446	17.8952	18.2372	18.4224	17.7804	17.9913	17.6408	18.233	18.2831	18.1087	18.0651	17.7697	18.4101	18.3243	17.9812	18.2279	18.3102	18.4421
Protein jagged-1	P78504	JAG1	1.04024	0.0569226	0.551426	0.258513	14.1076	15.5276	14.5946	15.0496	14.4436	14.6806	15.0326	15.2078	14.7539	14.4123	15.0002	14.5256	14.4667	NaN	13.5243	14.5884	14.918	14.6109	14.4233	14.6527	15.3353	15.3431	NaN	NaN	NaN	NaN	14.2606	15.8511	14.9535	15.5299	15.4385	NaN	15.5843	15.2678	15.1093	15.724	NaN	15.0561	15.3844	NaN	14.5704	NaN	15.0932
Sushi domain-containing protein 5	O60279	SUSD5	1.04028	0.0569771	0.398223	0.399874	19.3801	19.4422	19.3415	19.5003	19.0031	19.6948	19.5752	19.5784	19.4849	18.914	19.2464	19.1894	19.5214	16.9472	19.2035	19.5642	19.0951	19.6538	19.1192	19.5075	19.4558	19.8187	19.6257	19.3395	19.3709	19.1487	19.5773	19.2834	19.5122	19.8982	19.6724	19.2734	19.8344	19.8694	19.9316	19.5856	19.7502	20.1079	19.896	19.8527	19.6328	19.605	19.7744
Endosialin	Q9HCU0	CD248	1.04037	0.0570953	0.341332	0.466823	18.0759	18.0412	18.0778	18.2585	18.1707	18.3845	18.2437	18.3058	18.1307	17.5258	18.0127	17.8951	17.9751	16.0261	17.9404	18.3153	17.4207	18.1844	18.4714	18.3035	18.2937	17.7795	17.4794	17.9382	17.5227	18.2434	18.1636	17.9781	17.9962	17.9194	18.0294	17.4531	17.6898	18.1543	18.0931	18.1467	17.9068	18.1897	18.0499	18.0899	18.1506	17.9703	18.2226
Immunoglobulin superfamily member 8	Q969P0	IGSF8	1.04072	0.0575881	0.280703	0.551754	20.1825	19.7476	19.8011	19.9459	19.591	19.8316	19.9153	19.9459	20.0156	20.2535	19.8916	19.9459	19.8577	18.101	20.002	20.1457	19.5661	19.9742	19.4503	19.9113	19.8648	19.8574	19.8708	19.9459	19.7095	19.6972	19.3868	19.7753	19.9882	20.0156	19.9742	19.6478	20.1079	20.1703	20.0426	20.1703	19.4881	20.0821	20.1825	20.0292	20.0156	20.0156	20.0559
Procathepsin L	P07711	CTSL	1.04076	0.0576397	0.267966	0.57192	19.8267	19.7541	19.6418	19.9459	19.9459	19.7427	20.2066	19.86	19.6219	19.9209	19.8464	19.9742	20.2764	18.1004	19.7706	20.2066	19.9002	20.0292	19.9019	20.0156	20.1079	19.8127	20.002	20.0156	19.8786	20.4972	20.0821	19.8739	19.8449	19.3661	19.7447	19.6382	19.4207	19.7057	19.7169	19.9139	19.8607	19.7806	19.8982	19.725	20.0426	19.8655	19.9742
Protein sel-1 homolog 1	Q9UBV2	SEL1L	1.04083	0.0577346	0.53148	0.274513	15.1411	15.4384	15.4683	15.5229	15.8208	15.1565	16.0584	15.7647	15.8072	16.1729	14.3954	15.3245	15.0706	NaN	15.1716	15.4798	14.5532	15.3609	15.5379	15.9396	15.4395	16.1011	16.5689	16.0353	16.2634	16.2949	15.2778	16.0357	15.9543	16.387	16.1989	16.0344	16.3442	16.4065	15.9425	16.1835	14.9532	16.0375	16.24	16.0843	16.1425	16.7125	16.2769
Metalloproteinase inhibitor 4	Q99727	TIMP4	1.04114	0.058158	0.494229	0.306072	15.8015	15.7007	15.8308	15.8342	16.6568	16.4874	17.6024	16.4148	16.9749	16.0371	16.6205	16.5206	17.0516	15.9197	16.6078	17.0143	16.524	16.6753	17.5602	17.0848	17.0912	17.0799	17.4331	17.486	16.9731	17.1912	17.0788	17.2075	16.5681	16.0486	16.8876	17.0067	17.1153	16.9379	17.0419	15.9399	16.1728	16.8169	16.9891	16.8121	17.1443	17.0557	17.3828
Carbohydrate sulfotransferase 10	O43529	CHST10	1.04115	0.0581807	0.333649	0.47671	16.4112	16.8117	17.0729	17.0066	16.8327	17.186	17.1999	17.1781	17.2953	16.7607	17.0404	16.4943	17.2412	16.1797	16.8749	17.3848	16.2886	17.0982	17.4223	17.2762	16.8861	16.8504	16.8532	16.9255	15.6558	17.0937	16.5779	16.6561	17.1749	16.9839	16.5487	16.1868	16.9976	17.1616	16.8198	17.0875	17.0972	17.0865	17.4313	16.8619	16.9538	17.0886	17.1434
Disintegrin and metalloproteinase domain-containing protein 22	Q9P0K1	ADAM22	1.04117	0.0582074	0.229024	0.640119	21.2244	20.8802	20.895	21.391	21.0156	20.8499	21.4425	20.9812	20.8423	20.3962	20.6276	20.3962	20.9171	20.0821	20.7056	21.0292	20.4066	20.8346	21.0625	21.265	20.8727	20.7876	20.7389	20.9531	20.4273	21.0886	20.7796	20.9388	21.1079	20.3211	21.0625	20.3752	20.895	21.0625	20.8651	20.5915	20.5915	21.1886	21.0156	20.8727	20.9024	20.9882	21.1703
Contactin-1	Q12860	CNTN1	1.04117	0.0582083	0.154977	0.809732	23.1063	23.0326	22.9882	23.3239	23.2051	22.8633	23.1688	23.2273	23.2036	22.7573	23.0054	23.0122	22.9406	22.1856	22.867	23.1285	22.3156	23.0805	23.4425	23.3376	23.1534	23.1871	23.181	23.5045	23.1269	23.5522	23.2404	23.391	23.1379	22.8614	23.2258	23.1961	23.3778	23.391	23.1301	23.0837	23.0241	23.1534	23.1174	22.9116	23.2155	23.0376	23.3376
Glyceraldehyde-3-phosphate dehydrogenase	P04406	GAPDH	1.04123	0.058283	0.641325	0.192922	18.9313	18.7153	18.9584	18.5028	18.4168	18.3768	19.1121	17.776	18.6338	19.202	18.7411	18.6232	18.8327	20.7876	18.9347	18.986	18.6827	18.1394	19.6444	19.1856	19.4489	19.6674	18.9884	19.4991	20.6453	20.5356	19.8178	19.5375	19.1737	20.0292	19.5563	23.0326	19.548	19.3697	19.6065	19.2995	19.8089	18.9154	19.9203	19.5525	19.0629	19.1624	19.5013
Allergin-1	Q7Z6M3	MILR1	1.04144	0.058587	0.714803	0.145813	11.948	NaN	NaN	13.0783	13.6369	13.3828	NaN	14.0548	14.0586	11.7078	12.5479	13.9392	13.536	NaN	NaN	13.4522	NaN	13.3816	NaN	12.5739	NaN	13.2619	NaN	12.3102	NaN	NaN	13.9179	14.4145	13.6629	NaN	NaN	NaN	NaN	NaN	NaN	NaN	NaN	13.0143	NaN	NaN	NaN	NaN	13.1832
Deubiquitinase OTUD6B	Q8N6M0	OTUD6B	1.04197	0.0593064	0.732806	0.135011	NaN	NaN	NaN	NaN	NaN	NaN	NaN	NaN	NaN	NaN	NaN	NaN	NaN	NaN	NaN	NaN	NaN	NaN	19.4555	17.7818	18.721	18.6298	18.5236	20.2419	20.5165	18.5742	19.6679	18.4244	19.9103	20.0292	19.7234	18.6738	19.5772	19.6473	19.7159	20.1946	19.4979	19.3052	19.0303	19.5975	19.2716	19.6153	19.0292
Cell cycle exit and neuronal differentiation protein 1	Q8N111	CEND1	1.04203	0.0593934	0.637842	0.195287	15.0093	NaN	NaN	14.1177	14.6898	14.531	14.7403	15.2686	15.5982	14.7439	14.7591	15.3681	16.0401	14.9438	14.8741	14.7639	14.8968	15.6424	14.9391	15.3181	NaN	15.8464	15.5174	15.2374	16.2267	NaN	13.0659	NaN	15.1522	15.9137	16.1969	NaN	15.0163	15.2906	15.4095	15.6273	15.8517	15.8958	15.6869	15.6912	16.1206	15.3072	15.6851
Noelin-2	K7EIS8;O95897	OLFM2	1.04222	0.059654	0.595783	0.224912	16.3828	16.4286	16.2511	16.6035	16.4278	16.051	16.3348	16.3125	15.6921	16.1261	16.1412	16.0453	16.2827	16.7364	16.0043	16.3269	16.3287	16.1235	17.2482	16.7845	17.0505	16.8121	17.4961	16.9673	17.0609	18.0405	16.7703	17.9657	16.5259	15.8592	17.0536	16.4021	15.6308	16.1405	17.0313	16.7466	16.6242	16.7217	16.5858	16.9665	16.6827	NaN	16.9613
Receptor-type tyrosine-protein phosphatase U	Q92729	PTPRU	1.04225	0.0597078	0.576453	0.239236	15.299	14.3259	14.3137	14.3137	13.9772	14.1844	15.045	14.6658	13.9898	13.2134	13.8478	13.5134	14.5564	14.1016	14.2802	14.4779	13.9526	14.8188	14.8429	14.6253	14.5377	NaN	14.7823	14.4374	NaN	14.8983	14.6694	14.5836	14.3219	13.6355	14.0139	NaN	13.9228	NaN	NaN	NaN	NaN	13.4692	14.3954	NaN	14.3742	NaN	14.7844
Voltage-dependent calcium channel subunit alpha-2/delta-1	P54289	CACNA2D1	1.04323	0.0610587	0.265934	0.575226	19.681	19.4176	19.5574	19.7912	19.4425	19.7807	20.0821	20.0821	20.0559	19.4066	19.7796	19.585	19.8678	19.046	19.4364	19.8367	19.4595	19.7909	19.8372	19.8551	19.5943	19.781	19.9742	19.9742	19.6451	20.0292	19.3754	19.8324	19.7471	19.9742	19.7567	19.5952	19.8771	19.8169	20.0821	19.7446	19.4908	20.1581	20.1581	19.7074	19.6766	19.7416	19.7082
Splicing factor 3A subunit 1	Q15459	SF3A1	1.04324	0.0610668	0.682374	0.165977	NaN	NaN	14.5352	13.8325	14.5204	NaN	14.4045	13.9097	NaN	14.8968	NaN	NaN	14.5064	NaN	12.7741	14.853	NaN	14.488	NaN	NaN	15.1177	15.3812	15.5542	15.735	16.1792	15.8643	15.3184	NaN	15.2455	15.2641	15.1722	16.3914	15.2378	15.0831	14.8969	14.3963	NaN	15.7666	15.4072	NaN	15.9069	NaN	14.5459
Brother of CDO	Q9BWV1	BOC	1.04341	0.0613022	0.508154	0.294005	14.1117	14.2656	14.3229	14.4083	14.5798	14.5002	15.2028	14.8879	14.3195	14.4212	14.3504	14.6431	14.7686	NaN	14.2133	14.7444	14.2685	14.686	NaN	15.5719	15.4105	15.33	14.7969	15.5592	15.3031	16.7371	15.2645	NaN	15.4305	15.2916	15.4026	14.5513	14.4946	15.0095	15.0103	15.4949	15.943	15.2622	15.2415	15.3927	15.3132	15.1115	15.3145
Chondroitin sulfate proteoglycan 5	O95196	CSPG5	1.04343	0.0613305	0.406221	0.391238	20.2764	19.786	20.0292	20.1206	19.864	20.002	20.3752	20.4576	19.4868	19.1965	19.5619	19.3522	19.4172	17.8502	19.3247	19.8102	19.3895	19.645	19.7776	19.7555	19.3628	19.8122	19.7872	19.4458	19.5102	19.5296	19.1541	19.2402	19.7019	19.4972	19.7015	19.5094	19.7478	19.8663	20.0951	19.6294	18.9566	20.0951	19.9459	19.3934	19.7392	19.4179	19.5843
Pulmonary surfactant-associated protein D	P35247	SFTPD	1.04343	0.0613327	0.584682	0.23308	14.912	NaN	NaN	14.6591	15.8533	15.6161	15.0265	15.4274	15.9606	15.0065	15.5966	16.156	16.27	NaN	15.4488	14.9915	NaN	13.3245	15.2819	15.7671	14.9566	NaN	15.4785	15.8092	15.8218	15.2164	14.7978	14.9852	14.3425	13.976	15.3805	14.9357	15.476	14.8536	15.3146	15.8983	NaN	15.8276	NaN	15.3663	16.1596	15.9856	15.1781
Neuroserpin	Q99574	SERPINI1	1.04408	0.0622394	0.272715	0.564291	20.4066	20.1079	19.8381	20.1079	19.8072	19.9742	20.714	20.2535	19.8975	19.7635	19.7069	19.8394	20.1079	19.6018	19.4262	20.2185	19.2629	20.2877	20.4576	19.9601	20.0559	20.1332	20.2764	20.0292	20.0691	20.5356	20.2302	20.2989	19.8529	20.0821	20.0691	19.9742	20.1825	20.0426	20.4874	19.8312	20.002	20.3645	20.0426	20.0559	20.0426	19.8628	20.0426
Calmodulin regulator protein PCP4	P48539	PCP4	1.0443	0.0625305	0.477254	0.321251	18.0675	16.7676	17.0068	17.646	17.2488	16.9316	17.252	17.4086	17.444	17.6279	16.8141	17.6241	17.985	NaN	16.9366	17.1685	17.3593	17.0081	16.6765	17.4203	17.6627	17.6493	17.8906	17.64	18.4505	17.8786	16.7532	17.7646	17.6791	17.1579	17.8737	16.4214	17.4511	16.9575	17.4698	17.474	17.0153	16.7806	17.284	17.477	17.7454	17.5493	17.3564
Cadherin-11	P55287	CDH11	1.04443	0.06272	0.381743	0.418228	17.2228	16.9002	17.2231	17.4751	17.4182	17.0991	17.3823	16.989	17.182	15.4577	16.6999	16.8458	16.7949	16.0655	17.0268	17.0257	16.591	16.9115	17.5803	17.5755	17.5717	17.6564	17.9322	17.4079	17.6745	17.8986	17.436	17.7975	17.4159	17.4616	17.0178	17.1517	16.8821	17.1667	17.5441	17.7645	16.9697	17.3433	17.3973	17.692	17.483	17.0686	17.3797
Latent-transforming growth factor beta-binding protein 3	Q9NS15	LTBP3	1.04447	0.0627665	0.538921	0.268475	14.5609	NaN	14.7165	14.4805	15.2729	15.3236	14.9305	15.0473	14.3659	14.5639	15.0516	14.4382	14.8177	NaN	14.7462	14.8402	15.3034	15.3328	NaN	15.2039	14.6175	14.706	NaN	NaN	NaN	NaN	14.3336	15.0677	14.5693	15.2702	15.3649	14.1758	14.8709	15.253	14.6058	15.4686	15.7558	15.0263	15.2019	15.0695	15.5165	NaN	15.0956
Protein HEG homolog 1	Q9ULI3	HEG1	1.04458	0.0629206	0.409642	0.387595	15.7255	15.577	15.3832	15.5782	15.8447	15.8375	16.1275	16.26	16.4279	15.9345	15.8007	16.2867	16.3637	14.6842	16.0823	16.1361	15.766	16.3578	16.1302	16.1267	16.1619	16.5636	16.5193	16.6842	16.3806	16.5765	15.6093	16.7511	15.7377	15.9051	15.8787	15.4748	16.0376	15.9664	16.3228	16.5316	16.0101	16.5495	16.2432	16.2871	16.4912	15.8479	15.8833
6-phosphogluconate dehydrogenase, decarboxylating	P52209	PGD	1.04474	0.0631431	0.780703	0.107514	NaN	NaN	12.991	13.3619	15.6493	NaN	NaN	NaN	14.6672	14.3	NaN	NaN	NaN	NaN	NaN	14.2863	15.5575	NaN	NaN	15.121	15.0415	15.1295	14.9214	16.3189	17.074	14.2852	NaN	14.28	15.8569	15.7331	14.7614	17.7867	15.5254	15.5618	15.8515	15.1671	NaN	13.6919	15.4645	NaN	13.4033	NaN	NaN
Collectin-11	Q9BWP8	COLEC11	1.04475	0.0631563	0.700232	0.154758	16.6243	16.549	15.9595	16.5278	16.182	15.9289	17.7644	15.4595	14.7568	16.9735	16.0415	15.8666	16.4329	NaN	15.844	16.5296	17.4331	15.7168	16.4973	16.9517	16.2239	16.7094	NaN	15.117	16.9233	16.6473	16.7573	17.5699	16.6716	16.5225	16.6641	16.3709	NaN	NaN	NaN	NaN	NaN	16.5678	16.4786	NaN	15.883	NaN	15.9247
Protein shisa-6	Q6ZSJ9	SHISA6	1.04489	0.0633575	0.428745	0.3678	19.8756	19.3746	19.3709	20.0156	19.3789	19.1684	19.8124	19.4563	19.2212	17.4567	18.718	19.1284	19.43	17.7245	19.2924	19.3493	18.7691	19.0177	19.7592	19.5911	19.4092	19.4155	19.711	19.9228	19.8492	19.4582	19.3124	19.3062	19.8944	19.3171	19.6578	18.7287	19.9459	20.1457	19.7241	19.918	18.7906	19.7351	19.9601	19.6828	19.9303	19.9601	20.2066
PILR alpha-associated neural protein	Q8IYJ0	PIANP	1.045	0.0635044	0.577083	0.238762	20.1206	20.0691	19.9459	20.002	19.0722	19.8573	20.1581	20.2764	20.0292	18.2606	20.5823	20.2535	20.0691	18.7297	19.7779	20.4676	19.9032	20.2302	17.949	19.5475	19.704	19.5384	18.0478	19.1053	19.2897	19.3143	17.9743	18.3992	19.8259	20.3857	20.3538	18.5408	20.1825	20.2419	20.1581	19.2188	19.8721	20.9316	19.8521	19.584	19.7051	20.0691	20.1825
Laminin subunit beta-2	P55268	LAMB2	1.04507	0.0635964	0.0521622	1.28264	18.0456	17.6808	17.7001	17.6963	17.7698	17.5408	17.7324	17.7698	17.8297	17.4103	17.623	17.7164	17.5161	17.3148	17.7667	17.8317	17.2418	17.7686	17.8096	17.8646	18.0623	17.7944	17.7372	17.9545	17.6866	17.8616	17.7292	17.8335	17.7049	17.8022	17.8036	17.3295	17.4994	17.7408	17.7277	17.7552	17.5761	17.9	17.6646	17.9282	17.8883	17.7138	17.916
Salivary acidic proline-rich phosphoprotein 1/2	P02810	PRH2	1.04529	0.063899	0.752396	0.123553	17.2749	17.346	18.2284	17.7778	17.4042	17.5852	16.8344	17.0809	19.7565	14.5876	21.1015	18.7357	17.9639	17.5096	18.8805	18.8822	18.1139	17.8405	17.9831	17.4902	19.3593	21.3101	19.8785	20.2185	18.6422	15.872	17.3118	18.1687	17.5603	17.9004	17.8519	16.6966	17.0845	17.4815	17.6761	17.571	18.1942	18.3027	17.6847	17.0014	18.3744	17.1533	17.5832
Transmembrane protein 25	Q86YD3	TMEM25	1.04531	0.063928	0.451459	0.345382	16.4682	16.8686	16.7908	16.8742	16.4816	16.7062	16.916	16.641	16.6985	15.6538	16.7044	16.6256	16.9728	14.7555	16.9495	17.2473	16.4558	16.91	16.7053	17.0156	16.4895	16.2928	15.937	16.8473	16.9838	17.0954	16.2872	16.5094	16.16	15.607	16.3144	15.1397	16.6606	16.0819	16.464	16.3057	16.2049	16.432	16.4899	16.477	16.4396	16.1741	16.7416
Desmoglein-2	Q14126	DSG2	1.04539	0.0640419	0.265172	0.576472	16.9066	16.4228	16.8262	16.967	16.1234	16.2158	16.5225	16.6033	16.8634	16.4372	16.4026	16.4615	16.3905	NaN	16.461	16.5278	16.317	16.6838	16.7803	16.849	16.7739	16.8346	17.0199	17.2689	16.7973	16.8347	17.0888	16.8031	16.8968	16.6821	16.7778	16.7997	16.8744	16.5786	16.9669	16.87	16.2999	16.7729	17.0957	16.7283	16.7921	17.4172	16.7382
Matrix metalloproteinase-17	Q9ULZ9	MMP17	1.04543	0.0641033	0.40234	0.395407	18.3311	NaN	18.7149	18.6595	18.8346	18.8288	18.3612	18.4771	18.5101	18.6192	18.3711	18.6865	18.6313	19.1433	18.7049	18.0234	18.6118	18.4324	NaN	18.652	19.0806	18.6588	19.0855	18.5306	17.9629	19.3165	NaN	19.3297	18.7227	18.5834	18.6242	18.8853	18.7762	18.2904	18.1094	18.1594	18.5465	18.1148	18.0448	18.0121	18.1843	18.5862	17.5699
Annexin A2	A6NMY6;P07355	ANXA2	1.04546	0.0641344	0.745253	0.127696	16.7583	16.557	16.1581	15.8233	16.1066	15.8177	16.1888	15.8682	16.8335	16.0496	16.3344	16.4194	15.8711	19.3292	16.2767	16.317	15.6842	15.9856	17.6478	16.9662	18.0906	18.2379	17.7242	17.537	18.8607	18.8321	17.9938	17.8049	17.1097	19.7986	17.499	22.5309	17.4581	17.2791	18.2519	17.9391	17.728	16.6416	18.413	18.1972	17.6818	17.4882	17.1925
Receptor-type tyrosine-protein phosphatase S	Q13332	PTPRS	1.04553	0.0642275	0.102733	0.988292	19.5815	19.3285	19.3922	19.5759	19.2673	19.4801	19.4393	19.8762	19.6494	19.2115	19.2534	19.3362	19.5143	19.5899	19.1056	19.5318	18.9363	19.5587	19.6061	19.4611	19.428	19.5335	19.6487	19.7156	19.5885	19.5454	19.3832	19.3803	19.5608	19.5095	19.567	18.9224	19.3943	19.465	19.4722	19.5372	19.3117	19.9459	19.663	19.54	19.6008	19.6326	19.7176
Di-N-acetylchitobiase	Q01459	CTBS	1.04569	0.0644546	0.336246	0.473343	18.6836	18.8177	18.4411	18.9801	19.4126	18.8895	18.8759	18.7151	18.8656	18.5351	18.907	19.5908	19.329	16.663	18.9126	19.1007	18.5632	19.178	19.1755	19.2192	19.3251	18.8814	18.909	18.9682	19.6283	18.7913	19.7646	19.1326	19.5475	18.9928	19.034	19.405	19.2016	18.9	18.9074	19.2291	19.1753	18.9617	18.9698	19.0396	19.4569	19.0982	19.2615
Biglycan	P21810	BGN	1.04594	0.0647972	0.331294	0.479787	17.0436	17.0354	17.0673	16.9874	16.7283	17.5289	17.2615	16.7951	16.6165	16.6395	17.0176	17.3185	17.1187	17.5189	18.6484	17.181	17.0955	16.9132	17.0098	17.4612	17.2482	17.1341	17.5557	17.4526	16.8862	17.3167	17.1099	17.4144	16.4991	17.2051	16.9901	16.4275	17.0792	17.0228	17.2476	17.0187	16.9054	16.91	17.1941	17.2646	17.2895	17.38	16.9399
VPS10 domain-containing receptor SorCS3	Q9UPU3	SORCS3	1.04597	0.0648376	0.214288	0.669001	19.516	18.8673	18.9166	18.9413	18.7643	18.9972	19.4378	19.2342	19.0904	18.5376	18.8981	18.8431	19.0822	18.6702	18.8118	19.328	18.5058	19.1295	18.144	19.1409	18.6243	18.4448	18.788	18.8693	18.6685	18.5569	18.1736	19.1258	18.6368	18.7584	18.8207	18.0936	19.0178	19.0964	18.6888	18.7895	18.6225	19.089	18.7294	18.513	19.0372	19.0889	18.9748
Growth/differentiation factor 8	O14793	MSTN	1.04643	0.0654748	0.351468	0.454114	16.8989	17.0737	17.1378	17.0744	17.5685	17.0091	17.0562	16.9055	17.2262	17.4435	17.3934	16.9252	17.0567	17.7139	17.083	17.0475	16.3056	16.7079	17.9519	17.5587	17.7924	17.1978	17.3308	18.3042	17.7295	17.6396	17.6693	17.0251	18.0888	17.5396	17.4398	17.479	18.0105	17.9508	17.8975	18.0552	17.513	17.4621	17.6542	17.6518	17.9995	17.7809	17.6529
Neudesin	Q9UMX5	NENF	1.04661	0.0657242	0.264461	0.577639	17.2668	17.2243	17.5515	17.4725	17.3232	17.6536	17.5472	17.8119	17.8303	17.4761	17.6625	17.6663	17.2981	NaN	17.4972	17.6736	16.7982	17.3525	17.7835	17.9163	18.0029	18.1282	18.117	18.2821	18.3669	18.0195	17.5882	17.9577	17.952	18.0737	17.8888	17.8282	17.9009	18.0962	17.9875	17.8924	17.5095	17.9883	17.9689	17.9702	17.9414	18.0425	17.9568
Apolipoprotein E	P02649	APOE	1.04701	0.0662788	0.438753	0.357779	26.7129	26.5595	26.3135	26.8504	26.4154	26.2767	26.48	26.2979	26.0955	25.3811	25.9043	25.6237	26.0401	27.0296	25.9933	26.1332	25.5898	25.8019	26.506	25.7103	25.5195	25.7518	26.2114	25.217	25.1681	26.5754	25.7338	25.9998	25.7746	25.1371	25.9606	25.7746	25.673	25.5492	25.6376	25.772	25.0894	25.4234	25.4707	25.5725	25.8599	25.9495	25.772
Contactin-associated protein-like 2	Q9UHC6	CNTNAP2	1.04731	0.0666847	0.26847	0.571105	18.4384	18.3953	18.262	18.2772	17.6789	18.2413	18.7223	18.3056	17.9496	18.3048	18.1576	17.8661	18.3927	18.8397	17.4986	18.2096	17.4377	18.2074	18.38	18.0632	17.9864	18.0682	17.7886	17.8492	17.8886	18.2777	17.9197	17.9385	17.9873	17.7469	18.1687	17.6454	17.892	17.9898	18.3106	17.6004	17.8695	18.3558	18.2442	17.7348	18.1879	18.0172	18.0653
Superoxide dismutase [Mn], mitochondrial	P04179	SOD2	1.04738	0.0667831	0.450188	0.346606	18.4899	17.8094	17.4428	17.5831	17.0427	16.9098	17.1948	17.3705	17.5706	17.4581	17.5242	17.5761	17.1007	14.3939	16.9998	17.5793	17.0771	17.3009	17.4851	17.2862	17.2809	17.707	17.488	17.4831	17.7644	17.0103	16.9758	16.8494	16.8228	17.2655	17.58	19.4032	17.54	17.5961	17.4608	17.2003	17.1334	17.4894	17.904	17.5455	17.5645	17.5467	17.5742
Butyrophilin subfamily 2 member A1	Q7KYR7;Q8WVV5	BTN2A1;BTN2A2	1.04773	0.0672698	0.27741	0.556878	17.1696	16.9227	17.2347	17.2737	16.9279	16.8831	16.7985	17.2397	16.5322	16.7971	16.61	16.7499	16.8359	NaN	16.4815	16.8163	15.8799	16.8034	17.2219	17.2084	16.8173	16.683	17.285	17.3742	17.0678	17.4075	16.8553	16.9301	17.2459	16.814	16.8289	16.4788	17.2214	17.0026	17.2015	17.1609	16.7925	17.2266	17.2577	17.1288	17.5452	17.7207	17.7478
Lactotransferrin	P02788	LTF	1.04783	0.0674058	0.728526	0.137555	18.6199	19.4125	17.8863	20.417	19.8139	19.0869	17.936	19.6791	19.3263	20.2764	20.9812	20.714	18.7751	21.2764	18.5509	20.5165	19.546	19.6252	18.903	19.6842	18.743	19.4091	19.3064	19.1961	19.5986	19.34	18.7413	19.0996	18.8811	19.2818	18.74	22.6907	19.377	19.4788	19.9742	18.9219	19.7807	19.299	19.322	20.0156	18.8199	19.4435	19.2346
Platelet glycoprotein Ib alpha chain	P07359	GP1BA	1.04823	0.0679522	0.667458	0.175576	13.9269	14.7072	14.2787	NaN	14.9776	15.2114	13.0142	14.152	14.3011	15.2328	14.3176	13.75	15.356	NaN	15.1367	13.8968	17.3554	13.5328	13.9251	14.8233	15.4276	14.5935	15.4033	14.6617	NaN	15.0391	14.2381	15.4373	14.784	14.6174	14.3995	14.2838	15.0141	13.8867	14.6266	14.5208	16.3815	13.7176	NaN	15.2885	NaN	15.4708	15.0904
Carboxypeptidase E	P16870	CPE	1.04825	0.0679807	0.213838	0.669915	22.2764	22.1612	21.8614	22.2361	21.7836	21.7056	22.3805	21.6364	21.4775	21.8913	21.4874	21.4526	22.0691	21.0426	21.8689	22.1395	21.5261	22.0493	22.2419	22.3403	22.0054	21.9777	21.9812	21.9985	21.6627	22.4551	21.895	22.2155	21.6051	21.1519	21.8269	21.6096	21.7836	21.8307	21.7553	21.4923	21.5869	21.5165	21.7389	21.5823	22.1488	21.6971	22.2989
Platelet-activating factor acetylhydrolase IB subunit alpha2	P68402	PAFAH1B2	1.04844	0.0682381	0.692868	0.15935	NaN	NaN	12.4948	NaN	11.9928	12.7221	12.7947	NaN	12.6486	13.1803	NaN	12.6884	12.9838	NaN	NaN	13.33	12.6565	12.2231	13.9468	14.151	NaN	NaN	NaN	NaN	NaN	12.7441	13.8441	13.4885	13.363	14.1954	13.7435	17.0193	NaN	13.8939	13.8302	14.6566	13.915	13.8219	13.6553	13.6151	13.7186	NaN	13.8957
Calsyntenin-1	O94985	CLSTN1	1.04865	0.0685331	0.267776	0.572229	22.3511	22.2506	22.239	22.3376	22.2905	22.3538	22.8595	22.6029	22.5045	22.0156	22.1269	22.2506	22.5662	20.7796	22.2792	22.5938	21.8191	22.5708	22.4898	22.7161	22.3805	22.7553	22.6186	22.9424	22.6822	22.8913	22.1488	22.6453	22.6074	22.4247	22.8191	22.5309	22.8423	23.0207	22.8519	22.4041	22.2564	22.9812	22.7389	22.3725	22.7975	22.5754	22.882
Deoxyribonuclease-2-alpha	O00115	DNASE2	1.04888	0.0688442	0.421467	0.375237	17.8458	16.9972	16.8988	17.5253	17.5028	17.11	17.8472	16.7399	16.5507	16.8289	16.8479	17.2248	18.0979	17.0834	16.8779	17.5448	17.2137	17.7202	17.7986	17.9336	18.1487	17.6968	17.7199	17.8686	18.431	18.3543	18.1423	18.1606	18.1105	17.3829	17.312	17.3111	17.2267	17.4131	17.6514	17.272	17.4714	17.2635	17.6729	17.2665	18.1309	17.7038	18.2775
Ribonuclease T2	O00584	RNASET2	1.04896	0.0689663	0.337068	0.472283	19.3941	19.2244	19.6149	19.536	19.6854	19.775	19.5338	19.5236	19.347	19.7833	19.6015	19.9459	20.1457	17.3587	19.3437	20.1946	19.305	20.0156	18.8606	19.4995	19.9119	19.5359	19.6111	19.3011	19.7363	19.3577	20.3752	19.9882	19.8855	19.6337	19.8722	19.9742	20.1206	19.5296	19.4792	19.4999	19.856	19.7331	19.516	19.61	19.7917	19.6628	19.9252
BDNF/NT-3 growth factors receptor	Q16620	NTRK2	1.04922	0.0693141	0.383274	0.41649	17.6243	17.8219	17.2053	17.4958	17.8009	18.0558	18.0063	18.0187	17.6418	17.5045	17.8287	17.5126	17.829	15.1307	17.6081	17.948	17.6814	18.0271	17.3687	17.8119	17.7223	17.7429	17.4858	17.8144	17.6606	18.3887	17.6632	17.7663	17.8845	17.8871	18.1104	17.8906	18.0492	18.4838	18.1734	18.0453	17.8558	18.2201	18.2921	17.8484	18.0352	17.712	17.8728
Glucosidase 2 subunit beta	P14314	PRKCSH	1.04929	0.0694168	0.281498	0.550524	18.3211	18.4987	18.4037	18.5939	18.8881	18.5622	18.6266	18.6283	18.7746	18.6161	18.6763	18.6441	18.5393	16.5025	18.7754	18.724	18.4217	18.4888	19.0098	19.0908	18.8088	18.9579	18.9563	18.7269	18.9207	19.1445	18.9243	19.2903	18.993	18.8792	19.2246	19.2044	19.0949	19.179	19.0894	18.9559	18.6566	19.1509	19.1305	18.8515	19.1724	18.6427	19.0476
Junctional adhesion molecule C	Q9BX67	JAM3	1.04954	0.0697538	0.124382	0.905241	18.0337	18.1468	17.9129	18.2502	18.4432	17.8697	17.7887	18.3442	18.1775	17.8903	17.7736	18.347	18.0895	NaN	17.8119	18.4597	17.6349	17.916	18.0996	18.0942	18.526	18.7374	18.467	18.4631	18.4334	18.1744	18.1747	18.3877	18.3154	18.355	18.2583	18.1751	18.3242	18.3983	18.0883	18.2445	18.4643	18.2922	18.2173	18.4209	18.4434	18.3868	18.1379
von Willebrand factor	P04275	VWF	1.04954	0.0697624	0.391454	0.407319	16.5375	16.969	16.7035	17.1329	16.5744	16.541	17.0729	16.9992	16.7251	16.6868	17.0312	16.4106	16.8161	16.2987	17.1295	17.6072	19.7752	16.3158	16.9992	17.1416	17.108	17.5379	17.2406	17.4995	17.2372	17.2274	17.0293	17.0317	16.5524	17.4059	17.3659	16.6477	16.8043	17.3289	17.5824	17.1716	17.2248	17.3237	17.2692	17.2778	17.1804	16.9741	17.3261
WW domain-binding protein 2	Q969T9	WBP2	1.0501	0.0705203	0.208239	0.681438	17.8155	17.1772	17.7196	17.494	16.9028	17.1194	17.3974	17.3709	17.3994	16.9441	16.8927	16.6933	17.3154	17.4497	17.2322	17.2325	17.0949	16.7542	17.3115	17.5264	17.1874	17.602	17.9468	17.4928	17.0367	18.1015	16.8372	17.9724	17.1865	17.0718	17.5974	16.9721	17.188	16.9902	17.2907	17.3148	17.4777	17.2816	17.5549	17.283	17.5888	17.6826	17.5162
Keratin, type I cytoskeletal 13	P13646	KRT13	1.05049	0.07106	0.733376	0.134673	16.3728	18.7194	18.4647	18.0313	18.3212	19.3896	17.6277	17.5008	18.1653	18.1769	17.6238	17.6924	17.5009	19.0176	19.1477	17.7787	20.9316	17.7726	18.6192	18.0917	18.2639	21.5777	19.3231	19.3166	20.002	18.637	19.1046	18.4919	18.0966	20.1703	18.0783	20.5165	19.5812	18.6134	21.5356	22.8913	18.4317	18.0488	19.6323	19.8948	19.53	18.6757	17.9112
ATP-binding cassette sub-family A member 2	Q9BZC7	ABCA2	1.05059	0.0712036	0.559557	0.252155	17.3619	16.742	17.7394	17.3322	17.9878	17.2171	17.6953	17.5717	17.931	16.9426	17.9736	17.8236	18.1069	NaN	18.1371	18.1405	17.9191	18.1123	NaN	17.9672	18.0904	17.6908	17.791	18.1952	19.1951	18.0812	15.5983	18.5875	18.2038	18.5633	18.5996	NaN	18.1214	18.5832	18.2097	18.7928	17.9515	18.6456	18.4451	18.697	19.0401	18.8449	18.7035
Collectin-12	Q5KU26	COLEC12	1.05061	0.0712295	0.46047	0.336799	17.5721	17.8251	17.9252	18.1434	18.1157	17.827	17.9823	18.3697	18.2809	17.9909	18.0428	18.4566	18.0329	14.4235	17.5881	18.1384	17.6883	18.34	18.4342	18.3577	18.4603	18.0435	18.106	18.3039	18.8595	18.6352	17.9325	18.3511	18.402	18.6588	18.2085	18.195	18.6067	18.5166	18.7864	18.901	18.1827	18.7646	18.4931	18.4755	18.7557	18.6636	18.5307
Zinc transporter ZIP10	Q9ULF5	SLC39A10	1.05062	0.0712416	0.424414	0.37221	16.4868	16.5513	16.6896	16.7738	16.5328	16.908	17.2596	17.4959	17.1745	17.3487	16.8737	16.457	16.5428	15.5183	16.6304	17.0783	16.7872	17.1804	17.0288	17.5027	17.4659	17.6536	18.0472	17.7972	17.261	17.627	16.6988	18.1511	17.0952	17.2616	16.9606	17.1497	17.1119	17.3982	17.8676	17.4456	16.903	17.9163	17.2042	17.5669	17.485	17.4085	16.973
Ephrin-A5	P52803	EFNA5	1.05067	0.0713127	0.433859	0.362651	17.5556	17.8955	17.701	17.6625	17.9854	17.8157	18.4325	17.7898	17.6766	17.2121	17.9329	17.963	18.4674	17.2863	17.987	18.5579	17.7487	18.1709	17.4767	17.9013	17.9175	17.9703	18.5839	18.5001	18.2917	20.0559	17.6351	19.9286	17.818	17.5866	17.8632	18.5217	18.0535	18.3732	17.7718	17.5247	18.3049	18.1384	17.5881	17.7342	17.9425	17.9466	17.8473
Ferritin heavy chain	P02794	FTH1	1.05102	0.0717844	0.407732	0.389625	17.4254	17.3124	16.8995	17.9901	17.7392	17.9409	17.8073	17.7489	17.2276	17.6711	17.413	17.6487	17.8083	16.6116	17.5758	18.2059	17.1638	18.6417	18.3368	17.8253	17.4764	17.6689	NaN	17.9986	17.8205	18.2897	17.5407	17.9275	18.2341	17.3646	18.096	18.685	17.4208	17.8521	18.2132	17.7212	18.5914	17.3059	17.7682	17.8854	17.2845	18.0761	18.0859
Serpin B6	P35237	SERPINB6	1.05117	0.0719918	0.428465	0.368084	17.5571	17.1717	17.1101	17.1085	16.9566	16.7669	16.4058	17.1936	17.1766	16.6396	17.3498	17.17	16.9904	16.7571	16.832	17.2155	17.3446	17.0002	17.9937	16.7308	16.7965	16.9713	17.0171	16.4494	16.6369	16.9603	16.4027	16.9338	16.4655	16.8081	16.3754	16.4079	16.0131	16.2125	16.5371	16.5739	16.2696	16.3038	17.0184	17.1978	16.6201	17.2916	17.0947
Cathepsin Z	Q9UBR2	CTSZ	1.05135	0.0722383	0.330143	0.481298	18.8974	18.9244	18.5653	19.1234	18.7807	18.5086	18.8102	18.5845	18.26	18.1179	18.1886	19.0213	18.9401	16.0809	18.3115	19.1272	18.0169	18.9293	18.5915	18.3066	18.6372	18.5787	18.3833	17.8793	18.4814	18.6127	18.9059	18.6484	18.8274	18.4272	18.7481	19.0342	18.8819	18.681	18.5587	18.6079	18.4918	18.6878	18.5909	18.5235	18.527	18.861	18.5738
Immunoglobulin superfamily member 1	Q8N6C5	IGSF1	1.05156	0.0725319	0.365987	0.436535	15.6676	16.0257	15.9026	16.4042	16.4437	16.0301	16.207	15.9227	16.0928	16.2762	16.2404	15.9261	16.4485	13.7947	15.6735	16.226	15.7286	16.4095	16.4219	16.2775	16.5758	15.8747	16.0247	16.4021	16.2867	16.8008	17.111	16.9408	17.2037	16.0172	16.2553	16.3667	16.4893	16.474	16.4904	16.7132	16.2045	17.0431	16.6605	16.8184	17.1058	16.1363	16.5255
Receptor-type tyrosine-protein phosphatase T	O14522	PTPRT	1.05166	0.0726675	0.298706	0.524756	16.8947	16.4147	16.606	16.4653	15.898	16.7031	17.0404	16.6489	16.3591	16.383	16.45	15.805	16.6294	16.3115	15.5964	16.4282	15.8523	16.4957	16.8264	16.7681	16.5639	16.7523	15.931	16.9137	16.6133	16.8205	16.1761	16.8253	16.3301	16.1391	16.6183	16.1073	16.357	16.6387	16.8164	16.317	16.596	16.9362	16.7269	16.4459	16.5604	16.043	16.2565
Syntaxin-12	Q86Y82	STX12	1.05168	0.0726946	0.355673	0.448949	13.9584	14.7851	14.7395	14.7955	15.0359	14.0141	14.8235	14.4577	15.7989	15.1964	NaN	14.8988	14.7459	NaN	14.9227	14.9281	15.3456	14.5595	14.4267	15.229	NaN	14.8344	NaN	15.1732	NaN	14.5838	14.5292	14.4981	15.422	14.7809	15.0231	15.0005	NaN	15.1316	14.7149	14.9102	15.5423	15.1134	NaN	NaN	14.9704	14.3643	NaN
Platelet-derived growth factor subunit B	P01127	PDGFB	1.05171	0.0727379	0.542937	0.265251	19.1389	18.9798	19.3878	19.0196	19.4219	20.1079	19.9742	20.1703	20.0292	18.4764	19.454	19.6368	19.9302	15.7215	19.8246	20.2185	19.7476	19.9601	18.4052	19.6471	19.1308	19.5849	19.5904	19.9742	19.3472	19.3489	17.7931	19.2308	19.3988	19.4837	19.3819	18.249	19.1143	19.5049	19.2713	19.4162	18.8978	19.8356	19.5031	19.4517	19.5522	19.1585	19.2287
Sphingosine 1-phosphate receptor 1	P21453	S1PR1	1.05174	0.0727781	0.472017	0.326043	14.8364	14.8614	14.6508	14.6851	15.3569	15.5184	14.7825	15.4723	15.3038	15.2121	15.348	15.284	15.1139	NaN	15.388	14.8109	NaN	15.3455	NaN	15.607	15.6302	15.0943	15.7335	15.6606	15.8817	15.5698	12.9264	15.5298	15.6263	15.3394	15.4813	NaN	15.7039	15.7299	15.4704	15.6172	16.0413	14.9658	15.1712	15.0042	15.2714	15.2447	15.3787
Chondroitin sulfate proteoglycan 4	Q6UVK1	CSPG4	1.05189	0.0729889	0.0774791	1.11082	17.7052	17.6149	17.6939	17.8424	17.4631	17.3712	17.6356	17.3382	17.1967	17.6137	17.4156	17.1938	17.4417	16.6749	17.5802	17.8979	17.384	17.3893	17.5529	17.5812	17.7029	17.5572	17.5728	17.8884	17.2919	17.6872	18.0543	17.4099	17.3892	17.3869	17.6704	17.4201	17.5344	17.7841	17.8527	17.8028	17.7283	17.3858	17.6823	17.5682	17.6776	17.557	17.8588
Galactose-3-O-sulfotransferase 4	Q96RP7	GAL3ST4	1.05199	0.0731209	0.696218	0.157254	15.3774	15.8536	15.2704	15.4237	15.6038	15.9144	15.1391	14.9381	15.8327	14.9112	15.6009	15.2846	14.7606	15.1771	15.2843	15.0006	14.849	15.3201	16.8232	15.7616	16.3853	16.8553	NaN	NaN	NaN	16.2414	NaN	15.8184	16.0908	16.757	16.3402	NaN	15.5565	15.7195	17.6646	16.0271	17.0765	16.3884	16.014	16.4157	17.0328	16.2803	15.8829
Melanotransferrin	P08582	MELTF	1.05207	0.073227	0.290155	0.53737	16.6146	16.6598	16.1306	15.9648	16.5434	16.317	16.5514	16.5802	16.1754	15.4124	16.1977	16.4968	15.8536	15.5442	15.8634	16.6651	15.995	17.0469	16.518	16.3453	16.9772	16.7483	16.9169	16.752	16.7136	16.2622	16.788	16.0905	16.4743	16.2351	16.7112	16.8683	16.5537	16.4201	16.5734	16.5255	15.5592	16.5935	16.3748	16.6397	16.2688	16.5885	16.1804
Plexin domain-containing protein 2	Q6UX71	PLXDC2	1.05232	0.0735705	0.169635	0.770485	20.3962	20.4375	20.3857	19.8546	20.2419	20.0292	20.2764	20.2419	20.2877	19.8819	20.2877	20.2535	20.3962	19.3236	20.1457	20.0292	19.9742	20.417	20.2185	20.2066	20.2185	19.9316	20.002	20.0426	19.7253	20.2066	20.4576	20.265	20.2989	20.4676	20.2066	19.8714	20.2066	20.265	20.2764	20.3752	20.2419	20.4874	20.5451	20.4874	20.6276	20.5731	20.654
NAD(P)H-hydrate epimerase	Q8NCW5	NAXE	1.05248	0.0737981	0.270675	0.567552	16.697	16.7152	16.3508	16.2996	15.9935	15.9159	16.2523	16.2215	16.3571	15.7089	16.1681	15.9167	16.4754	16.4539	15.8498	15.9149	15.3845	15.9808	15.8236	16.8102	16.5814	16.4458	17.0076	16.529	16.0639	15.9505	15.7678	16.1954	16.0154	15.802	16.5513	16.6451	16.2459	15.7255	15.9887	16.3223	15.7287	16.0516	16.6878	16.5589	15.88	16.1536	16.2371
Leucine-rich repeat and immunoglobulin-like domain-containing nogo receptor-interacting protein 1	Q96FE5	LINGO1	1.05266	0.0740348	0.423866	0.372771	19.4693	18.5762	18.3485	18.6876	17.8108	18.2474	19.2393	17.7249	17.1056	18.2574	17.6636	17.6818	18.7327	19.2644	17.185	18.6168	17.4393	18.4277	18.3594	18.6236	18.348	18.5625	18.2495	18.0723	17.5121	18.1539	18.3891	18.2722	18.3521	17.676	18.4972	18.1865	18.1957	18.3307	18.6394	18.0259	18.164	18.5355	18.4435	17.864	18.2068	18.1042	18.2214
Keratin, type II cytoskeletal 71	Q3SY84	KRT71	1.05298	0.0744804	0.810585	0.0912014	15.7673	NaN	NaN	NaN	16.3941	16.6272	16.1412	NaN	17.5278	13.9847	16.2198	15.7761	16.7423	19.5463	16.4975	NaN	15.9041	15.3132	NaN	16.0911	18.5866	17.9223	18.7638	NaN	19.3814	NaN	18.1406	17.1515	18.3849	NaN	18.1056	17.9948	NaN	NaN	NaN	17.0181	17.419	NaN	18.4091	NaN	14.7255	NaN	17.6167
Calreticulin	P27797	CALR	1.05322	0.074806	0.272359	0.564858	18.8047	18.8962	18.8897	19.1333	19.3638	18.9366	19.1471	19.314	19.4856	19.1328	19.3176	19.366	19.0589	17.197	19.1906	19.0131	18.5157	18.9883	19.3412	19.529	19.5555	19.7175	19.5479	19.5679	19.5873	19.519	19.5348	19.7309	19.4751	19.1985	19.4564	20.3101	19.1108	19.4424	19.3821	19.2364	18.9869	19.6273	19.3102	19.476	19.6446	19.1579	19.4536
Myosin-9	P35579	MYH9	1.05325	0.0748479	0.789174	0.102827	14.9828	NaN	NaN	NaN	NaN	NaN	13.9666	12.5638	14.1199	14.6891	14.9085	13.8095	NaN	14.4924	NaN	13.725	NaN	14.0284	NaN	15.2068	15.8352	15.8053	NaN	NaN	16.8897	14.94	NaN	NaN	14.7447	17.303	NaN	20.0691	14.5905	15.1236	16.192	17.2824	15.8719	15.4686	15.5883	16.7421	14.4986	NaN	NaN
A disintegrin and metalloproteinase with thrombospondin motifs 1	Q9UHI8	ADAMTS1	1.05327	0.0748767	0.521927	0.28239	15.37	16.1872	16.9877	17.4731	16.7741	17.2582	17.3214	17.6332	17.3073	17.0236	16.9131	17.2862	16.7815	NaN	17.2901	17.5666	17.1293	17.1015	16.7199	17.0424	16.6767	16.6998	16.7921	16.2977	15.097	16.191	16.7902	16.987	16.2246	16.5957	16.2073	16.5437	16.5736	16.7013	15.0913	15.4282	16.2	16.478	15.4311	16.3442	16.7306	16.8626	16.9462
Platelet-derived growth factor receptor alpha	P16234	PDGFRA	1.05343	0.0750952	0.626501	0.203078	16.4783	15.7372	15.8793	16.2106	15.6474	15.7058	15.6582	15.6927	16.5142	14.8975	15.1205	15.3348	15.4054	17.1139	15.5346	15.8655	16.016	15.5131	17.5301	16.058	16.7124	16.5845	17.1353	16.9648	16.4342	16.3025	15.7477	NaN	16.9648	15.9065	17.1301	NaN	NaN	NaN	NaN	16.9065	NaN	16.1131	15.3489	16.68	17.0902	17.9327	16.8064
Transmembrane protein 125	Q96AQ2	TMEM125	1.05354	0.0752517	0.788392	0.103258	NaN	NaN	14.7923	NaN	NaN	NaN	NaN	NaN	NaN	NaN	NaN	NaN	NaN	NaN	NaN	NaN	NaN	NaN	20.3752	18.8608	19.5189	19.7635	19.9459	17.4842	18.5774	17.6736	18.0285	19.4662	17.4336	18.4755	17.7213	18.8282	18.0851	18.2178	17.3161	18.2609	17.8914	16.7151	19.9882	19.5742	17.2385	17.5504	16.9369
Tubulin alpha-1C chain	A6NHL2;P68363;P68366;Q71U36;Q9BQE3	TUBA1C	1.0537	0.0754601	0.680183	0.167375	15.7126	NaN	13.7245	15.3401	14.8727	15.8598	15.024	15.0499	15.7544	15.7989	15.1118	15.721	15.8518	16.2176	15.6374	15.2475	16.1694	15.1908	14.3647	16.7219	16.1237	16.7113	16.5482	15.707	16.9248	16.503	15.9281	16.9229	16.2407	18.737	16.211	21.9637	15.4716	15.8147	16.8539	17.0077	16.5468	16.3703	16.3701	16.7001	15.751	16.3758	15.5926
SREBP regulating gene protein	Q9H741	SPRING1	1.05371	0.0754754	0.198017	0.703297	15.5093	15.4439	15.4916	15.4303	15.208	15.4702	15.7151	15.6153	15.4751	15.7152	15.2204	15.2827	15.3566	NaN	15.2231	15.3493	15.4397	15.4361	14.8388	15.6341	15.2577	15.4489	15.0378	15.2609	15.1319	14.7711	15.4364	14.9509	15.4513	15.1968	15.6289	15.8965	15.7828	15.533	15.5232	15.2302	15.8697	16.2438	15.3668	15.6418	15.7244	15.2541	15.4367
Apolipoprotein F	Q13790	APOF	1.05387	0.0757031	0.640594	0.193417	15.9615	17.3925	17.6242	16.6651	16.5846	17.111	15.2236	15.3828	16.7998	16.6998	16.0887	16.5336	17.1214	13.9428	17.4129	15.5859	19.679	15.0583	15.6574	16.4549	17.4421	17.0887	16.7473	15.8705	15.6722	16.0917	15.8076	17.0613	16.4874	15.2917	16.9906	14.9555	16.1534	15.5229	16.6218	16.3048	17.9271	15.6777	15.6992	17.0753	16.1856	16.7623	16.539
Roundabout homolog 2	Q9HCK4	ROBO2	1.05394	0.0757907	0.205073	0.688092	16.9409	16.6591	16.82	16.7507	16.9292	17.2669	17.2551	17.3341	16.8475	16.1261	16.7928	16.7132	16.9234	17.5698	16.6359	17.1026	16.9418	17.2418	16.4821	16.8547	17.0824	16.9183	17.0836	16.6601	NaN	17.0023	16.9937	16.7893	16.9026	16.6552	16.8241	17.6603	17.1751	16.8253	16.9628	16.8342	17.4203	16.9243	16.8066	16.7383	16.7177	17.1025	16.7715
Sortilin-related receptor	Q92673	SORL1	1.05405	0.0759416	0.205738	0.686686	17.8252	17.5944	17.8245	17.6994	17.766	17.4853	17.6501	17.1549	17.0771	17.9532	17.1386	17.7501	18.0785	17.4278	17.3909	18.1296	16.8281	17.9094	17.9263	18.2394	17.9276	18.0839	17.7947	17.8293	17.6671	18.0917	18.0929	18.1356	17.517	17.8532	18.0481	17.8522	17.5494	17.7568	17.6691	17.6863	17.3342	17.3748	17.9854	17.7388	17.941	17.8926	18.2268
Carboxypeptidase N catalytic chain	P15169	CPN1	1.05415	0.0760827	0.56811	0.245568	16.9227	15.6882	17.2026	16.202	16.3931	17.3381	15.3419	15.3859	16.8388	17.3771	16.2328	16.2953	17.2424	17.7772	17.005	15.8678	19.5474	16.5684	15.4457	16.8806	17.701	17.3831	NaN	NaN	16.9155	16.9914	16.6852	17.3648	16.6544	16.6539	17.352	16.6676	16.6842	16.0125	17.5434	16.4287	17.2021	15.9964	16.1706	17.0595	14.9908	17.164	16.1769
Cystatin-SN	P01036;P01037;P09228	CST1	1.05449	0.0765487	0.713979	0.146315	14.9447	NaN	15.2748	14.5686	NaN	NaN	14.0685	15.2702	15.9772	16.3513	16.8031	15.4511	14.8063	15.3515	15.7382	15.275	NaN	15.0653	15.8716	14.7653	16.5847	18.8995	16.4617	19.5771	16.6013	15.4911	13.7366	15.906	15.3551	15.3948	NaN	NaN	15.4972	14.5828	14.9741	NaN	15.7765	16.0466	15.2646	16.1709	16.4954	15.175	15.2585
Protein disulfide-isomerase A6	Q15084	PDIA6	1.05457	0.0766535	0.385325	0.414173	16.0081	16.1139	15.5936	15.7325	15.2959	15.6684	15.7534	15.6885	15.6488	15.6817	15.7733	15.11	15.4695	15.7918	15.9234	15.7103	16.7436	15.2227	16.4947	16.1406	16.4857	16.5459	NaN	16.0791	15.3272	15.7724	15.8147	15.3251	15.674	15.849	16.1111	18.7082	15.9438	16.2748	16.3426	16.6586	16.0205	15.7462	16.6623	16.5167	15.9519	16.38	15.9119
Alpha-amylase 2B	P19961	AMY2B	1.05469	0.0768156	0.484338	0.314852	NaN	NaN	NaN	14.5357	15.0737	15.3956	14.9255	15.4654	14.5994	15.1384	14.5542	15.4328	15.495	14.0337	14.836	14.5893	NaN	14.9582	15.4615	15.8095	15.3024	15.758	15.6665	15.7318	16.0689	16.0237	15.5448	15.5074	NaN	NaN	NaN	NaN	NaN	NaN	NaN	NaN	NaN	15.3573	15.6669	NaN	NaN	NaN	15.8132
Properdin	P27918	CFP	1.05472	0.0768542	0.50891	0.293359	16.1335	16.301	16.1434	15.711	16.3025	15.9027	15.0948	15.0554	16.021	16.2627	16.125	16.0146	16.4027	16.3351	16.7181	15.041	18.8661	15.3084	NaN	15.1144	16.2435	16.6984	16.0062	15.1664	NaN	15.4978	16.2984	15.7334	15.9412	15.8687	16.0294	15.2971	15.524	16.7708	15.8777	15.8954	17.2896	15.9147	NaN	15.9292	15.9029	16.6608	14.7313
Apolipoprotein A-II	P02652	APOA2	1.05479	0.0769583	0.52498	0.279857	24.8858	24.8481	24.8764	23.7895	25.4676	24.5105	23.1886	23.2506	25.0148	24.976	24.3645	23.9584	24.5105	24.0443	25.1055	23.3645	25.7594	23.9495	25.065	24.3031	25.8361	25.1488	26.0914	24.5812	25.0854	25.3239	24.0935	25.0317	24.4362	24.5983	24.632	24.417	24.9495	24.2535	24.7234	25.0401	25.141	24.0935	24.3511	24.6971	24.5638	25.1604	24.6096
Apolipoprotein D	P05090	APOD	1.05506	0.0773236	0.332923	0.477656	24.5696	25.417	24.7895	24.7895	25.6431	25.3307	24.7995	24.7846	25.7645	25.0608	25.5638	25.48	25.1527	24.0443	25.5783	24.8528	24.9847	24.9495	25.217	25.6838	26.0169	25.8166	25.4457	25.8312	25.4202	25.8288	25.5045	26.0464	25.275	24.9225	25.4614	25.5841	25.2571	25.0691	24.918	25.6068	25.7077	24.6209	24.895	25.2133	24.9628	25.6209	25.2244
Glypican-1	P35052	GPC1	1.05507	0.0773339	0.128513	0.891052	18.6293	17.9196	18.27	18.3736	18.4051	18.253	18.6924	17.8936	17.8994	18.9264	18.4556	18.3209	18.614	18.5795	18.3354	18.8641	17.9793	18.5891	18.5395	18.7524	18.4473	18.4736	18.2165	18.0775	18.1793	18.8261	18.621	18.5016	18.2619	17.8899	18.4829	17.975	17.9696	18.0878	18.3926	18.3658	17.9465	18.2049	18.5413	18.2899	18.3497	18.0897	18.5073
Immunoglobulin superfamily containing leucine-rich repeat protein	O14498	ISLR	1.05548	0.0779021	0.149222	0.826166	20.1079	20.2535	20.2989	20.1703	20.3645	20.5545	20.3857	20.6627	20.4476	20.3962	20.4576	20.2302	20.1206	18.3117	20.417	20.5731	20.1079	20.2302	20.4476	20.6186	20.6627	20.2989	20.2066	20.3752	19.3923	20.4676	20.4874	20.4273	20.5261	20.5451	20.4576	20.2535	20.4676	20.5451	20.3321	20.7471	20.3101	20.5545	20.4375	20.6886	20.3645	20.6364	20.3645
Thioredoxin domain-containing protein 17	Q9BRA2	TXNDC17	1.05554	0.0779775	0.272028	0.565386	17.0551	17.1236	17.5401	17.1643	17.8615	17.2132	17.228	17.4417	17.6571	17.1419	17.4302	17.4778	17.3557	NaN	17.1472	17.1982	17.7667	17.4266	17.2334	17.9875	18.1905	18.2132	18.1575	18.2406	17.7645	17.7177	17.1586	18.0525	17.7133	17.8261	17.6195	18.6817	17.2697	17.6075	17.76	17.827	17.3728	17.9474	17.729	17.782	17.838	17.6091	17.5557
Complement factor H	P08603;Q03591	CFH	1.05582	0.0783596	0.277744	0.556356	21.8651	22.1946	22.4551	22.2332	22.7715	22.3457	22.019	22.44	22.7203	22.4041	22.5892	22.7161	22.4349	20.6453	22.4626	21.9672	23.7492	22.391	21.502	22.6006	22.7056	22.7013	21.7013	22.4349	22.2066	22.7614	22.6231	22.8595	22.4015	22.6584	22.7735	22.4324	22.5892	22.6822	22.1395	22.5404	23.155	22.265	21.9098	22.4726	22.0592	22.5568	22.0258
Contactin-3	Q9P232	CNTN3	1.05641	0.0791654	0.176724	0.752705	16.0843	16.0992	16.4012	16.6471	16.2885	16.7459	16.7077	16.8961	16.829	16.4411	16.5324	16.3507	16.6632	16.1871	16.1124	16.6025	16.6594	16.5916	17.0924	16.8793	16.8336	17.1867	17.4156	17.1661	17.0144	17.0777	16.7729	16.9504	16.8455	16.8675	17.1341	16.6453	17.2789	17.0786	17.0801	16.8903	16.8392	17.4489	17.1574	17.0338	17.014	17.0377	16.8935
Glutathione S-transferase omega-1	P78417	GSTO1	1.05664	0.079486	0.503657	0.297865	16.6803	14.5066	16.5415	15.2333	16.2697	15.674	16.1685	16.6231	16.5313	16.1645	16.5959	16.3235	16.7496	17.0623	15.6821	15.4609	16.5952	16.2645	16.6119	17.079	16.8532	17.0721	16.9891	16.5017	16.7394	16.1439	16.4986	16.4275	16.7705	16.978	16.3717	18.7984	16.81	16.6263	16.7697	16.7277	17.1155	17.117	17.0849	17.0734	16.7664	16.9837	16.9409
Membrane cofactor protein	P15529	CD46	1.05674	0.0796149	0.511499	0.291155	15.1554	15.5237	15.3478	14.621	15.9559	15.6498	16.1954	16.2233	15.8182	16.2761	15.2727	16.0217	15.9379	NaN	15.2213	15.6278	17.442	15.8722	NaN	16.3345	16.2001	16.6298	NaN	16.8137	16.6756	16.3286	16.4791	16.4857	16.8282	16.6654	16.6837	15.879	16.8521	16.7282	16.4785	16.5678	16.2139	16.8576	16.4853	16.0012	16.4092	16.5252	17.0417
Cadherin-10	Q9Y6N8	CDH10	1.05677	0.0796581	0.316641	0.499433	16.3624	15.7675	15.9961	16.6875	16.4288	16.4124	16.7821	16.3356	16.2117	16.7102	16.448	15.532	16.7847	NaN	15.8273	16.7446	15.7963	16.5896	16.7382	17.1059	16.7822	16.8033	16.9374	17.325	17.1725	17.029	16.6171	16.8279	16.8515	16.2558	16.4573	17.0977	16.8198	16.8674	16.6852	16.2965	15.9571	17.0874	16.9308	16.4671	16.8971	16.6186	17.064
[truncated: 632 more rows]
[truncated: 68 more columns]

## Sheet: Proteins AD tau- vs CT_Astral
	Protein.Ids	Gene names	Ratio	Difference	p-value	-log10(P-value)	LFQ intensity CTL_1	LFQ intensity CTL_2	LFQ intensity CTL_3	LFQ intensity CTL_4	LFQ intensity CTL_5	LFQ intensity CTL_6	LFQ intensity CTL_7	LFQ intensity CTL_8	LFQ intensity CTL_9	LFQ intensity CTL_10	LFQ intensity CTL_11	LFQ intensity CTL_12	LFQ intensity CTL_13	LFQ intensity CTL_14	LFQ intensity CTL_15	LFQ intensity CTL_16	LFQ intensity CTL_17	LFQ intensity CTL_18	LFQ intensity CTL_19	LFQ intensity CTL_20	LFQ intensity CTL_21	LFQ intensity CTL_22	LFQ intensity CTL_23	LFQ intensity CTL_24	LFQ intensity CTL_25	LFQ intensity CTL_26	LFQ intensity CTL_27	LFQ intensity CTL_28	LFQ intensity CTL_29	LFQ intensity CTL_30	LFQ intensity CTL_31	LFQ intensity CTL_32	LFQ intensity CTL_33	LFQ intensity CTL_34	LFQ intensity CTL_35	LFQ intensity CTL_36	LFQ intensity CTL_37	LFQ intensity CTL_38	LFQ intensity CTL_39	LFQ intensity CTL_40	LFQ intensity CTL_41	LFQ intensity CTL_42	LFQ intensity CTL_43
[truncated: 1,585 more rows]
[truncated: 34 more columns]

[truncated: 5 more sheets: Proteins AD tau+ - AD tau-_Astr, Proteins AD tau+ vs CT, Proteins AD tau- vs CT, Proteins AD tau+ - AD tau-, Prot_index]
