# Supplementary material for: Proteome Profiling of Cerebrospinal Fluid and Machine Learning Reveal Protein Classifiers of Two Forms of Alzheimer’s Disease Characterized by Increased or Not Altered Levels of Tau
Source: Mol Cell Proteomics. 2025 Jun 30;24(8):101025. doi: 10.1016/j.mcpro.2025.101025 (PMC12335992; doi:10.1016/j.mcpro.2025.101025)
Supplement: Supplementary Table 5 [file mmc5.xlsx]

## Sheet: Summary
1. Worksheet: protein_clusters: the 342 proteins identified as differentially regulated across the three patient groups (tau+, tau−, and non-AD) were subjected to cluster analysis, which revealed five distinct protein clusters. In this table, each of the 342 proteins is listed along with its assigned cluster. The 15 protein classifiers selected by the machine learning model are highlighted.

## Sheet: protein_clusters
Protein	Cluster
TRMT2A	2
MAPT	4
LY6H	5
MLEC	5
UCHL1	4
MIF	4
PKM	4
YWHAG	4
YWHAE	4
NRGN	4
SMOC1	4
MFGE8	2
GALNT2	2
SSC5D	1
CHST15	1
YWHAZ	4
SHISA7	5
VSTM2B	5
CHL1	5
PCDH17	5
NCAM2	5
ST8SIA3	5
SPINT2	5
B4GAT1	5
SGCE	5
ADGRB2	5
PCDH7	5
ADAM11	5
TNFRSF21	5
ADGRL1	5
ENDOD1	5
CSPG5	5
GOT2	5
AGT	5
APOE	5
PRNP	5
THY1	5
ATP1B1	5
ALDOC	5
UBB.UBC	5
CHGA	5
ACE	5
LAMP2	5
NCAM1	5
CD59	5
GM2A	5
CDH2	5
AGA	5
PTPRD	5
PTPRG	5
PTPRZ1	5
OMG	5
MT3	5
GRN	5
L1CAM	5
NPTX2	5
APLP1	5
EFNB2	5
CACNA2D1	5
EPHA5	5
CDH4	5
CDH8	5
CDH13	5
CD81	5
SIRPA	5
BASP1	5
PCDH1	5
SPOCK1	5
SELENBP1	5
PTPRS	5
LSAMP	5
ALCAM	5
GALE	5
WFDC2	5
OPCML	5
NTRK3	5
ECM1	5
MOG	5
VWC2	5
SEZ6	5
PRRT3	5
FSTL4	5
RGMB	5
PLXDC2	5
ISLR2	5
DLK2	5
NEGR1	5
MDGA2	5
TAFA1	5
MEGF8	5
RTN4RL2	5
PLD3	5
NLGN1	5
TAFA2	5
CADM2	5
DPP10	5
NAXE	5
DNER	5
CADM4	5
FAM3C	5
HTRA1	5
TNR	5
NRCAM	5
NEO1	5
KLK6	5
ESAM	5
LINGO1	5
BCAN	5
CRELD1	5
ST6GAL2	5
MEGF10	5
CNDP1	5
SLITRK1	5
NELL2	5
PRRT1	5
SPOCK3	5
SEZ6L	5
YIPF3	5
MEGF9	5
SPRING1	5
MANSC1	5
ADGRL3	5
PCDH9	5
SPON1	5
CBLN4	5
SCN3B	5
CNTN3	5
PCDH10	5
DKK3	5
FBLN5	5
CD300A	5
CNTNAP2	5
TMEM59L	5
AJAP1	5
PLXNB3	5
EPDR1	5
ICAM5	5
SORCS3	5
TMED7	5
PCDHGC5	5
FAM234B	4
NCAN	4
STX7	4
SCN2B	4
SEMA7A	4
SH3BGRL	4
B3GALNT1	4
DDAH1	4
UNC5C	4
LDHA	4
SOD1	4
HPRT1	4
CST3	4
ALDOA	4
APP	4
LDHB	4
PSAP	4
RNASE1	4
CD55	4
ENO2	4
CSF1	4
CALM1.CALM2.CALM3	4
LYNX1	4
SPP1	4
IGF2R	4
GOT1	4
SYN1	4
GAP43	4
TNFRSF1B	4
SYT1	4
MDK	4
IDS	4
IMPA1	4
CCN2	4
EPHB2	4
PEBP1	4
GDI1	4
PFN2	4
CHI3L1	4
HPCA.HPCAL1.NCALD	4
MDH1	4
DPP6	4
RPL27A	4
GSS	4
CCN3	4
LRBA	4
EPHA4	4
NPEPPS	4
BACE1	4
TPI1	4
GMFB	4
PPIA	4
CXADR	4
FBLN2	4
SCRN1	4
EFEMP1	4
CAMK2B	4
CAMK2G	4
SPARCL1	4
EPHA7	4
FBLN7	4
C1QL3	4
LAYN	4
SEZ6L2	4
ADAMTSL2	4
HAPLN4	4
LDLRAD3	4
VSTM2A	4
DTD1	4
WFIKKN2	4
NCSTN	4
RNASE6	4
RGMA	4
PARK7	4
HDHD2	4
ENPP5	4
NDRG4	4
CAMK2A	4
VSIG4	4
GDA	4
NPTN	4
ENPP4	4
IGKV3D.15	3
IGKV3.11.IGKV3D.11	3
IGHV3.49	3
IGKV6D.21	3
IGHV6.1	3
IGHV2.26	3
IGHV3.74	3
IGHV4.28	3
IGHV5.51	3
IGKV1.8	3
IGKV1.12.IGKV1D.12	3
A0A0G2JRQ6	3
IGHV3.64D	3
RECK	3
CFB	3
IGKV1.5	3
IGKV3.20	3
IGHG1	3
IGKV4.1	3
SERPINA6	3
SLC3A2	3
CTSC	3
EPPK1	3
MAN2A1	3
ANGPTL2	3
IGKV1.27	2
IGHV3OR16.12	2
IGHV3OR15.7	2
IGHV3.73	2
IGHV3.43	2
IGHV3.35	2
GFRA2	2
GOLIM4	2
PTPRT	2
EPHB6	2
VGF	2
ADGRB3	2
GREM1	2
GPR37L1	2
ADAM23	2
SNRNP200	2
NFASC	2
NPTXR	2
IGKV1.39.IGKV1D.39	2
IGHV1.69	2
IGHV3.7	2
IGHV2.5	2
COL2A1	2
LCAT	2
CSF1R	2
LINGO3	2
COL6A1	2
EDN3	2
B4GALT1	2
ACAN	2
PAM	2
CBLN1	2
CNTFR	2
ADM	2
COL15A1	2
COL18A1	2
IL6ST	2
LRPPRC	2
MCAM	2
DCC	2
MAN2A2	2
AP2B1	2
RELN	2
B4GALNT1	2
TGFBR3	2
TYRO3	2
MGAT2	2
LMAN2	2
NME3	2
TMEM132D	2
HEPACAM	2
PTPRK	2
EFNB3	2
NPTX1	2
QPCT	2
PTPRN	2
TMEM132A	2
FUT11	2
WLS	2
MANEAL	2
CBLN3	2
C16orf89	2
SHISA6	2
ITIH5	2
LSR	2
CNTN4	2
PIANP	2
HS6ST3	2
CADM3	2
TXNDC5	2
POMGNT1	2
NECTIN2	2
PTPRN2	2
IGSF8	2
PIK3IP1	2
CGREF1	2
CHRDL1	2
SPON2	2
CADM1	2
CXCL16	2
CHRD	2
MMRN2	2
CRTAC1	2
NPDC1	2
CYTL1	2
CA10	2
LRRC4B	2
CACNA2D2	2
PODXL2	2
FRRS1L	2
NRXN2	2
EXTL2	2
SEL1L	2
PLXNA1	2
CDH22	2
PILRA	2
TRHDE	2
NRXN1	2
PROCR	2
MAN2B2	2
NTNG1	2
NRXN3	2
PCDHAC2	2
CPQ	2
IGLV2.18	1
WASL	1
IDH1	1
CP	1
ALB	1
GC	1
LGALS1	1
TOP1	1
IGLL1	1
LBP	1
UBA1	1
EDNRB	1
ECHS1	1
HSPA9	1
RPL3	1
SUCLG1	1
NAGLU	1
HYAL1	1
NNT	1
SPIDR	1
FGL2	1
ITPR3	1
CHI3L2	1
CDC37	1
COL28A1	1
PREPL	1
DHX57	1
MUC19	1
ABI3BP	1
SCUBE1	1
OTUD6B	1
